# Supplementary material for: An atlas of the aging lung mapped by single cell transcriptomics and deep tissue proteomics
Source: Nat Commun. 2019 Feb 27;10:963. doi: 10.1038/s41467-019-08831-9 (PMC6393476; doi:10.1038/s41467-019-08831-9)
Supplement: Supplementary file 4 — Supplementary Data 1 [file 41467_2019_8831_MOESM4_ESM.xlsx]

## Sheet: Table S1_AllMarkersCelltypes
Differential gene expression analysis to determine cell type specific marker genes. The clusters were annotated with assumed cell type identities based on (1) known marker genes derived from expert annotation in literature, and (2) enrichment analysis using Fisher’s exact test of gene expression signatures of isolated cell types from databases including ImmGen and xCell	p_val	avg_logFC	pct.1	pct.2	p_val_adj	cluster	gene
	0	2.81511	0.968	0.214	0	Alveolar_macrophage	Chi3l3
	0	2.56403	0.924	0.205	0	Alveolar_macrophage	Ccl6
	0	2.46515	0.641	0.05	0	Alveolar_macrophage	Ear2
	0	2.28433	0.553	0.032	0	Alveolar_macrophage	Atp6v0d2
	0	2.03832	0.549	0.056	0	Alveolar_macrophage	Mrc1
	0	1.98336	0.298	0.014	0	Alveolar_macrophage	Fabp1
	0	1.97805	0.465	0.041	0	Alveolar_macrophage	1100001G20Rik
	0	1.9648	0.337	0.013	0	Alveolar_macrophage	Ear1
	0	1.94235	0.464	0.048	0	Alveolar_macrophage	1600029D21Rik
	0	1.93619	0.757	0.211	0	Alveolar_macrophage	Ctsd
	0	1.86837	0.43	0.04	0	Alveolar_macrophage	Abcg1
	0	1.86481	0.861	0.323	0	Alveolar_macrophage	Cd9
	0	1.80578	0.841	0.214	0	Alveolar_macrophage	Ctss
	0	1.75446	0.303	0.017	0	Alveolar_macrophage	F7
	0	1.74954	0.331	0.021	0	Alveolar_macrophage	Ltc4s
	0	1.71657	0.524	0.101	0	Alveolar_macrophage	Lpl
	0	1.6988	0.309	0.021	0	Alveolar_macrophage	Il18
	0	1.68526	0.644	0.159	0	Alveolar_macrophage	Lgals3
	0	1.65999	0.254	0.011	0	Alveolar_macrophage	Krt79
	0	1.65006	0.511	0.105	0	Alveolar_macrophage	Cd44
	0	1.64066	0.403	0.062	0	Alveolar_macrophage	Sgk1
	0	1.59788	0.266	0.03	0	Alveolar_macrophage	Cebpb
	0	1.59393	0.19	0.012	0	Alveolar_macrophage	Marco
	0	1.5753	0.483	0.082	0	Alveolar_macrophage	Mpeg1
	0	1.5662	0.325	0.034	0	Alveolar_macrophage	1810033B17Rik
	0	1.53909	0.393	0.071	0	Alveolar_macrophage	Plin2
	0	1.49359	0.237	0.015	0	Alveolar_macrophage	Hebp1
	0	1.49086	0.281	0.029	0	Alveolar_macrophage	Tnfaip2
	0	1.45438	0.35	0.066	0	Alveolar_macrophage	Cd302
	0	1.44819	0.499	0.104	0	Alveolar_macrophage	Cybb
	0	1.42099	0.235	0.015	0	Alveolar_macrophage	Clec4n
	0	1.41558	0.321	0.051	0	Alveolar_macrophage	Pld3
	0	1.41045	0.235	0.013	0	Alveolar_macrophage	Ms4a8a
	0	1.37179	0.232	0.021	0	Alveolar_macrophage	Klhdc4
	0	1.36899	0.261	0.033	0	Alveolar_macrophage	Sirpa
	0	1.3687	0.225	0.02	0	Alveolar_macrophage	Axl
	0	1.34723	0.448	0.102	0	Alveolar_macrophage	Msrb1
	0	1.30694	0.227	0.02	0	Alveolar_macrophage	Itgax
	0	1.30185	0.942	0.757	0	Alveolar_macrophage	Fth1
	0	1.2893	0.634	0.168	0	Alveolar_macrophage	Tyrobp
	0	1.27652	0.166	0.007	0	Alveolar_macrophage	Cidec
	0	1.2418	0.589	0.195	0	Alveolar_macrophage	Laptm5
	0	1.2286	0.7	0.255	0	Alveolar_macrophage	Vim
	0	1.15923	0.552	0.151	0	Alveolar_macrophage	Fcer1g
	0	0.663975	0.984	0.907	0	Alveolar_macrophage	Tmsb4x
	8.36559e-302	1.44777	0.33	0.061	1.83784e-297	Alveolar_macrophage	Nceh1
	3.64218e-301	0.719994	0.969	0.84	8.0015e-297	Alveolar_macrophage	Actb
	1.22142e-295	1.34042	0.202	0.018	2.68333e-291	Alveolar_macrophage	Tcf7l2
	7.74635e-294	1.17666	0.141	0.005	1.7018e-289	Alveolar_macrophage	Acaa1b
	3.10193e-277	1.45724	0.227	0.027	6.81462e-273	Alveolar_macrophage	Ctsk
	1.07725e-270	1.13995	0.432	0.111	2.3666e-266	Alveolar_macrophage	Alox5ap
	1.13384e-267	1.27968	0.268	0.043	2.49094e-263	Alveolar_macrophage	Snx10
	1.47606e-264	1.27303	0.204	0.022	3.24275e-260	Alveolar_macrophage	Fabp4
	9.8625e-263	1.23418	0.279	0.047	2.16669e-258	Alveolar_macrophage	Cd68
	9.55109e-258	1.11038	0.151	0.01	2.09828e-253	Alveolar_macrophage	Fpr1
	1.00673e-255	1.0376	0.131	0.006	2.21169e-251	Alveolar_macrophage	Olr1
	1.08786e-239	1.08098	0.588	0.233	2.38992e-235	Alveolar_macrophage	Psap
	1.72451e-239	1.11053	0.748	0.464	3.78858e-235	Alveolar_macrophage	Gm10116
	2.29792e-239	1.28347	0.282	0.054	5.0483e-235	Alveolar_macrophage	Aprt
	5.52294e-236	1.14975	0.267	0.047	1.21333e-231	Alveolar_macrophage	Car4
	1.23736e-233	1.14564	0.242	0.039	2.71835e-229	Alveolar_macrophage	Dab2
	3.83111e-231	1.10977	0.182	0.02	8.41657e-227	Alveolar_macrophage	Cd300lf
	4.72939e-230	0.980935	0.113	0.005	1.039e-225	Alveolar_macrophage	Gal
	3.14682e-226	1.0713	0.366	0.096	6.91326e-222	Alveolar_macrophage	Slpi
	2.57419e-225	1.08766	0.623	0.299	5.65523e-221	Alveolar_macrophage	Anxa2
	1.35439e-221	1.14194	0.187	0.023	2.97545e-217	Alveolar_macrophage	Bst1
	2.69572e-221	1.10904	0.188	0.023	5.92222e-217	Alveolar_macrophage	Bcl2a1a
	5.91814e-221	1.1607	0.234	0.039	1.30016e-216	Alveolar_macrophage	Lipa
	1.58328e-219	1.1896	0.204	0.029	3.4783e-215	Alveolar_macrophage	Lrp1
	3.01617e-218	1.14137	0.185	0.023	6.62623e-214	Alveolar_macrophage	Mertk
	1.48658e-217	1.55262	0.243	0.043	3.26587e-213	Alveolar_macrophage	Spp1
	1.63439e-213	0.960243	0.134	0.01	3.59059e-209	Alveolar_macrophage	Abcd2
	1.29307e-210	1.09129	0.237	0.041	2.84075e-206	Alveolar_macrophage	Lilrb4
	1.92157e-208	1.00517	0.533	0.21	4.2215e-204	Alveolar_macrophage	Cyba
	2.68061e-198	1.2363	0.294	0.071	5.88904e-194	Alveolar_macrophage	Cd164
	2.468e-196	1.0708	0.179	0.024	5.42196e-192	Alveolar_macrophage	Abhd12
	2.16008e-195	1.16398	0.133	0.012	4.74547e-191	Alveolar_macrophage	Gpnmb
	4.24591e-194	1.17943	0.439	0.159	9.32783e-190	Alveolar_macrophage	Cstb
	2.58587e-189	1.1927	0.304	0.079	5.6809e-185	Alveolar_macrophage	Adipor2
	4.4666e-189	1.13156	0.215	0.038	9.81267e-185	Alveolar_macrophage	Pygl
	1.24174e-187	1.09732	0.275	0.063	2.72799e-183	Alveolar_macrophage	Naaa
	4.45396e-186	0.944895	0.469	0.171	9.7849e-182	Alveolar_macrophage	Fxyd5
	2.82635e-184	1.03003	0.17	0.023	6.20922e-180	Alveolar_macrophage	Nabp1
	3.03653e-181	0.873356	0.114	0.009	6.67095e-177	Alveolar_macrophage	Pparg
	2.65082e-178	1.09253	0.19	0.031	5.82359e-174	Alveolar_macrophage	Ptpn12
	3.85826e-175	0.979	0.191	0.032	8.47621e-171	Alveolar_macrophage	Bcl2a1d
	5.9401e-172	1.1497	0.303	0.085	1.30498e-167	Alveolar_macrophage	Lmo4
	9.51467e-170	1.05962	0.188	0.033	2.09028e-165	Alveolar_macrophage	Blvra
	2.19024e-169	1.02533	0.245	0.055	4.81174e-165	Alveolar_macrophage	Gda
	2.45112e-169	0.934422	0.103	0.007	5.38487e-165	Alveolar_macrophage	Sh2d1b1
	1.94916e-168	1.02636	0.158	0.022	4.28211e-164	Alveolar_macrophage	Hsd3b7
	3.30356e-167	0.992203	0.27	0.067	7.25759e-163	Alveolar_macrophage	Itgb2
	3.54479e-163	1.18138	0.454	0.184	7.78755e-159	Alveolar_macrophage	Mt1
	1.84652e-161	0.902728	0.121	0.012	4.05663e-157	Alveolar_macrophage	Pla2g15
	1.80139e-158	0.896253	0.114	0.011	3.95748e-154	Alveolar_macrophage	Lilra5
	1.56114e-156	-1.43474	0.29	0.579	3.42967e-152	Alveolar_macrophage	Cbr2
	1.40386e-154	0.944763	0.232	0.053	3.08415e-150	Alveolar_macrophage	Bcl2a1b
	2.39037e-154	0.962339	0.2	0.04	5.2514e-150	Alveolar_macrophage	Serpinb1a
	5.40866e-153	0.931684	0.281	0.077	1.18823e-148	Alveolar_macrophage	Plek
	3.04133e-152	0.984835	0.157	0.025	6.6815e-148	Alveolar_macrophage	Csf2rb
	2.87562e-151	1.0611	0.262	0.07	6.31746e-147	Alveolar_macrophage	Hexa
	4.56807e-148	0.92829	0.221	0.05	1.00356e-143	Alveolar_macrophage	Fcgr3
	2.40505e-147	0.918135	0.534	0.274	5.28367e-143	Alveolar_macrophage	Txn1
	2.80978e-146	0.900227	0.17	0.03	6.17279e-142	Alveolar_macrophage	AF251705
	5.39858e-145	0.861325	0.154	0.025	1.18601e-140	Alveolar_macrophage	Plaur
	5.57824e-145	0.959782	0.379	0.142	1.22548e-140	Alveolar_macrophage	Taldo1
	7.17909e-142	1.01949	0.359	0.133	1.57717e-137	Alveolar_macrophage	Trf
	2.56371e-138	0.989363	0.201	0.045	5.63222e-134	Alveolar_macrophage	Baz1a
	2.201e-137	0.996406	0.349	0.127	4.83538e-133	Alveolar_macrophage	Ctsz
	4.00436e-137	0.951562	0.14	0.022	8.79718e-133	Alveolar_macrophage	AI504432
	2.90469e-134	0.346818	0.979	0.786	6.38131e-130	Alveolar_macrophage	Lyz2
	3.16489e-132	0.96213	0.168	0.033	6.95295e-128	Alveolar_macrophage	Sept9
	3.25894e-132	1.01379	0.211	0.052	7.15956e-128	Alveolar_macrophage	Ncf1
	5.4438e-132	0.828829	0.105	0.012	1.19595e-127	Alveolar_macrophage	F10
	1.29911e-130	0.793628	0.103	0.011	2.85401e-126	Alveolar_macrophage	Slc15a3
	1.10874e-129	0.823588	0.444	0.194	2.4358e-125	Alveolar_macrophage	Lcp1
	1.87383e-129	0.708465	0.371	0.137	4.11663e-125	Alveolar_macrophage	Lgals1
	4.95896e-129	0.575301	0.795	0.596	1.08943e-124	Alveolar_macrophage	Rplp1
	6.4026e-129	0.974263	0.265	0.08	1.40659e-124	Alveolar_macrophage	Cytip
	1.35111e-126	0.847791	0.179	0.038	2.96826e-122	Alveolar_macrophage	Cd84
	1.40647e-126	0.821871	0.109	0.014	3.08988e-122	Alveolar_macrophage	Ly75
	1.99961e-126	0.958903	0.38	0.157	4.39295e-122	Alveolar_macrophage	Cox5a
	4.82309e-126	0.943513	0.264	0.08	1.05958e-121	Alveolar_macrophage	Ctsa
	5.33788e-126	-1.78207	0.469	0.656	1.17268e-121	Alveolar_macrophage	Sftpa1
	6.12284e-125	1.00659	0.33	0.124	1.34513e-120	Alveolar_macrophage	Reep5
	6.51294e-125	1.01835	0.14	0.024	1.43083e-120	Alveolar_macrophage	Slc7a2
	3.5163e-121	0.821058	0.104	0.013	7.72496e-117	Alveolar_macrophage	Tlr2
	5.71058e-120	0.803731	0.46	0.215	1.25456e-115	Alveolar_macrophage	Cd47
	1.95506e-118	0.871596	0.452	0.216	4.29507e-114	Alveolar_macrophage	Arpc5
	1.69121e-116	-1.5628	0.173	0.439	3.71543e-112	Alveolar_macrophage	Sftpd
	6.01482e-116	0.92746	0.261	0.085	1.3214e-111	Alveolar_macrophage	Tmem14c
	6.34169e-116	-1.04666	0.251	0.53	1.39321e-111	Alveolar_macrophage	Ly6e
	2.47553e-115	0.774677	0.12	0.019	5.43849e-111	Alveolar_macrophage	C5ar1
	6.43684e-115	-1.27042	0.139	0.415	1.41411e-110	Alveolar_macrophage	Wfdc2
	4.36905e-114	-1.59104	0.367	0.578	9.59837e-110	Alveolar_macrophage	Sftpb
	1.45513e-113	0.827781	0.158	0.033	3.19678e-109	Alveolar_macrophage	Clec4a3
	1.6121e-113	0.887212	0.205	0.055	3.54162e-109	Alveolar_macrophage	Lmna
	2.82488e-113	-1.62421	0.157	0.42	6.20599e-109	Alveolar_macrophage	Cxcl15
	4.26444e-112	-0.634627	0.593	0.792	9.36855e-108	Alveolar_macrophage	mt-Cytb
	1.02173e-111	0.843801	0.236	0.071	2.24463e-107	Alveolar_macrophage	Capg
	5.28005e-111	0.932403	0.216	0.062	1.15997e-106	Alveolar_macrophage	Flna
	3.07145e-110	0.877418	0.148	0.031	6.74767e-106	Alveolar_macrophage	Colgalt1
	1.36598e-108	0.782018	0.107	0.016	3.00093e-104	Alveolar_macrophage	Dhrs7b
	1.59518e-108	0.795177	0.207	0.057	3.50445e-104	Alveolar_macrophage	Cd2
	2.36949e-107	0.877944	0.337	0.138	5.20553e-103	Alveolar_macrophage	Sh3bgrl
	4.42994e-107	0.984343	0.254	0.086	9.73214e-103	Alveolar_macrophage	Cdc42ep3
	1.26721e-106	0.95065	0.224	0.069	2.78393e-102	Alveolar_macrophage	Krt19
	1.26226e-105	0.929312	0.191	0.051	2.77307e-101	Alveolar_macrophage	Tgfbi
	2.44555e-105	-1.83135	0.874	0.912	5.37262e-101	Alveolar_macrophage	Sftpc
	3.19415e-104	0.908805	0.341	0.144	7.01723e-100	Alveolar_macrophage	Sdcbp
	1.60922e-103	0.886398	0.171	0.043	3.5353e-99	Alveolar_macrophage	Csf2ra
	1.01276e-102	-1.487	0.16	0.405	2.22493e-98	Alveolar_macrophage	Slc34a2
	1.62904e-102	0.762833	0.107	0.017	3.57883e-98	Alveolar_macrophage	Sirpb1c
	1.69102e-102	0.7001	0.103	0.015	3.71501e-98	Alveolar_macrophage	Fcgr4
	1.88064e-102	-1.53488	0.099	0.348	4.13157e-98	Alveolar_macrophage	Chi3l1
	1.32265e-101	-0.839952	0.316	0.578	2.90573e-97	Alveolar_macrophage	mt-Nd5
	6.77005e-97	0.821314	0.391	0.186	1.48731e-92	Alveolar_macrophage	Anxa5
	1.24583e-96	0.91419	0.225	0.074	2.73695e-92	Alveolar_macrophage	Net1
	3.58938e-96	0.750626	0.566	0.37	7.88552e-92	Alveolar_macrophage	Prdx1
	1.36877e-95	0.74148	0.113	0.02	3.00705e-91	Alveolar_macrophage	Pilra
	2.83128e-95	0.898022	0.156	0.038	6.22004e-91	Alveolar_macrophage	4930506M07Rik
	2.29461e-94	0.842906	0.322	0.136	5.04103e-90	Alveolar_macrophage	Lamp1
	8.21673e-94	0.778046	0.165	0.042	1.80513e-89	Alveolar_macrophage	Spi1
	7.92167e-93	0.759093	0.115	0.022	1.74031e-88	Alveolar_macrophage	Sulf2
	8.83996e-93	0.578316	0.609	0.392	1.94205e-88	Alveolar_macrophage	Gpx1
	6.51619e-92	0.831838	0.147	0.035	1.43154e-87	Alveolar_macrophage	Gpcpd1
	1.96013e-90	-1.49394	0.136	0.371	4.3062e-86	Alveolar_macrophage	Scd1
	2.63941e-90	0.834689	0.13	0.028	5.79852e-86	Alveolar_macrophage	Bzw2
	8.07089e-90	0.884784	0.379	0.187	1.77309e-85	Alveolar_macrophage	Ftl1
	4.65038e-89	0.805446	0.232	0.079	1.02164e-84	Alveolar_macrophage	Apbb1ip
	4.74201e-88	0.686188	0.539	0.333	1.04177e-83	Alveolar_macrophage	Iqgap1
	7.24475e-88	0.78667	0.195	0.06	1.5916e-83	Alveolar_macrophage	Ppt1
	8.35562e-88	-1.25664	0.1	0.329	1.83565e-83	Alveolar_macrophage	Napsa
	1.22013e-87	-1.14445	0.079	0.311	2.6805e-83	Alveolar_macrophage	Atp1b1
	6.17718e-87	0.879311	0.238	0.087	1.35707e-82	Alveolar_macrophage	Gadd45g
	5.54295e-85	0.723223	0.104	0.02	1.21773e-80	Alveolar_macrophage	Rab32
	7.14509e-85	0.727043	0.434	0.233	1.56971e-80	Alveolar_macrophage	Ctsb
	1.51121e-84	-0.699712	0.398	0.624	3.31997e-80	Alveolar_macrophage	mt-Nd2
	3.74945e-84	0.834676	0.228	0.082	8.23718e-80	Alveolar_macrophage	Tmed5
	1.45631e-83	0.925946	0.251	0.096	3.19938e-79	Alveolar_macrophage	Ctsl
	4.34769e-83	-0.609744	0.464	0.681	9.55145e-79	Alveolar_macrophage	mt-Co1
	5.66584e-83	0.808516	0.188	0.06	1.24473e-78	Alveolar_macrophage	Snx1
	1.78883e-81	-1.08391	0.107	0.332	3.92989e-77	Alveolar_macrophage	Hp
	1.12568e-80	0.707326	0.222	0.079	2.47301e-76	Alveolar_macrophage	Abracl
	1.79186e-80	0.798041	0.224	0.081	3.93653e-76	Alveolar_macrophage	Grn
	3.76477e-80	0.643348	0.104	0.02	8.27083e-76	Alveolar_macrophage	Hvcn1
	9.77787e-79	0.477101	0.671	0.475	2.1481e-74	Alveolar_macrophage	Wdr89
	1.67893e-77	-1.08347	0.078	0.29	3.68843e-73	Alveolar_macrophage	Selenbp1
	2.3317e-77	0.868837	0.31	0.144	5.12252e-73	Alveolar_macrophage	S100a1
	7.11014e-77	0.758021	0.181	0.058	1.56203e-72	Alveolar_macrophage	Pnpla8
	1.58195e-76	0.687731	0.107	0.023	3.4754e-72	Alveolar_macrophage	Pros1
	1.71771e-76	0.746611	0.317	0.147	3.77364e-72	Alveolar_macrophage	Capza2
	1.80705e-75	0.59027	0.437	0.235	3.9699e-71	Alveolar_macrophage	S100a10
	6.89215e-75	0.744837	0.116	0.027	1.51414e-70	Alveolar_macrophage	Lpin1
	7.07062e-74	0.827428	0.143	0.04	1.55334e-69	Alveolar_macrophage	Camk1
	3.31412e-73	0.802766	0.141	0.04	7.28078e-69	Alveolar_macrophage	Gusb
	6.90257e-73	-1.21945	0.046	0.237	1.51642e-68	Alveolar_macrophage	Sfta2
	1.28493e-72	0.745269	0.312	0.148	2.82285e-68	Alveolar_macrophage	Atp6v0e
	3.40432e-72	0.662008	0.464	0.277	7.47895e-68	Alveolar_macrophage	Shfm1
	5.44722e-72	0.716063	0.124	0.031	1.1967e-67	Alveolar_macrophage	Ncf2
	9.27962e-72	0.607958	0.565	0.388	2.03864e-67	Alveolar_macrophage	Cox4i1
	1.11773e-71	-1.20969	0.075	0.27	2.45555e-67	Alveolar_macrophage	Lamp3
	1.78104e-71	0.476118	0.644	0.453	3.91277e-67	Alveolar_macrophage	Gm10073
	1.34248e-70	0.763671	0.163	0.052	2.94928e-66	Alveolar_macrophage	Pitpna
	2.15581e-70	0.773306	0.279	0.126	4.7361e-66	Alveolar_macrophage	Atp6v1e1
	4.94217e-70	-0.987067	0.104	0.308	1.08575e-65	Alveolar_macrophage	Prdx6
	1.0709e-69	0.748018	0.126	0.033	2.35266e-65	Alveolar_macrophage	Cpt1a
	1.07216e-69	0.666347	0.133	0.036	2.35543e-65	Alveolar_macrophage	Evl
	1.95739e-69	0.603129	0.349	0.172	4.30018e-65	Alveolar_macrophage	Fos
	4.76182e-69	0.690301	0.104	0.024	1.04612e-64	Alveolar_macrophage	Gp49a
	4.7667e-69	-1.06886	0.06	0.251	1.0472e-64	Alveolar_macrophage	Ces1d
	8.13836e-67	-1.23093	0.093	0.281	1.78792e-62	Alveolar_macrophage	Hc
	2.43381e-66	0.694316	0.328	0.165	5.34683e-62	Alveolar_macrophage	Clta
	3.73361e-66	-1.26881	0.043	0.218	8.20236e-62	Alveolar_macrophage	S100g
	1.10723e-65	-1.1106	0.039	0.214	2.43247e-61	Alveolar_macrophage	Tmem176b
	1.58873e-64	0.509698	0.273	0.119	3.49027e-60	Alveolar_macrophage	Slfn2
	1.0557e-62	0.329683	0.603	0.382	2.31927e-58	Alveolar_macrophage	Tmsb10
	3.94785e-62	0.63926	0.137	0.041	8.67303e-58	Alveolar_macrophage	Plgrkt
	5.09701e-62	0.786124	0.151	0.05	1.11976e-57	Alveolar_macrophage	Lima1
	6.09463e-62	0.694922	0.138	0.042	1.33893e-57	Alveolar_macrophage	Rassf4
	6.66465e-62	0.721964	0.126	0.036	1.46416e-57	Alveolar_macrophage	Bhlhe40
	7.74317e-62	0.641051	0.126	0.036	1.7011e-57	Alveolar_macrophage	Mgll
	8.59086e-62	0.764512	0.2	0.079	1.88732e-57	Alveolar_macrophage	Comt
	2.0899e-61	0.707361	0.296	0.147	4.5913e-57	Alveolar_macrophage	Atp6v0b
	3.49026e-61	0.711921	0.113	0.03	7.66775e-57	Alveolar_macrophage	Mpp1
	5.52876e-61	0.719711	0.212	0.087	1.21461e-56	Alveolar_macrophage	Nme1
	6.28804e-61	0.743386	0.346	0.191	1.38142e-56	Alveolar_macrophage	Creg1
	6.77594e-61	0.691663	0.138	0.043	1.48861e-56	Alveolar_macrophage	Itpripl2
	1.90937e-60	0.491807	0.309	0.146	4.1947e-56	Alveolar_macrophage	Lsp1
	1.99323e-60	0.527787	0.195	0.073	4.37892e-56	Alveolar_macrophage	Gngt2
	2.96846e-60	0.596346	0.122	0.035	6.5214e-56	Alveolar_macrophage	Acp5
	4.35789e-60	0.721659	0.198	0.079	9.57386e-56	Alveolar_macrophage	Ramp1
	6.94771e-60	-0.989072	0.035	0.196	1.52634e-55	Alveolar_macrophage	Sdc4
	2.11012e-59	0.576946	0.366	0.201	4.63571e-55	Alveolar_macrophage	Sat1
	5.4327e-58	0.566641	0.249	0.11	1.19351e-53	Alveolar_macrophage	Cd53
	1.27202e-57	-1.04861	0.048	0.211	2.79451e-53	Alveolar_macrophage	Crip2
	1.29007e-57	-0.547199	0.45	0.627	2.83416e-53	Alveolar_macrophage	mt-Nd4
	1.35265e-57	0.700205	0.211	0.089	2.97164e-53	Alveolar_macrophage	Slc6a6
	5.22674e-57	0.78133	0.185	0.073	1.14826e-52	Alveolar_macrophage	Atp6ap1
	6.34606e-57	-1.07128	0.066	0.234	1.39417e-52	Alveolar_macrophage	Gpr116
	1.03231e-56	0.691812	0.231	0.104	2.26787e-52	Alveolar_macrophage	Rexo2
	2.69696e-56	0.687944	0.161	0.058	5.92495e-52	Alveolar_macrophage	Fam96a
	3.9181e-56	-0.877272	0.098	0.273	8.60768e-52	Alveolar_macrophage	Alcam
	5.74169e-56	0.600277	0.228	0.098	1.26139e-51	Alveolar_macrophage	Cotl1
	1.56672e-55	0.494201	0.468	0.287	3.44192e-51	Alveolar_macrophage	Sh3bgrl3
	3.34116e-55	0.673948	0.34	0.192	7.34019e-51	Alveolar_macrophage	Akr1a1
	1.36513e-54	0.795582	0.144	0.05	2.99906e-50	Alveolar_macrophage	Gns
	1.4467e-54	0.57172	0.455	0.294	3.17825e-50	Alveolar_macrophage	Cox6b1
	1.76497e-54	0.726716	0.119	0.036	3.87746e-50	Alveolar_macrophage	Ier5
	2.01433e-54	0.477529	0.609	0.464	4.42528e-50	Alveolar_macrophage	Hsp90b1
	7.73822e-54	-1.2251	0.128	0.304	1.70001e-49	Alveolar_macrophage	Apoe
	1.48912e-53	-0.98537	0.032	0.178	3.27145e-49	Alveolar_macrophage	Tpm1
	1.64086e-53	0.667349	0.235	0.108	3.60481e-49	Alveolar_macrophage	Ifi30
	1.72296e-53	0.68464	0.153	0.055	3.78517e-49	Alveolar_macrophage	Glud1
	2.07548e-53	0.61943	0.174	0.067	4.55962e-49	Alveolar_macrophage	Hmgn2
	2.09518e-53	-1.00281	0.058	0.213	4.60291e-49	Alveolar_macrophage	Lpcat1
	1.03705e-51	0.620191	0.145	0.051	2.27829e-47	Alveolar_macrophage	Sla
	6.68159e-51	0.715201	0.194	0.083	1.46788e-46	Alveolar_macrophage	Rnh1
	2.61458e-50	-0.985371	0.049	0.196	5.74398e-46	Alveolar_macrophage	Ager
	2.9947e-50	0.699544	0.191	0.081	6.57907e-46	Alveolar_macrophage	Atp6v1b2
	1.2056e-49	-0.796842	0.055	0.207	2.64858e-45	Alveolar_macrophage	Mettl7a1
	1.32308e-49	0.699388	0.233	0.112	2.90668e-45	Alveolar_macrophage	Tbca
	2.44841e-49	0.609108	0.105	0.031	5.3789e-45	Alveolar_macrophage	Rhoc
	2.84668e-49	-0.934784	0.032	0.169	6.25386e-45	Alveolar_macrophage	Cldn3
	5.46186e-49	-0.936721	0.043	0.185	1.19992e-44	Alveolar_macrophage	Cldn18
	5.77894e-49	0.716877	0.132	0.046	1.26958e-44	Alveolar_macrophage	Sort1
	1.77502e-48	0.593642	0.115	0.036	3.89954e-44	Alveolar_macrophage	Pirb
	1.93719e-48	0.590685	0.115	0.037	4.2558e-44	Alveolar_macrophage	Dock10
	6.56163e-48	-1.09321	0.038	0.175	1.44152e-43	Alveolar_macrophage	Lcn2
	1.07411e-47	0.643729	0.226	0.107	2.35972e-43	Alveolar_macrophage	Mcl1
	1.12722e-47	-0.935399	0.021	0.147	2.47639e-43	Alveolar_macrophage	Tmem176a
	1.64027e-47	0.63691	0.121	0.041	3.60351e-43	Alveolar_macrophage	Fam49b
	1.64977e-47	0.632661	0.203	0.091	3.62438e-43	Alveolar_macrophage	Coro1b
	1.74609e-47	0.554325	0.127	0.043	3.83597e-43	Alveolar_macrophage	Flt1
	4.04168e-47	0.602293	0.381	0.238	8.87916e-43	Alveolar_macrophage	Canx
	4.57831e-47	-1.22017	0.052	0.192	1.00581e-42	Alveolar_macrophage	Ly6a
	5.26902e-47	0.70818	0.143	0.054	1.15755e-42	Alveolar_macrophage	Cndp2
	6.73418e-47	-1.13853	0.053	0.194	1.47943e-42	Alveolar_macrophage	Ifitm3
	1.32103e-46	0.657531	0.163	0.066	2.90217e-42	Alveolar_macrophage	Cmpk1
	2.51795e-46	0.612084	0.173	0.072	5.53168e-42	Alveolar_macrophage	Asah1
	2.77043e-46	0.62373	0.121	0.041	6.08636e-42	Alveolar_macrophage	Atp6v1c1
	3.25598e-46	0.527055	0.438	0.286	7.15306e-42	Alveolar_macrophage	Cdc42
	3.31045e-46	0.609448	0.137	0.05	7.27273e-42	Alveolar_macrophage	Fcgr2b
	3.52239e-46	0.607693	0.269	0.14	7.73833e-42	Alveolar_macrophage	Actr2
	6.33003e-46	-1.19651	0.095	0.245	1.39064e-41	Alveolar_macrophage	Sec14l3
	7.27006e-46	0.574727	0.418	0.272	1.59716e-41	Alveolar_macrophage	Dbi
	7.31795e-46	0.359713	0.612	0.456	1.60768e-41	Alveolar_macrophage	Rplp2
	8.96965e-46	0.47415	0.23	0.107	1.97054e-41	Alveolar_macrophage	H2-DMa
	9.70378e-46	0.560052	0.113	0.036	2.13182e-41	Alveolar_macrophage	Itgal
	1.63282e-45	0.637845	0.129	0.046	3.58715e-41	Alveolar_macrophage	Fam129a
	3.42935e-45	0.618311	0.204	0.094	7.53393e-41	Alveolar_macrophage	Cap1
	8.75292e-45	0.590436	0.105	0.033	1.92293e-40	Alveolar_macrophage	Qdpr
	1.4653e-44	-0.862088	0.021	0.142	3.21913e-40	Alveolar_macrophage	Prnp
	5.1736e-44	0.548502	0.112	0.037	1.13659e-39	Alveolar_macrophage	Fcgrt
	6.73877e-44	-0.852574	0.029	0.153	1.48044e-39	Alveolar_macrophage	Cnn2
	7.41449e-44	-0.851917	0.147	0.3	1.62889e-39	Alveolar_macrophage	Rnase4
	2.05424e-43	-0.866793	0.389	0.547	4.51295e-39	Alveolar_macrophage	Cd74
	2.05923e-43	0.501782	0.103	0.032	4.52393e-39	Alveolar_macrophage	Tm6sf1
	5.99463e-43	-0.892003	0.021	0.137	1.31696e-38	Alveolar_macrophage	Lgi3
	2.37535e-42	0.665673	0.154	0.064	5.21841e-38	Alveolar_macrophage	Idh1
	3.05677e-42	0.609515	0.142	0.056	6.71542e-38	Alveolar_macrophage	Gsr
	3.6933e-42	-0.767855	0.076	0.216	8.11382e-38	Alveolar_macrophage	Wbp5
	4.33779e-42	0.650629	0.15	0.061	9.52968e-38	Alveolar_macrophage	Mapk3
	4.65729e-42	0.651981	0.14	0.055	1.02316e-37	Alveolar_macrophage	Runx1
	5.59509e-42	-0.784692	0.026	0.145	1.22918e-37	Alveolar_macrophage	Ptprf
	7.32101e-42	0.475019	0.294	0.162	1.60835e-37	Alveolar_macrophage	Anxa1
	1.07302e-41	0.610154	0.175	0.078	2.35733e-37	Alveolar_macrophage	Bola2
	1.35734e-41	-0.969897	0.241	0.397	2.98193e-37	Alveolar_macrophage	H2-Aa
	1.69854e-41	0.618882	0.256	0.137	3.73152e-37	Alveolar_macrophage	Lrrfip1
	8.79196e-41	-0.846873	0.068	0.201	1.93151e-36	Alveolar_macrophage	Chchd10
	9.58247e-41	0.585916	0.258	0.139	2.10517e-36	Alveolar_macrophage	Prr13
	1.69807e-40	0.564549	0.364	0.231	3.73049e-36	Alveolar_macrophage	Gabarap
	2.02485e-40	0.647406	0.16	0.069	4.4484e-36	Alveolar_macrophage	Atp6ap2
	3.7406e-40	0.630631	0.2	0.097	8.21773e-36	Alveolar_macrophage	M6pr
	8.88901e-40	-1.10803	0.161	0.307	1.95283e-35	Alveolar_macrophage	H2-Eb1
	5.30395e-39	0.504635	0.335	0.204	1.16522e-34	Alveolar_macrophage	Ctsc
	5.63024e-39	-0.772791	0.025	0.136	1.23691e-34	Alveolar_macrophage	Ldhb
	5.77524e-39	0.583233	0.133	0.053	1.26876e-34	Alveolar_macrophage	Myof
	6.31422e-39	-0.783721	0.048	0.169	1.38717e-34	Alveolar_macrophage	Fasn
	6.96473e-39	-0.798034	0.247	0.405	1.53008e-34	Alveolar_macrophage	Crip1
	1.97104e-38	0.587114	0.164	0.074	4.33018e-34	Alveolar_macrophage	Lamtor2
	2.27573e-38	-0.794107	0.021	0.128	4.99955e-34	Alveolar_macrophage	Prr15l
	9.40885e-38	0.281651	0.687	0.552	2.06703e-33	Alveolar_macrophage	Gm9843
	1.67414e-37	0.617615	0.135	0.055	3.67791e-33	Alveolar_macrophage	Chp1
	2.36928e-37	-0.55053	0.297	0.448	5.20507e-33	Alveolar_macrophage	Rpl21
	5.43147e-37	0.532116	0.275	0.157	1.19324e-32	Alveolar_macrophage	Ywhab
	5.47109e-37	0.609908	0.145	0.062	1.20194e-32	Alveolar_macrophage	Pon2
	5.48985e-37	-0.826784	0.022	0.125	1.20607e-32	Alveolar_macrophage	Cpm
	6.2223e-37	-0.991074	0.264	0.408	1.36698e-32	Alveolar_macrophage	H2-Ab1
	1.3824e-36	0.535758	0.114	0.043	3.03699e-32	Alveolar_macrophage	Ccdc88a
	6.32672e-36	0.611308	0.147	0.064	1.38992e-31	Alveolar_macrophage	Picalm
	7.66079e-36	0.534609	0.31	0.188	1.683e-31	Alveolar_macrophage	1810037I17Rik
	1.30285e-35	0.487693	0.104	0.037	2.86224e-31	Alveolar_macrophage	Fam105a
	2.04784e-35	-1.75773	0.111	0.24	4.49891e-31	Alveolar_macrophage	Ighm
	2.04934e-35	0.333627	0.59	0.456	4.50219e-31	Alveolar_macrophage	Rps26
	2.19601e-35	0.362905	0.495	0.353	4.82441e-31	Alveolar_macrophage	Pfn1
	2.3159e-35	0.549897	0.212	0.11	5.0878e-31	Alveolar_macrophage	Hist1h2bc
	3.70424e-35	0.589205	0.293	0.179	8.13784e-31	Alveolar_macrophage	2010107E04Rik
	4.03889e-35	0.39649	0.507	0.377	8.87304e-31	Alveolar_macrophage	S100a11
	4.24971e-35	0.547523	0.173	0.082	9.33619e-31	Alveolar_macrophage	Rac1
	7.15461e-35	-0.7867	0.012	0.104	1.5718e-30	Alveolar_macrophage	Gas6
	7.88005e-35	0.432422	0.454	0.325	1.73117e-30	Alveolar_macrophage	App
	8.24219e-35	-0.894746	0.019	0.116	1.81073e-30	Alveolar_macrophage	Clu
	1.44519e-34	-0.974251	0.026	0.126	3.17494e-30	Alveolar_macrophage	Sparc
	1.50803e-34	0.551182	0.117	0.046	3.31298e-30	Alveolar_macrophage	Tmbim1
	1.57062e-34	-0.947333	0.042	0.15	3.45049e-30	Alveolar_macrophage	Tuba1a
	3.4484e-34	-0.739598	0.032	0.135	7.57578e-30	Alveolar_macrophage	Muc1
	4.2877e-34	0.290764	0.654	0.537	9.41964e-30	Alveolar_macrophage	Lrrc58
	8.18879e-34	0.535904	0.103	0.038	1.79899e-29	Alveolar_macrophage	Klhl9
	1.35396e-33	-1.01178	0.051	0.161	2.97452e-29	Alveolar_macrophage	Sdpr
	1.40589e-33	0.520269	0.177	0.086	3.0886e-29	Alveolar_macrophage	Sh3glb1
	1.58909e-33	0.48113	0.266	0.152	3.49107e-29	Alveolar_macrophage	Gnai2
	1.70948e-33	0.579432	0.116	0.047	3.75556e-29	Alveolar_macrophage	Ccni
	2.69927e-33	0.477835	0.488	0.371	5.93002e-29	Alveolar_macrophage	Cox6c
	2.81812e-33	-0.66953	0.055	0.167	6.19114e-29	Alveolar_macrophage	Atp8a1
	3.08458e-33	0.61657	0.192	0.099	6.7765e-29	Alveolar_macrophage	Rtn3
	4.68857e-33	0.520089	0.306	0.192	1.03003e-28	Alveolar_macrophage	Rps27l
	7.78364e-33	-0.706388	0.019	0.112	1.70999e-28	Alveolar_macrophage	Car8
	8.87592e-33	-0.707911	0.076	0.192	1.94995e-28	Alveolar_macrophage	Dram1
	1.06614e-32	-0.717349	0.053	0.162	2.34221e-28	Alveolar_macrophage	Mid1ip1
	1.09537e-32	0.5449	0.101	0.038	2.40642e-28	Alveolar_macrophage	Mgst3
	1.43988e-32	-1.02769	0.164	0.289	3.16327e-28	Alveolar_macrophage	Cyp2f2
	1.67263e-32	0.473601	0.386	0.265	3.67459e-28	Alveolar_macrophage	Tagln2
	2.79223e-32	0.568223	0.17	0.083	6.13425e-28	Alveolar_macrophage	Atp6v0d1
	4.13564e-32	-0.431834	0.879	0.919	9.0856e-28	Alveolar_macrophage	Malat1
	4.54363e-32	0.487011	0.111	0.044	9.98189e-28	Alveolar_macrophage	Camk2d
	4.63898e-32	-0.720336	0.089	0.208	1.01914e-27	Alveolar_macrophage	Zfp36l1
	6.71625e-32	-0.717708	0.022	0.115	1.47549e-27	Alveolar_macrophage	Ppp1r14c
	7.19213e-32	-0.683895	0.028	0.124	1.58004e-27	Alveolar_macrophage	Nedd4
	8.40929e-32	-0.603996	0.05	0.158	1.84744e-27	Alveolar_macrophage	Abca3
	1.12092e-31	0.506346	0.313	0.199	2.46256e-27	Alveolar_macrophage	Eif3a
	1.95168e-31	0.505792	0.136	0.059	4.28764e-27	Alveolar_macrophage	Zeb2
	2.86812e-31	-0.33138	0.597	0.708	6.30096e-27	Alveolar_macrophage	mt-Nd1
	3.483e-31	-0.874914	0.024	0.116	7.65181e-27	Alveolar_macrophage	H2-Q7
	4.19468e-31	0.550168	0.187	0.097	9.21529e-27	Alveolar_macrophage	Xbp1
	4.40932e-31	0.326165	0.496	0.362	9.68684e-27	Alveolar_macrophage	Arpc2
	5.85408e-31	-0.809374	0.036	0.135	1.28608e-26	Alveolar_macrophage	Emp2
	7.27324e-31	-1.82111	0.036	0.131	1.59786e-26	Alveolar_macrophage	Ccl5
	9.63276e-31	0.541545	0.235	0.135	2.11622e-26	Alveolar_macrophage	Tmem256
	1.06104e-30	0.296228	0.61	0.482	2.331e-26	Alveolar_macrophage	Rpl35a
	1.30555e-30	0.515727	0.286	0.176	2.86816e-26	Alveolar_macrophage	Txnip
	1.73957e-30	0.49665	0.316	0.204	3.82167e-26	Alveolar_macrophage	Aldoa
	2.68308e-30	0.541926	0.129	0.057	5.89446e-26	Alveolar_macrophage	Trappc2l
	4.05297e-30	-0.755818	0.021	0.107	8.90396e-26	Alveolar_macrophage	Egfl6
	4.36166e-30	0.557703	0.177	0.091	9.58213e-26	Alveolar_macrophage	Erp29
	5.50822e-30	0.490814	0.103	0.041	1.2101e-25	Alveolar_macrophage	Emc2
	6.2943e-30	-1.03549	0.03	0.122	1.38279e-25	Alveolar_macrophage	Ly6c1
	6.49537e-30	-0.591239	0.019	0.106	1.42697e-25	Alveolar_macrophage	Sdc1
	7.81488e-30	0.408507	0.103	0.04	1.71685e-25	Alveolar_macrophage	Cfp
	9.88614e-30	-0.627746	0.151	0.277	2.17189e-25	Alveolar_macrophage	Neat1
	1.51221e-29	-0.848246	0.032	0.124	3.32217e-25	Alveolar_macrophage	Cyp4b1
	1.58603e-29	-0.62354	0.02	0.106	3.48435e-25	Alveolar_macrophage	Cystm1
	1.95282e-29	0.49296	0.21	0.115	4.29014e-25	Alveolar_macrophage	Ostf1
	2.0146e-29	0.283375	0.629	0.523	4.42588e-25	Alveolar_macrophage	Mir682
	2.34958e-29	-0.580813	0.075	0.185	5.16179e-25	Alveolar_macrophage	Aldh2
	3.77834e-29	-0.344663	0.508	0.636	8.30064e-25	Alveolar_macrophage	Ubb
	3.80485e-29	0.598793	0.157	0.078	8.35888e-25	Alveolar_macrophage	Tbcb
	4.10501e-29	0.412493	0.284	0.173	9.01831e-25	Alveolar_macrophage	Prdx5
	6.44181e-29	-0.824448	0.046	0.142	1.4152e-24	Alveolar_macrophage	Aldh1a1
	7.02959e-29	0.51001	0.197	0.107	1.54433e-24	Alveolar_macrophage	Ier3ip1
	8.16615e-29	0.423835	0.151	0.072	1.79402e-24	Alveolar_macrophage	Ccnd2
	9.43272e-29	-0.703326	0.026	0.113	2.07227e-24	Alveolar_macrophage	Acot7
	1.21356e-28	0.495663	0.154	0.075	2.66606e-24	Alveolar_macrophage	Arpc4
	1.69589e-28	0.428574	0.398	0.283	3.7257e-24	Alveolar_macrophage	Calr
	1.88783e-28	-0.634957	0.025	0.112	4.14738e-24	Alveolar_macrophage	Ccnd1
	2.09864e-28	-0.610559	0.118	0.237	4.6105e-24	Alveolar_macrophage	Sptbn1
	2.71896e-28	0.499793	0.131	0.06	5.97328e-24	Alveolar_macrophage	Hpcal1
	3.8636e-28	0.387546	0.155	0.075	8.48795e-24	Alveolar_macrophage	Klf4
	4.36803e-28	0.55083	0.153	0.076	9.59613e-24	Alveolar_macrophage	Hprt
	4.4616e-28	0.468659	0.141	0.067	9.80169e-24	Alveolar_macrophage	Snx5
	5.04818e-28	0.367803	0.485	0.372	1.10903e-23	Alveolar_macrophage	Myl6
	6.37428e-28	-0.931315	0.036	0.125	1.40037e-23	Alveolar_macrophage	Lrg1
	8.92182e-28	0.33038	0.169	0.084	1.96004e-23	Alveolar_macrophage	Rgs2
	1.03093e-27	0.547461	0.102	0.042	2.26485e-23	Alveolar_macrophage	Nampt
	1.08081e-27	-0.950181	0.033	0.122	2.37444e-23	Alveolar_macrophage	Fmo2
	1.34699e-27	-0.66679	0.028	0.114	2.9592e-23	Alveolar_macrophage	Errfi1
	1.82541e-27	0.376508	0.175	0.09	4.01024e-23	Alveolar_macrophage	Ptpn6
	1.95128e-27	0.413566	0.434	0.325	4.28676e-23	Alveolar_macrophage	Cox6a1
	3.14783e-27	-1.9389	0.208	0.329	6.91548e-23	Alveolar_macrophage	Igkc
	5.87777e-27	0.470715	0.2	0.111	1.29129e-22	Alveolar_macrophage	Ptbp3
	6.10104e-27	0.553336	0.101	0.042	1.34034e-22	Alveolar_macrophage	Acox1
	7.54489e-27	0.46256	0.302	0.199	1.65754e-22	Alveolar_macrophage	Uqcrb
	1.16296e-26	-0.608601	0.498	0.559	2.5549e-22	Alveolar_macrophage	Npc2
	2.11272e-26	0.455459	0.151	0.076	4.64143e-22	Alveolar_macrophage	Hn1
	2.27471e-26	0.576223	0.131	0.063	4.99732e-22	Alveolar_macrophage	Pgd
	4.95435e-26	0.491551	0.25	0.155	1.08842e-21	Alveolar_macrophage	Cox17
	4.9637e-26	0.415491	0.331	0.225	1.09048e-21	Alveolar_macrophage	Ybx1
	5.65879e-26	0.493317	0.107	0.047	1.24318e-21	Alveolar_macrophage	Rin2
	5.68892e-26	-0.605329	0.077	0.178	1.2498e-21	Alveolar_macrophage	Elovl1
	6.43936e-26	0.299224	0.528	0.411	1.41466e-21	Alveolar_macrophage	Rpl22
	7.03195e-26	0.47943	0.195	0.109	1.54485e-21	Alveolar_macrophage	Atp1b3
	7.63817e-26	0.380037	0.105	0.045	1.67803e-21	Alveolar_macrophage	Syk
	1.7405e-25	-2.8603	0.073	0.167	3.8237e-21	Alveolar_macrophage	Hbb-bs
	4.64171e-25	-0.75502	0.047	0.134	1.01974e-20	Alveolar_macrophage	Ifitm2
	1.62053e-24	0.494199	0.225	0.137	3.56013e-20	Alveolar_macrophage	Myeov2
	2.59053e-24	-0.576892	0.037	0.119	5.69113e-20	Alveolar_macrophage	Zdhhc3
	2.76949e-24	0.364943	0.183	0.1	6.08428e-20	Alveolar_macrophage	Dusp1
	3.53931e-24	-0.441688	0.467	0.574	7.77552e-20	Alveolar_macrophage	Rpl18a
	3.83638e-24	0.476663	0.273	0.176	8.42815e-20	Alveolar_macrophage	Fabp5
	4.93607e-24	0.389742	0.42	0.318	1.08441e-19	Alveolar_macrophage	Slc25a5
	5.05539e-24	0.477516	0.236	0.146	1.11062e-19	Alveolar_macrophage	Gdi2
	6.21902e-24	-0.561406	0.11	0.215	1.36626e-19	Alveolar_macrophage	Nupr1
	6.889e-24	0.507447	0.138	0.07	1.51344e-19	Alveolar_macrophage	Dhrs3
	7.75772e-24	0.541901	0.104	0.047	1.70429e-19	Alveolar_macrophage	Naa50
	1.06681e-23	0.449697	0.303	0.205	2.34367e-19	Alveolar_macrophage	Atp6v1g1
	1.35108e-23	0.496685	0.143	0.074	2.96819e-19	Alveolar_macrophage	Anp32b
	1.39966e-23	-0.500602	0.028	0.105	3.07492e-19	Alveolar_macrophage	Spint2
	1.41733e-23	0.510271	0.146	0.076	3.11374e-19	Alveolar_macrophage	Chmp4b
	1.60664e-23	-0.639236	0.046	0.13	3.52962e-19	Alveolar_macrophage	Tsc22d1
	2.69221e-23	0.476696	0.143	0.074	5.91453e-19	Alveolar_macrophage	Leprot
	2.82423e-23	-0.782098	0.04	0.119	6.20456e-19	Alveolar_macrophage	Fyb
	5.60635e-23	0.4627	0.256	0.165	1.23166e-18	Alveolar_macrophage	Serp1
	6.65922e-23	-0.56066	0.061	0.149	1.46296e-18	Alveolar_macrophage	Foxp1
	8.99172e-23	0.492691	0.273	0.184	1.97539e-18	Alveolar_macrophage	Ndufa1
	1.04185e-22	0.43481	0.163	0.089	2.28883e-18	Alveolar_macrophage	Tpd52
	1.39082e-22	0.483848	0.243	0.156	3.05549e-18	Alveolar_macrophage	Etfb
	4.54388e-22	-0.488424	0.062	0.148	9.98246e-18	Alveolar_macrophage	Acsl4
	5.12483e-22	-0.51105	0.036	0.113	1.12587e-17	Alveolar_macrophage	Abcd3
	6.82929e-22	-0.515999	0.062	0.147	1.50033e-17	Alveolar_macrophage	Scd2
	8.7605e-22	-0.95388	0.079	0.166	1.92459e-17	Alveolar_macrophage	Hpgd
	1.04008e-21	0.525451	0.221	0.139	2.28495e-17	Alveolar_macrophage	Atp5g3
	2.76186e-21	-0.449859	0.053	0.135	6.06752e-17	Alveolar_macrophage	Lpin2
	2.80847e-21	0.256259	0.491	0.381	6.16994e-17	Alveolar_macrophage	Rps20
	2.87561e-21	0.413548	0.109	0.052	6.31744e-17	Alveolar_macrophage	Dusp3
	3.50997e-21	0.407783	0.124	0.063	7.71105e-17	Alveolar_macrophage	Gltp
	3.64979e-21	-0.360315	0.609	0.684	8.01823e-17	Alveolar_macrophage	Rps19
	4.32566e-21	0.502304	0.148	0.08	9.50305e-17	Alveolar_macrophage	Wfdc17
	6.54079e-21	-0.455501	0.033	0.106	1.43695e-16	Alveolar_macrophage	Atp11a
	8.37281e-21	0.398399	0.227	0.143	1.83942e-16	Alveolar_macrophage	Myh9
	9.00172e-21	0.334031	0.326	0.227	1.97759e-16	Alveolar_macrophage	Cfl1
	9.12816e-21	0.420556	0.148	0.081	2.00536e-16	Alveolar_macrophage	Vdac2
	9.18612e-21	-0.554926	0.075	0.162	2.0181e-16	Alveolar_macrophage	Epas1
	1.45065e-20	0.450182	0.222	0.141	3.18694e-16	Alveolar_macrophage	Hspe1
	1.72067e-20	-0.844538	0.036	0.106	3.78014e-16	Alveolar_macrophage	Ctla2a
	4.99869e-20	0.392087	0.102	0.048	1.09816e-15	Alveolar_macrophage	Man2b1
	5.03921e-20	0.451808	0.146	0.081	1.10706e-15	Alveolar_macrophage	Pet100
	6.63657e-20	0.473773	0.196	0.122	1.45799e-15	Alveolar_macrophage	Mpc2
	7.21479e-20	-0.497192	0.391	0.489	1.58502e-15	Alveolar_macrophage	Gm9846
	9.35227e-20	0.335322	0.406	0.306	2.0546e-15	Alveolar_macrophage	Gnb2l1
	1.05101e-19	0.384795	0.148	0.082	2.30896e-15	Alveolar_macrophage	Arhgap30
	1.13562e-19	0.462212	0.153	0.087	2.49483e-15	Alveolar_macrophage	Krcc1
	1.31588e-19	-0.536319	0.072	0.154	2.89086e-15	Alveolar_macrophage	Tubb4b
	1.54835e-19	-0.639603	0.046	0.119	3.40156e-15	Alveolar_macrophage	Zbtb20
	1.97579e-19	-0.456177	0.04	0.111	4.34061e-15	Alveolar_macrophage	Dcxr
	2.04534e-19	-0.503738	0.044	0.116	4.49341e-15	Alveolar_macrophage	Gclc
	2.56239e-19	-0.47709	0.036	0.105	5.62932e-15	Alveolar_macrophage	Phldb2
	2.78083e-19	0.460482	0.114	0.058	6.10921e-15	Alveolar_macrophage	Riok3
	3.73532e-19	0.296254	0.278	0.186	8.20613e-15	Alveolar_macrophage	Arpc1b
	3.91163e-19	-0.514093	0.17	0.266	8.59346e-15	Alveolar_macrophage	Gm7808
	4.02847e-19	-0.582261	0.12	0.21	8.85015e-15	Alveolar_macrophage	S100a6
	5.05678e-19	0.270422	0.419	0.316	1.11092e-14	Alveolar_macrophage	Rpl39
	5.33516e-19	0.393159	0.174	0.103	1.17208e-14	Alveolar_macrophage	Arpc3
	5.91189e-19	0.454421	0.202	0.128	1.29878e-14	Alveolar_macrophage	Atp5l
	6.09264e-19	-0.476575	0.096	0.184	1.33849e-14	Alveolar_macrophage	Tpm4
	6.24569e-19	0.495853	0.212	0.137	1.37211e-14	Alveolar_macrophage	Romo1
	6.48849e-19	0.258972	0.501	0.4	1.42546e-14	Alveolar_macrophage	Rps28
	7.73217e-19	0.403692	0.207	0.131	1.69868e-14	Alveolar_macrophage	Arpp19
	8.59486e-19	-0.634343	0.064	0.14	1.88821e-14	Alveolar_macrophage	Cd200
	8.86122e-19	0.414949	0.161	0.094	1.94672e-14	Alveolar_macrophage	Brk1
	1.04458e-18	-0.341296	0.153	0.254	2.29484e-14	Alveolar_macrophage	Sod1
	1.10034e-18	0.540986	0.109	0.056	2.41733e-14	Alveolar_macrophage	Cebpa
	1.1815e-18	-0.585237	0.092	0.175	2.59564e-14	Alveolar_macrophage	Macf1
	1.62351e-18	0.409861	0.258	0.176	3.56669e-14	Alveolar_macrophage	Cyb5r3
	3.16907e-18	0.46192	0.157	0.092	6.96213e-14	Alveolar_macrophage	Soat1
	3.64856e-18	0.459415	0.272	0.194	8.01553e-14	Alveolar_macrophage	Cox7b
	6.94776e-18	0.39708	0.229	0.153	1.52635e-13	Alveolar_macrophage	Eif5a
	8.11214e-18	0.537851	0.106	0.054	1.78216e-13	Alveolar_macrophage	Arf5
	9.70574e-18	0.401299	0.151	0.087	2.13225e-13	Alveolar_macrophage	Ptpn1
	1.04233e-17	0.419396	0.112	0.058	2.2899e-13	Alveolar_macrophage	Llph
	1.34761e-17	-0.377658	0.153	0.248	2.96055e-13	Alveolar_macrophage	Srrm2
	1.81873e-17	0.313899	0.12	0.064	3.99557e-13	Alveolar_macrophage	Hcls1
	3.28982e-17	-0.441967	0.092	0.173	7.22741e-13	Alveolar_macrophage	mt-Nd6
	3.30585e-17	0.463361	0.122	0.067	7.26263e-13	Alveolar_macrophage	Acadm
	3.53537e-17	0.426149	0.108	0.056	7.76685e-13	Alveolar_macrophage	Ivns1abp
	3.84608e-17	0.418281	0.11	0.058	8.44946e-13	Alveolar_macrophage	Rnf13
	6.06234e-17	0.390566	0.119	0.065	1.33183e-12	Alveolar_macrophage	Myadm
	6.60589e-17	0.393562	0.218	0.144	1.45125e-12	Alveolar_macrophage	Rab14
	6.60978e-17	0.454547	0.134	0.076	1.4521e-12	Alveolar_macrophage	Emc7
	7.14142e-17	0.37061	0.146	0.084	1.5689e-12	Alveolar_macrophage	Smpdl3a
	9.67425e-17	0.387472	0.219	0.146	2.12534e-12	Alveolar_macrophage	Mrpl33
	1.13728e-16	-0.481401	0.072	0.145	2.49849e-12	Alveolar_macrophage	Sfrs18
	1.26816e-16	0.383123	0.102	0.053	2.78602e-12	Alveolar_macrophage	Far1
	2.3566e-16	0.402359	0.111	0.059	5.17721e-12	Alveolar_macrophage	Mrps15
	2.51277e-16	0.39173	0.136	0.078	5.52031e-12	Alveolar_macrophage	Vasp
	3.19805e-16	0.392351	0.136	0.078	7.02579e-12	Alveolar_macrophage	Rap1b
	3.78849e-16	0.386002	0.241	0.166	8.32294e-12	Alveolar_macrophage	Serf2
	4.58433e-16	0.372462	0.215	0.143	1.00713e-11	Alveolar_macrophage	Atp6v1f
	5.35515e-16	0.38645	0.125	0.07	1.17647e-11	Alveolar_macrophage	Eif3j2
	6.01908e-16	0.384179	0.265	0.189	1.32233e-11	Alveolar_macrophage	Uqcr11
	6.70775e-16	0.414991	0.107	0.057	1.47362e-11	Alveolar_macrophage	Commd3
	6.90728e-16	0.302214	0.121	0.067	1.51746e-11	Alveolar_macrophage	Zfp36l2
	7.05698e-16	-0.473352	0.113	0.192	1.55035e-11	Alveolar_macrophage	Tgoln1
	7.38373e-16	0.397413	0.137	0.08	1.62213e-11	Alveolar_macrophage	Anxa4
	7.45809e-16	0.377086	0.11	0.059	1.63847e-11	Alveolar_macrophage	Pcna
	7.51121e-16	0.367002	0.241	0.168	1.65014e-11	Alveolar_macrophage	Cdk2ap2
	7.85156e-16	-0.593149	0.141	0.22	1.72491e-11	Alveolar_macrophage	Srgn
	9.06681e-16	-0.404433	0.072	0.143	1.99189e-11	Alveolar_macrophage	Por
	9.35119e-16	0.35667	0.12	0.066	2.05436e-11	Alveolar_macrophage	Lyn
	1.07388e-15	0.396741	0.103	0.054	2.3592e-11	Alveolar_macrophage	Reep3
	1.07449e-15	-0.557667	0.055	0.119	2.36055e-11	Alveolar_macrophage	Hmgb2
	1.27118e-15	0.352067	0.249	0.173	2.79265e-11	Alveolar_macrophage	Rhoa
	1.43059e-15	0.272079	0.282	0.198	3.14286e-11	Alveolar_macrophage	Msn
	1.52598e-15	0.380002	0.141	0.084	3.35243e-11	Alveolar_macrophage	Serpinb6a
	1.55336e-15	0.357494	0.347	0.27	3.41258e-11	Alveolar_macrophage	Atp5e
	1.60148e-15	0.42313	0.124	0.071	3.51829e-11	Alveolar_macrophage	Pcbp1
	1.63581e-15	0.439284	0.12	0.068	3.59371e-11	Alveolar_macrophage	Hsd17b4
	1.79675e-15	0.389042	0.121	0.068	3.94729e-11	Alveolar_macrophage	Wdr1
	1.88909e-15	-0.323672	0.076	0.148	4.15015e-11	Alveolar_macrophage	Emb
	2.84116e-15	0.352904	0.149	0.09	6.24175e-11	Alveolar_macrophage	Ywhah
	3.41674e-15	0.410393	0.129	0.075	7.50623e-11	Alveolar_macrophage	Pdlim1
	3.50277e-15	0.4037	0.143	0.085	7.69523e-11	Alveolar_macrophage	Gnb1
	3.75472e-15	0.370831	0.115	0.064	8.24874e-11	Alveolar_macrophage	Vps29
	4.45642e-15	0.4359	0.104	0.057	9.79031e-11	Alveolar_macrophage	Mrpl51
	5.76282e-15	0.390449	0.142	0.085	1.26603e-10	Alveolar_macrophage	Nap1l1
	6.05579e-15	0.357749	0.114	0.063	1.3304e-10	Alveolar_macrophage	Nme2
	6.11607e-15	0.400923	0.222	0.154	1.34364e-10	Alveolar_macrophage	Gm10221
	7.38414e-15	0.277636	0.115	0.063	1.62222e-10	Alveolar_macrophage	Stk17b
	7.73703e-15	0.399145	0.231	0.162	1.69975e-10	Alveolar_macrophage	Atp5k
	8.73823e-15	0.41326	0.112	0.062	1.9197e-10	Alveolar_macrophage	Yeats4
	9.44152e-15	0.451197	0.143	0.087	2.07421e-10	Alveolar_macrophage	Acaa1a
	1.03088e-14	0.419349	0.102	0.055	2.26473e-10	Alveolar_macrophage	Ugp2
	1.17129e-14	0.336917	0.317	0.24	2.57321e-10	Alveolar_macrophage	Atpif1
	1.37485e-14	-0.543551	0.168	0.247	3.02041e-10	Alveolar_macrophage	Id2
	2.19137e-14	0.254438	0.167	0.103	4.81422e-10	Alveolar_macrophage	Emp3
	2.40953e-14	-0.379266	0.086	0.156	5.29349e-10	Alveolar_macrophage	Socs2
	2.77838e-14	0.356118	0.126	0.073	6.10383e-10	Alveolar_macrophage	Gsto1
	3.41096e-14	0.352712	0.195	0.13	7.49354e-10	Alveolar_macrophage	Ucp2
	4.09835e-14	0.373058	0.133	0.079	9.00367e-10	Alveolar_macrophage	Ubl3
	4.24649e-14	0.339009	0.248	0.178	9.3291e-10	Alveolar_macrophage	Gng5
	4.5937e-14	0.372736	0.202	0.137	1.00919e-09	Alveolar_macrophage	Ndufb7
	4.59396e-14	-0.339709	0.393	0.477	1.00925e-09	Alveolar_macrophage	H2-K1
	5.25752e-14	0.398839	0.104	0.058	1.15502e-09	Alveolar_macrophage	Tob1
	5.94059e-14	-0.361561	0.061	0.124	1.30509e-09	Alveolar_macrophage	Ywhaq
	8.77357e-14	-0.384445	0.294	0.377	1.92747e-09	Alveolar_macrophage	Rpl36
	1.03034e-13	0.278296	0.438	0.364	2.26355e-09	Alveolar_macrophage	Hspa8
	1.37913e-13	0.281526	0.151	0.093	3.02981e-09	Alveolar_macrophage	Celf2
	2.09517e-13	-0.322451	0.1	0.172	4.60289e-09	Alveolar_macrophage	Hp1bp3
	2.32842e-13	0.350912	0.156	0.099	5.11531e-09	Alveolar_macrophage	Bnip2
	2.46421e-13	0.349687	0.181	0.121	5.41363e-09	Alveolar_macrophage	Bnip3l
	2.4883e-13	0.279046	0.307	0.233	5.46654e-09	Alveolar_macrophage	Atox1
	3.57133e-13	-0.460284	0.049	0.105	7.84585e-09	Alveolar_macrophage	Anxa3
	4.87565e-13	-0.423116	0.062	0.121	1.07113e-08	Alveolar_macrophage	Btg2
	6.2539e-13	0.479627	0.144	0.092	1.37392e-08	Alveolar_macrophage	Tkt
	7.49543e-13	0.315661	0.122	0.073	1.64667e-08	Alveolar_macrophage	Abi1
	7.92849e-13	-0.30356	0.053	0.11	1.74181e-08	Alveolar_macrophage	Suclg1
	1.03015e-12	0.42309	0.136	0.085	2.26314e-08	Alveolar_macrophage	Magt1
	1.0446e-12	0.285469	0.449	0.38	2.29488e-08	Alveolar_macrophage	Hspa5
	1.09543e-12	-0.595468	0.073	0.133	2.40656e-08	Alveolar_macrophage	Ehd4
	1.3622e-12	0.351497	0.116	0.069	2.99262e-08	Alveolar_macrophage	Lgmn
	1.44467e-12	0.406601	0.11	0.065	3.1738e-08	Alveolar_macrophage	Hcfc1r1
	2.00997e-12	0.292472	0.313	0.241	4.41571e-08	Alveolar_macrophage	Eef1b2
	2.05059e-12	0.37824	0.144	0.092	4.50494e-08	Alveolar_macrophage	Cltc
	3.25901e-12	0.351528	0.3	0.233	7.15973e-08	Alveolar_macrophage	Atp5h
	3.77287e-12	-0.346785	0.058	0.114	8.28862e-08	Alveolar_macrophage	Ift20
	3.86159e-12	0.376543	0.181	0.124	8.48353e-08	Alveolar_macrophage	BC005537
	4.31614e-12	0.280825	0.262	0.191	9.48214e-08	Alveolar_macrophage	Tuba1b
	4.42474e-12	0.368775	0.175	0.12	9.72071e-08	Alveolar_macrophage	Gm3150
	5.05475e-12	-0.460351	0.187	0.259	1.11048e-07	Alveolar_macrophage	Hsp90aa1
	6.05786e-12	-0.303297	0.062	0.118	1.33085e-07	Alveolar_macrophage	Gde1
	6.24412e-12	-0.399039	0.285	0.358	1.37177e-07	Alveolar_macrophage	Cd36
	7.10369e-12	0.388728	0.147	0.096	1.56061e-07	Alveolar_macrophage	Diap1
	8.18618e-12	0.360157	0.313	0.249	1.79842e-07	Alveolar_macrophage	Atp5j2
	8.6283e-12	-1.47376	0.07	0.125	1.89555e-07	Alveolar_macrophage	Igj
	8.63653e-12	0.358296	0.146	0.095	1.89736e-07	Alveolar_macrophage	Pak2
	9.55764e-12	0.330423	0.12	0.074	2.09972e-07	Alveolar_macrophage	Calm3
	1.37332e-11	-0.939359	0.101	0.16	3.01704e-07	Alveolar_macrophage	Gsn
	1.54297e-11	0.337239	0.179	0.122	3.38975e-07	Alveolar_macrophage	Gm4204
	1.55619e-11	0.381717	0.119	0.073	3.4188e-07	Alveolar_macrophage	Stx7
	1.66973e-11	0.278393	0.358	0.289	3.66824e-07	Alveolar_macrophage	Ndufa4
	1.81231e-11	0.315967	0.228	0.166	3.98146e-07	Alveolar_macrophage	Glul
	1.89246e-11	-0.37749	0.103	0.166	4.15755e-07	Alveolar_macrophage	Gstp1
	2.01787e-11	-0.425072	0.058	0.111	4.43307e-07	Alveolar_macrophage	Akap9
	2.10582e-11	-0.350484	0.105	0.169	4.62628e-07	Alveolar_macrophage	Rgcc
	2.5922e-11	0.408773	0.167	0.114	5.6948e-07	Alveolar_macrophage	Timm13
	2.65216e-11	0.316489	0.193	0.136	5.82652e-07	Alveolar_macrophage	St13
	3.00434e-11	0.343176	0.134	0.086	6.60023e-07	Alveolar_macrophage	Psmb5
	3.38889e-11	0.364754	0.103	0.061	7.44505e-07	Alveolar_macrophage	Fam50a
	3.62825e-11	0.353704	0.122	0.077	7.97091e-07	Alveolar_macrophage	Chmp3
	4.15469e-11	-0.346974	0.093	0.155	9.12744e-07	Alveolar_macrophage	Rdx
	5.84192e-11	-0.340025	0.09	0.149	1.28341e-06	Alveolar_macrophage	Ctnna1
	6.13253e-11	-0.961823	0.056	0.106	1.34726e-06	Alveolar_macrophage	Retnla
	6.32399e-11	0.306141	0.107	0.065	1.38932e-06	Alveolar_macrophage	Timm10b
	6.48555e-11	-0.325901	0.231	0.303	1.42481e-06	Alveolar_macrophage	Ctsh
	6.6241e-11	-0.290182	0.103	0.165	1.45525e-06	Alveolar_macrophage	Cat
	7.84603e-11	0.34278	0.2	0.144	1.72369e-06	Alveolar_macrophage	Tma7
	8.54245e-11	0.300446	0.312	0.246	1.87669e-06	Alveolar_macrophage	Aplp2
	8.60438e-11	-0.309527	0.116	0.181	1.8903e-06	Alveolar_macrophage	Dnaja1
	9.07811e-11	0.338298	0.102	0.061	1.99437e-06	Alveolar_macrophage	Snrpb2
	9.28693e-11	0.287442	0.224	0.163	2.04025e-06	Alveolar_macrophage	Actr3
	9.64423e-11	0.322576	0.276	0.213	2.11874e-06	Alveolar_macrophage	Gm10250
	1.03392e-10	0.308893	0.144	0.095	2.27141e-06	Alveolar_macrophage	Serinc1
	1.04687e-10	0.291383	0.231	0.169	2.29987e-06	Alveolar_macrophage	Tsc22d3
	1.54932e-10	0.394248	0.108	0.067	3.40371e-06	Alveolar_macrophage	Cebpg
	1.99325e-10	0.307428	0.149	0.1	4.37896e-06	Alveolar_macrophage	Txndc17
	2.71754e-10	-0.446903	0.137	0.198	5.97016e-06	Alveolar_macrophage	Prrc2c
	2.96007e-10	0.317787	0.241	0.183	6.50297e-06	Alveolar_macrophage	Pdia6
	3.50432e-10	-0.257446	0.162	0.231	7.69864e-06	Alveolar_macrophage	Bsg
	4.50951e-10	0.331544	0.192	0.14	9.90694e-06	Alveolar_macrophage	Ndufb10
	5.05703e-10	0.298771	0.234	0.177	1.11098e-05	Alveolar_macrophage	Cox5b
	5.08612e-10	-0.409345	0.066	0.116	1.11737e-05	Alveolar_macrophage	Fkbp3
	5.19052e-10	0.343856	0.212	0.158	1.14031e-05	Alveolar_macrophage	Eif5b
	5.3527e-10	-0.294444	0.107	0.167	1.17594e-05	Alveolar_macrophage	Paip2
	6.39972e-10	0.305582	0.21	0.156	1.40595e-05	Alveolar_macrophage	Cox7c
	7.12078e-10	0.328089	0.219	0.166	1.56436e-05	Alveolar_macrophage	Usmg5
	8.13323e-10	-0.264653	0.062	0.111	1.78679e-05	Alveolar_macrophage	Secisbp2l
	8.45258e-10	0.300382	0.233	0.178	1.85695e-05	Alveolar_macrophage	Uqcrq
	9.35066e-10	0.264587	0.312	0.251	2.05425e-05	Alveolar_macrophage	Naca
	1.06083e-09	0.302392	0.109	0.069	2.33055e-05	Alveolar_macrophage	Tmem167
	1.08941e-09	-0.353482	0.146	0.207	2.39333e-05	Alveolar_macrophage	Gm11808
	1.12591e-09	-0.74117	0.06	0.105	2.47351e-05	Alveolar_macrophage	Calcrl
	1.20625e-09	0.353775	0.247	0.193	2.65001e-05	Alveolar_macrophage	Dstn
	1.27757e-09	0.313678	0.148	0.101	2.80669e-05	Alveolar_macrophage	Rpl37a
	1.62028e-09	0.380332	0.195	0.145	3.55959e-05	Alveolar_macrophage	Lamp2
	1.90137e-09	-1.14018	0.185	0.239	4.17712e-05	Alveolar_macrophage	Scgb3a2
	1.9146e-09	-0.253136	0.169	0.237	4.2062e-05	Alveolar_macrophage	Tspo
	2.00415e-09	0.292686	0.289	0.231	4.40291e-05	Alveolar_macrophage	Cox7a2
	2.07446e-09	0.270799	0.283	0.226	4.55738e-05	Alveolar_macrophage	Sec61b
	2.4451e-09	0.314846	0.173	0.123	5.37164e-05	Alveolar_macrophage	S100a13
	2.73512e-09	0.313166	0.132	0.089	6.00878e-05	Alveolar_macrophage	Atp6v1d
	2.92917e-09	0.375059	0.127	0.085	6.43509e-05	Alveolar_macrophage	Cacybp
	3.0712e-09	0.288008	0.173	0.124	6.74713e-05	Alveolar_macrophage	Rab1
	3.49618e-09	-0.260127	0.128	0.188	7.68075e-05	Alveolar_macrophage	Ppib
	3.95492e-09	0.278795	0.134	0.091	8.68857e-05	Alveolar_macrophage	Ech1
	3.98541e-09	-0.251858	0.085	0.137	8.75556e-05	Alveolar_macrophage	Park7
	4.02756e-09	0.362257	0.141	0.098	8.84815e-05	Alveolar_macrophage	Ptms
	4.14503e-09	0.301987	0.117	0.077	9.10621e-05	Alveolar_macrophage	Sppl2a
	4.25388e-09	0.282853	0.187	0.137	9.34535e-05	Alveolar_macrophage	Arhgdia
	4.63189e-09	0.27551	0.269	0.211	0.000101758	Alveolar_macrophage	Hint1
	5.5443e-09	0.522545	0.255	0.211	0.000121803	Alveolar_macrophage	Cd63
	5.86762e-09	0.343034	0.133	0.091	0.000128906	Alveolar_macrophage	Mien1
	9.82534e-09	-0.377994	0.109	0.161	0.000215853	Alveolar_macrophage	Nrp1
	1.01094e-08	0.310673	0.194	0.145	0.000222093	Alveolar_macrophage	Capns1
	1.01659e-08	0.282742	0.273	0.219	0.000223336	Alveolar_macrophage	Ndufa3
	1.03433e-08	0.332733	0.198	0.149	0.000227231	Alveolar_macrophage	Srp14
	1.0471e-08	0.305606	0.116	0.077	0.000230038	Alveolar_macrophage	Pdcd6ip
	1.19792e-08	-0.268713	0.141	0.199	0.000263171	Alveolar_macrophage	Eef1g
	1.34686e-08	0.278286	0.164	0.118	0.000295891	Alveolar_macrophage	Snrpd3
	1.42724e-08	-0.329858	0.063	0.107	0.00031355	Alveolar_macrophage	Cdkn1b
	1.47622e-08	0.281078	0.165	0.119	0.000324312	Alveolar_macrophage	Eif2s2
	1.49738e-08	-0.254196	0.231	0.296	0.000328959	Alveolar_macrophage	Rpl3
	1.62959e-08	0.312333	0.134	0.093	0.000358004	Alveolar_macrophage	Ndufb6
	1.87621e-08	-0.271007	0.078	0.126	0.000412185	Alveolar_macrophage	Hmgb1
	2.0727e-08	-0.319387	0.092	0.141	0.000455352	Alveolar_macrophage	Fkbp1a
	2.189e-08	0.262073	0.105	0.068	0.000480902	Alveolar_macrophage	Lamtor5
	2.4296e-08	0.34725	0.114	0.077	0.000533759	Alveolar_macrophage	Cisd1
	2.46306e-08	0.252221	0.102	0.065	0.00054111	Alveolar_macrophage	Dst
	2.52818e-08	-0.440828	0.123	0.174	0.000555417	Alveolar_macrophage	Cd24a
	2.58637e-08	-0.361874	0.141	0.194	0.000568201	Alveolar_macrophage	Uba52
	2.75088e-08	0.309435	0.158	0.114	0.000604342	Alveolar_macrophage	Dync1i2
	2.87387e-08	0.346009	0.158	0.115	0.00063136	Alveolar_macrophage	Atp6v1a
	2.94284e-08	0.307709	0.123	0.084	0.000646512	Alveolar_macrophage	Ccnl1
	4.13031e-08	0.326651	0.113	0.076	0.000907387	Alveolar_macrophage	Cuta
	4.41599e-08	-1.30395	0.148	0.196	0.000970149	Alveolar_macrophage	Lyz1
	4.62858e-08	-0.283304	0.083	0.13	0.00101685	Alveolar_macrophage	Eif4h
	6.2925e-08	0.313717	0.167	0.123	0.0013824	Alveolar_macrophage	Hspd1
	6.4073e-08	0.301038	0.214	0.166	0.00140762	Alveolar_macrophage	Tmem258
	6.5361e-08	0.25812	0.113	0.076	0.00143592	Alveolar_macrophage	Cib1
	7.123e-08	-0.615244	0.065	0.106	0.00156485	Alveolar_macrophage	C3
	7.15717e-08	0.289963	0.202	0.155	0.00157236	Alveolar_macrophage	Ndufc1
	7.19435e-08	-0.289828	0.081	0.127	0.00158053	Alveolar_macrophage	2810474O19Rik
	7.32443e-08	0.26152	0.107	0.071	0.0016091	Alveolar_macrophage	Zmiz1
	1.03205e-07	0.300136	0.164	0.121	0.00226731	Alveolar_macrophage	Nars
	1.14679e-07	0.305526	0.13	0.091	0.00251939	Alveolar_macrophage	Gtf2h5
	1.2412e-07	-0.493004	0.076	0.116	0.00272678	Alveolar_macrophage	Rac2
	1.40885e-07	0.302566	0.176	0.132	0.0030951	Alveolar_macrophage	Dazap2
	1.49703e-07	0.277919	0.156	0.114	0.00328882	Alveolar_macrophage	Ndufv3
	1.59358e-07	0.294838	0.11	0.075	0.00350093	Alveolar_macrophage	Mrps14
	1.66397e-07	0.261403	0.2	0.154	0.00365557	Alveolar_macrophage	Ost4
	1.68016e-07	0.267847	0.185	0.141	0.00369113	Alveolar_macrophage	Mtdh
	1.81441e-07	0.279518	0.11	0.075	0.00398608	Alveolar_macrophage	Hadha
	1.88429e-07	0.266025	0.106	0.071	0.0041396	Alveolar_macrophage	Ddx46
	2.24136e-07	0.355515	0.106	0.072	0.00492405	Alveolar_macrophage	F11r
	2.46812e-07	0.272291	0.14	0.101	0.00542221	Alveolar_macrophage	Ndufa5
	3.08451e-07	0.300709	0.225	0.181	0.00677636	Alveolar_macrophage	Rrbp1
	4.12964e-07	0.282824	0.112	0.077	0.0090724	Alveolar_macrophage	Snx2
	4.23147e-07	-0.272439	0.086	0.128	0.00929612	Alveolar_macrophage	Thrap3
	5.1027e-07	0.259338	0.356	0.312	0.0112101	Alveolar_macrophage	Cox8a
	6.06444e-07	0.290115	0.229	0.187	0.013323	Alveolar_macrophage	Uqcr10
	6.51185e-07	-0.280872	0.076	0.116	0.0143059	Alveolar_macrophage	Mbnl2
	7.10355e-07	0.264444	0.119	0.084	0.0156058	Alveolar_macrophage	Cct8
	7.74218e-07	0.298865	0.12	0.085	0.0170088	Alveolar_macrophage	Actn1
	7.81753e-07	-0.323943	0.069	0.107	0.0171743	Alveolar_macrophage	Gm10132
	8.66156e-07	0.27109	0.164	0.124	0.0190286	Alveolar_macrophage	Manf
	8.70931e-07	-0.308372	0.063	0.101	0.0191335	Alveolar_macrophage	Smarca2
	9.26873e-07	0.338264	0.102	0.07	0.0203625	Alveolar_macrophage	2810428I15Rik
	1.1049e-06	-0.332406	0.074	0.113	0.0242734	Alveolar_macrophage	Prpf4b
	1.27693e-06	0.307004	0.109	0.077	0.028053	Alveolar_macrophage	Ano6
	1.4244e-06	0.268632	0.111	0.078	0.0312927	Alveolar_macrophage	Grb2
	1.44957e-06	0.30142	0.137	0.101	0.0318456	Alveolar_macrophage	Srp9
	1.51264e-06	0.285376	0.157	0.118	0.0332312	Alveolar_macrophage	Eif4a1
	1.9703e-06	0.293819	0.13	0.095	0.0432855	Alveolar_macrophage	Sfpq
	2.21841e-06	0.26679	0.128	0.093	0.0487362	Alveolar_macrophage	Ssr3
	2.32417e-06	0.271716	0.102	0.071	0.0510598	Alveolar_macrophage	Vps35
	2.38824e-06	-0.276205	0.148	0.195	0.0524673	Alveolar_macrophage	Acin1
	2.61792e-06	0.254648	0.123	0.089	0.057513	Alveolar_macrophage	Zmat2
	3.04431e-06	0.301855	0.117	0.085	0.0668804	Alveolar_macrophage	Jund
	3.33496e-06	0.291996	0.192	0.154	0.0732658	Alveolar_macrophage	Pcbp2
	3.67154e-06	0.263951	0.191	0.152	0.08066	Alveolar_macrophage	Eif3k
	3.83611e-06	-0.530849	0.224	0.256	0.0842756	Alveolar_macrophage	Cd52
	4.09556e-06	-0.293669	0.101	0.141	0.0899755	Alveolar_macrophage	Srsf11
	4.23035e-06	-0.257151	0.253	0.304	0.0929365	Alveolar_macrophage	Gm9493
	4.52744e-06	0.275757	0.15	0.114	0.0994634	Alveolar_macrophage	Ssr4
	4.96953e-06	0.255164	0.141	0.107	0.109176	Alveolar_macrophage	Gm10320
	6.22517e-06	0.304697	0.116	0.085	0.136761	Alveolar_macrophage	Atxn10
	6.85553e-06	0.271975	0.174	0.137	0.150609	Alveolar_macrophage	Pomp
	7.09391e-06	0.282402	0.141	0.107	0.155846	Alveolar_macrophage	Mrps21
	7.36901e-06	-0.292044	0.11	0.15	0.16189	Alveolar_macrophage	Kmt2e
	8.45195e-06	0.277547	0.23	0.192	0.185681	Alveolar_macrophage	Atp5a1
	1.09961e-05	0.30996	0.121	0.09	0.241574	Alveolar_macrophage	Tceb1
	1.12387e-05	0.28384	0.122	0.091	0.246903	Alveolar_macrophage	Srp19
	1.16599e-05	0.33424	0.143	0.11	0.256155	Alveolar_macrophage	Ndufb8
	1.19509e-05	0.255331	0.258	0.217	0.262549	Alveolar_macrophage	Hnrnpu
	1.30552e-05	0.277031	0.149	0.115	0.28681	Alveolar_macrophage	Tmco1
	1.69909e-05	-1.21912	0.105	0.142	0.373274	Alveolar_macrophage	Scgb3a1
	2.41344e-05	0.357613	0.384	0.354	0.53021	Alveolar_macrophage	Gm26924
	2.96155e-05	0.251977	0.129	0.098	0.650624	Alveolar_macrophage	Slk
	3.47065e-05	0.269374	0.131	0.101	0.762467	Alveolar_macrophage	Hnrnpab
	4.71027e-05	0.281535	0.117	0.089	1	Alveolar_macrophage	Etfa
	8.6529e-05	0.266125	0.103	0.077	1	Alveolar_macrophage	Pa2g4
	0.000101707	0.255401	0.194	0.161	1	Alveolar_macrophage	Hnrnpm
	0.00011136	0.285857	0.132	0.104	1	Alveolar_macrophage	2410015M20Rik
	0.000119334	0.269798	0.12	0.092	1	Alveolar_macrophage	Adipor1
	0.000138504	0.267807	0.165	0.135	1	Alveolar_macrophage	Ndufb3
	0.000157354	0.291937	0.146	0.117	1	Alveolar_macrophage	Ndufb2
	0.00020238	-1.39971	0.12	0.153	1	Alveolar_macrophage	Igha
	0.00030141	0.252335	0.108	0.083	1	Alveolar_macrophage	Sars
	0.000327054	0.25651	0.118	0.092	1	Alveolar_macrophage	Cetn3
	0.000745567	-0.258738	0.109	0.137	1	Alveolar_macrophage	Tln1
	0.000867648	-0.253715	0.19	0.222	1	Alveolar_macrophage	Nfkbia
	0.000871829	-0.844306	0.961	0.971	1	Alveolar_macrophage	Scgb1a1
	0.00205272	-0.320503	0.081	0.104	1	Alveolar_macrophage	Pltp
	0.00290646	-1.53346	0.093	0.116	1	Alveolar_macrophage	S100a8
	0.00354988	-0.569446	0.521	0.459	1	Alveolar_macrophage	Cst3
	0.00746108	-0.292998	0.186	0.209	1	Alveolar_macrophage	Junb
	0	2.83058	0.564	0.018	0	B_cells	Ms4a1
	0	2.59478	0.504	0.022	0	B_cells	Ly6d
	0	2.48859	0.506	0.027	0	B_cells	Cd79b
	0	2.27554	0.475	0.035	0	B_cells	Iglc2
	0	2.16387	0.33	0.008	0	B_cells	Bank1
	0	1.98252	0.267	0.007	0	B_cells	Faim3
	0	1.97204	0.295	0.009	0	B_cells	Cd79a
	0	1.92617	0.401	0.038	0	B_cells	Cd37
	0	1.82752	0.302	0.023	0	B_cells	H2-DMb2
	0	1.62127	0.18	0.005	0	B_cells	Ebf1
	0	1.50564	0.189	0.005	0	B_cells	Cd19
	0	1.46321	0.14	0.002	0	B_cells	Gm19980
	0	1.07162	0.771	0.191	0	B_cells	Ighm
	0	0.785861	0.943	0.277	0	B_cells	Igkc
	3.60778e-294	1.19454	0.937	0.504	7.92592e-290	B_cells	Cd74
	6.18454e-281	1.42293	0.153	0.005	1.35868e-276	B_cells	Siglecg
	7.68029e-280	1.29338	0.127	0.003	1.68728e-275	B_cells	Pax5
	7.97914e-278	1.50162	0.185	0.01	1.75294e-273	B_cells	Fcrla
	4.28535e-253	1.5814	0.243	0.023	9.41448e-249	B_cells	Mzb1
	6.11936e-249	1.37336	0.139	0.005	1.34436e-244	B_cells	Tnfrsf13c
	2.40858e-243	1.49693	0.185	0.012	5.29142e-239	B_cells	H2-Ob
	7.1385e-240	1.46764	0.174	0.011	1.56826e-235	B_cells	Cd22
	8.94996e-238	1.12833	0.735	0.263	1.96622e-233	B_cells	H2-Eb1
	7.26349e-209	0.954498	0.802	0.366	1.59572e-204	B_cells	H2-Ab1
	5.60659e-201	1.00779	0.784	0.354	1.23171e-196	B_cells	H2-Aa
	4.03721e-195	1.24115	0.802	0.458	8.86935e-191	B_cells	Gm9846
	5.68727e-195	1.44995	0.313	0.053	1.24944e-190	B_cells	Ptprcap
	7.71862e-187	1.03507	0.102	0.004	1.6957e-182	B_cells	Cxcr5
	1.62375e-185	-2.16897	0.48	0.829	3.56722e-181	B_cells	Lyz2
	5.72563e-182	1.33522	0.33	0.061	1.25786e-177	B_cells	Plac8
	8.43387e-181	1.11515	0.106	0.004	1.85284e-176	B_cells	Blk
	4.53943e-176	1.40132	0.147	0.011	9.97268e-172	B_cells	Ralgps2
	1.71569e-171	1.02286	0.108	0.005	3.76921e-167	B_cells	Gm15987
	2.46227e-167	0.945384	0.85	0.612	5.40936e-163	B_cells	Rpl13a
	5.9969e-166	1.56035	0.335	0.071	1.31746e-161	B_cells	Mndal
	3.89049e-165	1.18248	0.613	0.23	8.54702e-161	B_cells	Cd52
	1.34178e-163	0.895849	0.871	0.663	2.94776e-159	B_cells	Rps19
	4.94442e-156	1.20714	0.154	0.015	1.08624e-151	B_cells	Tnfrsf13b
	1.07241e-153	1.08924	0.106	0.006	2.35598e-149	B_cells	Bcl11a
	7.75331e-153	1.17624	0.138	0.012	1.70332e-148	B_cells	Blnk
	2.18307e-150	1.48129	0.202	0.028	4.79599e-146	B_cells	Mef2c
	4.8006e-143	0.965327	0.801	0.547	1.05464e-138	B_cells	Rpl18a
	8.66267e-139	1.28003	0.235	0.041	1.9031e-134	B_cells	Ly86
	1.05363e-138	1.02765	0.112	0.008	2.31471e-134	B_cells	Pou2af1
	7.08935e-138	1.10717	0.147	0.016	1.55746e-133	B_cells	C130026I21Rik
	2.21238e-135	1.29711	0.221	0.037	4.86037e-131	B_cells	Sp140
	4.90373e-124	1.03068	0.675	0.376	1.0773e-119	B_cells	Gm6472
	8.3633e-124	1.13975	0.105	0.008	1.83733e-119	B_cells	H2-Oa
	1.27892e-123	0.942103	0.735	0.461	2.80966e-119	B_cells	Rps24
	7.01345e-123	1.16719	0.151	0.019	1.54079e-118	B_cells	Ltb
	7.86289e-120	1.25998	0.25	0.052	1.7274e-115	B_cells	Gimap6
	1.06327e-116	1.29814	0.218	0.041	2.33589e-112	B_cells	Syk
	7.30974e-115	0.809397	0.794	0.583	1.60588e-110	B_cells	Rpl32
	2.24408e-112	0.888608	0.749	0.516	4.93002e-108	B_cells	Rps18
	1.47331e-110	-1.80075	0.191	0.567	3.23672e-106	B_cells	Cbr2
	1.44367e-108	1.0081	0.103	0.009	3.17159e-104	B_cells	Btla
	3.88891e-108	-2.30448	0.318	0.654	8.54354e-104	B_cells	Sftpa1
	2.29412e-107	-2.37252	0.774	0.916	5.03995e-103	B_cells	Sftpc
	7.64793e-107	0.887841	0.723	0.476	1.68017e-102	B_cells	Rps15a
	7.94776e-105	1.19452	0.124	0.015	1.74604e-100	B_cells	Cd72
	1.00503e-104	0.777165	0.786	0.554	2.20794e-100	B_cells	Gm9843
	1.27255e-101	-1.43506	0.194	0.574	2.79566e-97	B_cells	Npc2
	1.42813e-101	1.14443	0.329	0.099	3.13747e-97	B_cells	Rac2
	7.24797e-101	0.844159	0.722	0.485	1.59231e-96	B_cells	Rps11
	1.05118e-99	0.752903	0.794	0.609	2.30933e-95	B_cells	Rps9
	2.55806e-99	1.01027	0.104	0.011	5.61981e-95	B_cells	Cd38
	6.02337e-99	-1.94346	0.222	0.574	1.32328e-94	B_cells	Sftpb
	3.75547e-97	1.12727	0.186	0.035	8.2504e-93	B_cells	Gimap1
	2.6327e-96	0.957392	0.651	0.401	5.78378e-92	B_cells	Gm10269
	3.56297e-95	0.769562	0.771	0.574	7.8275e-91	B_cells	Rps3
	1.80406e-94	1.19417	0.171	0.031	3.96334e-90	B_cells	Cmah
	1.80514e-92	0.819621	0.723	0.526	3.96571e-88	B_cells	Rps5
	2.67249e-90	1.1295	0.219	0.051	5.87119e-86	B_cells	Ifi203
	5.61718e-89	1.05438	0.226	0.054	1.23404e-84	B_cells	Gimap4
	4.22529e-86	0.936963	0.641	0.426	9.28255e-82	B_cells	Rpl35
	4.39746e-86	1.00883	0.538	0.281	9.66078e-82	B_cells	Rps7
	8.41344e-86	1.14512	0.151	0.027	1.84835e-81	B_cells	Pyhin1
	1.60515e-84	-1.97887	0.094	0.428	3.52636e-80	B_cells	Sftpd
	2.49462e-84	0.916087	0.11	0.014	5.48042e-80	B_cells	Lrmp
	2.43197e-83	0.980802	0.535	0.284	5.34279e-79	B_cells	Gm9493
	3.27812e-82	0.801271	0.708	0.519	7.2017e-78	B_cells	Rps3a1
	6.82279e-81	0.625315	0.807	0.682	1.4989e-76	B_cells	Rps14
	9.70983e-81	0.755908	0.722	0.524	2.13315e-76	B_cells	Mir682
	4.7941e-80	1.06542	0.246	0.068	1.05321e-75	B_cells	Ets1
	9.47531e-79	1.1519	0.222	0.059	2.08163e-74	B_cells	Filip1l
	1.84345e-78	0.52521	0.888	0.804	4.04987e-74	B_cells	Rpl41
	2.17415e-78	-1.56005	0.075	0.402	4.77639e-74	B_cells	Wfdc2
	1.18502e-77	-1.88271	0.077	0.395	2.60338e-73	B_cells	Slc34a2
	3.60559e-75	0.739085	0.695	0.486	7.92111e-71	B_cells	Ly6e
	9.31212e-75	1.02611	0.167	0.036	2.04578e-70	B_cells	Swap70
	6.26529e-74	1.18723	0.219	0.06	1.37642e-69	B_cells	D17H6S56E-5
	9.69407e-74	1.10844	0.158	0.033	2.12969e-69	B_cells	March1
	3.04312e-72	-1.80264	0.103	0.407	6.68544e-68	B_cells	Cxcl15
	3.00516e-71	1.12483	0.228	0.067	6.60203e-67	B_cells	Apobec3
	4.99846e-70	0.756555	0.671	0.48	1.09811e-65	B_cells	Rpl4
	8.17537e-70	0.70844	0.705	0.522	1.79605e-65	B_cells	Rps25
	1.14721e-69	-1.48823	0.062	0.367	2.52031e-65	B_cells	Cd36
	2.3501e-69	0.747676	0.656	0.454	5.16294e-65	B_cells	Rps15
	3.9867e-68	-1.78823	0.047	0.336	8.75839e-64	B_cells	Chi3l1
	9.28551e-67	1.05654	0.161	0.038	2.03993e-62	B_cells	Cnp
	2.57468e-66	0.720252	0.651	0.462	5.65632e-62	B_cells	Rpl34
	7.33021e-66	-1.27298	0.06	0.357	1.61037e-61	B_cells	App
	2.96147e-65	0.761894	0.629	0.435	6.50605e-61	B_cells	Rps4x
	3.0087e-65	0.950123	0.168	0.041	6.60981e-61	B_cells	Grap
	3.17325e-64	0.819871	0.585	0.382	6.97131e-60	B_cells	Rps20
	1.25269e-61	0.908466	0.14	0.031	2.75203e-57	B_cells	Sh3bp5
	1.2046e-60	-1.45989	0.913	0.974	2.64639e-56	B_cells	Scgb1a1
	5.65535e-60	0.914607	0.127	0.026	1.24242e-55	B_cells	Dok3
	8.8e-60	0.519177	0.942	0.912	1.93327e-55	B_cells	Malat1
	1.27191e-59	-1.46547	0.035	0.3	2.79426e-55	B_cells	Atp1b1
	1.30577e-59	0.751254	0.637	0.462	2.86864e-55	B_cells	Rps26
	1.31975e-59	0.877034	0.372	0.166	2.89937e-55	B_cells	Arhgdib
	2.07775e-59	-1.48061	0.034	0.298	4.56461e-55	B_cells	Rnase4
	6.18844e-59	0.918689	0.453	0.243	1.35954e-54	B_cells	Gm7808
	7.70144e-59	0.748791	0.104	0.018	1.69193e-54	B_cells	Gimap5
	2.70209e-58	0.747093	0.622	0.443	5.93622e-54	B_cells	Rpl8
	3.82058e-58	1.00054	0.17	0.045	8.39344e-54	B_cells	A430104N18Rik
	4.12215e-56	-1.31645	0.127	0.401	9.05595e-52	B_cells	Cd9
	6.43671e-56	1.02217	0.14	0.033	1.41408e-51	B_cells	Sell
	7.58952e-56	-1.72777	0.028	0.273	1.66734e-51	B_cells	Hc
	8.39486e-56	1.07474	0.179	0.052	1.84427e-51	B_cells	Man1a
	1.49086e-55	-1.2958	0.063	0.325	3.27527e-51	B_cells	Sepp1
	1.81334e-55	1.04314	0.249	0.09	3.98372e-51	B_cells	Ptpn6
	6.90333e-55	0.914586	0.118	0.025	1.51659e-50	B_cells	Ptpn22
	9.10095e-55	0.863288	0.429	0.227	1.99939e-50	B_cells	Gm10275
	1.66342e-54	0.801033	0.544	0.357	3.65438e-50	B_cells	Rpl36
	1.8456e-54	0.865352	0.117	0.024	4.05459e-50	B_cells	Gimap8
	7.39857e-54	0.856893	0.461	0.264	1.62539e-49	B_cells	Rpl23a-ps3
	7.81574e-54	0.776434	0.105	0.02	1.71704e-49	B_cells	Gimap7
	1.00138e-53	-1.17762	0.089	0.351	2.19992e-49	B_cells	Anxa2
	5.09301e-53	0.71319	0.601	0.423	1.11888e-48	B_cells	Pabpc1
	5.2668e-53	-1.24514	0.067	0.321	1.15706e-48	B_cells	Hp
	1.93524e-52	0.760828	0.591	0.414	4.25153e-48	B_cells	Rpl22
	2.22878e-52	1.03178	0.214	0.073	4.8964e-48	B_cells	Snx2
	8.14123e-52	1.00142	0.191	0.06	1.78855e-47	B_cells	Unc93b1
	2.02624e-51	-1.16845	0.062	0.311	4.45146e-47	B_cells	Mgst1
	2.66957e-51	0.937439	0.374	0.189	5.86478e-47	B_cells	Gm11808
	6.27752e-51	0.926425	0.153	0.041	1.37911e-46	B_cells	9930111J21Rik2
	1.45248e-50	0.951928	0.284	0.119	3.19095e-46	B_cells	Gm4204
	2.61114e-50	0.95148	0.227	0.081	5.73642e-46	B_cells	Arhgap30
	3.11257e-50	-1.20201	0.041	0.279	6.838e-46	B_cells	Selenbp1
	3.57792e-50	0.697484	0.632	0.473	7.86032e-46	B_cells	Ddx5
	3.73434e-50	0.727381	0.56	0.381	8.20397e-46	B_cells	Gm10288
	5.1038e-50	-1.54609	0.034	0.26	1.12125e-45	B_cells	Lamp3
	6.61063e-50	0.927981	0.144	0.038	1.45229e-45	B_cells	Pkig
	8.04985e-50	0.672939	0.628	0.469	1.76847e-45	B_cells	Rpl37
	1.61419e-49	0.888555	0.106	0.022	3.54621e-45	B_cells	Cd69
	3.23085e-49	0.893313	0.233	0.085	7.09785e-45	B_cells	Pdcd4
	4.57658e-49	0.632316	0.648	0.488	1.00543e-44	B_cells	Rpl35a
	1.86061e-47	0.832267	0.104	0.022	4.08757e-43	B_cells	Fam65b
	2.28218e-47	0.688803	0.567	0.399	5.01372e-43	B_cells	Rpl14
	2.59642e-47	0.629808	0.623	0.483	5.70407e-43	B_cells	Rplp0
	7.8531e-47	0.947412	0.156	0.046	1.72525e-42	B_cells	Zcchc11
	7.86908e-47	0.5852	0.69	0.593	1.72876e-42	B_cells	Eef1a1
	8.90111e-47	0.818267	0.513	0.335	1.95548e-42	B_cells	Rps26-ps1
	9.91674e-47	0.860108	0.427	0.243	2.17861e-42	B_cells	Rpl13
	1.59531e-46	1.0224	0.357	0.185	3.50473e-42	B_cells	Zfp36l1
	6.6551e-46	0.906392	0.137	0.037	1.46206e-41	B_cells	Vars
	1.3804e-45	0.294951	0.917	0.852	3.0326e-41	B_cells	Actb
	1.60184e-45	-1.42828	0.02	0.227	3.51909e-41	B_cells	Sfta2
	7.67785e-45	0.993942	0.173	0.056	1.68675e-40	B_cells	Fam111a
	8.17897e-45	-1.47246	0.021	0.227	1.79684e-40	B_cells	Mt1
	1.0415e-44	0.837757	0.109	0.025	2.28807e-40	B_cells	Hvcn1
	2.24223e-44	0.757525	0.509	0.343	4.92595e-40	B_cells	Rps2
	2.83698e-44	0.84699	0.206	0.074	6.23256e-40	B_cells	Coro1a
	3.31368e-44	0.459965	0.625	0.394	7.27982e-40	B_cells	Tmsb10
	4.04942e-44	-1.15871	0.03	0.241	8.89618e-40	B_cells	Ces1d
	8.17169e-44	0.948121	0.287	0.13	1.79524e-39	B_cells	Foxp1
	8.6309e-44	0.715627	0.488	0.31	1.89612e-39	B_cells	Rpsa
	1.35326e-43	0.799137	0.179	0.059	2.97298e-39	B_cells	Tcf4
	1.43367e-43	-1.88046	0.085	0.3	3.14962e-39	B_cells	Ccl6
	1.47124e-43	-1.19045	0.023	0.228	3.23217e-39	B_cells	Cd63
	5.82151e-43	0.7938	0.451	0.279	1.27893e-38	B_cells	Rpl3
	7.8203e-43	0.584633	0.63	0.489	1.71804e-38	B_cells	Wdr89
	4.7678e-42	-1.04152	0.053	0.266	1.04744e-37	B_cells	Alcam
	4.86817e-42	0.578199	0.615	0.465	1.06949e-37	B_cells	Rplp2
	4.99919e-42	-1.20968	0.019	0.215	1.09827e-37	B_cells	Nupr1
	1.18926e-41	0.849089	0.409	0.242	2.61268e-37	B_cells	Gm2000
	2.2127e-41	-1.32423	0.018	0.209	4.86109e-37	B_cells	S100g
	2.86761e-41	0.693137	0.566	0.402	6.29984e-37	B_cells	Rps28
	9.82807e-41	0.815062	0.45	0.284	2.15913e-36	B_cells	Rpl9-ps6
	2.74259e-40	0.99329	0.201	0.077	6.02519e-36	B_cells	Dnajc7
	5.07854e-40	0.74649	0.109	0.027	1.1157e-35	B_cells	Tbc1d10c
	5.98472e-40	0.577357	0.681	0.581	1.31478e-35	B_cells	Gm10076
	6.84637e-40	0.727379	0.499	0.339	1.50408e-35	B_cells	Rpl18
	1.53286e-39	0.805858	0.199	0.074	3.36753e-35	B_cells	Il2rg
	2.81933e-39	0.870187	0.144	0.044	6.19379e-35	B_cells	Irf8
	4.14728e-39	-0.9395	0.083	0.297	9.11116e-35	B_cells	Prdx6
	7.5621e-39	-0.89	0.089	0.301	1.66132e-34	B_cells	Dbi
	1.42159e-38	0.878815	0.165	0.056	3.12308e-34	B_cells	Crlf3
	2.36464e-38	0.830125	0.338	0.179	5.19487e-34	B_cells	Uba52
	2.84832e-38	0.801946	0.391	0.228	6.25747e-34	B_cells	Rps3a2
	3.06013e-38	0.853513	0.177	0.063	6.7228e-34	B_cells	Arpc5l
	5.43259e-38	0.788891	0.108	0.028	1.19349e-33	B_cells	Uchl3
	6.72979e-38	0.945953	0.142	0.045	1.47847e-33	B_cells	Snx30
	1.28149e-37	0.787883	0.446	0.286	2.81531e-33	B_cells	Rpl6
	1.37357e-37	-0.874818	0.062	0.265	3.01761e-33	B_cells	Aplp2
	2.27297e-37	0.860177	0.182	0.067	4.99349e-33	B_cells	Cd2
	2.76175e-37	0.782275	0.105	0.027	6.06729e-33	B_cells	Arhgap15
	8.2127e-36	-1.23759	0.256	0.479	1.80425e-31	B_cells	Cst3
	1.07276e-35	0.65751	0.554	0.423	2.35675e-31	B_cells	Rpl21
	1.11825e-35	0.762039	0.356	0.197	2.45669e-31	B_cells	Junb
	1.4646e-35	-1.12911	0.019	0.189	3.21759e-31	B_cells	Dram1
	2.48258e-35	-0.876079	0.076	0.274	5.45398e-31	B_cells	Neat1
	3.95582e-35	0.725438	0.118	0.034	8.69053e-31	B_cells	Sept1
	4.39186e-35	-0.96346	0.033	0.21	9.64847e-31	B_cells	Dstn
	6.80107e-35	0.837149	0.204	0.083	1.49413e-30	B_cells	Capg
	9.80197e-35	-1.06387	0.028	0.199	2.15339e-30	B_cells	Mettl7a1
	1.00895e-34	0.801141	0.378	0.225	2.21657e-30	B_cells	Gm7536
	1.11296e-34	0.567163	0.372	0.201	2.44505e-30	B_cells	Srgn
	1.32238e-34	0.88006	0.204	0.085	2.90514e-30	B_cells	Nap1l1
	1.53556e-34	0.859354	0.302	0.157	3.37347e-30	B_cells	Macf1
	2.8257e-34	-0.882512	0.058	0.245	6.20779e-30	B_cells	Cyb5
	3.5036e-34	-1.01257	0.036	0.21	7.69707e-30	B_cells	Wbp5
	6.80444e-34	-1.12691	0.095	0.285	1.49487e-29	B_cells	Ctsd
	7.67853e-34	0.775428	0.12	0.036	1.6869e-29	B_cells	Rnase6
	1.66199e-33	-1.18919	0.041	0.212	3.65122e-29	B_cells	Gstm1
	3.74895e-33	-1.14125	0.023	0.186	8.23607e-29	B_cells	Anxa1
	5.07201e-33	-1.00973	0.047	0.225	1.11427e-28	B_cells	Gpr116
	5.10299e-33	0.443491	0.663	0.543	1.12108e-28	B_cells	Lrrc58
	5.52329e-33	0.735934	0.106	0.03	1.21341e-28	B_cells	Bin1
	6.29996e-33	0.68796	0.467	0.319	1.38404e-28	B_cells	Rpl39
	7.76214e-33	0.687653	0.447	0.304	1.70526e-28	B_cells	Gm8730
	8.75467e-33	0.68222	0.395	0.241	1.92331e-28	B_cells	Rpsa-ps10
	9.66866e-33	-1.09171	0.013	0.168	2.12411e-28	B_cells	Trf
	1.01354e-32	-1.88677	0.034	0.2	2.22664e-28	B_cells	Lyz1
	1.21602e-32	0.775455	0.106	0.03	2.67147e-28	B_cells	Mylip
	1.46274e-32	-1.31727	0.101	0.285	3.2135e-28	B_cells	Cyp2f2
	1.56502e-32	-1.1129	0.07	0.248	3.4382e-28	B_cells	Id2
	1.69065e-32	-1.08197	0.032	0.197	3.7142e-28	B_cells	Fabp5
	2.01357e-32	-0.796966	0.055	0.234	4.42362e-28	B_cells	Bsg
	2.54269e-32	0.816452	0.329	0.184	5.58604e-28	B_cells	Eef1g
	4.72571e-32	0.594002	0.575	0.47	1.03819e-27	B_cells	Rpl26
	5.17569e-32	0.79803	0.298	0.158	1.13705e-27	B_cells	Shisa5
	7.36374e-32	0.629133	0.354	0.195	1.61774e-27	B_cells	Ptprc
	9.68504e-32	0.776837	0.361	0.214	2.12771e-27	B_cells	H3f3a
	1.11674e-31	-1.13085	0.028	0.188	2.45336e-27	B_cells	Ager
	1.18891e-31	-1.12697	0.054	0.224	2.61192e-27	B_cells	Lgals3
	1.88153e-31	0.266392	0.825	0.687	4.13354e-27	B_cells	B2m
	2.76116e-31	0.875463	0.184	0.075	6.066e-27	B_cells	Kmt2a
	2.99014e-31	0.642005	0.456	0.299	6.56904e-27	B_cells	Sh3bgrl3
	7.03244e-31	-0.688872	0.12	0.316	1.54496e-26	B_cells	Vamp8
	8.17645e-31	-0.938403	0.04	0.203	1.79628e-26	B_cells	Tmem176b
	1.00031e-30	0.737236	0.11	0.033	2.19759e-26	B_cells	Pde4b
	1.01817e-30	-1.02847	0.023	0.178	2.23683e-26	B_cells	Cldn18
	1.12152e-30	-1.31043	0.068	0.238	2.46386e-26	B_cells	Sec14l3
	1.57637e-30	-0.920252	0.051	0.218	3.46312e-26	B_cells	Creg1
	1.58239e-30	-1.14523	0.044	0.206	3.47635e-26	B_cells	Fcer1g
	1.89268e-30	-1.19167	0.019	0.168	4.15802e-26	B_cells	Lcn2
	3.34206e-30	0.70578	0.432	0.293	7.34218e-26	B_cells	Rpl7
	4.09116e-30	0.683572	0.122	0.039	8.98787e-26	B_cells	Sp110
	4.81206e-30	0.814682	0.119	0.039	1.05716e-25	B_cells	Smap2
	1.78608e-29	-0.942913	0.042	0.201	3.92384e-25	B_cells	Crip2
	2.25118e-29	-0.997882	0.014	0.156	4.94563e-25	B_cells	Socs2
	2.83408e-29	0.846047	0.22	0.102	6.22619e-25	B_cells	Btg1
	4.61692e-29	-0.94742	0.047	0.205	1.01429e-24	B_cells	Lpcat1
	6.37494e-29	0.759516	0.331	0.194	1.40051e-24	B_cells	Rpl9
	7.10005e-29	0.694373	0.294	0.157	1.55981e-24	B_cells	Lsp1
	8.44063e-29	-1.02235	0.068	0.231	1.85432e-24	B_cells	Tyrobp
	8.73179e-29	0.394382	0.705	0.614	1.91829e-24	B_cells	Rplp1
	1.41646e-28	0.373702	0.74	0.651	3.11181e-24	B_cells	mt-Co1
	1.84585e-28	-0.563683	0.319	0.536	4.05514e-24	B_cells	Itm2b
	1.90451e-28	0.671874	0.396	0.256	4.18402e-24	B_cells	Rps10-ps1
	1.91806e-28	-0.608678	0.647	0.786	4.21378e-24	B_cells	Fth1
	2.82499e-28	0.948588	0.163	0.067	6.20621e-24	B_cells	Cd55
	3.54965e-28	0.638346	0.447	0.31	7.79822e-24	B_cells	Gnb2l1
	9.20455e-28	-1.10613	0.023	0.163	2.02215e-23	B_cells	Nrp1
	9.65354e-28	-0.989005	0.008	0.139	2.12079e-23	B_cells	Ptprf
	1.18112e-27	0.762148	0.412	0.279	2.59481e-23	B_cells	Ncl
	1.6498e-27	-0.643258	0.312	0.508	3.62445e-23	B_cells	Gm10116
	1.9263e-27	-0.918079	0.028	0.171	4.23188e-23	B_cells	S100a1
	2.76982e-27	0.715445	0.164	0.067	6.08501e-23	B_cells	Lyn
	3.36711e-27	-0.868519	0.062	0.219	7.3972e-23	B_cells	Anxa5
	4.29901e-27	0.772013	0.367	0.238	9.44449e-23	B_cells	Sub1
	4.41355e-27	-0.921978	0.026	0.166	9.69614e-23	B_cells	Lamp1
	1.09936e-26	-0.852518	0.025	0.162	2.41519e-22	B_cells	Cldn3
	2.7199e-26	-0.837753	0.039	0.182	5.97534e-22	B_cells	Ctnnb1
	2.73457e-26	-0.94494	0.03	0.169	6.00757e-22	B_cells	Rgcc
	2.78688e-26	0.774696	0.111	0.037	6.12249e-22	B_cells	Plekha2
	4.31053e-26	-1.74487	0.152	0.31	9.46979e-22	B_cells	Chi3l3
	5.95785e-26	-1.02412	0.029	0.163	1.30888e-21	B_cells	Fasn
	6.76992e-26	0.779718	0.28	0.157	1.48728e-21	B_cells	Gltscr2
	7.3836e-26	-0.671714	0.104	0.271	1.6221e-21	B_cells	Laptm4a
	1.05062e-25	-0.69197	0.039	0.182	2.3081e-21	B_cells	Glul
	1.20227e-25	0.780604	0.151	0.062	2.64127e-21	B_cells	4930523C07Rik
	2.33429e-25	0.786319	0.201	0.095	5.1282e-21	B_cells	Elf1
	2.6598e-25	0.725531	0.126	0.047	5.84332e-21	B_cells	Tmem123
	3.20687e-25	0.67286	0.229	0.115	7.04518e-21	B_cells	H2-DMa
	4.13526e-25	0.759315	0.113	0.04	9.08475e-21	B_cells	Chd1
	4.47884e-25	0.476188	0.575	0.469	9.83955e-21	B_cells	Gm10073
	8.28111e-25	0.656801	0.404	0.278	1.81928e-20	B_cells	Rps10
	1.02718e-24	-0.46701	0.163	0.349	2.25661e-20	B_cells	Tmbim6
	1.15515e-24	-0.726305	0.095	0.25	2.53774e-20	B_cells	Atox1
	1.3198e-24	-0.893832	0.022	0.149	2.89946e-20	B_cells	Ctnna1
	1.441e-24	-0.803884	0.108	0.265	3.16573e-20	B_cells	Ctsb
	1.51025e-24	-0.841959	0.025	0.153	3.31787e-20	B_cells	Abca3
	2.70424e-24	0.649414	0.367	0.244	5.94095e-20	B_cells	Rpl23
	2.78702e-24	0.767397	0.325	0.204	6.1228e-20	B_cells	Gas5
	3.03289e-24	0.718277	0.106	0.037	6.66295e-20	B_cells	Trim12a
	3.32125e-24	0.689775	0.14	0.056	7.29645e-20	B_cells	Gm10260
	4.46626e-24	0.571576	0.501	0.392	9.81193e-20	B_cells	Rps21
	7.61479e-24	0.735774	0.142	0.057	1.67289e-19	B_cells	H2-Q6
	9.27787e-24	-0.745415	0.053	0.194	2.03826e-19	B_cells	Chchd10
	1.42005e-23	-0.806357	0.037	0.169	3.11971e-19	B_cells	Tpm1
	2.16092e-23	0.757919	0.156	0.068	4.74734e-19	B_cells	1500012F01Rik
	2.61227e-23	0.693245	0.113	0.041	5.7389e-19	B_cells	Lbh
	2.7323e-23	0.705351	0.186	0.087	6.00258e-19	B_cells	2410006H16Rik
	3.11903e-23	-0.824045	0.02	0.14	6.8522e-19	B_cells	Tmem176a
	4.27425e-23	0.754125	0.251	0.139	9.3901e-19	B_cells	Kmt2e
	5.88439e-23	-0.887335	0.019	0.135	1.29274e-18	B_cells	Prnp
	8.2611e-23	-0.813469	0.032	0.156	1.81488e-18	B_cells	Mid1ip1
	9.87768e-23	0.701221	0.332	0.213	2.17003e-18	B_cells	Npm1
	1.00176e-22	0.7035	0.331	0.212	2.20076e-18	B_cells	Rpl22l1
	1.30888e-22	0.658877	0.152	0.065	2.87548e-18	B_cells	Sp100
	1.61089e-22	-0.852175	0.016	0.13	3.53897e-18	B_cells	Lgi3
	1.68497e-22	-0.738607	0.015	0.129	3.70171e-18	B_cells	Muc1
	1.79368e-22	-1.05289	0.034	0.157	3.94054e-18	B_cells	Lpl
	1.80339e-22	-0.998185	0.021	0.138	3.96186e-18	B_cells	Aldh1a1
	2.01038e-22	-0.736949	0.044	0.174	4.4166e-18	B_cells	Elovl1
	2.24341e-22	-1.3312	0.014	0.125	4.92854e-18	B_cells	Ear2
	2.24589e-22	0.676388	0.292	0.174	4.93399e-18	B_cells	Rps16
	2.81914e-22	0.621628	0.115	0.043	6.19338e-18	B_cells	Sh3kbp1
	3.2642e-22	-0.754543	0.012	0.122	7.17113e-18	B_cells	Prr15l
	3.58069e-22	-1.00314	0.015	0.127	7.86642e-18	B_cells	Cdkn1a
	3.62924e-22	-0.996329	0.055	0.185	7.97307e-18	B_cells	Ifitm3
	3.71474e-22	-0.744939	0.016	0.129	8.16092e-18	B_cells	Ldhb
	4.65698e-22	0.881353	0.204	0.104	1.02309e-17	B_cells	Zbtb20
	7.34113e-22	0.611079	0.15	0.064	1.61277e-17	B_cells	Stk17b
	7.56804e-22	0.642648	0.122	0.047	1.66262e-17	B_cells	Camk2d
	7.90779e-22	-0.889221	0.036	0.159	1.73726e-17	B_cells	Epas1
	8.89772e-22	0.497987	0.542	0.44	1.95474e-17	B_cells	Ptma
	1.01053e-21	0.740828	0.201	0.103	2.22004e-17	B_cells	Pdia4
	1.08528e-21	-0.886908	0.016	0.127	2.38425e-17	B_cells	Tsc22d1
	1.13528e-21	0.330458	0.695	0.629	2.4941e-17	B_cells	H2-D1
	1.2288e-21	-0.973695	0.035	0.155	2.69955e-17	B_cells	Alox5ap
	1.36537e-21	-0.490893	0.226	0.402	2.99957e-17	B_cells	S100a11
	2.00332e-21	0.503049	0.482	0.362	4.4011e-17	B_cells	Pfn1
	2.08251e-21	-0.546273	0.082	0.225	4.57507e-17	B_cells	Scp2
	2.49536e-21	-0.764255	0.022	0.136	5.48205e-17	B_cells	Alas1
	2.55636e-21	-0.901419	0.019	0.13	5.61606e-17	B_cells	Emp2
	2.75917e-21	0.642283	0.226	0.12	6.06162e-17	B_cells	Cd53
	3.43588e-21	0.722826	0.192	0.097	7.54828e-17	B_cells	Gm10132
	3.5686e-21	0.725204	0.122	0.049	7.83985e-17	B_cells	Nop56
	3.7857e-21	0.745396	0.166	0.078	8.31681e-17	B_cells	Rps13
	4.77166e-21	0.690527	0.167	0.079	1.04829e-16	B_cells	Ddx21
	7.87994e-21	-0.748511	0.028	0.141	1.73114e-16	B_cells	Por
	8.76725e-21	-1.13857	0.039	0.155	1.92608e-16	B_cells	Sdpr
	1.54247e-20	-1.08851	0.016	0.121	3.38864e-16	B_cells	Lrg1
	1.67429e-20	-0.771378	0.009	0.11	3.67825e-16	B_cells	Ppp1r14c
	1.82958e-20	0.666062	0.292	0.182	4.01941e-16	B_cells	Rps23
	1.9216e-20	-0.570999	0.158	0.313	4.22155e-16	B_cells	Txn1
	1.97628e-20	-0.963859	0.015	0.119	4.34168e-16	B_cells	Cyp4b1
	2.0661e-20	-0.7483	0.033	0.147	4.53901e-16	B_cells	Emb
	2.23508e-20	-0.721359	0.032	0.145	4.91026e-16	B_cells	Acsl4
	3.0747e-20	-1.48285	0.106	0.241	6.75481e-16	B_cells	Scgb3a2
	3.12969e-20	-0.804773	0.006	0.102	6.87563e-16	B_cells	Cystm1
	3.89093e-20	-0.539292	0.074	0.209	8.54799e-16	B_cells	Vimp
	4.66291e-20	-0.506288	0.096	0.237	1.0244e-15	B_cells	Tspo
	6.51337e-20	0.595582	0.283	0.17	1.43092e-15	B_cells	Rpl30
	6.56807e-20	-1.18462	0.016	0.118	1.44294e-15	B_cells	Fmo2
	7.61183e-20	-1.23887	0.043	0.16	1.67224e-15	B_cells	Gsn
	8.0854e-20	-0.836502	0.023	0.13	1.77628e-15	B_cells	Ifitm2
	8.10812e-20	0.494705	0.198	0.1	1.78127e-15	B_cells	H2-Q7
	8.82503e-20	0.787361	0.136	0.06	1.93877e-15	B_cells	Gm26669
	1.20426e-19	0.585324	0.326	0.211	2.64565e-15	B_cells	Nfkbia
	1.29284e-19	-0.807125	0.012	0.11	2.84025e-15	B_cells	Errfi1
	1.70891e-19	-0.907507	0.037	0.148	3.7543e-15	B_cells	Msrb1
	2.08434e-19	-0.55966	0.065	0.193	4.57908e-15	B_cells	Cyb5r3
	2.40415e-19	-0.924051	0.216	0.352	5.28167e-15	B_cells	Scd1
	2.40505e-19	-0.924509	0.019	0.12	5.28366e-15	B_cells	Sparc
	2.51632e-19	-1.0889	0.019	0.119	5.5281e-15	B_cells	Mrc1
	2.64486e-19	-0.733196	0.011	0.106	5.81049e-15	B_cells	Car8
	2.64962e-19	-0.59902	0.064	0.19	5.82095e-15	B_cells	Tgoln1
	2.97532e-19	-0.991686	0.008	0.101	6.53649e-15	B_cells	1600029D21Rik
	4.49706e-19	-1.07639	0.028	0.133	9.8796e-15	B_cells	Slpi
	4.90489e-19	0.727889	0.145	0.067	1.07756e-14	B_cells	Rabgap1l
	4.98997e-19	-0.421296	0.235	0.402	1.09625e-14	B_cells	Prdx1
	5.16591e-19	-0.784807	0.015	0.113	1.1349e-14	B_cells	Plin2
	6.3076e-19	-0.732043	0.009	0.103	1.38572e-14	B_cells	Egfl6
	7.37457e-19	0.522713	0.273	0.162	1.62012e-14	B_cells	Cd24a
	8.92434e-19	0.596816	0.163	0.078	1.96059e-14	B_cells	Ptpn18
	1.12305e-18	0.616997	0.296	0.19	2.46723e-14	B_cells	Rpl19
	1.23032e-18	0.631682	0.119	0.05	2.7029e-14	B_cells	Zcchc7
	1.24989e-18	-0.803079	0.02	0.119	2.74587e-14	B_cells	Ctsl
	1.33846e-18	-0.544033	0.071	0.197	2.94045e-14	B_cells	Pdia6
	1.57082e-18	0.651526	0.273	0.169	3.45093e-14	B_cells	Serp1
	2.37007e-18	-0.868122	0.012	0.104	5.20682e-14	B_cells	Cd302
	2.52583e-18	-0.440661	0.153	0.303	5.54899e-14	B_cells	Ctsh
	2.62754e-18	0.703875	0.157	0.076	5.77244e-14	B_cells	Hmha1
	3.34366e-18	-1.07404	0.014	0.107	7.34569e-14	B_cells	C3
	3.82253e-18	0.598589	0.236	0.136	8.39771e-14	B_cells	Psmb8
	4.11907e-18	-1.07511	0.051	0.162	9.04919e-14	B_cells	Hpgd
	4.44582e-18	0.589252	0.115	0.048	9.76703e-14	B_cells	Rpl13-ps3
	4.64158e-18	-0.607994	0.014	0.107	1.01971e-13	B_cells	Ccnd1
	5.46986e-18	0.567126	0.356	0.251	1.20167e-13	B_cells	Rps8
	5.68973e-18	-0.626691	0.012	0.103	1.24998e-13	B_cells	Atp11a
	5.88127e-18	-0.464991	0.119	0.257	1.29206e-13	B_cells	Atpif1
	7.77485e-18	-0.719949	0.013	0.104	1.70806e-13	B_cells	Anxa3
	9.35494e-18	-0.589189	0.058	0.173	2.05519e-13	B_cells	Etfb
	1.01905e-17	-0.607068	0.091	0.217	2.23876e-13	B_cells	Ftl1
	1.02702e-17	-0.773095	0.018	0.11	2.25626e-13	B_cells	Cdc42ep3
	1.35324e-17	0.558201	0.103	0.041	2.97292e-13	B_cells	Acp5
	1.48377e-17	0.611427	0.373	0.276	3.2597e-13	B_cells	Rps17
	2.23737e-17	0.598225	0.301	0.198	4.91528e-13	B_cells	Rpl29
	2.38392e-17	0.678991	0.214	0.122	5.23724e-13	B_cells	Gm5428
	2.43482e-17	0.615701	0.228	0.131	5.34905e-13	B_cells	Slfn2
	2.89814e-17	0.649647	0.189	0.101	6.36691e-13	B_cells	Samhd1
	3.06843e-17	-0.672265	0.04	0.143	6.74103e-13	B_cells	Scd2
	3.25039e-17	-0.639781	0.013	0.101	7.14077e-13	B_cells	Spint2
	3.51043e-17	-0.60265	0.023	0.119	7.71207e-13	B_cells	Cpm
	4.16183e-17	-1.08219	0.023	0.117	9.14312e-13	B_cells	Ly6c1
	4.3778e-17	0.682842	0.269	0.171	9.6176e-13	B_cells	Tsc22d3
	4.90845e-17	-0.71642	0.014	0.102	1.07834e-12	B_cells	Phldb2
	5.83142e-17	0.605547	0.127	0.058	1.2811e-12	B_cells	Gm5239
	9.88619e-17	0.644117	0.244	0.15	2.1719e-12	B_cells	Gm10036
	1.07437e-16	-0.68552	0.019	0.108	2.36027e-12	B_cells	Acot7
	1.33155e-16	0.765283	0.2	0.114	2.92529e-12	B_cells	Xist
	1.54639e-16	-0.700061	0.022	0.113	3.39726e-12	B_cells	Tmem66
	1.63488e-16	0.68412	0.12	0.054	3.59167e-12	B_cells	Serpinb1a
	1.64423e-16	0.672522	0.268	0.172	3.61221e-12	B_cells	Orc5
	1.74127e-16	-0.575497	0.063	0.173	3.8254e-12	B_cells	Sdcbp
	1.84671e-16	0.648604	0.188	0.103	4.05703e-12	B_cells	Add3
	2.96224e-16	0.685812	0.136	0.065	6.50774e-12	B_cells	Ccdc50
	3.06076e-16	-0.701187	0.025	0.115	6.72418e-12	B_cells	Zdhhc3
	3.20069e-16	0.253181	0.281	0.17	7.03159e-12	B_cells	Ly6a
	3.30238e-16	-0.525451	0.015	0.101	7.255e-12	B_cells	Sdc1
	3.42447e-16	0.562479	0.147	0.072	7.52322e-12	B_cells	Psmb9
	4.20512e-16	-0.560326	0.053	0.157	9.23822e-12	B_cells	Lamp2
	4.27965e-16	-0.618155	0.084	0.198	9.40196e-12	B_cells	Cstb
	5.23143e-16	0.472511	0.396	0.296	1.14929e-11	B_cells	Serinc3
	5.3529e-16	0.610619	0.126	0.059	1.17598e-11	B_cells	Ablim1
	5.52144e-16	-0.568177	0.021	0.109	1.213e-11	B_cells	Abcd3
	5.81095e-16	-0.642036	0.027	0.118	1.27661e-11	B_cells	Nedd4
	8.33332e-16	-0.591646	0.021	0.108	1.83075e-11	B_cells	Dcxr
	8.36028e-16	-0.526788	0.08	0.192	1.83667e-11	B_cells	Rrbp1
	1.22562e-15	0.630219	0.236	0.144	2.69256e-11	B_cells	Prpf38b
	1.22892e-15	-0.365141	0.085	0.205	2.69981e-11	B_cells	Uqcr11
	1.46488e-15	-0.429079	0.073	0.184	3.21819e-11	B_cells	Sdc4
	1.4898e-15	-0.793012	0.023	0.11	3.27293e-11	B_cells	Clu
	1.59429e-15	-0.499006	0.081	0.193	3.5025e-11	B_cells	Prdx5
	1.64527e-15	-0.400965	0.123	0.25	3.6145e-11	B_cells	Sod1
	1.85116e-15	0.546287	0.22	0.129	4.06682e-11	B_cells	H2-T23
	1.86122e-15	0.531904	0.344	0.243	4.08891e-11	B_cells	Eef1b2
	2.16979e-15	-0.420145	0.097	0.216	4.76682e-11	B_cells	Akr1a1
	2.31306e-15	-0.376829	0.242	0.394	5.08156e-11	B_cells	Myl6
	3.37922e-15	0.724255	0.165	0.089	7.4238e-11	B_cells	Irf2
	3.50561e-15	-0.51436	0.054	0.155	7.70148e-11	B_cells	Nfe2l2
	3.86137e-15	-0.843178	0.042	0.134	8.48305e-11	B_cells	Mpeg1
	4.23019e-15	-0.484342	0.028	0.117	9.29331e-11	B_cells	Gde1
	4.23283e-15	0.659656	0.248	0.159	9.29911e-11	B_cells	Rpl38
	4.66682e-15	-0.648196	0.036	0.127	1.02525e-10	B_cells	Hist1h2bc
	4.97652e-15	0.500714	0.48	0.381	1.09329e-10	B_cells	Crip1
	5.17723e-15	0.616915	0.216	0.13	1.13739e-10	B_cells	Nol7
	5.85786e-15	0.628859	0.161	0.086	1.28691e-10	B_cells	Tsc22d4
	6.62068e-15	-0.599455	0.027	0.113	1.4545e-10	B_cells	Gclc
	9.81682e-15	-0.46985	0.046	0.141	2.15666e-10	B_cells	Fkbp2
	1.65742e-14	-0.377373	0.105	0.223	3.6412e-10	B_cells	Atp6v1g1
	1.69012e-14	-0.370503	0.097	0.212	3.71302e-10	B_cells	Tmem59
	1.76373e-14	-0.573838	0.032	0.118	3.87474e-10	B_cells	Atp1a1
	1.89574e-14	0.566815	0.166	0.09	4.16474e-10	B_cells	Ptpn1
	1.97289e-14	-0.512087	0.061	0.16	4.33424e-10	B_cells	Atp8a1
	2.0673e-14	0.517041	0.112	0.051	4.54164e-10	B_cells	Itga4
	3.24246e-14	-0.549116	0.037	0.125	7.12337e-10	B_cells	Atp6v1a
	3.25562e-14	-0.341705	0.137	0.263	7.15227e-10	B_cells	Atp5j2
	3.42212e-14	0.596765	0.111	0.051	7.51805e-10	B_cells	Samd9l
	3.50903e-14	-0.459373	0.064	0.165	7.70898e-10	B_cells	P4hb
	4.11076e-14	-0.410463	0.083	0.191	9.03093e-10	B_cells	Tmed10
	4.51378e-14	0.598547	0.111	0.052	9.91632e-10	B_cells	Kdm5a
	4.92862e-14	-0.495159	0.055	0.151	1.08277e-09	B_cells	Dnajc3
	6.26242e-14	0.552853	0.255	0.165	1.37579e-09	B_cells	Actr3
	6.78595e-14	-0.638473	0.032	0.115	1.4908e-09	B_cells	Lmo4
	8.46384e-14	0.620569	0.146	0.077	1.85942e-09	B_cells	Grb2
	9.30985e-14	-0.327587	0.172	0.304	2.04528e-09	B_cells	Ndufa4
	1.06063e-13	0.639393	0.132	0.067	2.33009e-09	B_cells	Ppp1r15a
	1.07837e-13	-0.472354	0.042	0.13	2.36907e-09	B_cells	Lpin2
	1.09899e-13	-0.270523	0.064	0.164	2.41437e-09	B_cells	Cat
	1.1671e-13	0.567289	0.375	0.291	2.56399e-09	B_cells	Serbp1
	1.33999e-13	0.519166	0.102	0.046	2.94383e-09	B_cells	Trim30a
	1.43964e-13	-0.662704	0.058	0.15	3.16274e-09	B_cells	Ifngr1
	1.69057e-13	-0.683492	0.027	0.106	3.71402e-09	B_cells	Sgk1
	1.72346e-13	-0.570452	0.028	0.107	3.78626e-09	B_cells	Ptms
	2.14931e-13	0.415963	0.461	0.372	4.72181e-09	B_cells	Arpc2
	3.20875e-13	-0.41675	0.116	0.225	7.04931e-09	B_cells	Ctsc
	3.31306e-13	0.607934	0.212	0.131	7.27846e-09	B_cells	Akap13
	4.22054e-13	0.628351	0.144	0.077	9.27211e-09	B_cells	Mycbp2
	5.44025e-13	-0.343207	0.195	0.326	1.19517e-08	B_cells	Myl12a
	6.21634e-13	0.647869	0.188	0.113	1.36567e-08	B_cells	Gm10263
	9.76736e-13	-0.406698	0.105	0.211	2.14579e-08	B_cells	Rps27l
	1.03961e-12	0.639842	0.209	0.132	2.28392e-08	B_cells	Srsf11
	1.53454e-12	-0.393649	0.028	0.104	3.37123e-08	B_cells	Soat1
	1.78831e-12	-0.332375	0.111	0.217	3.92875e-08	B_cells	Uqcrb
	1.822e-12	-0.342659	0.105	0.211	4.00275e-08	B_cells	H2afj
	1.95148e-12	0.631655	0.125	0.065	4.28721e-08	B_cells	Itsn2
	2.00841e-12	-0.320627	0.103	0.208	4.41227e-08	B_cells	Ndufc2
	4.03493e-12	0.486073	0.115	0.057	8.86434e-08	B_cells	Stat1
	4.51969e-12	-0.894772	0.032	0.104	9.92932e-08	B_cells	Calcrl
	4.6524e-12	-0.353199	0.076	0.17	1.02209e-07	B_cells	Sep15
	4.81836e-12	-0.40378	0.053	0.136	1.05854e-07	B_cells	Actn4
	5.31844e-12	-0.458707	0.07	0.16	1.16841e-07	B_cells	Mrpl33
	5.77433e-12	0.631361	0.116	0.059	1.26856e-07	B_cells	Phip
	7.52492e-12	0.711952	0.152	0.088	1.65315e-07	B_cells	Arid4b
	8.26513e-12	-0.471683	0.036	0.112	1.81577e-07	B_cells	Xbp1
	9.48427e-12	0.625641	0.112	0.057	2.0836e-07	B_cells	Cebpz
	1.08765e-11	0.612431	0.115	0.059	2.38945e-07	B_cells	Tnfaip8
	1.12021e-11	0.559602	0.153	0.088	2.46098e-07	B_cells	Rpl13a-ps1
	1.17673e-11	-0.360841	0.095	0.19	2.58517e-07	B_cells	Ldha
	1.20188e-11	-0.531438	0.035	0.109	2.64042e-07	B_cells	Adipor2
	1.29116e-11	0.666104	0.111	0.057	2.83654e-07	B_cells	Arhgap17
	1.32203e-11	-0.33452	0.069	0.159	2.90438e-07	B_cells	Tmem30a
	1.64283e-11	0.615014	0.175	0.107	3.60913e-07	B_cells	Fkbp3
	1.77763e-11	-0.390251	0.12	0.222	3.90528e-07	B_cells	Itgb1
	2.07469e-11	0.349213	0.529	0.463	4.55788e-07	B_cells	H2-K1
	2.10668e-11	-0.375712	0.063	0.149	4.62816e-07	B_cells	Atp6v1e1
	2.23635e-11	0.593815	0.163	0.096	4.91303e-07	B_cells	Celf2
	2.25948e-11	0.520763	0.143	0.079	4.96386e-07	B_cells	Arid4a
	2.58065e-11	-0.847247	0.033	0.102	5.66944e-07	B_cells	Ctla2a
	2.85525e-11	-0.588385	0.034	0.105	6.27271e-07	B_cells	Pltp
	3.18553e-11	0.523524	0.298	0.218	6.99828e-07	B_cells	Rbm25
	3.36995e-11	0.5845	0.143	0.081	7.40345e-07	B_cells	Hn1
	3.42012e-11	-0.272461	0.054	0.135	7.51367e-07	B_cells	Mpc2
	5.07134e-11	-0.44165	0.112	0.208	1.11412e-06	B_cells	1810037I17Rik
	5.23891e-11	0.553757	0.104	0.053	1.15094e-06	B_cells	Rpl36-ps3
	5.38307e-11	-0.592461	0.083	0.169	1.18261e-06	B_cells	Tppp3
	5.60708e-11	0.545635	0.123	0.066	1.23182e-06	B_cells	Rapgef6
	5.76594e-11	-0.412176	0.129	0.229	1.26672e-06	B_cells	Sptbn1
	6.50103e-11	-0.304081	0.139	0.244	1.42821e-06	B_cells	Cox7a2
	1.1188e-10	0.653631	0.165	0.1	2.4579e-06	B_cells	Ankrd11
	1.15066e-10	0.584982	0.117	0.063	2.52787e-06	B_cells	Limd2
	1.15199e-10	-1.38946	0.063	0.142	2.53081e-06	B_cells	Scgb3a1
	1.81517e-10	0.570586	0.261	0.187	3.98774e-06	B_cells	Prrc2c
	1.99017e-10	0.633455	0.175	0.111	4.3722e-06	B_cells	Smim14
	2.0816e-10	0.556667	0.277	0.203	4.57306e-06	B_cells	Ywhaz
	2.17235e-10	-0.347276	0.067	0.147	4.77244e-06	B_cells	Herpud1
	2.25067e-10	-0.312416	0.039	0.109	4.94449e-06	B_cells	Secisbp2l
	2.35309e-10	-0.339757	0.07	0.151	5.1695e-06	B_cells	Tmem256
	2.61764e-10	0.488989	0.138	0.079	5.7507e-06	B_cells	Fau
	3.10056e-10	0.570271	0.11	0.059	6.81161e-06	B_cells	Hdac1
	3.1624e-10	0.485074	0.103	0.053	6.94748e-06	B_cells	Rpl10a
	3.42652e-10	-0.361063	0.058	0.134	7.52772e-06	B_cells	Rab1
	3.53061e-10	-0.283737	0.101	0.192	7.75639e-06	B_cells	Gng5
	3.87874e-10	-0.280943	0.194	0.305	8.52121e-06	B_cells	Shfm1
	3.92662e-10	0.59014	0.106	0.057	8.62638e-06	B_cells	Sorl1
	4.01295e-10	-0.324719	0.037	0.106	8.81606e-06	B_cells	Nucb2
	4.13728e-10	-0.437231	0.035	0.101	9.08919e-06	B_cells	Grn
	4.1523e-10	-0.375575	0.064	0.142	9.12218e-06	B_cells	Spcs1
	5.40383e-10	0.548918	0.125	0.071	1.18717e-05	B_cells	Ppdpf
	6.19703e-10	0.509636	0.142	0.083	1.36143e-05	B_cells	Gmfg
	6.25976e-10	-0.299205	0.098	0.186	1.37521e-05	B_cells	Ppib
	6.51246e-10	-0.381989	0.043	0.111	1.43072e-05	B_cells	Ift20
	6.61315e-10	-0.264396	0.247	0.365	1.45284e-05	B_cells	Gm26924
	7.46709e-10	-0.389121	0.051	0.123	1.64044e-05	B_cells	Atp1b3
	8.89204e-10	0.540662	0.146	0.087	1.95349e-05	B_cells	Clk1
	1.07839e-09	-0.257243	0.171	0.276	2.36912e-05	B_cells	Pdia3
	1.11067e-09	0.485061	0.25	0.178	2.44003e-05	B_cells	Sf3b1
	1.16448e-09	0.578098	0.109	0.059	2.55825e-05	B_cells	Pcmtd1
	1.22659e-09	0.405387	0.281	0.203	2.69469e-05	B_cells	Msn
	1.30574e-09	0.527832	0.13	0.075	2.86859e-05	B_cells	Rps3a3
	1.35899e-09	0.610277	0.133	0.078	2.98557e-05	B_cells	Tra2b
	1.40256e-09	0.528591	0.222	0.153	3.08128e-05	B_cells	Srrm1
	1.65313e-09	0.494897	0.135	0.078	3.63177e-05	B_cells	Ccnd2
	2.11303e-09	0.601044	0.129	0.075	4.64212e-05	B_cells	Baz2b
	2.60227e-09	-0.352857	0.04	0.104	5.71692e-05	B_cells	Serinc1
	2.72607e-09	-0.293038	0.049	0.117	5.98891e-05	B_cells	Oat
	2.85291e-09	-0.279093	0.087	0.169	6.26756e-05	B_cells	Atp6v0b
	2.86609e-09	0.433322	0.108	0.058	6.29651e-05	B_cells	Cd48
	3.14618e-09	0.608731	0.135	0.08	6.91183e-05	B_cells	Bptf
	4.43037e-09	0.405106	0.119	0.067	9.73308e-05	B_cells	Ncf1
	5.96434e-09	-0.289656	0.096	0.177	0.000131031	B_cells	Usmg5
	6.97643e-09	-0.330506	0.055	0.122	0.000153265	B_cells	Rexo2
	7.20782e-09	0.447454	0.132	0.078	0.000158349	B_cells	Ifi27l2a
	1.09871e-08	0.57548	0.11	0.062	0.000241376	B_cells	Nop58
	1.2044e-08	-0.312396	0.064	0.135	0.000264595	B_cells	Cd200
	1.22577e-08	0.385535	0.401	0.34	0.00026929	B_cells	Tpm3
	1.35853e-08	-0.391164	0.049	0.113	0.000298457	B_cells	Dusp1
	1.53762e-08	0.418467	0.181	0.12	0.000337799	B_cells	Eif3e
	1.73335e-08	0.465253	0.2	0.137	0.0003808	B_cells	Ddx6
	1.91935e-08	-0.347829	0.065	0.133	0.000421662	B_cells	S100a13
	1.97588e-08	0.52677	0.219	0.156	0.000434082	B_cells	Ier2
	2.06148e-08	0.487637	0.344	0.287	0.000452888	B_cells	Eef2
	2.26574e-08	0.541002	0.215	0.152	0.00049776	B_cells	Tpr
	2.32363e-08	0.482478	0.149	0.094	0.000510479	B_cells	Rbm5
	2.54796e-08	0.481543	0.253	0.186	0.000559761	B_cells	Acin1
	2.81221e-08	-1.78173	0.055	0.117	0.000617814	B_cells	S100a8
	2.98047e-08	0.494783	0.184	0.124	0.00065478	B_cells	Rpl11
	3.11078e-08	0.423736	0.429	0.383	0.000683407	B_cells	Hnrnpa2b1
	3.24412e-08	0.377699	0.315	0.243	0.000712702	B_cells	Cyba
	3.34497e-08	0.458497	0.356	0.296	0.000734856	B_cells	Rbm39
	3.55443e-08	-0.256865	0.046	0.107	0.000780874	B_cells	Vapa
	3.65077e-08	0.378557	0.106	0.06	0.000802039	B_cells	Fnbp1
	3.7266e-08	0.447762	0.153	0.098	0.000818698	B_cells	Erp29
	3.90464e-08	0.41609	0.116	0.067	0.00085781	B_cells	Hcls1
	4.28548e-08	-0.339745	0.099	0.174	0.000941476	B_cells	Taldo1
	4.40194e-08	0.257449	0.612	0.603	0.000967061	B_cells	Hsp90ab1
	4.59126e-08	0.423026	0.301	0.234	0.00100865	B_cells	Cfl1
	4.73997e-08	0.563213	0.14	0.088	0.00104132	B_cells	Stk38
	5.32157e-08	-0.321492	0.131	0.21	0.00116909	B_cells	Fxyd5
	5.45356e-08	-0.312943	0.043	0.101	0.00119809	B_cells	Fkbp4
	6.54023e-08	0.592833	0.116	0.07	0.00143682	B_cells	Rsbn1l
	6.96571e-08	-0.47444	0.088	0.155	0.0015303	B_cells	Cd44
	7.23222e-08	0.499419	0.113	0.067	0.00158885	B_cells	Srrt
	7.92943e-08	-0.312516	0.102	0.175	0.00174202	B_cells	Ywhab
	1.02474e-07	0.445171	0.119	0.072	0.00225124	B_cells	Set
	1.02671e-07	0.467053	0.149	0.096	0.00225557	B_cells	Xrn2
	1.15363e-07	-0.568781	0.056	0.114	0.00253441	B_cells	Fyb
	1.20993e-07	0.361462	0.104	0.059	0.00265809	B_cells	Sla
	1.34803e-07	-0.276729	0.061	0.123	0.00296148	B_cells	Tmco1
	1.47454e-07	0.520257	0.191	0.134	0.00323942	B_cells	Sfrs18
	1.51874e-07	-0.323483	0.046	0.102	0.00333652	B_cells	Rpn1
	1.54064e-07	-0.297531	0.049	0.106	0.00338463	B_cells	Slc6a6
	1.91676e-07	0.427234	0.239	0.177	0.00421092	B_cells	Ssb
	2.13264e-07	0.524397	0.118	0.073	0.00468519	B_cells	Safb2
	2.32234e-07	0.537293	0.163	0.111	0.00510196	B_cells	Brd2
	2.75945e-07	0.452013	0.119	0.073	0.00606224	B_cells	Cd2ap
	3.4016e-07	0.491033	0.129	0.082	0.00747298	B_cells	Scaf11
	3.49124e-07	-0.305151	0.047	0.101	0.00766991	B_cells	Cpne3
	3.72422e-07	-0.305416	0.064	0.124	0.00818175	B_cells	Ndufb2
	4.13012e-07	0.475732	0.232	0.174	0.00907346	B_cells	Psme1
	4.45898e-07	-0.998454	0.049	0.103	0.00979593	B_cells	Retnla
	5.37545e-07	0.399264	0.18	0.126	0.0118093	B_cells	Eef1d
	5.91417e-07	-0.266746	0.087	0.151	0.0129928	B_cells	Rdx
	7.51286e-07	0.456854	0.117	0.073	0.016505	B_cells	Snx5
	8.24916e-07	0.39754	0.119	0.075	0.0181226	B_cells	Smek2
	8.96491e-07	-0.267308	0.06	0.116	0.019695	B_cells	Rbms1
	9.16604e-07	-0.250178	0.069	0.128	0.0201369	B_cells	Rab7
	1.03602e-06	0.509617	0.154	0.106	0.0227604	B_cells	Sltm
	1.12222e-06	0.428818	0.247	0.191	0.0246539	B_cells	Hnrnpc
	1.20308e-06	-1.74356	0.094	0.16	0.0264305	B_cells	Hbb-bs
	1.3065e-06	-0.26255	0.063	0.12	0.0287026	B_cells	Chmp5
	1.35822e-06	0.474248	0.171	0.121	0.0298387	B_cells	Thrap3
	1.38823e-06	0.423214	0.145	0.097	0.0304979	B_cells	Sfpq
	1.45089e-06	-0.282352	0.049	0.101	0.0318746	B_cells	Dynlt3
	1.83201e-06	-0.347758	0.103	0.165	0.0402474	B_cells	Sh3bgrl
	2.14411e-06	-0.474968	0.212	0.277	0.0471039	B_cells	Psap
	2.16834e-06	0.491331	0.163	0.114	0.0476363	B_cells	Snrpf
	2.18097e-06	-0.725612	0.206	0.146	0.0479138	B_cells	Igha
	2.37388e-06	0.382815	0.167	0.117	0.0521517	B_cells	Tmod3
	2.40006e-06	-0.273394	0.184	0.261	0.0527268	B_cells	Dynll1
	2.83074e-06	0.468452	0.187	0.136	0.0621885	B_cells	Pnn
	3.04456e-06	0.460179	0.192	0.141	0.066886	B_cells	Psme2b
	3.73924e-06	-0.274155	0.057	0.108	0.0821474	B_cells	Srp9
	5.41441e-06	-0.441212	0.076	0.13	0.118949	B_cells	Ehd4
	6.17854e-06	0.445519	0.108	0.069	0.135736	B_cells	Slc38a2
	7.81501e-06	0.457088	0.282	0.235	0.171688	B_cells	Srrm2
	9.42823e-06	0.449301	0.156	0.111	0.207129	B_cells	Nipbl
	9.93681e-06	0.431663	0.119	0.078	0.218302	B_cells	Smc6
	1.16502e-05	0.389486	0.223	0.173	0.255944	B_cells	Clic1
	1.2519e-05	0.351144	0.101	0.063	0.27503	B_cells	Wipf1
	1.36285e-05	0.488258	0.173	0.128	0.299404	B_cells	Mdh1
	1.38626e-05	-0.279601	0.084	0.138	0.304549	B_cells	Fkbp1a
	1.49695e-05	0.386414	0.236	0.187	0.328866	B_cells	Btf3
	1.52512e-05	0.432125	0.199	0.151	0.335055	B_cells	Ppp1ca
	1.57269e-05	0.371635	0.301	0.256	0.345504	B_cells	Naca
	1.62759e-05	0.44473	0.125	0.085	0.357565	B_cells	Rpl7a
	1.67618e-05	0.49459	0.12	0.081	0.368239	B_cells	Ash1l
	1.77338e-05	0.388175	0.201	0.152	0.389594	B_cells	Actr2
	1.88266e-05	-0.252397	0.075	0.125	0.413603	B_cells	Prdx2
	1.97401e-05	0.420586	0.17	0.125	0.433671	B_cells	Eif3h
	2.02665e-05	0.482255	0.168	0.125	0.445236	B_cells	Luc7l2
	2.15591e-05	0.388511	0.326	0.285	0.473632	B_cells	Son
	2.32509e-05	0.33262	0.147	0.104	0.510799	B_cells	Smc4
	2.96256e-05	-0.271136	0.062	0.108	0.650844	B_cells	Bnip2
	3.16209e-05	0.439183	0.154	0.112	0.69468	B_cells	Cdk11b
	3.32701e-05	0.427088	0.127	0.088	0.730911	B_cells	Polr1d
	3.84355e-05	0.279965	0.273	0.22	0.844389	B_cells	Lcp1
	4.3275e-05	0.470334	0.118	0.081	0.950709	B_cells	Ktn1
	5.09771e-05	0.365032	0.123	0.084	1	B_cells	Eif3i
	6.2719e-05	0.373332	0.161	0.119	1	B_cells	Ptbp3
	6.74287e-05	0.484319	0.102	0.068	1	B_cells	Ddx42
	8.95626e-05	0.471992	0.138	0.1	1	B_cells	Cdkn1b
	9.19463e-05	-1.51532	0.082	0.123	1	B_cells	Ccl5
	0.000129694	-0.380848	0.095	0.141	1	B_cells	Tuba1a
	0.000204788	0.411284	0.136	0.1	1	B_cells	Hnrnpl
	0.000233749	0.357511	0.253	0.213	1	B_cells	Ezr
	0.000294138	0.414548	0.229	0.189	1	B_cells	Atrx
	0.000309033	0.440688	0.2	0.162	1	B_cells	Eif5b
	0.000311594	0.36201	0.182	0.144	1	B_cells	Snrnp70
	0.000338849	0.395403	0.111	0.079	1	B_cells	Supt16
	0.000416452	0.389988	0.112	0.08	1	B_cells	Cep110
	0.000421603	0.44585	0.119	0.087	1	B_cells	Nucks1
	0.000451497	0.45407	0.116	0.084	1	B_cells	Ankrd12
	0.000473948	0.366999	0.161	0.125	1	B_cells	Fus
	0.000493584	0.368515	0.133	0.1	1	B_cells	Hnrnpdl
	0.000502995	0.38147	0.299	0.267	1	B_cells	Anp32a
	0.000556674	0.346387	0.2	0.163	1	B_cells	Hnrnpm
	0.000610263	0.418711	0.161	0.127	1	B_cells	Matr3
	0.000655247	0.427836	0.142	0.109	1	B_cells	Zfp706
	0.000706507	0.359708	0.139	0.106	1	B_cells	Prpf4b
	0.000761812	0.264222	0.122	0.088	1	B_cells	Cd97
	0.000805363	0.368848	0.18	0.145	1	B_cells	Eif4a2
	0.000952416	0.341907	0.115	0.084	1	B_cells	Ythdc1
	0.000962138	0.317028	0.232	0.197	1	B_cells	Ptp4a2
	0.00105942	0.331276	0.129	0.097	1	B_cells	Snrpe
	0.00113915	0.361233	0.171	0.137	1	B_cells	Zfp36
	0.00115216	0.339885	0.158	0.124	1	B_cells	Psme2
	0.00119678	0.398176	0.156	0.123	1	B_cells	Eif2s2
	0.00120418	0.450309	0.11	0.082	1	B_cells	Ppp3ca
	0.00124579	0.385635	0.122	0.092	1	B_cells	Ddx24
	0.00127192	0.429068	0.118	0.089	1	B_cells	Lsm4
	0.00169002	0.359948	0.151	0.118	1	B_cells	Tubb5
	0.00170926	0.331623	0.249	0.217	1	B_cells	Hnrnpk
	0.00227833	0.478102	0.113	0.086	1	B_cells	Bod1l
	0.00235863	0.336704	0.12	0.092	1	B_cells	Rbbp6
	0.00253541	0.402961	0.175	0.144	1	B_cells	Mtdh
	0.00262809	0.431316	0.137	0.109	1	B_cells	Gm6563
	0.00326841	0.35921	0.167	0.138	1	B_cells	Hnrnpf
	0.00356545	0.356228	0.133	0.105	1	B_cells	Rpl37a
	0.00357792	0.32755	0.15	0.12	1	B_cells	Snw1
	0.00379203	0.368375	0.179	0.149	1	B_cells	Hspe1
	0.00433084	-0.311501	0.077	0.108	1	B_cells	AW112010
	0.00448323	0.294457	0.109	0.082	1	B_cells	Zc3h13
	0.00449897	0.285189	0.102	0.076	1	B_cells	Ssrp1
	0.00459534	0.271008	0.108	0.081	1	B_cells	Mier1
	0.00490126	0.324107	0.151	0.122	1	B_cells	Jak1
	0.00522744	0.310969	0.152	0.124	1	B_cells	Bclaf1
	0.00676922	0.309347	0.139	0.112	1	B_cells	Btg2
	0.00770089	0.302234	0.116	0.091	1	B_cells	Wasf2
	0	3.43495	0.9	0.032	0	Interstitial_macrophages	C1qb
	0	3.40991	0.864	0.027	0	Interstitial_macrophages	C1qc
	0	3.14779	0.757	0.015	0	Interstitial_macrophages	C1qa
	0	2.38893	0.394	0.007	0	Interstitial_macrophages	Ms4a7
	0	2.17403	0.394	0.029	0	Interstitial_macrophages	Pf4
	0	2.17318	0.457	0.024	0	Interstitial_macrophages	Aif1
	0	2.10682	0.202	0.003	0	Interstitial_macrophages	Ccl12
	0	2.09464	0.231	0.004	0	Interstitial_macrophages	Cd163
	0	1.97304	0.331	0.018	0	Interstitial_macrophages	Mgl2
	0	1.9	0.331	0.009	0	Interstitial_macrophages	Mafb
	0	1.39328	0.219	0.004	0	Interstitial_macrophages	C3ar1
	4.76986e-302	1.73884	0.365	0.025	1.04789e-297	Interstitial_macrophages	Csf1r
	3.15992e-288	1.21103	0.134	0.002	6.94204e-284	Interstitial_macrophages	Folr2
	1.0988e-266	1.76756	0.363	0.029	2.41396e-262	Interstitial_macrophages	Maf
	9.61027e-265	1.55719	0.212	0.008	2.11128e-260	Interstitial_macrophages	Stab1
	1.33919e-248	3.01127	0.854	0.268	2.94207e-244	Interstitial_macrophages	Apoe
	1.51196e-227	1.59875	0.324	0.027	3.32162e-223	Interstitial_macrophages	Pla2g7
	1.78737e-224	1.55108	0.231	0.013	3.92668e-220	Interstitial_macrophages	Vcam1
	2.00336e-224	1.26647	0.178	0.007	4.40119e-220	Interstitial_macrophages	Adap2
	8.81136e-224	1.21434	0.146	0.004	1.93577e-219	Interstitial_macrophages	Hpgds
	4.19653e-223	1.75266	0.47	0.063	9.21936e-219	Interstitial_macrophages	Lgmn
	1.74189e-219	1.36424	0.158	0.005	3.82676e-215	Interstitial_macrophages	Zmynd15
	2.31589e-219	2.77968	0.18	0.007	5.08777e-215	Interstitial_macrophages	Ccl8
	1.59153e-215	2.20949	0.827	0.275	3.49642e-211	Interstitial_macrophages	H2-Eb1
	1.36239e-212	1.46356	0.234	0.014	2.99303e-208	Interstitial_macrophages	Cx3cr1
	4.97912e-208	1.13973	0.122	0.003	1.09386e-203	Interstitial_macrophages	Fcrls
	7.42024e-203	1.32455	0.263	0.02	1.63015e-198	Interstitial_macrophages	Emr1
	6.8893e-192	1.59585	0.324	0.033	1.51351e-187	Interstitial_macrophages	Cxcl16
	1.58268e-186	1.63683	0.38	0.048	3.47698e-182	Interstitial_macrophages	Hexb
	1.11007e-185	1.33908	0.18	0.009	2.43871e-181	Interstitial_macrophages	Gatm
	5.84582e-184	1.60662	0.426	0.06	1.28427e-179	Interstitial_macrophages	Fcgr3
	4.5251e-182	1.39152	0.253	0.02	9.94119e-178	Interstitial_macrophages	Apobec1
	2.9541e-180	2.81781	0.202	0.013	6.48986e-176	Interstitial_macrophages	Cxcl13
	3.16701e-173	1.99253	0.842	0.366	6.95761e-169	Interstitial_macrophages	H2-Aa
	8.23629e-172	1.21156	0.139	0.005	1.80943e-167	Interstitial_macrophages	Abca9
	7.03102e-168	1.8706	0.856	0.378	1.54464e-163	Interstitial_macrophages	H2-Ab1
	4.54162e-163	1.50203	0.345	0.044	9.97748e-159	Interstitial_macrophages	Ly86
	9.14969e-156	1.48043	0.345	0.046	2.01009e-151	Interstitial_macrophages	Ms4a6c
	9.50615e-153	1.85018	0.903	0.519	2.08841e-148	Interstitial_macrophages	Cd74
	6.7694e-152	1.40057	0.808	0.271	1.48717e-147	Interstitial_macrophages	Ctss
	5.43752e-146	0.981645	0.114	0.004	1.19457e-141	Interstitial_macrophages	Gpr34
	2.26882e-144	1.32613	0.676	0.183	4.98437e-140	Interstitial_macrophages	Fcer1g
	1.48955e-138	0.964967	0.903	0.453	3.27239e-134	Interstitial_macrophages	Cst3
	6.18074e-133	1.36794	0.35	0.055	1.35785e-128	Interstitial_macrophages	Rgs10
	1.32658e-129	1.10518	0.161	0.011	2.91437e-125	Interstitial_macrophages	Trem2
	4.09481e-127	1.14511	0.148	0.01	8.9959e-123	Interstitial_macrophages	Ccr5
	2.39106e-125	1.20842	0.192	0.017	5.25291e-121	Interstitial_macrophages	Ms4a6d
	1.06811e-122	1.06396	0.153	0.011	2.34653e-118	Interstitial_macrophages	Igf1
	6.84306e-122	1.60549	0.732	0.298	1.50335e-117	Interstitial_macrophages	Sepp1
	2.48434e-119	1.62722	0.28	0.04	5.45784e-115	Interstitial_macrophages	Cd14
	3.80137e-119	1.09341	0.148	0.01	8.35122e-115	Interstitial_macrophages	Slc11a1
	1.65482e-118	1.38833	0.324	0.052	3.63547e-114	Interstitial_macrophages	Fcgr2b
	4.23064e-118	1.46998	0.487	0.117	9.29429e-114	Interstitial_macrophages	Cd81
	2.01869e-117	1.40553	0.275	0.038	4.43486e-113	Interstitial_macrophages	Ccl9
	2.63766e-114	1.46897	0.664	0.244	5.79468e-110	Interstitial_macrophages	Ctsb
	6.01931e-111	1.12919	0.151	0.012	1.32238e-106	Interstitial_macrophages	Clec4a1
	5.65376e-110	0.916671	0.114	0.006	1.24208e-105	Interstitial_macrophages	Fcgr1
	1.39172e-105	1.03419	0.243	0.032	3.05747e-101	Interstitial_macrophages	Lst1
	6.55904e-103	1.31628	0.314	0.055	1.44096e-98	Interstitial_macrophages	Dab2
	3.86543e-101	1.18921	0.355	0.07	8.49196e-97	Interstitial_macrophages	Marcks
	5.1462e-100	1.02838	0.65	0.209	1.13057e-95	Interstitial_macrophages	Tyrobp
	1.8172e-98	1.03007	0.165	0.016	3.99221e-94	Interstitial_macrophages	Gpr65
	4.10501e-97	1.26279	0.122	0.009	9.01829e-93	Interstitial_macrophages	Mmp12
	2.14128e-95	1.24042	0.165	0.017	4.70419e-91	Interstitial_macrophages	Cd72
	4.48014e-95	1.00741	0.156	0.015	9.84241e-91	Interstitial_macrophages	Pid1
	9.59466e-95	1.22875	0.187	0.022	2.10785e-90	Interstitial_macrophages	Ninj1
	7.47802e-92	1.30679	0.423	0.104	1.64285e-87	Interstitial_macrophages	Mrc1
	1.71967e-91	1.08256	0.2	0.025	3.77794e-87	Interstitial_macrophages	C5ar1
	1.80445e-91	1.03946	0.18	0.021	3.9642e-87	Interstitial_macrophages	Lair1
	6.00659e-89	1.13748	0.202	0.027	1.31959e-84	Interstitial_macrophages	Clec4a2
	3.80053e-88	1.01434	0.18	0.022	8.34938e-84	Interstitial_macrophages	AI607873
	3.88698e-87	1.11203	0.667	0.262	8.53931e-83	Interstitial_macrophages	Psap
	2.01671e-86	1.38724	0.146	0.015	4.4305e-82	Interstitial_macrophages	F13a1
	8.44434e-85	1.10273	0.161	0.018	1.85514e-80	Interstitial_macrophages	Slamf9
	9.00968e-82	0.73301	0.949	0.773	1.97934e-77	Interstitial_macrophages	Fth1
	1.12398e-80	1.17747	0.367	0.09	2.46926e-76	Interstitial_macrophages	Grn
	5.22242e-80	0.825696	0.124	0.011	1.14731e-75	Interstitial_macrophages	Lpcat2
	1.281e-79	1.03269	0.808	0.487	2.81422e-75	Interstitial_macrophages	Gm10116
	2.69142e-79	1.21781	0.533	0.183	5.91277e-75	Interstitial_macrophages	Fos
	1.04231e-77	1.13712	0.414	0.113	2.28986e-73	Interstitial_macrophages	H2-DMa
	1.26362e-77	1.21171	0.526	0.184	2.77604e-73	Interstitial_macrophages	Tmem176b
	1.44402e-77	1.13878	0.304	0.064	3.17236e-73	Interstitial_macrophages	Ms4a6b
	6.14366e-74	0.87647	0.114	0.01	1.3497e-69	Interstitial_macrophages	Msr1
	3.29006e-73	0.947647	0.161	0.021	7.22793e-69	Interstitial_macrophages	Clec12a
	4.36309e-73	1.12846	0.384	0.102	9.58527e-69	Interstitial_macrophages	Fyb
	2.29828e-72	1.19225	0.285	0.062	5.0491e-68	Interstitial_macrophages	Unc93b1
	3.03076e-72	1.09559	0.302	0.067	6.65829e-68	Interstitial_macrophages	Cd68
	6.13073e-72	0.885908	0.112	0.01	1.34686e-67	Interstitial_macrophages	Cd86
	1.01657e-69	1.13254	0.543	0.21	2.2333e-65	Interstitial_macrophages	Ctsc
	1.08741e-69	1.06429	0.175	0.026	2.38892e-65	Interstitial_macrophages	Myo5a
	8.58627e-69	1.18442	0.282	0.062	1.88632e-64	Interstitial_macrophages	Zeb2
	3.63874e-65	0.757427	0.105	0.01	7.99396e-61	Interstitial_macrophages	Itgb5
	4.14026e-65	1.1295	0.302	0.074	9.09575e-61	Interstitial_macrophages	H2-DMb1
	9.34115e-64	1.13843	0.319	0.081	2.05216e-59	Interstitial_macrophages	Wfdc17
	1.51148e-62	0.962069	0.628	0.292	3.32057e-58	Interstitial_macrophages	Serinc3
	1.63869e-62	0.918096	0.783	0.516	3.60003e-58	Interstitial_macrophages	Itm2b
	9.9857e-61	1.00273	0.268	0.062	2.19376e-56	Interstitial_macrophages	Tgfbi
	1.3594e-60	1.11787	0.217	0.043	2.98646e-56	Interstitial_macrophages	Cfp
	5.06185e-57	0.980446	0.207	0.041	1.11204e-52	Interstitial_macrophages	Pirb
	2.75219e-56	0.893735	0.207	0.041	6.04629e-52	Interstitial_macrophages	Pea15a
	6.98591e-56	0.962773	0.253	0.059	1.53473e-51	Interstitial_macrophages	Plbd1
	8.53323e-55	0.911647	0.204	0.041	1.87466e-50	Interstitial_macrophages	Cfh
	3.50799e-54	1.05065	0.204	0.042	7.7067e-50	Interstitial_macrophages	4632428N05Rik
	3.9797e-54	0.46894	0.995	0.913	8.74301e-50	Interstitial_macrophages	Tmsb4x
	1.59584e-53	0.86195	0.2	0.04	3.50591e-49	Interstitial_macrophages	Pip4k2a
	2.08085e-53	0.80701	0.423	0.142	4.57142e-49	Interstitial_macrophages	Cybb
	3.23149e-53	0.740209	0.114	0.014	7.09927e-49	Interstitial_macrophages	Plekho1
	4.5535e-52	0.738629	0.102	0.012	1.00036e-47	Interstitial_macrophages	Ntpcr
	1.38484e-51	1.09346	0.212	0.047	3.04236e-47	Interstitial_macrophages	Fam46a
	8.98624e-49	0.886339	0.37	0.122	1.97419e-44	Interstitial_macrophages	Mpeg1
	9.27939e-49	0.892512	0.299	0.086	2.03859e-44	Interstitial_macrophages	Hexa
	6.14588e-48	0.905587	0.148	0.026	1.35019e-43	Interstitial_macrophages	Igsf6
	2.75166e-47	0.991778	0.165	0.032	6.04513e-43	Interstitial_macrophages	Blvrb
	3.99473e-47	0.777992	0.2	0.044	8.77602e-43	Interstitial_macrophages	Clec4a3
	6.09222e-47	0.902701	0.173	0.034	1.3384e-42	Interstitial_macrophages	Itgam
	1.08568e-46	0.895838	0.119	0.018	2.38514e-42	Interstitial_macrophages	Frmd4b
	2.86909e-46	0.864088	0.109	0.015	6.30309e-42	Interstitial_macrophages	Tagap
	3.18827e-46	0.798624	0.197	0.043	7.00431e-42	Interstitial_macrophages	Pld4
	2.23634e-45	0.986812	0.255	0.07	4.91302e-41	Interstitial_macrophages	Snx5
	9.72907e-45	1.03346	0.153	0.029	2.13738e-40	Interstitial_macrophages	Tgfbr1
	1.08402e-44	0.879431	0.2	0.046	2.38148e-40	Interstitial_macrophages	Cyth4
	1.79948e-44	0.797101	0.105	0.014	3.95328e-40	Interstitial_macrophages	Abca1
	2.10655e-44	0.979796	0.353	0.127	4.62788e-40	Interstitial_macrophages	Tmem176a
	2.21061e-44	0.505524	0.915	0.689	4.8565e-40	Interstitial_macrophages	B2m
	4.01445e-44	0.475544	0.978	0.852	8.81935e-40	Interstitial_macrophages	Actb
	4.28201e-44	0.93463	0.124	0.02	9.40714e-40	Interstitial_macrophages	Lilra5
	4.38507e-44	0.732992	0.109	0.016	9.63356e-40	Interstitial_macrophages	Il10ra
	5.25463e-44	0.885807	0.117	0.018	1.15439e-39	Interstitial_macrophages	Tmem37
	3.00247e-43	0.904749	0.302	0.096	6.59612e-39	Interstitial_macrophages	Ctsa
	8.38803e-43	0.891506	0.185	0.042	1.84277e-38	Interstitial_macrophages	Fcgrt
	5.64499e-42	0.73769	0.136	0.024	1.24015e-37	Interstitial_macrophages	Cd300ld
	6.78263e-42	0.90996	0.173	0.038	1.49008e-37	Interstitial_macrophages	Evi2a
	1.23697e-41	0.935352	0.389	0.152	2.71749e-37	Interstitial_macrophages	Trf
	2.81187e-41	0.719296	0.686	0.41	6.17741e-37	Interstitial_macrophages	Gpx1
	1.09338e-40	0.821882	0.182	0.042	2.40205e-36	Interstitial_macrophages	AF251705
	1.12941e-39	0.828768	0.122	0.021	2.4812e-35	Interstitial_macrophages	Rbpj
	2.7197e-37	0.879615	0.165	0.038	5.97491e-33	Interstitial_macrophages	Arrb2
	6.08705e-37	0.79071	0.236	0.069	1.33726e-32	Interstitial_macrophages	Bcl2a1b
	2.24797e-36	0.814471	0.273	0.089	4.93858e-32	Interstitial_macrophages	Rgs2
	3.30762e-36	0.62766	0.509	0.233	7.2665e-32	Interstitial_macrophages	Laptm5
	4.0198e-36	0.850996	0.161	0.037	8.83109e-32	Interstitial_macrophages	Tm6sf1
	9.85527e-36	0.889359	0.363	0.147	2.16511e-31	Interstitial_macrophages	Ctsz
	4.13172e-35	0.728183	0.564	0.3	9.07697e-31	Interstitial_macrophages	Sh3bgrl3
	1.2121e-34	0.900331	0.248	0.079	2.66285e-30	Interstitial_macrophages	Asah1
	1.77891e-34	-1.65498	0.314	0.56	3.90808e-30	Interstitial_macrophages	Sftpb
	2.31207e-34	0.905786	0.187	0.05	5.07939e-30	Interstitial_macrophages	Man2b1
	2.98383e-34	0.771113	0.158	0.037	6.55518e-30	Interstitial_macrophages	March1
	1.06477e-33	0.70675	0.18	0.046	2.3392e-29	Interstitial_macrophages	Irf8
	1.51844e-33	0.829089	0.431	0.203	3.33586e-29	Interstitial_macrophages	Ftl1
	2.32894e-33	0.888273	0.214	0.064	5.11644e-29	Interstitial_macrophages	Dusp6
	2.35181e-33	-1.46071	0.102	0.391	5.16669e-29	Interstitial_macrophages	Wfdc2
	5.21393e-33	-1.96512	0.883	0.909	1.14545e-28	Interstitial_macrophages	Sftpc
	9.83726e-33	0.749098	0.207	0.06	2.16115e-28	Interstitial_macrophages	Lilrb4
	1.04141e-32	-1.83182	0.146	0.416	2.28788e-28	Interstitial_macrophages	Sftpd
	1.98103e-32	0.931654	0.2	0.058	4.35212e-28	Interstitial_macrophages	Ccr2
	2.00012e-32	0.778158	0.29	0.104	4.39406e-28	Interstitial_macrophages	Dusp1
	3.26368e-32	0.737008	0.114	0.022	7.16998e-28	Interstitial_macrophages	Slamf7
	8.72789e-32	-1.79437	0.054	0.327	1.91743e-27	Interstitial_macrophages	Chi3l1
	2.4076e-31	-1.89502	0.482	0.639	5.28926e-27	Interstitial_macrophages	Sftpa1
	6.58844e-31	0.863479	0.268	0.096	1.44741e-26	Interstitial_macrophages	Pltp
	9.76153e-31	0.818308	0.404	0.189	2.14451e-26	Interstitial_macrophages	Zfp36l1
	1.02933e-30	0.655984	0.105	0.02	2.26133e-26	Interstitial_macrophages	Cmtm3
	1.06774e-30	0.656522	0.187	0.053	2.34572e-26	Interstitial_macrophages	Spi1
	1.38346e-30	-1.72606	0.134	0.397	3.03932e-26	Interstitial_macrophages	Cxcl15
	2.59239e-30	0.760698	0.372	0.163	5.69523e-26	Interstitial_macrophages	Atp2b1
	1.08097e-29	0.723194	0.131	0.03	2.37478e-25	Interstitial_macrophages	Gp49a
	1.3736e-29	0.657309	0.109	0.022	3.01766e-25	Interstitial_macrophages	Lat2
	2.18974e-29	-1.2397	0.333	0.552	4.81064e-25	Interstitial_macrophages	Cbr2
	3.20294e-29	0.781242	0.457	0.235	7.03655e-25	Interstitial_macrophages	Atox1
	4.45037e-29	0.694583	0.109	0.022	9.77701e-25	Interstitial_macrophages	Tnfaip8l2
	1.81822e-27	0.731254	0.187	0.057	3.99445e-23	Interstitial_macrophages	Cd48
	6.67003e-27	-1.42391	0.046	0.291	1.46534e-22	Interstitial_macrophages	Atp1b1
	9.45234e-27	0.614621	0.107	0.023	2.07658e-22	Interstitial_macrophages	Gpr183
	4.55951e-26	0.709041	0.428	0.217	1.00168e-21	Interstitial_macrophages	Lcp1
	2.89013e-25	0.642494	0.158	0.046	6.34932e-21	Interstitial_macrophages	Eid1
	3.11289e-25	-1.47815	0.151	0.383	6.8387e-21	Interstitial_macrophages	Slc34a2
	3.69299e-25	0.725334	0.37	0.178	8.11313e-21	Interstitial_macrophages	Clta
	4.92322e-25	0.643645	0.136	0.036	1.08158e-20	Interstitial_macrophages	Fgl2
	2.01589e-24	-1.40697	0.08	0.309	4.4287e-20	Interstitial_macrophages	Napsa
	3.04933e-24	0.591113	0.328	0.143	6.69908e-20	Interstitial_macrophages	Alox5ap
	3.23072e-24	0.517014	0.715	0.545	7.09758e-20	Interstitial_macrophages	Lrrc58
	3.93011e-24	-1.24286	0.073	0.303	8.63406e-20	Interstitial_macrophages	Mgst1
	6.29979e-24	0.677258	0.411	0.212	1.384e-19	Interstitial_macrophages	Nfkbia
	7.9455e-24	0.631605	0.219	0.079	1.74555e-19	Interstitial_macrophages	Ptpn18
	1.01649e-23	0.628489	0.316	0.14	2.23312e-19	Interstitial_macrophages	Ifngr1
	1.14654e-23	0.758833	0.17	0.054	2.51884e-19	Interstitial_macrophages	Il10rb
	1.38348e-23	0.656162	0.112	0.027	3.03937e-19	Interstitial_macrophages	Ap1b1
	2.81415e-23	0.674327	0.129	0.035	6.18242e-19	Interstitial_macrophages	KCTD12
	2.85754e-23	0.599544	0.45	0.242	6.27772e-19	Interstitial_macrophages	Cyba
	4.33796e-23	-1.5257	0.129	0.35	9.53007e-19	Interstitial_macrophages	Scd1
	7.23876e-23	0.623301	0.263	0.106	1.59028e-18	Interstitial_macrophages	Emp3
	1.06044e-22	0.687752	0.192	0.067	2.32969e-18	Interstitial_macrophages	Hcls1
	1.46085e-22	0.64313	0.105	0.025	3.20933e-18	Interstitial_macrophages	Nckap1l
	2.99939e-22	-0.969243	0.163	0.399	6.58937e-18	Interstitial_macrophages	S100a11
	3.91444e-22	0.66603	0.397	0.211	8.59964e-18	Interstitial_macrophages	Cd63
	4.05109e-22	0.584469	0.129	0.036	8.89984e-18	Interstitial_macrophages	Mef2c
	4.61361e-22	0.572345	0.114	0.029	1.01356e-17	Interstitial_macrophages	Myo1f
	6.27367e-22	0.694533	0.158	0.05	1.37826e-17	Interstitial_macrophages	Rassf4
	6.77685e-22	0.665393	0.175	0.059	1.48881e-17	Interstitial_macrophages	Cyfip1
	8.25204e-22	0.442311	0.287	0.122	1.81289e-17	Interstitial_macrophages	Ehd4
	8.59421e-22	0.590712	0.112	0.029	1.88806e-17	Interstitial_macrophages	Irf5
	9.29768e-22	0.640445	0.119	0.032	2.04261e-17	Interstitial_macrophages	Arl4c
	1.48962e-21	0.627883	0.26	0.109	3.27255e-17	Interstitial_macrophages	Cotl1
	1.67606e-21	0.668285	0.243	0.1	3.68213e-17	Interstitial_macrophages	Coro1b
	2.07624e-21	-1.25709	0.1	0.312	4.5613e-17	Interstitial_macrophages	Hp
	3.5795e-21	0.701232	0.127	0.036	7.8638e-17	Interstitial_macrophages	Il6ra
	8.09412e-21	0.503985	0.161	0.052	1.7782e-16	Interstitial_macrophages	Timp2
	1.03335e-20	0.576956	0.336	0.161	2.27017e-16	Interstitial_macrophages	Capza2
	1.16794e-20	0.600816	0.129	0.037	2.56585e-16	Interstitial_macrophages	Scpep1
	1.49782e-20	0.604738	0.139	0.042	3.29056e-16	Interstitial_macrophages	Fam105a
	2.22169e-20	0.582358	0.124	0.035	4.88084e-16	Interstitial_macrophages	Gng2
	2.34529e-20	0.704998	0.287	0.133	5.15237e-16	Interstitial_macrophages	Ucp2
	2.68757e-20	0.64272	0.397	0.215	5.90433e-16	Interstitial_macrophages	Sat1
	3.03251e-20	0.695321	0.202	0.078	6.66212e-16	Interstitial_macrophages	Mef2a
	3.60185e-20	-0.998611	0.124	0.342	7.91291e-16	Interstitial_macrophages	Anxa2
	4.36836e-20	0.651521	0.131	0.039	9.59684e-16	Interstitial_macrophages	Mertk
	7.45278e-20	0.718044	0.263	0.119	1.6373e-15	Interstitial_macrophages	Ifi30
	1.41017e-19	0.481155	0.45	0.247	3.09801e-15	Interstitial_macrophages	Cd52
	1.82392e-19	0.542818	0.109	0.03	4.00697e-15	Interstitial_macrophages	Tcirg1
	2.24047e-19	-1.11908	0.073	0.271	4.92209e-15	Interstitial_macrophages	Selenbp1
	2.77238e-19	0.612979	0.182	0.067	6.09064e-15	Interstitial_macrophages	Ncf1
	2.77605e-19	0.604119	0.314	0.152	6.09871e-15	Interstitial_macrophages	Gdi2
	3.84546e-19	0.664854	0.109	0.031	8.44809e-15	Interstitial_macrophages	Pepd
	7.83721e-19	0.642086	0.17	0.062	1.72176e-14	Interstitial_macrophages	Gm26669
	8.80179e-19	0.476383	0.148	0.049	1.93367e-14	Interstitial_macrophages	Camk1
	1.18924e-18	-1.88588	0.114	0.306	2.61265e-14	Interstitial_macrophages	Chi3l3
	1.27052e-18	0.503327	0.127	0.039	2.7912e-14	Interstitial_macrophages	1110007C09Rik
	1.32516e-18	0.514889	0.107	0.03	2.91125e-14	Interstitial_macrophages	Prcp
	1.65337e-18	0.541799	0.109	0.031	3.63228e-14	Interstitial_macrophages	Spred1
	2.02654e-18	-1.16896	0.051	0.234	4.4521e-14	Interstitial_macrophages	Ces1d
	2.57087e-18	0.579875	0.331	0.165	5.64794e-14	Interstitial_macrophages	Actr3
	2.97177e-18	0.679274	0.341	0.181	6.52869e-14	Interstitial_macrophages	Rrbp1
	3.02842e-18	0.643512	0.158	0.056	6.65313e-14	Interstitial_macrophages	Fermt3
	4.62664e-18	0.621438	0.156	0.055	1.01643e-13	Interstitial_macrophages	Csf2ra
	6.26509e-18	-1.25572	0.071	0.252	1.37638e-13	Interstitial_macrophages	Lamp3
	7.67688e-18	-0.910823	0.068	0.259	1.68653e-13	Interstitial_macrophages	Alcam
	1.05692e-17	0.57619	0.372	0.205	2.32195e-13	Interstitial_macrophages	Anxa5
	1.43693e-17	0.673928	0.277	0.135	3.15679e-13	Interstitial_macrophages	Zfp36
	1.81502e-17	-1.12633	0.044	0.22	3.98742e-13	Interstitial_macrophages	Sfta2
	3.20261e-17	0.663753	0.343	0.187	7.03582e-13	Interstitial_macrophages	Cstb
	4.30613e-17	0.614683	0.105	0.03	9.46014e-13	Interstitial_macrophages	Dok3
	7.68848e-17	0.5597	0.124	0.04	1.68908e-12	Interstitial_macrophages	Abhd12
	8.30093e-17	-1.17114	0.085	0.264	1.82363e-12	Interstitial_macrophages	Hc
	8.93928e-17	0.535212	0.178	0.069	1.96387e-12	Interstitial_macrophages	Lyn
	1.11188e-16	0.559848	0.158	0.058	2.44268e-12	Interstitial_macrophages	Lipa
	1.57599e-16	-1.27425	0.039	0.202	3.46228e-12	Interstitial_macrophages	S100g
	2.05093e-16	-0.970984	0.236	0.412	4.50568e-12	Interstitial_macrophages	Tmsb10
	2.35958e-16	0.495209	0.173	0.067	5.18377e-12	Interstitial_macrophages	Gltp
	2.48171e-16	0.500078	0.55	0.372	5.45208e-12	Interstitial_macrophages	Arpc2
	2.84391e-16	-1.23275	0.973	0.97	6.24778e-12	Interstitial_macrophages	Scgb1a1
	3.01323e-16	0.527411	0.122	0.039	6.61976e-12	Interstitial_macrophages	Ptpre
	3.33155e-16	0.45235	0.221	0.096	7.31908e-12	Interstitial_macrophages	Ptpn6
	4.74981e-16	0.493741	0.124	0.041	1.04349e-11	Interstitial_macrophages	Axl
	5.10431e-16	0.567308	0.17	0.067	1.12137e-11	Interstitial_macrophages	Scamp2
	1.00298e-15	0.605829	0.251	0.12	2.20344e-11	Interstitial_macrophages	Ifitm2
	1.13959e-15	-1.10151	0.034	0.19	2.50357e-11	Interstitial_macrophages	Chchd10
	4.09414e-15	-1.0604	0.041	0.196	8.99442e-11	Interstitial_macrophages	Crip2
	4.30019e-15	0.467367	0.151	0.056	9.44709e-11	Interstitial_macrophages	Sirpa
	5.55645e-15	0.561581	0.114	0.038	1.2207e-10	Interstitial_macrophages	Acer3
	6.63366e-15	-1.1692	0.034	0.183	1.45735e-10	Interstitial_macrophages	Ager
	7.72984e-15	0.755457	0.207	0.095	1.69817e-10	Interstitial_macrophages	Cltc
	1.89049e-14	0.52399	0.175	0.073	4.15321e-10	Interstitial_macrophages	Ppt1
	2.09132e-14	0.493252	0.105	0.034	4.59442e-10	Interstitial_macrophages	Dnajb14
	2.4076e-14	0.309154	0.372	0.211	5.28926e-10	Interstitial_macrophages	Mt1
	3.40929e-14	-0.868386	0.122	0.289	7.48986e-10	Interstitial_macrophages	Prdx6
	4.00268e-14	0.653921	0.302	0.17	8.79348e-10	Interstitial_macrophages	Glul
	4.11341e-14	0.598091	0.156	0.063	9.03675e-10	Interstitial_macrophages	Ier3
	4.81628e-14	0.528574	0.248	0.122	1.05809e-09	Interstitial_macrophages	Cd53
	6.89185e-14	0.493939	0.35	0.202	1.51407e-09	Interstitial_macrophages	Junb
	7.68281e-14	0.501733	0.131	0.049	1.68784e-09	Interstitial_macrophages	Gusb
	7.75719e-14	0.463806	0.341	0.193	1.70418e-09	Interstitial_macrophages	Arpc1b
	8.43254e-14	0.543827	0.19	0.085	1.85255e-09	Interstitial_macrophages	Wnk1
	9.4486e-14	0.421026	0.192	0.085	2.07576e-09	Interstitial_macrophages	Gngt2
	9.85743e-14	0.384252	0.114	0.039	2.16558e-09	Interstitial_macrophages	Rab8b
	1.17082e-13	-0.997843	0.024	0.159	2.57218e-09	Interstitial_macrophages	Fasn
	1.36724e-13	-1.03049	0.029	0.165	3.0037e-09	Interstitial_macrophages	Rgcc
	1.94405e-13	0.637544	0.178	0.078	4.27089e-09	Interstitial_macrophages	Ifi27l2a
	2.04172e-13	0.480839	0.168	0.071	4.48546e-09	Interstitial_macrophages	Picalm
	2.06829e-13	0.487328	0.144	0.057	4.54384e-09	Interstitial_macrophages	Prkcd
	2.14183e-13	0.541891	0.309	0.172	4.70538e-09	Interstitial_macrophages	Tsc22d3
	2.7147e-13	0.416742	0.175	0.076	5.96393e-09	Interstitial_macrophages	Stx7
	2.72892e-13	0.532337	0.102	0.034	5.99515e-09	Interstitial_macrophages	Ifngr2
	3.12838e-13	-0.972396	0.056	0.199	6.87273e-09	Interstitial_macrophages	Lpcat1
	4.84368e-13	0.487968	0.148	0.06	1.06411e-08	Interstitial_macrophages	Bst2
	4.86055e-13	0.303507	0.715	0.563	1.06781e-08	Interstitial_macrophages	Gm9843
	6.51771e-13	0.553098	0.109	0.039	1.43188e-08	Interstitial_macrophages	Clec4n
	6.73547e-13	0.460256	0.314	0.176	1.47972e-08	Interstitial_macrophages	Klf6
	7.81572e-13	0.450069	0.139	0.055	1.71704e-08	Interstitial_macrophages	Efhd2
	8.21421e-13	0.313075	0.74	0.616	1.80458e-08	Interstitial_macrophages	Rps9
	8.96394e-13	-0.871949	0.036	0.172	1.96929e-08	Interstitial_macrophages	Cldn18
	1.01108e-12	0.551695	0.192	0.09	2.22123e-08	Interstitial_macrophages	Wasf2
	1.22076e-12	-0.939035	0.005	0.119	2.68189e-08	Interstitial_macrophages	Prr15l
	2.03152e-12	-1.12091	0.041	0.172	4.46305e-08	Interstitial_macrophages	Cd24a
	2.79859e-12	0.404769	0.448	0.29	6.14822e-08	Interstitial_macrophages	Ctsh
	2.87731e-12	-1.15655	0.036	0.163	6.32116e-08	Interstitial_macrophages	Lcn2
	2.96754e-12	0.480944	0.182	0.084	6.51939e-08	Interstitial_macrophages	Gmfg
	3.14032e-12	0.537461	0.119	0.045	6.89897e-08	Interstitial_macrophages	Tgfbr2
	3.34582e-12	0.541289	0.131	0.052	7.35044e-08	Interstitial_macrophages	Cd84
	3.45083e-12	0.480236	0.144	0.06	7.58113e-08	Interstitial_macrophages	Tnfaip8
	4.18991e-12	0.479374	0.158	0.069	9.20482e-08	Interstitial_macrophages	Syngr2
	5.75683e-12	0.487435	0.114	0.043	1.26472e-07	Interstitial_macrophages	Lgals3bp
	6.82263e-12	-0.721822	0.195	0.354	1.49886e-07	Interstitial_macrophages	Cd36
	8.72233e-12	0.528957	0.2	0.098	1.91621e-07	Interstitial_macrophages	Erp29
	9.49242e-12	-0.885219	0.034	0.157	2.08539e-07	Interstitial_macrophages	Cldn3
	1.16352e-11	0.498978	0.173	0.079	2.55614e-07	Interstitial_macrophages	Leprot
	1.23132e-11	-1.24468	0.139	0.279	2.70509e-07	Interstitial_macrophages	Cyp2f2
	1.56507e-11	0.410316	0.114	0.043	3.4383e-07	Interstitial_macrophages	Gbp7
	1.60138e-11	-0.747997	0.058	0.193	3.51806e-07	Interstitial_macrophages	Mettl7a1
	2.29699e-11	0.50017	0.119	0.047	5.04625e-07	Interstitial_macrophages	Skil
	2.58977e-11	0.471785	0.124	0.05	5.68947e-07	Interstitial_macrophages	Rhog
	3.08237e-11	-1.05359	0.095	0.232	6.77167e-07	Interstitial_macrophages	Sec14l3
	4.50619e-11	0.399625	0.124	0.05	9.89966e-07	Interstitial_macrophages	Snap23
	4.5251e-11	0.467803	0.109	0.042	9.94118e-07	Interstitial_macrophages	Pkig
	4.62262e-11	0.546948	0.109	0.042	1.01554e-06	Interstitial_macrophages	Wwp1
	4.85174e-11	0.480141	0.146	0.064	1.06588e-06	Interstitial_macrophages	Tcf4
	5.49955e-11	-1.06606	0.007	0.107	1.2082e-06	Interstitial_macrophages	Clu
	5.64609e-11	0.57295	0.117	0.047	1.24039e-06	Interstitial_macrophages	Ifnar2
	6.12999e-11	0.512784	0.18	0.087	1.3467e-06	Interstitial_macrophages	Arhgap30
	6.94136e-11	0.465327	0.185	0.09	1.52495e-06	Interstitial_macrophages	2410006H16Rik
	7.13473e-11	-0.345514	0.72	0.77	1.56743e-06	Interstitial_macrophages	mt-Cytb
	8.74812e-11	0.420419	0.192	0.094	1.92188e-06	Interstitial_macrophages	Apbb1ip
	8.77673e-11	-0.805901	0.019	0.126	1.92816e-06	Interstitial_macrophages	Lgi3
	9.73833e-11	0.466478	0.114	0.045	2.13941e-06	Interstitial_macrophages	Glipr1
	1.22542e-10	0.410573	0.105	0.04	2.69212e-06	Interstitial_macrophages	Cxcr4
	1.3303e-10	-0.864572	0.119	0.255	2.92254e-06	Interstitial_macrophages	Hsp90aa1
	1.3305e-10	-0.721849	0.024	0.134	2.92297e-06	Interstitial_macrophages	Ptprf
	1.38798e-10	0.393787	0.302	0.174	3.04925e-06	Interstitial_macrophages	Arhgdib
	1.3895e-10	-1.07125	0.015	0.116	3.05259e-06	Interstitial_macrophages	Cyp4b1
	1.41088e-10	0.372528	0.489	0.339	3.09956e-06	Interstitial_macrophages	Tpm3
	1.45472e-10	0.516914	0.109	0.043	3.19586e-06	Interstitial_macrophages	Sdf2l1
	1.76081e-10	-1.02041	0.058	0.18	3.86833e-06	Interstitial_macrophages	Ly6a
	2.36327e-10	0.428056	0.202	0.103	5.19186e-06	Interstitial_macrophages	Bnip2
	3.01517e-10	-0.790846	0.032	0.14	6.62403e-06	Interstitial_macrophages	Scd2
	3.17646e-10	0.317335	0.248	0.134	6.97835e-06	Interstitial_macrophages	Slfn2
	3.34401e-10	0.466876	0.265	0.152	7.34645e-06	Interstitial_macrophages	Actr2
	3.72393e-10	-0.980064	0.085	0.205	8.18111e-06	Interstitial_macrophages	Gstm1
	3.90307e-10	-1.01699	0.029	0.134	8.57465e-06	Interstitial_macrophages	Aldh1a1
	4.96259e-10	0.380794	0.494	0.366	1.09023e-05	Interstitial_macrophages	Pfn1
	4.97987e-10	0.42114	0.161	0.076	1.09403e-05	Interstitial_macrophages	Abi1
	5.18851e-10	0.395231	0.273	0.158	1.13986e-05	Interstitial_macrophages	Sh3bgrl
	5.27037e-10	0.66108	0.146	0.069	1.15785e-05	Interstitial_macrophages	Sult1a1
	5.5926e-10	-0.707627	0.027	0.131	1.22864e-05	Interstitial_macrophages	Prnp
	6.08516e-10	0.53608	0.134	0.06	1.33685e-05	Interstitial_macrophages	Tob2
	6.36948e-10	0.49837	0.107	0.043	1.39931e-05	Interstitial_macrophages	Ckb
	6.51093e-10	0.337103	0.153	0.071	1.43039e-05	Interstitial_macrophages	Zfp36l2
	6.63436e-10	-0.669317	0.012	0.107	1.4575e-05	Interstitial_macrophages	Abcd3
	8.15575e-10	-0.777206	0.039	0.148	1.79174e-05	Interstitial_macrophages	Tubb4b
	8.42719e-10	-0.706073	0.041	0.151	1.85137e-05	Interstitial_macrophages	Socs2
	1.00915e-09	0.433585	0.185	0.094	2.217e-05	Interstitial_macrophages	Sh3glb1
	1.14527e-09	-0.772453	0.041	0.148	2.51603e-05	Interstitial_macrophages	Abca3
	1.45145e-09	-1.46632	0.114	0.236	3.18869e-05	Interstitial_macrophages	Scgb3a2
	1.45259e-09	0.309413	0.209	0.111	3.1912e-05	Interstitial_macrophages	Ctsl
	1.51649e-09	0.28858	0.457	0.302	3.33158e-05	Interstitial_macrophages	Vim
	1.64917e-09	-0.804114	0.032	0.134	3.62307e-05	Interstitial_macrophages	Cd200
	1.87805e-09	0.414686	0.136	0.062	4.12588e-05	Interstitial_macrophages	Ilk
	1.92315e-09	-0.691986	0.097	0.219	4.22496e-05	Interstitial_macrophages	Ezr
	2.06469e-09	0.465815	0.156	0.076	4.53593e-05	Interstitial_macrophages	Dhrs3
	2.11122e-09	0.433078	0.165	0.082	4.63814e-05	Interstitial_macrophages	Arpc4
	2.14832e-09	0.337807	0.107	0.044	4.71965e-05	Interstitial_macrophages	P2rx4
	2.46144e-09	0.282398	0.572	0.434	5.40753e-05	Interstitial_macrophages	Rpl35
	2.47477e-09	-0.811341	0.022	0.116	5.43682e-05	Interstitial_macrophages	Cpm
	2.79648e-09	-0.673263	0.068	0.182	6.14359e-05	Interstitial_macrophages	Dram1
	3.20347e-09	0.551814	0.248	0.148	7.0377e-05	Interstitial_macrophages	Lamp2
	3.29235e-09	-1.10841	0.032	0.129	7.23296e-05	Interstitial_macrophages	Slpi
	3.47243e-09	-0.40419	0.494	0.601	7.62859e-05	Interstitial_macrophages	mt-Nd2
	3.6203e-09	0.494111	0.136	0.064	7.95344e-05	Interstitial_macrophages	Wipf1
	3.83795e-09	0.344876	0.324	0.202	8.43158e-05	Interstitial_macrophages	Fxyd5
	4.07284e-09	0.383269	0.36	0.235	8.94761e-05	Interstitial_macrophages	Cfl1
	4.24919e-09	0.44607	0.105	0.044	9.33505e-05	Interstitial_macrophages	Necap2
	4.40996e-09	-0.566924	0.039	0.143	9.68824e-05	Interstitial_macrophages	Emb
	4.83738e-09	-0.668105	0.015	0.103	0.000106272	Interstitial_macrophages	Car8
	4.88939e-09	-0.811852	0.029	0.126	0.000107415	Interstitial_macrophages	Emp2
	4.89809e-09	0.555977	0.165	0.084	0.000107606	Interstitial_macrophages	Irf2bp2
	4.93939e-09	-0.660326	0.022	0.115	0.000108513	Interstitial_macrophages	Nedd4
	5.13653e-09	-0.730654	0.029	0.125	0.000112844	Interstitial_macrophages	Ldhb
	5.16713e-09	-1.1006	0.049	0.152	0.000113517	Interstitial_macrophages	Sdpr
	5.23867e-09	-0.715851	0.017	0.107	0.000115088	Interstitial_macrophages	Ppp1r14c
	5.60407e-09	0.379984	0.29	0.176	0.000123116	Interstitial_macrophages	Capzb
	6.11553e-09	-0.699481	0.097	0.218	0.000134352	Interstitial_macrophages	Gpr116
	6.21284e-09	0.384329	0.19	0.101	0.00013649	Interstitial_macrophages	Slc6a6
	6.43157e-09	-0.443432	0.431	0.551	0.000141295	Interstitial_macrophages	mt-Nd5
	6.44297e-09	0.3296	0.214	0.118	0.000141546	Interstitial_macrophages	Tubb5
	7.60501e-09	-0.804371	0.08	0.19	0.000167074	Interstitial_macrophages	Fabp5
	1.09454e-08	0.52242	0.156	0.079	0.000240459	Interstitial_macrophages	Snx2
	1.25361e-08	0.317596	0.319	0.201	0.000275405	Interstitial_macrophages	Ptprc
	1.45242e-08	-0.893447	0.027	0.117	0.000319082	Interstitial_macrophages	Sparc
	2.6128e-08	0.395969	0.265	0.164	0.000574006	Interstitial_macrophages	Sdcbp
	2.77499e-08	-0.960267	0.029	0.117	0.000609638	Interstitial_macrophages	Lrg1
	3.50009e-08	0.300115	0.265	0.162	0.000768936	Interstitial_macrophages	Jun
	4.5653e-08	-0.556238	0.054	0.152	0.00100295	Interstitial_macrophages	Mid1ip1
	4.58673e-08	0.381391	0.151	0.077	0.00100766	Interstitial_macrophages	Atp6ap2
	5.0484e-08	0.469982	0.136	0.068	0.00110908	Interstitial_macrophages	D17H6S56E-5
	5.45178e-08	0.508798	0.163	0.087	0.0011977	Interstitial_macrophages	Ypel3
	5.86338e-08	0.352172	0.18	0.097	0.00128813	Interstitial_macrophages	Celf2
	6.43893e-08	0.345075	0.224	0.131	0.00141457	Interstitial_macrophages	Tln1
	7.81098e-08	0.434346	0.112	0.052	0.00171599	Interstitial_macrophages	Rin2
	8.16308e-08	-0.605722	0.036	0.125	0.00179335	Interstitial_macrophages	Muc1
	9.03966e-08	0.295407	0.421	0.3	0.00198592	Interstitial_macrophages	Cdc42
	1.20044e-07	0.489903	0.112	0.053	0.00263726	Interstitial_macrophages	Mtss1
	1.40715e-07	0.426667	0.294	0.197	0.00309137	Interstitial_macrophages	Ptp4a2
	1.43688e-07	0.546069	0.161	0.088	0.00315669	Interstitial_macrophages	Snx6
	1.48207e-07	0.350766	0.258	0.161	0.00325597	Interstitial_macrophages	Atp6v0b
	1.49487e-07	0.329277	0.263	0.163	0.00328407	Interstitial_macrophages	Gnai2
	1.60794e-07	0.440577	0.114	0.055	0.00353249	Interstitial_macrophages	Tpp1
	1.98388e-07	-0.555325	0.119	0.226	0.00435839	Interstitial_macrophages	Sptbn1
	2.32085e-07	0.375719	0.27	0.173	0.00509867	Interstitial_macrophages	Clic1
	2.40306e-07	-0.495978	0.032	0.114	0.00527927	Interstitial_macrophages	Gde1
	2.50655e-07	0.391173	0.178	0.099	0.00550664	Interstitial_macrophages	Gm2a
	2.6787e-07	-0.701074	0.075	0.169	0.00588484	Interstitial_macrophages	Elovl1
	2.78983e-07	0.380853	0.105	0.049	0.00612897	Interstitial_macrophages	Snx30
	2.96091e-07	-0.597474	0.27	0.388	0.00650483	Interstitial_macrophages	Cd9
	3.07896e-07	0.515125	0.131	0.067	0.00676417	Interstitial_macrophages	Ccdc50
	3.50151e-07	0.491716	0.105	0.049	0.00769246	Interstitial_macrophages	Adam19
	4.61832e-07	0.356681	0.304	0.206	0.010146	Interstitial_macrophages	Akr1a1
	4.66591e-07	0.47146	0.168	0.096	0.0102505	Interstitial_macrophages	Tpd52
	4.99389e-07	0.501914	0.107	0.051	0.0109711	Interstitial_macrophages	Mob1a
	7.19006e-07	0.320657	0.107	0.051	0.0157958	Interstitial_macrophages	Ppp1r18
	7.22924e-07	-0.548409	0.063	0.154	0.0158819	Interstitial_macrophages	Epas1
	7.27884e-07	0.306458	0.175	0.1	0.0159909	Interstitial_macrophages	Brk1
	7.58309e-07	-0.691401	0.032	0.107	0.0166593	Interstitial_macrophages	Cdc42ep3
	7.68429e-07	0.322758	0.122	0.061	0.0168816	Interstitial_macrophages	Fam111a
	7.84694e-07	0.411126	0.209	0.128	0.017239	Interstitial_macrophages	BC005537
	7.99036e-07	-0.454434	0.066	0.157	0.017554	Interstitial_macrophages	Atp8a1
	8.58236e-07	0.348829	0.112	0.055	0.0188546	Interstitial_macrophages	Ssh2
	9.04234e-07	0.411589	0.107	0.052	0.0198651	Interstitial_macrophages	Lamtor1
	9.27e-07	0.310319	0.406	0.301	0.0203653	Interstitial_macrophages	Ubc
	9.8375e-07	0.363167	0.105	0.05	0.021612	Interstitial_macrophages	Pycard
	1.06141e-06	-0.552	0.054	0.137	0.0233181	Interstitial_macrophages	Por
	1.06478e-06	0.322403	0.311	0.212	0.0233922	Interstitial_macrophages	Lgals3
	1.37624e-06	-0.555174	0.073	0.161	0.0302346	Interstitial_macrophages	Gstp1
	1.41674e-06	0.295965	0.586	0.479	0.0311245	Interstitial_macrophages	H3f3b
	1.52504e-06	-0.570629	0.032	0.105	0.0335035	Interstitial_macrophages	Acot7
	1.93972e-06	-0.517443	0.036	0.112	0.0426136	Interstitial_macrophages	Zdhhc3
	2.09234e-06	-0.890652	0.039	0.113	0.0459666	Interstitial_macrophages	Ly6c1
	2.39723e-06	-0.338825	0.526	0.608	0.0526648	Interstitial_macrophages	mt-Nd4
	2.87502e-06	0.331847	0.153	0.087	0.0631613	Interstitial_macrophages	Eno1
	2.9841e-06	-0.50854	0.034	0.106	0.0655577	Interstitial_macrophages	Errfi1
	3.23494e-06	0.391501	0.238	0.155	0.0710683	Interstitial_macrophages	Lamp1
	3.25836e-06	-0.45968	0.109	0.203	0.0715829	Interstitial_macrophages	Vimp
	3.48833e-06	0.314738	0.136	0.074	0.0766352	Interstitial_macrophages	Apobec3
	3.65654e-06	0.376616	0.109	0.056	0.0803305	Interstitial_macrophages	Hmox2
	4.05499e-06	-0.438835	0.109	0.203	0.089084	Interstitial_macrophages	Wbp5
	4.10928e-06	0.316331	0.163	0.095	0.0902769	Interstitial_macrophages	Ywhah
	4.47909e-06	-0.550956	0.039	0.11	0.0984012	Interstitial_macrophages	Gclc
	4.53036e-06	0.251631	0.127	0.068	0.0995275	Interstitial_macrophages	Gadd45b
	4.55189e-06	0.326335	0.387	0.294	0.100001	Interstitial_macrophages	Calr
	4.66787e-06	0.349388	0.17	0.101	0.102548	Interstitial_macrophages	G3bp2
	4.67962e-06	-0.785717	0.041	0.114	0.102807	Interstitial_macrophages	Fmo2
	4.68243e-06	0.326504	0.151	0.086	0.102868	Interstitial_macrophages	Itm2c
	5.06602e-06	0.267378	0.114	0.059	0.111295	Interstitial_macrophages	Gns
	6.58259e-06	0.253195	0.112	0.058	0.144613	Interstitial_macrophages	Rtn4
	6.86782e-06	0.263854	0.105	0.053	0.150879	Interstitial_macrophages	Skap2
	8.09256e-06	-0.439327	0.09	0.175	0.177785	Interstitial_macrophages	Aldh2
	8.19041e-06	0.276377	0.307	0.213	0.179935	Interstitial_macrophages	Itgb1
	8.2619e-06	-0.565347	0.041	0.11	0.181506	Interstitial_macrophages	Add3
	8.41237e-06	0.341132	0.102	0.052	0.184811	Interstitial_macrophages	Nfic
	9.97762e-06	0.27513	0.141	0.08	0.219198	Interstitial_macrophages	Grb2
	1.0003e-05	0.356226	0.124	0.068	0.219756	Interstitial_macrophages	Dst
	1.06844e-05	0.330004	0.109	0.058	0.234727	Interstitial_macrophages	Arhgef2
	1.17667e-05	-0.467955	0.058	0.132	0.258503	Interstitial_macrophages	Mpc2
	1.193e-05	-0.532301	0.041	0.109	0.262089	Interstitial_macrophages	Acly
	1.21251e-05	-0.390171	0.151	0.245	0.266376	Interstitial_macrophages	Sod1
	1.28209e-05	0.331389	0.217	0.141	0.281663	Interstitial_macrophages	Arhgdia
	1.42862e-05	-0.419202	0.119	0.206	0.313853	Interstitial_macrophages	Nupr1
	1.51725e-05	-0.761076	0.051	0.12	0.333324	Interstitial_macrophages	Ear2
	1.77336e-05	0.460358	0.114	0.063	0.38959	Interstitial_macrophages	Rnf13
	1.77788e-05	0.331093	0.268	0.186	0.390582	Interstitial_macrophages	Rps23
	1.78156e-05	0.305813	0.109	0.058	0.39139	Interstitial_macrophages	Reep3
	1.81355e-05	0.426823	0.117	0.064	0.398418	Interstitial_macrophages	Entpd1
	1.84957e-05	0.32379	0.153	0.091	0.406332	Interstitial_macrophages	Comt
	2.0035e-05	-0.554621	0.061	0.131	0.440149	Interstitial_macrophages	Alas1
	2.51524e-05	0.309308	0.112	0.061	0.552574	Interstitial_macrophages	Fnbp1
	2.56189e-05	0.264386	0.114	0.062	0.562822	Interstitial_macrophages	Cndp2
	3.21792e-05	0.309431	0.192	0.123	0.706945	Interstitial_macrophages	Ik
	3.33504e-05	-0.770175	0.092	0.166	0.732676	Interstitial_macrophages	Tppp3
	3.51074e-05	-0.492509	0.085	0.16	0.771274	Interstitial_macrophages	Cat
	3.57858e-05	0.431204	0.124	0.071	0.786178	Interstitial_macrophages	Lmna
	4.14289e-05	-0.542733	0.066	0.133	0.910151	Interstitial_macrophages	Actn4
	4.48772e-05	-0.575484	0.056	0.122	0.985908	Interstitial_macrophages	Tsc22d1
	4.5873e-05	0.261626	0.331	0.24	1	Interstitial_macrophages	Arpc5
	4.61947e-05	-0.743701	0.129	0.202	1	Interstitial_macrophages	S100a6
	5.31301e-05	-0.484641	0.061	0.127	1	Interstitial_macrophages	Lpin2
	5.50069e-05	-0.305265	0.09	0.168	1	Interstitial_macrophages	Etfb
	5.67782e-05	0.286833	0.141	0.084	1	Interstitial_macrophages	Atp6ap1
	5.71593e-05	-0.484372	0.109	0.185	1	Interstitial_macrophages	Tgoln1
	5.97276e-05	-0.421957	0.127	0.207	1	Interstitial_macrophages	H2afj
	6.58182e-05	-0.53612	0.073	0.14	1	Interstitial_macrophages	Acsl4
	6.72975e-05	0.360725	0.139	0.084	1	Interstitial_macrophages	Wdr26
	7.40819e-05	-0.30622	0.207	0.299	1	Interstitial_macrophages	Ndufa4
	7.76633e-05	-0.414177	0.182	0.265	1	Interstitial_macrophages	Neat1
	8.60941e-05	-0.46866	0.046	0.106	1	Interstitial_macrophages	Adipor2
	8.89801e-05	-0.541431	0.095	0.165	1	Interstitial_macrophages	S100a1
	9.3831e-05	0.421312	0.117	0.068	1	Interstitial_macrophages	Srrt
	0.000114794	0.317565	0.185	0.123	1	Interstitial_macrophages	Snx3
	0.000144113	0.309643	0.102	0.058	1	Interstitial_macrophages	Man1a
	0.000155218	-0.495064	0.046	0.103	1	Interstitial_macrophages	Cytip
	0.000156701	-0.258326	0.09	0.164	1	Interstitial_macrophages	Tpm1
	0.000158644	-0.412566	0.127	0.202	1	Interstitial_macrophages	Dstn
	0.0001782	0.263184	0.217	0.148	1	Interstitial_macrophages	Prpf38b
	0.000179384	-0.380946	0.105	0.175	1	Interstitial_macrophages	Ctnnb1
	0.000192936	-1.46257	0.056	0.115	1	Interstitial_macrophages	S100a8
	0.000197474	0.275824	0.168	0.109	1	Interstitial_macrophages	Arpc3
	0.00019782	0.350389	0.139	0.087	1	Interstitial_macrophages	Ccnl1
	0.000206827	-0.465225	0.049	0.104	1	Interstitial_macrophages	Dcxr
	0.000207615	-0.366332	0.068	0.131	1	Interstitial_macrophages	Swi5
	0.000230054	-0.368763	0.158	0.234	1	Interstitial_macrophages	Gnas
	0.000255623	0.279318	0.277	0.207	1	Interstitial_macrophages	Tmem50a
	0.000269898	0.335725	0.212	0.15	1	Interstitial_macrophages	Atp6v1f
	0.000272193	0.301516	0.122	0.074	1	Interstitial_macrophages	Zmiz1
[truncated: 15,399 more rows]
