# Supplementary material for: An atlas of the aging lung mapped by single cell transcriptomics and deep tissue proteomics
Source: Nat Commun. 2019 Feb 27;10:963. doi: 10.1038/s41467-019-08831-9 (PMC6393476; doi:10.1038/s41467-019-08831-9)
Supplement: Supplementary file 5 — Supplementary Data 2 [file 41467_2019_8831_MOESM5_ESM.xlsx]

## Sheet: Proteome
Differential protein abundance in total lung tissue proteomes of young (3 months) and old mice (24 months).	Majority protein IDs	Protein names	Gene names	Student's T-test Difference_old/young [log2]	old_1	old_2	old_3	old_4	young_1	young_2	young_3	young_4	GOBP name	GOMF name	GOCC name	KEGG name	Pfam	Keywords	Corum	Student's T-test Significant 24m	Peptides	Razor + unique peptides	Unique peptides	Sequence coverage [%]	Unique + razor sequence coverage [%]	Unique sequence coverage [%]	Mol. weight [kDa]	Q-value	Score	Intensity	MS/MS count	-Log Student's T-test p-value 24m	Student's T-test q-value 24m	Student's T-test Test statistic 24m	Protein IDs
	Q9JLC8;E9QNY8	Sacsin	Sacs	6.92486	32.3203	31.6102	28.7658	31.4842	NaN	NaN	NaN	NaN	biological regulation;negative regulation of biological process;negative regulation of cellular component organization;negative regulation of cellular process;negative regulation of inclusion body assembly;regulation of biological process;regulation of cellular component biogenesis;regulation of cellular component organization;regulation of cellular process;regulation of inclusion body assembly	adenyl nucleotide binding;adenyl ribonucleotide binding;ATP binding;binding;lipoprotein particle receptor binding;low-density lipoprotein particle receptor binding;nucleotide binding;protein binding;purine nucleotide binding;purine ribonucleoside triphosphate binding;purine ribonucleotide binding;receptor binding;ribonucleotide binding	cell part;cytoplasmic part;intracellular membrane-bounded organelle;intracellular organelle;intracellular part;membrane-bounded organelle;mitochondrion;nucleus;organelle		HEPN	Acetylation;Alternativesplicing;Chaperone;Completeproteome;Cytoplasm;Phosphoprotein;Referenceproteome		+	8	8	8	2.5	2.5	2.5	520.68	0.0083197	1.9934	11485000000	9	3.46555	0	3.54872	Q9JLC8;E9QNY8;B7ZWA8;B2RRL5;D3Z3H1;A0A0R4J125
	Q00898	Alpha-1-antitrypsin 1-5	Serpina1e	6.91925	30.1466	31.2033	31.6025	31.8759	NaN	NaN	NaN	25.6583	biological regulation;regulation of biological process;regulation of macromolecule metabolic process;regulation of metabolic process;regulation of primary metabolic process;regulation of protein metabolic process;regulation of proteolysis;response to chemical stimulus;response to cytokine stimulus;response to endogenous stimulus;response to hormone stimulus;response to organic substance;response …	endopeptidase inhibitor activity;endopeptidase regulator activity;enzyme inhibitor activity;enzyme regulator activity;peptidase inhibitor activity;peptidase regulator activity;serine-type endopeptidase inhibitor activity	extracellular region	Complement and coagulation cascades	Serpin	Completeproteome;Glycoprotein;Proteaseinhibitor;Referenceproteome;Secreted;Serineproteaseinhibitor;Signal		+	17	9	9	39.2	21.3	21.3	45.891	0	168.24	10868000000	162	4.61086	0	4.33641	Q00898
	P06683;A0A0R4J032	Complement component C9	C9	5.32658	28.3993	29.0865	29.4996	29.6672	NaN	NaN	NaN	NaN	activation of immune response;biological regulation;cell death;cellular process;complement activation;complement activation, alternative pathway;complement activation, classical pathway;cytolysis;death;defense response;humoral immune response;immune effector process;immune response;immune system process;innate immune response;macromolecule metabolic process;metabolic process;positive regulation o…		cell part;cytoplasm;extracellular region;intracellular part;macromolecular complex;membrane attack complex;membrane part;plasma membrane part;pore complex;protein complex	Amoebiasis;Complement and coagulation cascades;Prion diseases;Systemic lupus erythematosus	Ldl_recept_a;MACPF	Cellmembrane;Complementalternatepathway;Complementpathway;Completeproteome;Cytolysis;Disulfidebond;EGF-likedomain;Glycoprotein;Immunity;Innateimmunity;Membrane;Membraneattackcomplex;Referenceproteome;Secreted;Signal;Transmembrane;Transmembranebetastrand		+	15	15	15	28.5	28.5	28.5	62.002	0	43.956	2501200000	62	4.30853	0	3.50999	P06683;A0A0R4J032;H3BKN4
	Q3UWB6;P43430	Mast cell protease 8	Mcpt8	5.04284	26.7465	27.1781	28.9565	30.2448	NaN	NaN	NaN	NaN	macromolecule metabolic process;metabolic process;primary metabolic process;protein metabolic process;proteolysis	catalytic activity;endopeptidase activity;hydrolase activity;peptidase activity;peptidase activity, acting on L-amino acid peptides;serine hydrolase activity;serine-type endopeptidase activity;serine-type peptidase activity	extracellular region		Trypsin	Completeproteome;Disulfidebond;Glycoprotein;Hydrolase;Protease;Referenceproteome;Secreted;Serineprotease;Signal;Zymogen		+	1	1	1	5.7	5.7	5.7	27.121	0	11.493	7571000000	25	2.8224	0	2.63232	Q3UWB6;P43430
	Q8BLX7;A3KFV7;Q8CIF9;Q8K388;E9Q0X4	Collagen alpha-1(XVI) chain	Col16a1	4.24222	28.4764	29.3017	28.1622	29.7172	NaN	NaN	NaN	NaN	biological adhesion;cell adhesion;cellular process;cellular response to acid;cellular response to amine stimulus;cellular response to amino acid stimulus;cellular response to chemical stimulus;cellular response to endogenous stimulus;cellular response to organic nitrogen;cellular response to organic substance;cellular response to stimulus;response to acid;response to amine stimulus;response to am…	binding;integrin binding;protein binding;protein complex binding;receptor binding	collagen;extracellular matrix part;extracellular region part		Collagen	Alternativesplicing;Celladhesion;Collagen;Completeproteome;Extracellularmatrix;Glycoprotein;Hydroxylation;Referenceproteome;Repeat;Secreted;Signal		+	8	8	8	4.1	4.1	4.1	155.8	0	30.223	6608600000	33	3.76145	0	2.79988	Q8BLX7;A3KFV7;Q8CIF9;Q8K388;E9Q0X4
	A2A935;A2A934;A2A930;A2A931;A2A933	PR domain zinc finger protein 16	Prdm16	4.02696	26.7634	26.3667	29.0711	30.4251	NaN	NaN	NaN	NaN	anatomical structure development;biological regulation;biosynthetic process;brown fat cell differentiation;cell differentiation;cellular biosynthetic process;cellular developmental process;cellular macromolecule biosynthetic process;cellular macromolecule metabolic process;cellular metabolic process;cellular nitrogen compound metabolic process;cellular process;developmental process;fat cell diffe…	binding;cation binding;DNA binding;ion binding;metal ion binding;nucleic acid binding;protein binding transcription factor activity;sequence-specific DNA binding;transcription coactivator activity;transcription cofactor activity;transcription factor binding transcription factor activity;transition metal ion binding;zinc ion binding	cell part;intracellular organelle part;intracellular part;macromolecular complex;nuclear part;nucleoplasm part;organelle part;protein complex;transcriptional repressor complex		zf-C2H2	Activator;Alternativesplicing;Completeproteome;Differentiation;DNA-binding;Metal-binding;Nucleus;Referenceproteome;Repeat;Repressor;Transcription;Transcriptionregulation;Zinc;Zinc-finger		+	5	5	5	4.5	4.5	4.5	140.86	0.00082823	3.8187	4039800000	28	2.05875	0.003	1.96105	A2A935;A2A934;A2A930;A2A931;A2A933;Q8BNF5
	Q91X70;Q9QXT7;E9Q6D8	Complement component 6	C6	3.65402	26.3265	26.7506	28.0451	28.2536	24.6208	NaN	NaN	NaN	biological regulation;chordate embryonic development;developmental process;embryo development;embryo development ending in birth or egg hatching;immune response;immune system process;in utero embryonic development;positive regulation of activation of membrane attack complex;positive regulation of angiogenesis;positive regulation of biological process;positive regulation of complement activation;p…		cell part;macromolecular complex;membrane attack complex;membrane part;plasma membrane part;pore complex;protein complex	Complement and coagulation cascades;Prion diseases;Systemic lupus erythematosus	Ldl_recept_a;MACPF;Sushi;TSP_1	Completeproteome;Disulfidebond;EGF-likedomain;Referenceproteome;Sushi	SC5bp-7 complex	+	10	10	10	17.6	17.6	17.6	86.63	0	127.66	708930000	40	2.33206	0.00309677	1.99264	Q91X70;Q9QXT7;E9Q6D8;Q8BRY4
	P03930;Q7JD02;Q7JCZ0;Q5GA80;D2J4F9;A3R456;A3R404;A3E4B1;A0A141CM32;A0A0F6PXT9;A0A023J6C2;A0A023J653	ATP synthase protein 8	Mtatp8;Atp8;mt-Atp8;ATP8	3.52639	NaN	27.9036	27.4524	27.8588	NaN	NaN	NaN	NaN	ATP biosynthetic process;ATP metabolic process;ATP synthesis coupled proton transport;biosynthetic process;cation transport;cellular biosynthetic process;cellular metabolic process;cellular nitrogen compound biosynthetic process;cellular nitrogen compound metabolic process;cellular process;energy coupled proton transport, down electrochemical gradient;establishment of localization;heterocycle bio…	ATPase activity;catalytic activity;cation transmembrane transporter activity;hydrogen ion transmembrane transporter activity;hydrolase activity;hydrolase activity, acting on acid anhydrides;hydrolase activity, acting on acid anhydrides, in phosphorus-containing anhydrides;inorganic cation transmembrane transporter activity;ion transmembrane transporter activity;monovalent inorganic cation transme…	cell part;cytoplasmic part;integral to membrane;intracellular membrane-bounded organelle;intracellular organelle;intracellular organelle part;intracellular part;intrinsic to membrane;macromolecular complex;membrane part;membrane-bounded organelle;mitochondrial membrane part;mitochondrial part;mitochondrial proton-transporting ATP synthase complex;mitochondrial proton-transporting ATP synthase com…	Alzheimer's disease;Huntington's disease;Oxidative phosphorylation;Parkinson's disease	ATP-synt_8	Acetylation;ATPsynthesis;CF(0);Completeproteome;Directproteinsequencing;Hydrogeniontransport;Hydrolase;Iontransport;Membrane;Mitochondrion;Oxidoreductase;Referenceproteome;Transmembrane;Transmembranehelix;Transport		+	2	2	1	34.3	34.3	19.4	7.7662	0.001139	3.4492	3031100000	14	2.32277	0.00448485	1.95013	P03930;Q7JD02;Q7JCZ0;Q5GA80;D2J4F9;A3R456;A3R404;A3E4B1;A0A141CM32;A0A0F6PXT9;A0A023J6C2;A0A023J653
	Q8VEK8;Q6NSS4;Q3TVX6;P19788	Matrix Gla protein	Mgp	3.1668	28.1724	26.7154	26.8243	28.4113	26.5694	NaN	NaN	NaN	anatomical structure development;biological regulation;cartilage development;cell differentiation;cellular developmental process;cellular process;developmental process;multicellular organismal process;ossification;regulation of biological process;regulation of biomineral tissue development;regulation of bone mineralization;regulation of developmental process;regulation of multicellular organismal…	binding;calcium ion binding;cation binding;ion binding;metal ion binding	extracellular matrix;extracellular region;extracellular region part		Gla	Chondrogenesis;Completeproteome;Developmentalprotein;Differentiation;Disulfidebond;Gamma-carboxyglutamicacid;Osteogenesis;Phosphoprotein;Referenceproteome;Secreted;Signal		+	3	3	3	33.3	33.3	33.3	11.236	0	55.712	1888600000	25	1.96496	0.0136	1.69339	Q8VEK8;Q6NSS4;Q3TVX6;P19788
	A0A0U1RNV1;Q4ZJN4;Q8K479;A0A0U1RNF8;Q8R002	Complement C1q tumor necrosis factor-related protein 5	mCG_10710;C1qtnf5	3.12616	27.1823	27.0482	26.1455	27.0724	NaN	NaN	NaN	NaN			collagen;extracellular matrix part;extracellular region part		C1q;Collagen	Collagen;Completeproteome;Referenceproteome;Secreted;Signal		+	4	4	4	26.1	26.1	26.1	15.359	0	17.161	658830000	12	3.07783	0.004	2.07435	A0A0U1RNV1;Q4ZJN4;Q8K479;A0A0U1RNF8;Q8R002;D3YUN6
	Q02780;Q3UTK6	Nuclear factor 1 A-type;Nuclear factor 1	Nfia	3.04479	26.9892	NaN	28.2254	26.7277	NaN	NaN	NaN	NaN	biological regulation;biosynthetic process;cellular biosynthetic process;cellular macromolecule biosynthetic process;cellular macromolecule metabolic process;cellular metabolic process;cellular nitrogen compound metabolic process;cellular process;DNA metabolic process;DNA replication;macromolecule biosynthetic process;macromolecule metabolic process;metabolic process;nitrogen compound metabolic p…	binding;DNA binding;nucleic acid binding;nucleic acid binding transcription factor activity;sequence-specific DNA binding transcription factor activity	cell junction;cell part;intracellular membrane-bounded organelle;intracellular organelle;intracellular part;membrane-bounded organelle;nucleus;organelle		CTF_NFI;MH1;NfI_DNAbd_pre-N	Activator;Alternativesplicing;Completeproteome;DNA-binding;DNAreplication;Nitration;Nucleus;Phosphoprotein;Referenceproteome;Transcription;Transcriptionregulation		+	8	1	1	19.7	4.9	4.9	58.552	0.0017463	3.0378	1153200000	5	1.74246	0.0226061	1.56542	Q02780;Q3UTK6
	Q8BH35	Complement component C8 beta chain	C8b	2.9858	26.3003	26.3578	27.6794	26.9698	NaN	NaN	NaN	NaN	activation of immune response;biological regulation;cell death;cellular process;complement activation;complement activation, alternative pathway;complement activation, classical pathway;cytolysis;death;defense response;humoral immune response;immune effector process;immune response;immune system process;innate immune response;macromolecule metabolic process;metabolic process;positive regulation o…		cell part;extracellular region part;extracellular space;macromolecular complex;membrane attack complex;membrane part;plasma membrane part;pore complex;protein complex	Amoebiasis;Complement and coagulation cascades;Prion diseases;Systemic lupus erythematosus	Ldl_recept_a;MACPF;TSP_1	Alternativesplicing;Complementalternatepathway;Complementpathway;Completeproteome;Cytolysis;Disulfidebond;EGF-likedomain;Glycoprotein;Immunity;Innateimmunity;Membraneattackcomplex;Phosphoprotein;Polymorphism;Referenceproteome;Repeat;Secreted;Signal		+	9	9	9	17.7	17.7	17.7	66.229	0	23.162	451260000	22	3.159	0.00342857	2.03459	Q8BH35;Q8BGT4
	E9PVS1;Q61704	Inter-alpha-trypsin inhibitor heavy chain H3	Itih3	2.97	27.6334	26.0041	25.3478	26.1162	NaN	NaN	NaN	NaN	amine metabolic process;aminoglycan metabolic process;carbohydrate metabolic process;glycosaminoglycan metabolic process;hyaluronan metabolic process;macromolecule metabolic process;metabolic process;nitrogen compound metabolic process;polysaccharide metabolic process;primary metabolic process	endopeptidase inhibitor activity;endopeptidase regulator activity;enzyme inhibitor activity;enzyme regulator activity;peptidase inhibitor activity;peptidase regulator activity;serine-type endopeptidase inhibitor activity	extracellular region		ITI_HC_C;VIT;VWA	Cleavageonpairofbasicresidues;Completeproteome;Glycoprotein;Proteaseinhibitor;Proteoglycan;Referenceproteome;Secreted;Serineproteaseinhibitor;Signal		+	10	10	10	18.2	18.2	18.2	78.016	0	64.068	453780000	18	2.78588	0.00845714	1.91828	E9PVS1;Q61704;CON__Q0V8M9
	Q8R4K2;Q3USX5	Interleukin-1 receptor-associated kinase 4	Irak4	2.9518	NaN	27.2777	26.8359	27.4847	NaN	NaN	NaN	NaN	biological regulation;cell surface receptor linked signaling pathway;cellular process;cellular response to chemical stimulus;cellular response to cytokine stimulus;cellular response to organic substance;cellular response to stimulus;cellular response to stress;cytokine production;cytokine-mediated signaling pathway;defense response;immune response;immune system process;innate immune response;intr…	adenyl nucleotide binding;adenyl ribonucleotide binding;ATP binding;binding;catalytic activity;cation binding;ion binding;kinase activity;magnesium ion binding;metal ion binding;nucleotide binding;phosphotransferase activity, alcohol group as acceptor;protein kinase activity;protein serine/threonine kinase activity;purine nucleotide binding;purine ribonucleoside triphosphate binding;purine ribonu…	cell part;cytoplasm;intracellular part	Apoptosis;Chagas disease (American trypanosomiasis);ko05152;Leishmaniasis;Measles;Neurotrophin signaling pathway;Toll-like receptor signaling pathway;Toxoplasmosis	Death;Pkinase	3D-structure;Acetylation;ATP-binding;Completeproteome;Cytoplasm;Immunity;Innateimmunity;Kinase;Magnesium;Nucleotide-binding;Phosphoprotein;Referenceproteome;Serine/threonine-proteinkinase;Transferase		+	3	3	3	7.8	7.8	7.8	50.871	0.0023459	2.7871	1275000000	14	1.31355	0.0483564	1.3442	Q8R4K2;Q3USX5;Q9D250
	Q4U4S6	Xin actin-binding repeat-containing protein 2	Xirp2	2.89078	27.68	30.1448	30.7682	30.6259	NaN	30.4945	NaN	30.4081	actin cytoskeleton organization;actin filament-based process;anatomical structure development;anatomical structure morphogenesis;cardiac muscle tissue morphogenesis;cardiac septum development;cell junction organization;cell-cell junction organization;cellular component organization;cellular component organization at cellular level;cellular component organization or biogenesis;cellular component o…	actinin binding;alpha-actinin binding;binding;cation binding;cytoskeletal protein binding;ion binding;metal ion binding;protein binding;transition metal ion binding;zinc ion binding	cell junction;cell part;contractile fiber part;cytoplasmic part;intracellular part;organelle part;Z disc		LIM;Xin	Actin-binding;Alternativesplicing;Celljunction;Coiledcoil;Completeproteome;LIMdomain;Metal-binding;Referenceproteome;Repeat;Zinc			8	6	6	2.3	2	2	428.25	0.00082305	3.675	14113000000	13	0.637528	0.134381	0.913098	Q4U4S6
	P07744;CON__P07744	Keratin, type II cytoskeletal 4	Krt4	2.88598	29.4932	36.434	31.1508	28.0408	28.7176	28.3937	29.2469	27.2166	biological regulation;cell differentiation;cellular developmental process;cellular process;developmental process;embryo development;epithelial cell differentiation;negative regulation of biological process;negative regulation of cell proliferation;negative regulation of cellular process;negative regulation of epithelial cell proliferation;regulation of biological process;regulation of cell prolif…	binding;protein binding;protein dimerization activity;protein heterodimerization activity;structural molecule activity	cell part;cytoskeletal part;intermediate filament;intracellular organelle part;intracellular part;keratin filament;macromolecular complex;organelle part;protein complex		Filament	Coiledcoil;Completeproteome;Directproteinsequencing;Intermediatefilament;Keratin;Referenceproteome			55	51	36	75	70.7	57.7	56.283	0	323.31	148470000000	460	0.754552	0.103439	1.00152	P07744;CON__P07744
	Q5F2I8;P18528	Ig heavy chain V region 6.96	IgG1 TS1 VH	2.86958	27.9954	28.0112	NaN	27.0632	NaN	NaN	NaN	NaN		antigen binding;binding			V-set	Completeproteome;Immunoglobulindomain;ImmunoglobulinVregion;Referenceproteome		+	2	2	2	16	16	16	13.33	0	33.932	2304400000	28	1.79581	0.0228169	1.53922	Q5F2I8;P18528
	H7BX38;P40224	Stromal cell-derived factor 1	Cxcl12	2.86325	27.7491	28.6891	27.9092	28.1511	26.5872	NaN	NaN	26.6619	ameboidal cell migration;anatomical structure development;anatomical structure morphogenesis;axon guidance;biological regulation;brain development;branching morphogenesis of a tube;cell activation;cell development;cell migration;cell motility;cell proliferation;cell surface receptor linked signaling pathway;cellular component movement;cellular developmental process;cellular process;cellular proce…	binding;chemokine activity;chemokine receptor binding;cytokine activity;cytokine receptor binding;G-protein-coupled receptor binding;protein binding;receptor binding	cell part;external side of plasma membrane;extracellular region;extracellular region part;extracellular space;membrane part;plasma membrane part	Chemokine signaling pathway;Cytokine-cytokine receptor interaction;Intestinal immune network for IgA production;Leukocyte transendothelial migration;Rheumatoid arthritis	IL8	Alternativesplicing;Chemotaxis;Completeproteome;Cytokine;Disulfidebond;Growthfactor;Referenceproteome;Secreted;Signal		+	2	2	2	13.4	13.4	13.4	13.634	0.0020495	2.9044	1851500000	30	1.8128	0.0234783	1.54412	H7BX38;P40224
	Q6NZE9;J3JS28;Q8R5M2	Protein Wnt;Protein Wnt-9a	Wnt9a	2.83706	25.7468	26.8067	26.8405	27.1847	NaN	NaN	NaN	NaN	anatomical structure morphogenesis;appendage morphogenesis;biological regulation;canonical Wnt receptor signaling pathway;cell differentiation;cell fate commitment;cell surface receptor linked signaling pathway;cellular developmental process;cellular process;cellular response to stimulus;developmental process;embryonic appendage morphogenesis;embryonic forelimb morphogenesis;embryonic limb morpho…	binding;frizzled binding;G-protein-coupled receptor binding;protein binding;receptor binding	extracellular matrix;extracellular region part;extracellular space;proteinaceous extracellular matrix	Basal cell carcinoma;Hedgehog signaling pathway;Melanogenesis;Pathways in cancer;Wnt signaling pathway	wnt	Completeproteome;Developmentalprotein;Extracellularmatrix;Glycoprotein;Lipoprotein;Palmitate;Referenceproteome;Secreted;Signal;Wntsignalingpathway		+	3	3	3	10.2	10.2	10.2	39.988	0	31.571	1046300000	21	2.45697	0.008	1.76249	Q6NZE9;J3JS28;Q8R5M2
	Q920E7	Pterin-mimicking anti-idiotope heavy chain variable region		2.81007	26.3808	26.5719	NaN	29.3514	NaN	NaN	NaN	NaN					V-set			+	2	1	1	25.2	16	16	13.025	0	53.312	2133900000	17	1.55731	0.0330909	1.4246	Q920E7
	D3YXF5	Complement component 7	C7	2.80502	25.5753	27.1828	27.8941	28.1214	24.1542	NaN	NaN	25.3822	immune response;immune system process;response to stimulus		cell part;macromolecular complex;membrane attack complex;membrane part;plasma membrane part;pore complex;protein complex	Complement and coagulation cascades;Prion diseases;Systemic lupus erythematosus	Ldl_recept_a;MACPF;Sushi;TSP_1	Completeproteome;Disulfidebond;Referenceproteome		+	8	8	8	14.1	14.1	14.1	93.337	0	50.463	742780000	23	1.9397	0.0236825	1.57487	D3YXF5;CON__Q29RQ1
	Q3UGP2;Q8K2I9;A2AS52	F-box only protein 18	Fbxo18	2.71034	25.5849	29.3572	27.9676	24.7706	NaN	24.5702	24.4687	NaN		adenyl nucleotide binding;adenyl ribonucleotide binding;ATP binding;ATPase activity;ATPase activity, coupled;ATP-dependent DNA helicase activity;ATP-dependent helicase activity;binding;catalytic activity;DNA binding;DNA helicase activity;DNA-dependent ATPase activity;helicase activity;hydrolase activity;hydrolase activity, acting on acid anhydrides;hydrolase activity, acting on acid anhydrides, i…	cell part;intracellular membrane-bounded organelle;intracellular organelle;intracellular part;membrane-bounded organelle;nucleus;organelle		F-box;UvrD_C;UvrD-helicase	Alternativesplicing;ATP-binding;Completeproteome;DNA-binding;Helicase;Hydrolase;Nucleotide-binding;Nucleus;Referenceproteome;Ublconjugationpathway		+	2	2	2	1.7	1.7	1.7	118.32	0.00083417	3.9377	1341600000	31	1.34432	0.0542264	1.30599	Q3UGP2;Q8K2I9;A2AS52
	Q91XL1	Leucine-rich HEV glycoprotein	Lrg1	2.59709	26.5744	26.5876	26.6854	26.0333	NaN	NaN	NaN	NaN	brown fat cell differentiation;cell differentiation;cellular developmental process;cellular process;developmental process;fat cell differentiation		extracellular region part;extracellular space		LRR_1;LRRCT	Completeproteome;Leucine-richrepeat;Referenceproteome;Repeat;Signal		+	5	5	5	13.7	13.7	13.7	37.431	0	10.381	575450000	15	2.79338	0.00784	1.7574	Q91XL1
	P01646;P01645;P01644;A2NVF0;A2NVE9;A1A540;A0A140T8M1;P01648;P01647	Ig kappa chain V-V region HP 123E6;Ig kappa chain V-V region HP 93G7;Ig kappa chain V-V region HP R16.7;Ig kappa chain V-V region HP 91A3;Ig kappa chain V-V region HP 124E1	Igkv10-96	2.48462	27.4373	26.9448	27.6239	28.623	27.2841	26.8071	NaN	NaN		antigen binding;binding			V-set	3D-structure;Completeproteome;Directproteinsequencing;Disulfidebond;Hybridoma;Immunoglobulindomain;ImmunoglobulinVregion;Referenceproteome		+	3	2	2	37	26.9	26.9	11.989	0	15.158	2176700000	28	1.10745	0.0715128	1.14448	P01646;P01645;P01644;A2NVF0;A2NVE9;A1A540;A0A140T8M1;P01648;P01647;P04946
	Q9D2Q3;A0A140LJK0;A0A140LJB8	Uncharacterized protein C10orf88 homolog		2.4812	31.3192	31.9005	30.7442	31.4282	NaN	30.9898	30.8019	29.9573						Completeproteome;Referenceproteome			2	2	2	5.2	5.2	5.2	48.743	0.0060579	2.2655	52414000000	76	0.687525	0.136613	0.903247	Q9D2Q3;A0A140LJK0;A0A140LJB8
	P97361	BPI fold-containing family A member 1	Bpifa1	2.44313	29.3144	27.4966	27.2144	28.8602	25.3047	26.4971	25.3619	25.9495		binding;lipid binding	cell part;cell projection;extracellular region;microvillus		LBP_BPI_CETP	Completeproteome;Glycoprotein;Referenceproteome;Repeat;Secreted;Signal		+	5	5	5	28.4	28.4	28.4	28.625	0	30.736	1905700000	21	2.23888	0.0231429	1.54284	P97361
	P02104;CON__P02070;Q9D0B2;Q9CR49	Hemoglobin subunit epsilon-Y2	Hbb-y	2.41966	28.6406	25.5431	24.7757	25.7973	NaN	NaN	NaN	NaN	biological regulation;negative regulation of biological process;negative regulation of biosynthetic process;negative regulation of cellular biosynthetic process;negative regulation of cellular macromolecule biosynthetic process;negative regulation of cellular metabolic process;negative regulation of cellular process;negative regulation of gene expression;negative regulation of macromolecule biosy…	binding;cation binding;heme binding;ion binding;iron ion binding;metal ion binding;oxygen binding;oxygen transporter activity;substrate-specific transporter activity;tetrapyrrole binding;transition metal ion binding;transporter activity	cell part;cytoplasmic part;cytosolic part;hemoglobin complex;intracellular part;macromolecular complex;protein complex		Globin	Completeproteome;Directproteinsequencing;Heme;Iron;Metal-binding;Oxygentransport;Referenceproteome;Transport		+	3	2	2	18.4	11.6	11.6	16.136	0.0021995	2.8685	1238400000	16	1.49291	0.0551712	1.29293	P02104;CON__P02070;Q9D0B2;Q9CR49;Q3TUN7;Q61600;Q9CZK5;Q5EBL1;P04444
	Q8VE10	N-alpha-acetyltransferase 40	Naa40	2.37817	25.0367	26.2975	26.0394	25.4171	NaN	NaN	NaN	NaN		acetyltransferase activity;catalytic activity;N-acetyltransferase activity;N-acyltransferase activity;transferase activity;transferase activity, transferring acyl groups;transferase activity, transferring acyl groups other than amino-acyl groups			Acetyltransf_1	Acyltransferase;Alternativesplicing;Completeproteome;Lipoprotein;Myristate;Referenceproteome;Transferase		+	4	4	4	18.1	18.1	18.1	27.229	0	12.752	702680000	20	3.3111	0.00816667	1.76314	Q8VE10
	P70388;Q5SV02	DNA repair protein RAD50	Rad50	2.37377	27.1238	25.7152	26.3614	25.8184	NaN	NaN	NaN	NaN	anatomical structure homeostasis;biological regulation;biosynthetic process;cell cycle phase;cell cycle process;cellular biosynthetic process;cellular component organization;cellular component organization at cellular level;cellular component organization or biogenesis;cellular component organization or biogenesis at cellular level;cellular macromolecule biosynthetic process;cellular macromolecul…	3'-5' exonuclease activity;adenyl nucleotide binding;adenyl ribonucleotide binding;ATP binding;ATPase activity;ATPase activity, coupled;ATP-dependent DNA helicase activity;ATP-dependent helicase activity;binding;catalytic activity;cation binding;deoxyribonuclease activity;DNA binding;DNA helicase activity;DNA-dependent ATPase activity;endodeoxyribonuclease activity;endonuclease activity;exonuclea…	cell part;chromosomal part;chromosome, telomeric region;intracellular membrane-bounded organelle;intracellular organelle;intracellular organelle part;intracellular part;macromolecular complex;membrane-bounded organelle;Mre11 complex;nuclear chromosome part;nuclear chromosome, telomeric region;nuclear part;nucleus;organelle;organelle part;pronucleus;protein complex	Homologous recombination;Non-homologous end-joining	Rad50_zn_hook	Acetylation;Alternativesplicing;ATP-binding;Cellcycle;Chromosome;Coiledcoil;Completeproteome;Directproteinsequencing;DNAdamage;DNArepair;Hydrolase;Meiosis;Metal-binding;Nucleotide-binding;Nucleus;Phosphoprotein;Referenceproteome;Telomere;Zinc		+	15	15	15	14.6	14.6	14.6	153.49	0	35.883	1505500000	20	1.89481	0.0341573	1.41536	P70388;Q5SV02;E9PUJ2;A8Y5I3;Q3UNL2;Q3V0R5
	Q80UR4;Q6RUT2;E2FHV9	Mast cell protease-11	Prss34;Mcp11	2.34974	26.8704	29.2201	30.2151	29.9495	25.5896	26.1809	28.3158	26.7698	amine metabolic process;aminoglycan metabolic process;carbohydrate metabolic process;cellular macromolecule metabolic process;cellular metabolic process;cellular process;cellular protein metabolic process;chondroitin sulfate metabolic process;glycosaminoglycan metabolic process;macromolecule metabolic process;macromolecule modification;metabolic process;nitrogen compound metabolic process;peptide…	binding;carbohydrate binding;catalytic activity;endopeptidase activity;glycosaminoglycan binding;heparin binding;hydrolase activity;pattern binding;peptidase activity;peptidase activity, acting on L-amino acid peptides;polysaccharide binding;serine hydrolase activity;serine-type endopeptidase activity;serine-type peptidase activity	extracellular matrix;extracellular region part;extracellular space		Trypsin	Completeproteome;Hydrolase;Protease;Referenceproteome		+	11	11	11	26.1	26.1	26.1	35.037	0	89.057	7778300000	92	1.30125	0.0685547	1.19876	Q80UR4;Q6RUT2;E2FHV9
	Q9DB10;E0CZF0	Essential MCU regulator, mitochondrial	Smdt1	2.32767	28.5968	27.2322	27.0699	27.9104	NaN	NaN	26.7949	26.4516			cell part;cytoplasmic part;integral to membrane;intracellular membrane-bounded organelle;intracellular organelle;intracellular part;intrinsic to membrane;membrane part;membrane-bounded organelle;mitochondrion;organelle		DDDD	Completeproteome;Membrane;Mitochondrion;Referenceproteome;Transitpeptide;Transmembrane;Transmembranehelix		+	2	2	2	29	29	29	11.542	0	22.095	2561600000	43	1.55028	0.0554828	1.28669	Q9DB10;E0CZF0
	Q07968;Q8K0W0;Q3UER0	Coagulation factor XIII B chain	F13b	2.31237	26.4727	24.6924	25.4933	26.3052	NaN	NaN	NaN	NaN	biological regulation;blood coagulation;coagulation;hemostasis;multicellular organismal process;regulation of biological quality;regulation of body fluid levels		extracellular region	Complement and coagulation cascades	Sushi	Bloodcoagulation;Completeproteome;Disulfidebond;Glycoprotein;Hemostasis;Referenceproteome;Repeat;Secreted;Signal;Sushi		+	5	5	5	7.3	7.3	7.3	76.195	0	9.3769	325900000	18	2.05825	0.0333647	1.44065	Q07968;Q8K0W0;Q3UER0
	Q60590;Q61613;Q91X23	Alpha-1-acid glycoprotein 1;Alpha-1-acid glycoprotein	Orm1	2.26654	29.7065	28.8914	28.1034	28.8194	25.5838	27.5601	26.535	26.7757	acute inflammatory response;acute-phase response;biological regulation;defense response;establishment of localization;inflammatory response;regulation of biological process;regulation of immune system process;response to stimulus;response to stress;response to wounding;transport		extracellular region part;extracellular space		Lipocalin	Acutephase;Completeproteome;Disulfidebond;Glycoprotein;Pyrrolidonecarboxylicacid;Referenceproteome;Secreted;Signal;Transport		+	5	5	3	30.4	30.4	14.5	23.895	0	26.97	4032200000	50	2.31016	0.0261818	1.48849	Q60590;Q61613;Q91X23
	Q61371;G3X9Z7;F6QZ23	Intraflagellar transport protein 88 homolog	Ift88	2.25707	26.0663	24.901	25.9156	24.9758	NaN	NaN	NaN	NaN	anatomical structure development;anatomical structure morphogenesis;anterior/posterior pattern specification;biological regulation;cardiac septum morphogenesis;cell morphogenesis;cell morphogenesis involved in differentiation;cell part morphogenesis;cell projection morphogenesis;cell projection organization;cell surface receptor linked signaling pathway;cellular component morphogenesis;cellular c…		apical part of cell;axoneme;cell part;cell projection;cell projection part;centriole;cilium;cilium axoneme;cilium part;cytoplasmic part;cytoskeletal part;intracellular non-membrane-bounded organelle;intracellular organelle;intracellular organelle part;intracellular part;microtubule basal body;microtubule organizing center;microtubule organizing center part;motile primary cilium;non-membrane-bound…		TPR_1;TPR_6	Cellprojection;Cilium;Ciliumbiogenesis/degradation;Completeproteome;Cytoplasm;Cytoskeleton;Flagellum;Referenceproteome;Repeat;TPRrepeat		+	9	9	9	14.9	14.9	14.9	92.993	0	13.063	749520000	14	2.91119	0.0209333	1.6192	Q61371;G3X9Z7;F6QZ23
	Q61129	Complement factor I;Complement factor I heavy chain;Complement factor I light chain	Cfi	2.23731	26.9126	26.0597	25.818	26.2753	NaN	26.4699	NaN	NaN	activation of immune response;biological regulation;complement activation;complement activation, classical pathway;defense response;humoral immune response;immune effector process;immune response;immune system process;innate immune response;macromolecule metabolic process;metabolic process;positive regulation of biological process;positive regulation of immune response;positive regulation of immu…	binding;cargo receptor activity;catalytic activity;cation binding;endopeptidase activity;hydrolase activity;ion binding;metal ion binding;peptidase activity;peptidase activity, acting on L-amino acid peptides;receptor activity;scavenger receptor activity;serine hydrolase activity;serine-type endopeptidase activity;serine-type peptidase activity	cell part;extracellular region part;extracellular space;membrane	Complement and coagulation cascades;Staphylococcus aureus infection	Kazal_2;Ldl_recept_a;SRCR;Trypsin	Calcium;Cleavageonpairofbasicresidues;Complementpathway;Completeproteome;Disulfidebond;Glycoprotein;Hydrolase;Immunity;Innateimmunity;Metal-binding;Protease;Referenceproteome;Repeat;Secreted;Serineprotease;Signal		+	5	5	5	10.8	10.8	10.8	67.26	0	11.014	964420000	23	1.40903	0.0672061	1.20918	Q61129;A0A0G2JF07
	B1AR17;F7C528;E9Q614	Chromodomain helicase DNA-binding protein 3	Chd3	2.22785	25.4427	25.7749	26.3684	25.1777	NaN	NaN	NaN	NaN	biological regulation;cellular component organization;cellular component organization at cellular level;cellular component organization or biogenesis;cellular component organization or biogenesis at cellular level;cellular process;chromatin assembly or disassembly;chromatin organization;chromosome organization;organelle organization;regulation of biological process;regulation of biosynthetic proc…	adenyl nucleotide binding;adenyl ribonucleotide binding;ATP binding;ATPase activity;ATPase activity, coupled;ATP-dependent helicase activity;binding;catalytic activity;cation binding;DNA binding;helicase activity;hydrolase activity;hydrolase activity, acting on acid anhydrides;hydrolase activity, acting on acid anhydrides, in phosphorus-containing anhydrides;ion binding;metal ion binding;nucleic …	cell part;chromatin remodeling complex;cytoskeleton;histone deacetylase complex;intermediate filament cytoskeleton;intracellular non-membrane-bounded organelle;intracellular organelle;intracellular organelle part;intracellular part;macromolecular complex;non-membrane-bounded organelle;nuclear part;nucleolus;nucleoplasm part;NuRD complex;organelle;organelle part;protein complex;transcriptional rep…		CHDCT2;CHDNT;Chromo;DUF1086;DUF1087;Helicase_C;PHD;SNF2_N	Completeproteome;Metal-binding;Nucleus;Referenceproteome;Zinc;Zinc-finger		+	23	7	7	14.3	5.8	5.8	232.74	0	19.41	580150000	14	2.7403	0.0233125	1.56909	B1AR17;F7C528;E9Q614;Q8BR71;B0QZH8;B0QZH7
	Q8R379;A0A0N4SVT7	GTPase, IMAP family member 7	Gimap7	2.21047	25.294	26.2224	25.8183	25.8909	NaN	NaN	NaN	NaN		binding;GTP binding;guanyl nucleotide binding;guanyl ribonucleotide binding;nucleotide binding;purine nucleotide binding;purine ribonucleoside triphosphate binding;purine ribonucleotide binding;ribonucleotide binding			AIG1	Completeproteome;Referenceproteome		+	6	6	6	21.8	21.8	21.8	33.838	0	8.327	325310000	7	2.31346	0.0313086	1.46489	Q8R379;A0A0N4SVT7
	Q80YA7	Dipeptidyl peptidase 8	Dpp8	2.20861	NaN	26.1346	25.6256	25.6637	NaN	NaN	NaN	NaN	macromolecule metabolic process;metabolic process;primary metabolic process;protein metabolic process;proteolysis	aminopeptidase activity;catalytic activity;exopeptidase activity;hydrolase activity;peptidase activity;peptidase activity, acting on L-amino acid peptides;serine hydrolase activity;serine-type peptidase activity	cell part;cytoplasm;intracellular membrane-bounded organelle;intracellular organelle;intracellular part;membrane;membrane-bounded organelle;nucleus;organelle		DPPIV_N;Peptidase_S9	Aminopeptidase;Completeproteome;Cytoplasm;Hydrolase;Phosphoprotein;Protease;Referenceproteome;Serineprotease		+	4	4	4	6.4	6.4	6.4	102.18	0	18.542	299010000	10	2.76129	0.0232239	1.56388	Q80YA7;Q3TAE3
	Q8VCG4;Q9DAC2	Complement component C8 gamma chain	C8g	2.17708	26.0605	NaN	26.7776	27.3129	NaN	NaN	NaN	NaN	activation of immune response;biological regulation;cell death;cellular process;complement activation;complement activation, alternative pathway;complement activation, classical pathway;cytolysis;death;defense response;humoral immune response;immune effector process;immune response;immune system process;innate immune response;macromolecule metabolic process;metabolic process;positive regulation o…	binding;isoprenoid binding;lipid binding;retinoid binding;retinol binding;vitamin binding	cell part;extracellular region;extracellular region part;extracellular space;macromolecular complex;membrane attack complex;membrane part;plasma membrane part;pore complex;protein complex	Amoebiasis;Complement and coagulation cascades;Prion diseases;Systemic lupus erythematosus	Lipocalin	Complementalternatepathway;Complementpathway;Completeproteome;Cytolysis;Disulfidebond;Glycoprotein;Immunity;Innateimmunity;Membraneattackcomplex;Pyrrolidonecarboxylicacid;Referenceproteome;Retinol-binding;Secreted;Signal		+	3	3	3	14.4	14.4	14.4	22.508	0	31.134	642980000	15	1.31856	0.0701176	1.15861	Q8VCG4;Q9DAC2
	Q31171;Q31161;Q61857;O78196;P04230;Q6ZYQ4;Q6ZYQ3;E5FDC8;E5FDC7;A0A068BFW3;Q31164;Q31185;Q31124;Q31163;Q31159;Q31103;A0A068BIU3;P01915	H-2 class II histocompatibility antigen, E-B beta chain;H-2 class II histocompatibility antigen, E-D beta chain	H2-Eb1;H2Eb	2.1731	25.6841	26.1938	25.834	26.6702	25.5784	NaN	NaN	NaN	antigen processing and presentation;antigen processing and presentation of exogenous antigen;antigen processing and presentation of exogenous peptide antigen;antigen processing and presentation of exogenous peptide antigen via MHC class II;antigen processing and presentation of peptide antigen;antigen processing and presentation of peptide antigen via MHC class II;antigen processing and presentat…		cell part;cytoplasmic part;endosomal part;endosome membrane;integral to membrane;intracellular organelle part;intracellular part;intrinsic to membrane;late endosome membrane;lysosomal membrane;macromolecular complex;membrane;membrane part;MHC class II protein complex;MHC protein complex;organelle membrane;organelle part;plasma membrane part;protein complex;vacuolar membrane;vacuolar part	Allograft rejection;Antigen processing and presentation;Asthma;Autoimmune thyroid disease;Cell adhesion molecules (CAMs);Graft-versus-host disease;Intestinal immune network for IgA production;ko05152;Leishmaniasis;Phagosome;Rheumatoid arthritis;Staphylococcus aureus infection;Systemic lupus erythematosus;Toxoplasmosis;Type I diabetes mellitus;Viral myocarditis	C1-set;MHC_II_beta	3D-structure;Completeproteome;Disulfidebond;Glycoprotein;Immunity;Membrane;MHCII;Referenceproteome;Signal;Transmembrane;Transmembranehelix;Ublconjugation		+	5	5	3	40.1	40.1	20.8	22.652	0	26.16	605180000	14	1.81939	0.0548738	1.32022	Q31171;Q31161;Q61857;O78196;P04230;Q6ZYQ4;Q6ZYQ3;E5FDC8;E5FDC7;A0A068BFW3;Q31164;Q31185;Q31124;Q31163;Q31159;Q31103;A0A068BIU3;P01915;P18468;Q3U1H1;Q31162;Q31104;P04231;P20040;Q6ZYQ6;Q6ZYQ5;Q6ZYQ1;Q5XQG6;O19463;E5FDD9;E5FDD4;Q6ZYQ2;Q5XQI0;Q5XQG8;Q5XQG4;E5FDD7;O02897;O02896;O02893;O02892;O02891;O02889;Q9QUH8;O19472;O19471;Q31186
	Q9D2R0;Q8K3J7	Acetoacetyl-CoA synthetase	Aacs	2.14021	25.6293	25.4601	25.5491	25.6426	NaN	NaN	NaN	NaN	adipose tissue development;anatomical structure development;biological regulation;carbohydrate homeostasis;carboxylic acid metabolic process;cell differentiation;cellular chemical homeostasis;cellular developmental process;cellular glucose homeostasis;cellular homeostasis;cellular ketone metabolic process;cellular lipid metabolic process;cellular metabolic process;cellular process;cellular respon…	acetoacetate-CoA ligase activity;acid-thiol ligase activity;adenyl nucleotide binding;adenyl ribonucleotide binding;ATP binding;binding;butyrate-CoA ligase activity;catalytic activity;ligase activity;ligase activity, forming carbon-sulfur bonds;nucleotide binding;purine nucleotide binding;purine ribonucleoside triphosphate binding;purine ribonucleotide binding;ribonucleotide binding	cell part;cytoplasmic part;cytosol;intracellular part	Butanoate metabolism	AMP-binding;DUF3448	ATP-binding;Completeproteome;Cytoplasm;Fattyacidmetabolism;Ligase;Lipidmetabolism;Nucleotide-binding;Phosphoprotein;Referenceproteome		+	6	6	6	10.7	10.7	10.7	75.199	0	12.537	581030000	16	3.09563	0.0221639	1.59188	Q9D2R0;Q8K3J7
	Q8K182;A2A998;A2A997	Complement component C8 alpha chain	C8a	2.11918	25.3358	25.9853	26.5371	27.3428	NaN	NaN	NaN	NaN	activation of immune response;biological regulation;cell death;cellular process;complement activation;complement activation, alternative pathway;complement activation, classical pathway;cytolysis;death;defense response;humoral immune response;immune effector process;immune response;immune system process;innate immune response;macromolecule metabolic process;metabolic process;positive regulation o…		cell part;extracellular region;macromolecular complex;membrane attack complex;membrane part;plasma membrane part;pore complex;protein complex	Amoebiasis;Complement and coagulation cascades;Prion diseases;Systemic lupus erythematosus	Ldl_recept_a;MACPF	Cellmembrane;Complementalternatepathway;Complementpathway;Completeproteome;Cytolysis;Disulfidebond;EGF-likedomain;Glycoprotein;Immunity;Innateimmunity;Membrane;Membraneattackcomplex;Polymorphism;Referenceproteome;Repeat;Secreted;Signal;Transmembrane;Transmembranebetastrand		+	5	5	5	10.6	10.6	10.6	66.08	0	48.568	395100000	15	2.41202	0.0326747	1.44627	Q8K182;A2A998;A2A997
	Q64362;D3Z632;Q05BP5;D3Z2J4	AKT-interacting protein	Aktip	2.0645	25.7684	25.719	25.7602	25.4737	NaN	NaN	NaN	NaN	apoptosis;biological regulation;cell death;cellular component organization;cellular component organization at cellular level;cellular component organization or biogenesis;cellular component organization or biogenesis at cellular level;cellular process;death;early endosome to late endosome transport;endosome organization;endosome to lysosome transport;endosome transport;establishment of localizati…	acid-amino acid ligase activity;catalytic activity;ligase activity;ligase activity, forming carbon-nitrogen bonds	cell part;cytoplasmic part;FHF complex;Golgi apparatus;HOPS complex;intracellular membrane-bounded organelle;intracellular non-membrane-bounded organelle;intracellular organelle;intracellular organelle part;intracellular part;macromolecular complex;membrane;membrane part;membrane-bounded organelle;non-membrane-bounded organelle;nuclear part;nucleolus;organelle;organelle part;plasma membrane;prote…		UQ_con	Apoptosis;Cellmembrane;Completeproteome;Cytoplasm;Membrane;Proteintransport;Referenceproteome;Transport		+	3	3	3	16.1	16.1	16.1	32.941	0.00018152	6.1509	355070000	10	3.59094	0.0195932	1.62675	Q64362;D3Z632;Q05BP5;D3Z2J4;A0A1B0GS90;A0A1B0GSS3
	A0A0E4B366	MAb 44B1 heavy chain	Hc	2.06004	26.6636	26.1854	NaN	28.3699	NaN	NaN	NaN	NaN		antigen binding;binding			V-set	3D-structure;Completeproteome;Disulfidebond;Hybridoma;Immunoglobulindomain;ImmunoglobulinVregion;Referenceproteome;Signal			10	2	1	26.5	5.7	3.4	51.819	0	9.7671	1161000000	10	0.871206	0.127983	0.940059	A0A0E4B366;A0A075B5Q6;A0A0A6YVS4;X5J564;X5J5S4;K7TDT0;K7U6I0;K7THE9;K7TRT7;K7THF4;K7T9D0;K7U5Y3;K7U5I4;K7TDA3;K7T935;X5J4Z5;X5J4N5;K7TGZ2;K7TD00;X5J518;K7TR59;K7TGW8;K7TGW3;K7TGQ7;K7TD11;K7T999;K7U634;K7U5Q9;K7TRQ8;K7TRF6;K7TGR2;K7TDP8;K7TD70;K7TD49;K7T9J4;K7T977;K7T958;X5J5E0;X5J5C4;X5J4Y8;K7TQZ1;K7T918;K7TRN5;K7TRH0;K7TD77;X5J4R0;B5UB70;A0A075B5Q0;U5JE77;A2NPL2;P18526;P18524
	O88668;K4DI63;J3QP41	Protein CREG1	Creg1	2.02366	26.6334	27.1059	27.1896	27.1565	NaN	25.731	26.2578	25.0737	biological regulation;regulation of biological process;regulation of biosynthetic process;regulation of cellular biosynthetic process;regulation of cellular macromolecule biosynthetic process;regulation of cellular metabolic process;regulation of cellular process;regulation of gene expression;regulation of growth;regulation of macromolecule biosynthetic process;regulation of macromolecule metabol…	binding;catalytic activity;coenzyme binding;cofactor binding;FMN binding;nucleotide binding;oxidoreductase activity;protein binding;transcription factor binding	cell part;extracellular region;intracellular organelle part;intracellular part;macromolecular complex;nuclear part;nucleoplasm part;organelle part;protein complex;transcription factor complex			Completeproteome;Glycoprotein;Growthregulation;Referenceproteome;Secreted;Signal		+	4	4	4	24.1	24.1	24.1	24.452	0	15.04	1410300000	33	1.46329	0.0702105	1.16127	O88668;K4DI63;J3QP41
	O08900	Zinc finger protein Aiolos	Ikzf3	2.0072	NaN	25.6737	25.7996	24.9388	NaN	NaN	NaN	NaN	B cell activation;biological regulation;biosynthetic process;cell activation;cellular biosynthetic process;cellular macromolecule biosynthetic process;cellular macromolecule metabolic process;cellular metabolic process;cellular nitrogen compound metabolic process;cellular process;immune system process;leukocyte activation;lymphocyte activation;macromolecule biosynthetic process;macromolecule meta…	binding;cation binding;DNA binding;identical protein binding;ion binding;metal ion binding;nucleic acid binding;protein binding;protein dimerization activity;protein homodimerization activity;sequence-specific DNA binding;transition metal ion binding;zinc ion binding	cell part;cytoplasm;intracellular membrane-bounded organelle;intracellular organelle;intracellular part;membrane;membrane-bounded organelle;nucleus;organelle;plasma membrane		zf-C2H2	B-cellactivation;Completeproteome;Cytoplasm;DNA-binding;Metal-binding;Nucleus;Referenceproteome;Repeat;Transcription;Transcriptionregulation;Zinc;Zinc-finger	Ikaros complex;Ikaros-NuRD complex	+	5	5	3	12.6	12.6	9.1	57.967	0	38.355	619860000	22	1.90431	0.0580504	1.27875	O08900;Q8BTD0;Q3V1S4;A0A087WNX1;Q69ZC9
	P08730;CON__P08730-1	Keratin, type I cytoskeletal 13	Krt13	2.00246	29.2146	35.8191	30.8093	28.2159	30.7588	27.863	29.3392	28.0881	anatomical structure morphogenesis;cell communication;cellular process;cellular response to chemical stimulus;cellular response to external stimulus;cellular response to extracellular stimulus;cellular response to nutrient;cellular response to nutrient levels;cellular response to retinoic acid;cellular response to stimulus;cellular response to vitamin;cellular response to vitamin A;developmental …	structural molecule activity	cell part;cytoskeletal part;extracellular membrane-bounded organelle;extracellular organelle;extracellular region part;extracellular vesicular exosome;intermediate filament;intracellular organelle part;intracellular part;keratin filament;macromolecular complex;membrane-bounded organelle;membrane-bounded vesicle;organelle;organelle part;protein complex;vesicle		Filament	Alternativesplicing;Coiledcoil;Completeproteome;Directproteinsequencing;Glycoprotein;Intermediatefilament;Keratin;Referenceproteome			46	42	28	69.3	67.7	53.8	47.754	0	323.31	102460000000	587	0.505602	0.21422	0.711355	P08730;CON__P08730-1
	Q8BFT2	HAUS augmin-like complex subunit 4	Haus4	1.98975	27.2961	26.7754	26.545	NaN	NaN	NaN	NaN	NaN	cell cycle phase;cell cycle process;cell division;cellular component assembly;cellular component assembly at cellular level;cellular component organization;cellular component organization at cellular level;cellular component organization or biogenesis;cellular component organization or biogenesis at cellular level;cellular process;centrosome organization;cytoskeleton organization;microtubule cyto…		cell part;cytoplasm;cytoplasmic part;cytoskeletal part;HAUS complex;intracellular non-membrane-bounded organelle;intracellular organelle;intracellular organelle part;intracellular part;macromolecular complex;microtubule;microtubule associated complex;microtubule organizing center;non-membrane-bounded organelle;organelle;organelle part;protein complex;spindle			Cellcycle;Celldivision;Completeproteome;Cytoplasm;Cytoskeleton;Microtubule;Mitosis;Referenceproteome			3	3	3	14	14	14	42.196	0.0066245	2.1833	2996800000	8	0.957362	0.118222	0.964638	Q8BFT2
	Q8R1F0	Leydig cell tumor 10 kDa protein homolog	D8Ertd738e	1.9629	27.5148	27.46	27.46	26.5818	26.7901	NaN	27.0157	25.7041					DUF2462	Completeproteome;Referenceproteome			3	3	3	27.7	27.7	27.7	10.197	0.00050813	4.2343	2336400000	54	0.764829	0.144887	0.866436	Q8R1F0
	Q64446;B1AQ57	Copper-transporting ATPase 2	Atp7b	1.9389	26.1671	25.2951	25.343	24.9125	NaN	NaN	NaN	NaN	biological regulation;body fluid secretion;cation homeostasis;cation transport;cellular cation homeostasis;cellular chemical homeostasis;cellular copper ion homeostasis;cellular divalent inorganic cation homeostasis;cellular homeostasis;cellular ion homeostasis;cellular process;cellular zinc ion homeostasis;chemical homeostasis;copper ion homeostasis;copper ion import;copper ion transmembrane tra…	active transmembrane transporter activity;adenyl nucleotide binding;adenyl ribonucleotide binding;ATP binding;ATPase activity;ATPase activity, coupled;ATPase activity, coupled to movement of substances;ATPase activity, coupled to transmembrane movement of ions;ATPase activity, coupled to transmembrane movement of ions, phosphorylative mechanism;ATPase activity, coupled to transmembrane movement o…	basolateral plasma membrane;cell part;cytoplasmic membrane-bounded vesicle;cytoplasmic part;cytoplasmic vesicle;endosome;Golgi apparatus;Golgi apparatus part;integral to membrane;intracellular membrane-bounded organelle;intracellular organelle;intracellular organelle part;intracellular part;intrinsic to membrane;late endosome;membrane;membrane part;membrane-bounded organelle;membrane-bounded vesi…		E1-E2_ATPase;HMA;Hydrolase	ATP-binding;Completeproteome;Copper;Coppertransport;Diseasemutation;Golgiapparatus;Hydrolase;Iontransport;Magnesium;Membrane;Metal-binding;Nucleotide-binding;Referenceproteome;Repeat;Transmembrane;Transmembranehelix;Transport		+	7	7	6	8.3	8.3	7.7	157.19	0	10.372	450480000	10	2.48406	0.0440851	1.37378	Q64446;B1AQ57
	Q9D1H7;D3Z4J5;D3Z7S0	Golgi to ER traffic protein 4 homolog	Get4	1.90726	25.69	25.7821	25.7865	25.9155	NaN	NaN	NaN	NaN	cellular localization;cellular macromolecule localization;cellular process;cellular protein localization;establishment of localization;localization;localization within membrane;macromolecule localization;protein insertion into ER membrane;protein insertion into membrane;protein localization;protein localization to organelle;tail-anchored membrane protein insertion into ER membrane;transport		BAT3 complex;cell part;cytoplasmic part;cytosolic part;ER membrane insertion complex;intracellular part;macromolecular complex;protein complex		DUF410	Acetylation;Alternativesplicing;Completeproteome;Cytoplasm;Referenceproteome;Transport		+	3	3	3	11.3	11.3	11.3	36.525	0	12.986	566890000	20	6.90954	0.00890909	1.78769	Q9D1H7;D3Z4J5;D3Z7S0
	A0A1B0GR98	RIKEN cDNA 1810010H24 gene	1810010H24Rik	1.8965	27.9911	28.0951	28.4038	28.3051	26.2127	25.9828	27.0318	25.9817						Completeproteome;Referenceproteome		+	7	7	7	20.3	20.3	20.3	33.674	0	21.097	2209900000	38	3.41206	0.0256	1.49743	A0A1B0GR98;A0A1B0GT03;Q08AU9
	Q8BIH0;A0A0R4J060;J3QNK5	Histone deacetylase complex subunit SAP130	Sap130	1.8936	25.2965	25.2258	25.7077	26.2661	NaN	NaN	NaN	NaN	biological regulation;biosynthetic process;cellular biosynthetic process;cellular component organization;cellular component organization at cellular level;cellular component organization or biogenesis;cellular component organization or biogenesis at cellular level;cellular macromolecule biosynthetic process;cellular macromolecule metabolic process;cellular metabolic process;cellular nitrogen comp…	acetyltransferase activity;catalytic activity;histone acetyltransferase activity;lysine N-acetyltransferase activity;N-acetyltransferase activity;N-acyltransferase activity;protein binding transcription factor activity;transcription coactivator activity;transcription cofactor activity;transcription factor binding transcription factor activity;transferase activity;transferase activity, transferrin…	cell part;histone acetyltransferase complex;intracellular organelle part;intracellular part;macromolecular complex;nuclear part;nucleoplasm part;organelle part;protein complex;SAGA-type complex;STAGA complex			Acetylation;Alternativesplicing;Completeproteome;Nucleus;Phosphoprotein;Referenceproteome;Repressor;Transcription;Transcriptionregulation;Ublconjugation		+	7	7	7	10.1	10.1	10.1	111.23	0	19.054	711360000	15	2.4753	0.04848	1.34928	Q8BIH0;A0A0R4J060;J3QNK5
	Q8R2T8;Q3UI98	General transcription factor 3C polypeptide 5	Gtf3c5	1.87908	25.9249	NaN	25.1236	25.635	NaN	NaN	NaN	NaN	biosynthetic process;cell differentiation;cellular biosynthetic process;cellular developmental process;cellular macromolecule biosynthetic process;cellular macromolecule metabolic process;cellular metabolic process;cellular nitrogen compound metabolic process;cellular process;developmental process;macromolecule biosynthetic process;macromolecule metabolic process;metabolic process;muscle cell dif…	binding;DNA binding;nucleic acid binding	cell part;intracellular organelle part;intracellular part;macromolecular complex;nuclear part;nucleoplasm part;organelle part;protein complex;transcription factor complex;transcription factor TFIIIC complex		Tau95	Acetylation;Alternativesplicing;Completeproteome;DNA-binding;Nucleus;Referenceproteome;Transcription		+	8	8	8	19.2	19.2	19.2	60.501	0	28.878	900870000	19	2.45057	0.0512941	1.33738	Q8R2T8;Q3UI98;H3BJX5
	E9PUM5;Q0KHD2;E9Q8B6;B2RUG5;Q0KHD3;E9Q8B5		Gm4788	1.87126	24.8984	25.0559	25.793	26.0437	NaN	24.8962	NaN	NaN					Sushi	Completeproteome;Disulfidebond;Referenceproteome;Signal		+	5	3	2	6.9	5	3.7	91.444	0	8.4032	228170000	12	1.84317	0.0664179	1.20801	E9PUM5;Q0KHD2;E9Q8B6;B2RUG5;Q0KHD3;E9Q8B5
	Q0GUM3;Q0GUM2;U5NFV2		Gm12250;Irgb10	1.86204	27.9788	30.209	28.1105	29.2913	27.1702	26.6512	27.4482	26.872		binding;catalytic activity;GTP binding;guanyl nucleotide binding;guanyl ribonucleotide binding;hydrolase activity;hydrolase activity, acting on acid anhydrides;nucleotide binding;purine nucleotide binding;purine ribonucleoside triphosphate binding;purine ribonucleotide binding;ribonucleotide binding	cell part;membrane		IIGP			+	19	19	19	66.4	66.4	66.4	47.263	0	274.35	5180200000	95	1.81341	0.0685217	1.19716	Q0GUM3;Q0GUM2;U5NFV2
	Q07456	Protein AMBP;Alpha-1-microglobulin;Inter-alpha-trypsin inhibitor light chain;Trypstatin	Ambp	1.85144	32.0963	31.3903	30.0683	30.8588	29.1185	29.6022	29.4689	28.8183	catabolic process;cellular macromolecule metabolic process;cellular metabolic process;cellular process;cellular protein metabolic process;macromolecule catabolic process;macromolecule metabolic process;macromolecule modification;metabolic process;primary metabolic process;protein catabolic process;protein maturation;protein metabolic process;protein modification process;protein-chromophore linkage	binding;cation binding;endopeptidase inhibitor activity;endopeptidase regulator activity;enzyme inhibitor activity;enzyme regulator activity;heme binding;identical protein binding;IgA binding;immunoglobulin binding;ion binding;iron ion binding;metal ion binding;peptidase inhibitor activity;peptidase regulator activity;protein binding;protein complex binding;protein dimerization activity;protein h…	cell part;cell surface;extracellular region part;extracellular space;intracellular membrane-bounded organelle;intracellular organelle;intracellular part;membrane;membrane-bounded organelle;organelle;plasma membrane		Kunitz_BPTI;Lipocalin	Chromophore;Cleavageonpairofbasicresidues;Completeproteome;Disulfidebond;Glycoprotein;Phosphoprotein;Proteaseinhibitor;Referenceproteome;Repeat;Secreted;Serineproteaseinhibitor;Signal		+	12	12	12	26.6	26.6	26.6	39.029	0	113.31	15236000000	129	2.146	0.0576774	1.26531	Q07456;CON__P00978
	A0A075B5P6;A0A075B6A0;P01872	Ig mu chain C region	Ighm	1.84872	33.0955	32.5711	32.7276	33.5121	31.1276	31.8959	30.8852	30.6027	activation of immune response;activation of MAPK activity;adaptive immune response;adaptive immune response based on somatic recombination of immune receptors built from immunoglobulin superfamily domains;antigen processing and presentation;antigen receptor-mediated signaling pathway;B cell mediated immunity;B cell receptor signaling pathway;biological regulation;cell surface receptor linked sign…	antigen binding;binding;molecular transducer activity;receptor activity;signal transducer activity;signaling receptor activity;transmembrane signaling receptor activity	B cell receptor complex;cell part;cytoplasmic part;external side of plasma membrane;extracellular region part;immunoglobulin complex;immunoglobulin complex, circulating;intracellular part;macromolecular complex;membrane part;perinuclear region of cytoplasm;plasma membrane part;protein complex;receptor complex		C1-set;V-set	3D-structure;Alternativesplicing;Completeproteome;Directproteinsequencing;Disulfidebond;Glycoprotein;ImmunoglobulinCregion;Immunoglobulindomain;Referenceproteome;Secreted		+	25	25	25	45.1	45.1	45.1	49.943	0	315.18	107670000000	514	2.74376	0.0451789	1.37162	A0A075B5P6;A0A075B6A0;P01872;Q65ZL8
	Q8VHL0	Urea transporter 1	Slc14a1	1.83192	27.6382	NaN	24.8236	25.1051	NaN	NaN	NaN	NaN		amide transmembrane transporter activity;substrate-specific transmembrane transporter activity;substrate-specific transporter activity;transmembrane transporter activity;transporter activity;urea transmembrane transporter activity;water transmembrane transporter activity	basolateral plasma membrane;cell part;integral to membrane;intrinsic to membrane;membrane;membrane part;plasma membrane;plasma membrane part		UT	Alternativesplicing;Cellmembrane;Completeproteome;Glycoprotein;Membrane;Referenceproteome;Transmembrane;Transmembranehelix;Transport		+	5	5	5	21.4	21.4	21.4	42.125	0	37.999	839760000	13	1.21673	0.099767	1.02064	Q8VHL0
	P06330;Q9QXF0;Q9QXE9;P01757;P01756	Ig heavy chain V region AC38 205.12;Ig heavy chain V region J558;Ig heavy chain V region MOPC 104E		1.82329	30.8658	29.3431	29.1702	30.5129	29.5114	28.3805	26.8115	27.8953		antigen binding;binding			V-set	3D-structure;Completeproteome;Directproteinsequencing;Disulfidebond;Glycoprotein;Immunoglobulindomain;ImmunoglobulinVregion;Referenceproteome		+	5	4	0	57.6	45.8	0	12.934	0	130.52	11336000000	113	1.3919	0.0935281	1.07205	P06330;Q9QXF0;Q9QXE9;P01757;P01756;X5J4Y7;A0A075B5U5;A0A0A6YWX0;Q65ZR6
	P62342	Selenoprotein T	Selt	1.81686	26.4289	26.2906	25.89	NaN	NaN	NaN	NaN	NaN	biological regulation;cell redox homeostasis;cellular homeostasis;cellular process;homeostatic process;regulation of biological process;regulation of biological quality;regulation of cellular process	binding;selenium binding			Rdx	Completeproteome;Redox-activecenter;Referenceproteome;Selenocysteine;Signal			3	3	3	22.6	22.6	22.6	22.292	0	16.009	532970000	15	0.999182	0.128034	0.938632	P62342
	P21956;Q3TDU5	Lactadherin	Mfge8	1.81057	32.8658	31.4601	31.6268	32.5967	30.1755	30.6981	30.5028	29.9307	anatomical structure formation involved in morphogenesis;angiogenesis;biological adhesion;biological regulation;cell adhesion;cell recognition;cellular component organization;cellular component organization or biogenesis;cellular membrane organization;cellular process;developmental process;fertilization;membrane invagination;membrane organization;phagocytosis, engulfment;phagocytosis, recognition…	binding;integrin binding;lipid binding;phosphatidylethanolamine binding;phosphatidylserine binding;phospholipid binding;protein binding;protein complex binding;receptor binding	cell part;external side of plasma membrane;extracellular matrix;extracellular membrane-bounded organelle;extracellular organelle;extracellular region part;extracellular space;extracellular vesicular exosome;extrinsic to membrane;extrinsic to plasma membrane;membrane part;membrane-bounded organelle;membrane-bounded vesicle;organelle;plasma membrane part;vesicle		EGF;F5_F8_type_C;hEGF	3D-structure;Alternativesplicing;Angiogenesis;Celladhesion;Completeproteome;Directproteinsequencing;Disulfidebond;EGF-likedomain;Fertilization;Glycoprotein;Membrane;Referenceproteome;Repeat;Secreted;Signal		+	24	24	24	41.7	41.7	41.7	51.24	0	323.31	85154000000	556	2.46114	0.0540561	1.30414	P21956;Q3TDU5;Q9QWQ1
	CON__P01966			1.79151	31.4825	30.0383	26.7115	29.0588	NaN	29.7084	28.3696	29.3542									7	5	5	55.6	49.3	49.3	15.184	0	26.484	35710000000	565	0.412502	0.289005	0.613512	CON__P01966
	A2A9Z1;A2A9Z2;A0A023ZTV5;A0A023ZT56;Q3TWL4;Q8BHM1		Dmd	1.79086	26.5859	25.969	25.2657	26.1597	NaN	NaN	NaN	NaN	anatomical structure arrangement;anatomical structure development;anatomical structure homeostasis;biological regulation;biosynthetic process;cardiac muscle contraction;cell development;cellular biosynthetic process;cellular developmental process;cellular homeostasis;cellular localization;cellular macromolecule localization;cellular macromolecule metabolic process;cellular metabolic process;cellu…	binding;calcium ion binding;cation binding;ion binding;metal ion binding;structural constituent of muscle;structural molecule activity;transition metal ion binding;zinc ion binding	cell junction;cell part;cell projection;cell projection part;cell surface;cell-substrate junction;contractile fiber part;costamere;cytoplasmic part;dystrophin-associated glycoprotein complex;filopodium;intracellular membrane-bounded organelle;intracellular organelle;intracellular part;macromolecular complex;membrane;membrane part;membrane raft;membrane-bounded organelle;neuron projection terminus…	Arrhythmogenic right ventricular cardiomyopathy (ARVC);Dilated cardiomyopathy;Hypertrophic cardiomyopathy (HCM);Viral myocarditis	efhand_1;efhand_2;ZZ	Completeproteome;Referenceproteome		+	23	1	1	44.7	2.2	2.2	68.926	0	20.292	1242800000	32	2.44947	0.0541947	1.29189	A2A9Z1;A2A9Z2;A0A023ZTV5;A0A023ZT56;Q3TWL4;Q8BHM1;C5I8Q2
	Q80V26	Inositol monophosphatase 3	Impad1	1.76922	25.0856	25.0009	24.9141	25.4691	24.4138	NaN	NaN	NaN	alcohol biosynthetic process;alcohol metabolic process;amine metabolic process;aminoglycan metabolic process;anatomical structure development;anatomical structure morphogenesis;biosynthetic process;carbohydrate biosynthetic process;carbohydrate metabolic process;cell development;cellular biosynthetic process;cellular carbohydrate biosynthetic process;cellular carbohydrate metabolic process;cellul…	3'(2'),5'-bisphosphate nucleotidase activity;3'-nucleotidase activity;binding;catalytic activity;cation binding;hydrolase activity;hydrolase activity, acting on ester bonds;inositol monophosphate phosphatase activity;inositol or phosphatidylinositol phosphatase activity;inositol phosphate phosphatase activity;ion binding;metal ion binding;nucleotidase activity;phosphatase activity;phosphoric este…	cell part;cytoplasmic part;Golgi apparatus;integral to membrane;intracellular membrane-bounded organelle;intracellular organelle;intracellular part;intrinsic to membrane;membrane part;membrane-bounded organelle;organelle		Inositol_P	Completeproteome;Glycoprotein;Golgiapparatus;Hydrolase;Magnesium;Membrane;Metal-binding;Referenceproteome;Signal-anchor;Transmembrane;Transmembranehelix		+	3	3	3	16.6	16.6	16.6	38.616	0.00018608	7.0395	375640000	12	2.34142	0.057216	1.26205	Q80V26
	Q61216;Q8BRV3;Q3UJN6;Q3URU4	Double-strand break repair protein MRE11A	Mre11a	1.75401	26.7771	26.7165	26.5809	26.5916	NaN	NaN	NaN	26.6664	biological regulation;cell cycle checkpoint;cell cycle process;cell proliferation;cellular component organization;cellular component organization at cellular level;cellular component organization or biogenesis;cellular component organization or biogenesis at cellular level;cellular macromolecule metabolic process;cellular metabolic process;cellular nitrogen compound metabolic process;cellular pro…	ATPase activity;ATPase activity, coupled;ATP-dependent DNA helicase activity;ATP-dependent helicase activity;binding;catalytic activity;cation binding;DNA binding;DNA helicase activity;DNA-dependent ATPase activity;endonuclease activity;exonuclease activity;helicase activity;hydrolase activity;hydrolase activity, acting on acid anhydrides;hydrolase activity, acting on acid anhydrides, in phosphor…	cell part;chromosomal part;chromosome, telomeric region;intracellular membrane-bounded organelle;intracellular organelle;intracellular organelle part;intracellular part;membrane-bounded organelle;nucleus;organelle;organelle part	Homologous recombination;Non-homologous end-joining	Metallophos;Mre11_DNA_bind	Acetylation;Alternativesplicing;Completeproteome;DNAdamage;DNArepair;Endonuclease;Exonuclease;Hydrolase;Manganese;Meiosis;Nuclease;Nucleus;Phosphoprotein;Referenceproteome			9	9	9	23.1	23.1	23.1	80.222	0	9.7835	2071700000	27	1.27198	0.103292	1.01299	Q61216;Q8BRV3;Q3UJN6;Q3URU4;B2KF76;B2KF75;F6RX99;Q3TU24
	A0A075B5P3;A0A0F7R1P3;A0A0F7QZE4;Q91Z05;Q8R3H6;Q569X1;P01867;Q5R3X7;A0A0A6YVP0	Ig gamma-2B chain C region	Ighg2b;Ighg;Igh-3	1.7477	32.954	31.2159	30.0492	31.7086	29.9732	30.3618	29.3885	29.2134		antigen binding;binding	cell part;extracellular region;integral to membrane;intrinsic to membrane;membrane;membrane part;plasma membrane		C1-set;V-set	3D-structure;Alternativesplicing;Cellmembrane;Completeproteome;Disulfidebond;Glycoprotein;ImmunoglobulinCregion;Immunoglobulindomain;Membrane;Referenceproteome;Repeat;Secreted;Transmembrane;Transmembranehelix		+	11	11	10	28	28	23.2	36.568	0	110.59	32358000000	263	1.42519	0.0916513	1.05458	A0A075B5P3;A0A0F7R1P3;A0A0F7QZE4;Q91Z05;Q8R3H6;Q569X1;P01867;Q5R3X7;A0A0A6YVP0;Q5R3X8
	P11589;A2BIN1;Q4FZE8	Major urinary protein 2	Mup2;Mup10;Mup1	1.7461	25.2581	26.2736	27.7096	28.0998	25.8895	NaN	NaN	26.7511	aerobic respiration;anatomical structure morphogenesis;behavior;biological regulation;carbohydrate homeostasis;cell part morphogenesis;cellular component morphogenesis;cellular component organization;cellular component organization at cellular level;cellular component organization or biogenesis;cellular component organization or biogenesis at cellular level;cellular developmental process;cellular…	binding;catalytic activity;insulin-activated receptor activity;kinase activity;molecular transducer activity;odorant binding;pheromone binding;phosphotransferase activity, alcohol group as acceptor;protein kinase activity;protein tyrosine kinase activity;receptor activity;signal transducer activity;signaling receptor activity;transferase activity;transferase activity, transferring phosphorus-cont…	cell part;cytoplasmic part;cytosol;extracellular region;extracellular region part;extracellular space;intracellular membrane-bounded organelle;intracellular organelle;intracellular part;membrane-bounded organelle;nucleus;organelle		Lipocalin	3D-structure;Completeproteome;Disulfidebond;Pheromone-binding;Referenceproteome;Secreted;Signal;Transport			6	6	2	52.8	52.8	10.6	20.663	0	19.566	942650000	26	0.89755	0.139291	0.879712	P11589;A2BIN1;Q4FZE8
	Q91W96;Q3TM92;Q3TI31	Anaphase-promoting complex subunit 4	Anapc4	1.69605	26.0333	25.3749	24.9851	24.7255	NaN	NaN	25.6356	NaN	anaphase-promoting complex-dependent proteasomal ubiquitin-dependent protein catabolic process;biological regulation;catabolic process;cell cycle phase;cell cycle process;cell division;cellular catabolic process;cellular component organization;cellular component organization at cellular level;cellular component organization or biogenesis;cellular component organization or biogenesis at cellular l…		anaphase-promoting complex;cell part;cullin-RING ubiquitin ligase complex;intracellular organelle part;intracellular part;macromolecular complex;nuclear part;nuclear ubiquitin ligase complex;organelle part;protein complex;ubiquitin ligase complex	Cell cycle;Cell cycle - yeast;Meiosis - yeast;Oocyte meiosis;Progesterone-mediated oocyte maturation;Ubiquitin mediated proteolysis	Apc4;Apc4_WD40	Cellcycle;Celldivision;Completeproteome;Mitosis;Phosphoprotein;Referenceproteome;Ublconjugationpathway	Anaphase-promoting complex		8	8	8	18	18	18	91.707	0	14.456	414450000	16	1.13455	0.122459	0.951424	Q91W96;Q3TM92;Q3TI31;Q3TSH0;A0A0G2JGY2;A0A0G2JF77
	Q02105	Complement C1q subcomponent subunit C	C1qc	1.66247	26.1942	25.0463	24.9679	NaN	NaN	NaN	NaN	NaN	activation of immune response;biological regulation;complement activation;complement activation, classical pathway;defense response;humoral immune response;immune effector process;immune response;immune system process;innate immune response;macromolecule metabolic process;metabolic process;negative regulation of biological process;negative regulation of cell differentiation;negative regulation of…		cell part;collagen;extracellular matrix part;extracellular region part;membrane	Chagas disease (American trypanosomiasis);Complement and coagulation cascades;Prion diseases;Staphylococcus aureus infection;Systemic lupus erythematosus	Collagen;TNF	Collagen;Complementpathway;Completeproteome;Disulfidebond;Hydroxylation;Immunity;Innateimmunity;Referenceproteome;Repeat;Secreted;Signal		+	4	4	4	19.9	19.9	19.9	25.991	0	14.219	408970000	6	1.90273	0.0728589	1.12923	Q02105
	O35594;A0A0G2JFG8	Intraflagellar transport protein 81 homolog	Ift81	1.64438	25.7128	25.3198	26.0223	NaN	24.751	NaN	NaN	NaN	cell differentiation;cellular developmental process;cellular process;developmental process;gamete generation;male gamete generation;multicellular organismal development;multicellular organismal process;multicellular organismal reproductive process;reproductive process;spermatogenesis		cell part;cell projection;centrosome;cilium;cytoplasmic part;cytoskeletal part;intracellular non-membrane-bounded organelle;intracellular organelle;intracellular organelle part;intracellular part;microtubule organizing center;non-membrane-bounded organelle;organelle;organelle part			Alternativeinitiation;Coiledcoil;Completeproteome;Developmentalprotein;Differentiation;Phosphoprotein;Referenceproteome;Spermatogenesis		+	9	9	9	14.3	14.3	14.3	79.284	0	20.685	895780000	27	1.95572	0.0724938	1.13091	O35594;A0A0G2JFG8;Q3TTH0;D3Z5A8
	Q8CFB4;Q8BU78;Q8BMN7	Guanylate-binding protein 5	Gbp5	1.59946	NaN	27.3283	25.8616	27.1846	25.3305	NaN	24.8575	25.3462	catabolic process;cellular catabolic process;cellular metabolic process;cellular nitrogen compound catabolic process;cellular nitrogen compound metabolic process;cellular process;cellular response to chemical stimulus;cellular response to cytokine stimulus;cellular response to interferon-gamma;cellular response to organic substance;cellular response to stimulus;GTP catabolic process;GTP metabolic…	binding;catalytic activity;GTP binding;GTPase activity;guanyl nucleotide binding;guanyl ribonucleotide binding;hydrolase activity;hydrolase activity, acting on acid anhydrides;hydrolase activity, acting on acid anhydrides, in phosphorus-containing anhydrides;nucleoside-triphosphatase activity;nucleotide binding;purine nucleotide binding;purine ribonucleoside triphosphate binding;purine ribonucleo…	cell part;cytoplasmic part;cytoplasmic vesicle;intracellular organelle;intracellular part;membrane;organelle;vesicle		GBP;GBP_C	Antimicrobial;Completeproteome;Cytoplasm;GTP-binding;Lipoprotein;Membrane;Methylation;Nucleotide-binding;Prenylation;Referenceproteome			10	10	10	28.8	28.8	28.8	66.929	0	51.673	789070000	25	1.27693	0.118903	0.960783	Q8CFB4;Q8BU78;Q8BMN7
	Q9JHK4;Q3UIH7;Q921J9	Geranylgeranyl transferase type-2 subunit alpha	Rabggta	1.59679	25.065	25.0326	24.9465	25.1698	NaN	NaN	NaN	NaN	cellular macromolecule metabolic process;cellular metabolic process;cellular process;cellular protein metabolic process;macromolecule metabolic process;macromolecule modification;metabolic process;primary metabolic process;protein geranylgeranylation;protein metabolic process;protein modification process;protein prenylation	binding;catalytic activity;cation binding;ion binding;metal ion binding;prenyltransferase activity;protein geranylgeranyltransferase activity;protein prenyltransferase activity;Rab geranylgeranyltransferase activity;transferase activity;transferase activity, transferring alkyl or aryl (other than methyl) groups;transition metal ion binding;zinc ion binding			LRR_1;PPTA;RabGGT_insert	3D-structure;Alternativesplicing;Completeproteome;Leucine-richrepeat;Metal-binding;Prenyltransferase;Referenceproteome;Repeat;Transferase;Zinc		+	6	6	6	13.9	13.9	13.9	64.989	0	16.868	280040000	14	2.79694	0.0612283	1.23466	Q9JHK4;Q3UIH7;Q921J9
	B1AZP2;Q3UCF7;B7ZNS2;H3BJD4;I1E4X0;F6YMR0;E9PUF2	Disks large-associated protein 4	Dlgap4	1.59298	25.4334	25.3267	25.59	26.146	NaN	NaN	NaN	NaN	cell communication;cell-cell signaling;cellular process;signaling		cell part;membrane;synapse		GKAP	Alternativesplicing;Completeproteome;Membrane;Phosphoprotein;Referenceproteome		+	4	4	4	5.6	5.6	5.6	108.04	0	16.916	675600000	15	2.5645	0.0685588	1.20183	B1AZP2;Q3UCF7;B7ZNS2;H3BJD4;I1E4X0;F6YMR0;E9PUF2
	Q7TT36;Q8BMW6	Probable G-protein coupled receptor 125	Gpr125;Adgra3	1.59246	NaN	25.8236	24.9891	26.0442	NaN	NaN	NaN	NaN	biological regulation;cell surface receptor linked signaling pathway;cellular process;cellular response to stimulus;G-protein coupled receptor protein signaling pathway;neuropeptide signaling pathway;regulation of biological process;regulation of cellular process;response to stimulus;signal transduction	G-protein coupled receptor activity;molecular transducer activity;receptor activity;signal transducer activity;signaling receptor activity;transmembrane signaling receptor activity	cell part;external side of plasma membrane;integral to membrane;intrinsic to membrane;membrane part;plasma membrane part		7tm_2;GPS;HRM;I-set;LRR_1	Cellmembrane;Completeproteome;Glycoprotein;G-proteincoupledreceptor;Immunoglobulindomain;Leucine-richrepeat;Membrane;Receptor;Referenceproteome;Repeat;Signal;Transducer;Transmembrane;Transmembranehelix			2	2	2	2.7	2.7	2.7	144.7	0	8.5596	304590000	14	1.06382	0.137684	0.896101	Q7TT36;Q8BMW6
	Q66K04;X5J4K8;K7TGZ8;K7TDR2;K7T952;X5J5K8;A0A0B4J1J6;Q2VT26		Igh;Ighv10-1	1.58871	25.5982	25.2452	25.7895	24.6852	NaN	NaN	NaN	NaN			cell part;integral to membrane;intrinsic to membrane;membrane part		C1-set;V-set	Membrane;Transmembrane;Transmembranehelix		+	4	2	1	9.3	4.2	2.8	52.258	0.0012806	3.1481	278020000	11	2.17132	0.0713962	1.14094	Q66K04;X5J4K8;K7TGZ8;K7TDR2;K7T952;X5J5K8;A0A0B4J1J6;Q2VT26;X5J4W0;X5J4K3;K7U669;Q2VT28;Q2VR03;Q2VT24
	Q91X72	Hemopexin	Hpx	1.55966	32.4668	32.3983	32.2121	32.3922	30.8039	31.1004	30.4849	30.8415	biological regulation;cellular metabolic process;cellular process;cofactor metabolic process;establishment of localization;heme metabolic process;hemoglobin metabolic process;heterocycle metabolic process;macromolecule metabolic process;metabolic process;nitrogen compound metabolic process;pigment metabolic process;porphyrin-containing compound metabolic process;positive regulation of adaptive im…	binding;cation binding;ion binding;metal ion binding	extracellular region part;extracellular space		Hemopexin	Completeproteome;Disulfidebond;Glycoprotein;Heme;Iron;Metal-binding;Referenceproteome;Repeat;Secreted;Signal;Transport		+	20	20	20	41.1	41.1	41.1	51.317	0	153.97	45897000000	356	4.55255	0.0447083	1.37123	Q91X72;Q8K1U6;A0A1B0GS57
	Q9QZS0;F6RIS8	Collagen alpha-3(IV) chain;Tumstatin	Col4a3	1.55085	32.2395	32.3667	33.0548	32.8301	31.0612	30.5664	31.5871	31.073	activation of caspase activity;biological adhesion;biological regulation;cell adhesion;cell proliferation;cell surface receptor linked signaling pathway;cellular component organization;cellular component organization at cellular level;cellular component organization or biogenesis;cellular component organization or biogenesis at cellular level;cellular process;cellular response to stimulus;extrace…	binding;extracellular matrix structural constituent;integrin binding;protein binding;protein complex binding;receptor binding;structural molecule activity	collagen;collagen type IV;extracellular matrix part;extracellular region part;sheet-forming collagen		C4;Collagen	Basementmembrane;Celladhesion;Collagen;Completeproteome;Disulfidebond;Extracellularmatrix;Glycoprotein;Isopeptidebond;Phosphoprotein;Referenceproteome;Repeat;Secreted;Signal;Ublconjugation		+	7	7	7	8	8	8	161.72	0	123.84	39442000000	123	2.80906	0.0669173	1.20847	Q9QZS0;F6RIS8;M0QWQ2
	Q9JLI6;A0A0R4J069;F7D651;F6ZFP8	Selenocysteine lyase	Scly	1.51933	26.8086	26.7141	26.7733	26.2785	26.2132	NaN	NaN	26.2043		binding;carbon-sulfur lyase activity;catalytic activity;cofactor binding;lyase activity;pyridoxal phosphate binding;selenocysteine lyase activity;transferase activity;vitamin B6 binding;vitamin binding	cell part;cytoplasmic part;cytosol;intracellular part	Selenocompound metabolism	Aminotran_5	Alternativesplicing;Completeproteome;Cytoplasm;Directproteinsequencing;Lyase;Pyridoxalphosphate;Referenceproteome;Transferase			4	4	4	14.6	14.6	14.6	47.173	0	11.452	1026800000	16	1.02942	0.14627	0.861934	Q9JLI6;A0A0R4J069;F7D651;F6ZFP8;M0QWF1;F7BB44;D3Z7G6
	Q62252;Q545M2	Sperm surface protein Sp17	Spa17	1.51824	25.3908	NaN	26.766	25.3803	NaN	NaN	NaN	NaN	binding of sperm to zona pellucida;biological regulation;cell motility;cell recognition;cell-cell recognition;cellular component movement;cellular process;cellular process involved in reproduction;cellular response to stimulus;ciliary or flagellar motility;locomotion;regulation of biological process;regulation of cellular process;reproductive process;response to stimulus;signal transduction;sperm…	cAMP-dependent protein kinase regulator activity;enzyme regulator activity;kinase regulator activity;protein kinase regulator activity	cell part;cell projection;cilium;cytoplasm;intracellular part;membrane;motile cilium;primary cilium		IQ;RIIa	Completeproteome;Membrane;Referenceproteome			2	2	2	26.8	26.8	26.8	17.296	0	8.9448	890300000	11	1.19157	0.134661	0.908547	Q62252;Q545M2
	Q61646;Q3UBS3	Haptoglobin;Haptoglobin alpha chain;Haptoglobin beta chain	Hp	1.5035	30.8118	31.3955	31.2771	30.7137	29.3798	29.6006	29.8457	29.3579	acute inflammatory response;acute-phase response;anatomical structure development;anatomical structure morphogenesis;defense response;defense response to bacterium;developmental process;gamete generation;inflammatory response;liver development;macromolecule metabolic process;male gamete generation;metabolic process;multicellular organismal process;multicellular organismal reproductive process;mul…	antioxidant activity;catalytic activity;endopeptidase activity;hydrolase activity;peptidase activity;peptidase activity, acting on L-amino acid peptides;serine hydrolase activity;serine-type endopeptidase activity;serine-type peptidase activity	cell part;cytoplasmic part;endoplasmic reticulum;extracellular region part;extracellular space;Golgi apparatus;intracellular membrane-bounded organelle;intracellular organelle;intracellular part;membrane-bounded organelle;organelle		Trypsin	Acutephase;Antibiotic;Antimicrobial;Antioxidant;Completeproteome;Disulfidebond;Glycoprotein;Hemoglobin-binding;Immunity;Referenceproteome;Secreted;Serineproteasehomolog;Signal;Sushi		+	16	16	16	44.7	44.7	44.7	38.752	0	313.03	19468000000	158	3.50168	0.0595238	1.24934	Q61646;Q3UBS3
	Q8R0I8;Q4LDF6;Q61407;Q61405		Cfhr2	1.47888	29.5343	29.5758	30.1576	30.3145	28.0413	28.4259	28.7437	28.456					Sushi	Completeproteome;Disulfidebond;Referenceproteome;Signal		+	5	2	1	14.1	4.5	2.8	58.071	0.00018584	6.9822	10044000000	36	3.0198	0.0695319	1.18687	Q8R0I8;Q4LDF6;Q61407;Q61405
	Q6YJU1;Q8CB17;Q6YJU2;Q9QXC1	Fetuin-B	Fetub	1.47545	28.4198	28.4956	28.277	28.1351	27.227	27.105	26.2689	26.8248	fertilization;reproductive process;single fertilization	cysteine-type endopeptidase inhibitor activity;endopeptidase inhibitor activity;endopeptidase regulator activity;enzyme inhibitor activity;enzyme regulator activity;metalloendopeptidase inhibitor activity;metalloenzyme inhibitor activity;metalloenzyme regulator activity;peptidase inhibitor activity;peptidase regulator activity	extracellular region part;extracellular space		Cystatin	Completeproteome;Disulfidebond;Fertilization;Glycoprotein;Metalloenzymeinhibitor;Metalloproteaseinhibitor;Proteaseinhibitor;Referenceproteome;Repeat;Secreted;Signal		+	5	5	5	18.2	18.2	18.2	33.879	0	16.261	2690300000	72	3.19368	0.0690667	1.20191	Q6YJU1;Q8CB17;Q6YJU2;Q9QXC1
	A2AQ07	Tubulin beta-1 chain	Tubb1	1.47423	32.6353	28.9315	28.3231	28.8663	28.4741	28.1914	28.012	28.1818	cellular component assembly;cellular component assembly at cellular level;cellular component organization;cellular component organization at cellular level;cellular component organization or biogenesis;cellular component organization or biogenesis at cellular level;cellular macromolecular complex assembly;cellular macromolecular complex subunit organization;cellular process;cellular protein compl…	binding;catalytic activity;GTP binding;GTPase activity;guanyl nucleotide binding;guanyl ribonucleotide binding;hydrolase activity;hydrolase activity, acting on acid anhydrides;hydrolase activity, acting on acid anhydrides, in phosphorus-containing anhydrides;nucleoside-triphosphatase activity;nucleotide binding;purine nucleotide binding;purine ribonucleoside triphosphate binding;purine ribonucleo…	cell part;cytoplasm;cytoskeletal part;intracellular organelle part;intracellular part;macromolecular complex;membrane;microtubule;organelle part;plasma membrane;protein complex	Gap junction;Pathogenic Escherichia coli infection;Phagosome	Tubulin;Tubulin_C	Completeproteome;Cytoplasm;Cytoskeleton;GTP-binding;Microtubule;Nucleotide-binding;Phosphoprotein;Referenceproteome			20	17	12	55.9	53.7	40.8	50.44	0	215.36	23969000000	95	0.722692	0.206646	0.738553	A2AQ07
	Q9D1C9;Q3U5H9;D3U0D6	Ribosomal RNA-processing protein 7 homolog A	Rrp7a	1.46701	26.7307	26.852	26.973	26.7062	27.4503	26.3973	NaN	NaN		binding;nucleic acid binding;nucleotide binding;RNA binding		Ribosome biogenesis in eukaryotes	RRP7	Completeproteome;Phosphoprotein;Referenceproteome;RNA-binding			5	5	5	27.5	27.5	27.5	32.399	0	35.262	2781000000	27	0.760939	0.199872	0.752393	Q9D1C9;Q3U5H9;D3U0D6;E9QAX0;E9PYF0
	Q8BR70;B1AV66	Protein YIPF6;Protein YIPF	Yipf6	1.46528	25.5209	25.8502	25.4593	25.6991	24.7361	NaN	23.8789	24.397	anatomical structure development;cell development;cellular developmental process;cellular process;columnar/cuboidal epithelial cell development;developmental process;epithelial cell development;intestinal epithelial cell development	binding;identical protein binding;protein binding	cell part;cis-Golgi network;coated vesicle;cytoplasmic membrane-bounded vesicle;cytoplasmic part;cytoplasmic vesicle;endoplasmic reticulum;ER to Golgi transport vesicle;Golgi apparatus part;integral to membrane;intracellular membrane-bounded organelle;intracellular organelle;intracellular organelle part;intracellular part;intrinsic to membrane;membrane;membrane part;membrane-bounded organelle;mem…		Yip1	Completeproteome;Glycoprotein;Membrane;Referenceproteome;Transmembrane;Transmembranehelix		+	1	1	1	6.4	6.4	6.4	26.087	0.00017809	5.6197	449210000	20	2.86901	0.0706755	1.16238	Q8BR70;B1AV66
	Q059V7;P28293	Cathepsin G	Ctsg	1.4643	28.0658	28.3432	28.2273	27.3356	24.2413	26.9673	28.3198	26.5863	biological regulation;cell killing;defense response;defense response to fungus;disruption by host of symbiont cells;disruption of cells of other organism involved in symbiotic interaction;immune effector process;immune system process;interaction with symbiont;interspecies interaction between organisms;killing by host of symbiont cells;killing of cells in other organism involved in symbiotic inter…	binding;carbohydrate binding;catalytic activity;endopeptidase activity;glycosaminoglycan binding;heparin binding;hydrolase activity;pattern binding;peptidase activity;peptidase activity, acting on L-amino acid peptides;polysaccharide binding;serine hydrolase activity;serine-type endopeptidase activity;serine-type peptidase activity	cell part;cytoplasmic membrane-bounded vesicle;cytoplasmic part;cytoplasmic vesicle;cytoskeletal part;extracellular matrix;extracellular region part;extracellular space;intermediate filament;intracellular membrane-bounded organelle;intracellular organelle;intracellular organelle part;intracellular part;macromolecular complex;membrane;membrane-bounded organelle;membrane-bounded vesicle;organelle;o…	Amoebiasis;Lysosome;Neuroactive ligand-receptor interaction;Renin-angiotensin system;Systemic lupus erythematosus	Trypsin	Completeproteome;Directproteinsequencing;Disulfidebond;Glycoprotein;Hydrolase;Intermediatefilament;Membrane;Protease;Referenceproteome;Serineprotease;Signal;Zymogen			4	4	4	16.5	16.5	16.5	29.095	0	13.234	3790600000	65	0.834407	0.182332	0.779701	Q059V7;P28293
	P28665	Murinoglobulin-1	Mug1	1.45554	31.6973	31.714	32.2333	32.6923	30.1911	30.9292	30.9297	30.4648	biological regulation;negative regulation of catalytic activity;negative regulation of endopeptidase activity;negative regulation of hydrolase activity;negative regulation of molecular function;negative regulation of peptidase activity;regulation of biological process;regulation of catalytic activity;regulation of endopeptidase activity;regulation of hydrolase activity;regulation of metabolic pro…	endopeptidase inhibitor activity;endopeptidase regulator activity;enzyme inhibitor activity;enzyme regulator activity;peptidase inhibitor activity;peptidase regulator activity;serine-type endopeptidase inhibitor activity	extracellular region part;extracellular space		A2M;A2M_comp;A2M_N;A2M_N_2;A2M_recep;Thiol-ester_cl	Baitregion;Completeproteome;Directproteinsequencing;Disulfidebond;Glycoprotein;Proteaseinhibitor;Referenceproteome;Secreted;Serineproteaseinhibitor;Signal;Thioesterbond		+	51	51	36	45.3	45.3	31.8	165.3	0	323.31	32405000000	643	2.5477	0.0762667	1.11989	P28665;P28666;V9GZF6
	Q9JJX6;D3Z5U5;Q9Z257;Q3UCX4;Q3TR36;Q9WUN9;D3YYR5;Q9Z256	P2X purinoceptor 4;P2X purinoceptor	P2rx4	1.45288	24.8759	24.9289	25.1043	24.9801	NaN	NaN	NaN	NaN	biological regulation;biosynthetic process;calcium ion transport;cation transport;cellular biosynthetic process;cellular chemical homeostasis;cellular component assembly;cellular component organization;cellular component organization or biogenesis;cellular homeostasis;cellular ion homeostasis;cellular metabolic process;cellular nitrogen compound biosynthetic process;cellular nitrogen compound met…	adenyl nucleotide binding;adenyl ribonucleotide binding;ATP binding;ATP-gated ion channel activity;binding;cation binding;cation channel activity;cation transmembrane transporter activity;channel activity;copper ion binding;drug binding;excitatory extracellular ligand-gated ion channel activity;extracellular ATP-gated cation channel activity;extracellular ligand-gated ion channel activity;gated c…	apical part of cell;axon part;cell body;cell part;cell projection part;cytoskeletal part;integral to membrane;integral to plasma membrane;intracellular organelle part;intracellular part;intrinsic to membrane;intrinsic to plasma membrane;membrane part;neuronal cell body;organelle part;plasma membrane part;postsynaptic density;synapse part;terminal button	Calcium signaling pathway;Neuroactive ligand-receptor interaction	P2X_receptor	Alternativesplicing;Completeproteome;Disulfidebond;Glycoprotein;Ionchannel;Iontransport;Ligand-gatedionchannel;Membrane;Phosphoprotein;Receptor;Referenceproteome;Transmembrane;Transmembranehelix;Transport			2	2	2	4.6	4.6	4.6	43.437	0.0098645	1.886	167920000	5	1.48251	0.122991	0.951645	Q9JJX6;D3Z5U5;Q9Z257;Q3UCX4;Q3TR36;Q9WUN9;D3YYR5;Q9Z256
	Q8BH02	Torsin-4A	Tor4a	1.43699	25.1352	24.677	24.2669	24.3545	NaN	NaN	NaN	NaN	cellular macromolecule metabolic process;cellular metabolic process;cellular process;cellular protein metabolic process;chaperone mediated protein folding requiring cofactor;chaperone-mediated protein folding;'de novo' posttranslational protein folding;'de novo' protein folding;macromolecule metabolic process;metabolic process;primary metabolic process;protein folding;protein metabolic process	adenyl nucleotide binding;adenyl ribonucleotide binding;ATP binding;binding;catalytic activity;hydrolase activity;hydrolase activity, acting on acid anhydrides;hydrolase activity, acting on acid anhydrides, in phosphorus-containing anhydrides;nucleoside-triphosphatase activity;nucleotide binding;purine nucleotide binding;purine ribonucleoside triphosphate binding;purine ribonucleotide binding;pyr…	cell part;integral to membrane;intrinsic to membrane;membrane part		Torsin	ATP-binding;Completeproteome;Membrane;Nucleotide-binding;Phosphoprotein;Referenceproteome;Transmembrane;Transmembranehelix		+	5	5	5	10.3	10.3	10.3	47.585	0	25.288	293280000	8	2.23023	0.0934066	1.06864	Q8BH02;A0A0A6YWQ0;A0A0A6YXM0
	P01666;P01665;A0A140T8Q4;P01668;P01669;P01667;P01664	Ig kappa chain V-III region PC 7183;Ig kappa chain V-III region PC 7043;Ig kappa chain V-III region PC 7210;Ig kappa chain V-III region PC 7769;Ig kappa chain V-III region PC 6308;Ig kappa chain V-III region CBPC 101		1.43621	27.7021	27.2521	25.6647	27.0459	27.1051	26.4217	NaN	25.3236		antigen binding;binding			V-set	3D-structure;Completeproteome;Directproteinsequencing;Disulfidebond;Immunoglobulindomain;ImmunoglobulinVregion;Referenceproteome			3	3	2	53.2	53.2	36.9	11.952	0	55.868	1776700000	56	0.708532	0.212029	0.723017	P01666;P01665;A0A140T8Q4;P01668;P01669;P01667;P01664;A0A140T8Q0;A0A097PUG4
	D3Z623		9330159F19Rik	1.42484	25.3483	24.8699	26.4363	25.2862	NaN	NaN	NaN	NaN						Completeproteome;Referenceproteome			6	6	6	12.7	12.7	12.7	73.956	0	19.716	853920000	7	1.84923	0.10283	1.00577	D3Z623
	P46664;B9EIE9	Adenylosuccinate synthetase isozyme 2	Adss	1.42408	28.0911	28.6391	28.7793	28.7355	27.4066	27.1349	27.1147	26.8926	amine metabolic process;AMP biosynthetic process;AMP metabolic process;aspartate family amino acid metabolic process;aspartate metabolic process;biosynthetic process;carboxylic acid metabolic process;catabolic process;cellular amine metabolic process;cellular amino acid metabolic process;cellular biosynthetic process;cellular catabolic process;cellular ketone metabolic process;cellular metabolic …	adenylosuccinate synthase activity;binding;catalytic activity;cation binding;GTP binding;guanyl nucleotide binding;guanyl ribonucleotide binding;ion binding;ligase activity;ligase activity, forming carbon-nitrogen bonds;magnesium ion binding;metal ion binding;nucleotide binding;purine nucleotide binding;purine ribonucleoside triphosphate binding;purine ribonucleotide binding;ribonucleotide binding	cell part;cytoplasm;cytoplasmic part;cytosol;intracellular part;membrane;plasma membrane	Alanine, aspartate and glutamate metabolism;Purine metabolism	Adenylsucc_synt	Completeproteome;Cytoplasm;GTP-binding;Ligase;Magnesium;Metal-binding;Nucleotide-binding;Purinebiosynthesis;Referenceproteome		+	19	19	18	47.6	47.6	45.6	50.02	0	128.26	3396200000	63	3.52226	0.0680288	1.19567	P46664;B9EIE9;Q8C909
	Q9QUR8	Semaphorin-7A	Sema7a	1.41252	28.4634	28.1898	27.3546	27.565	26.9389	26.1557	26.5257	26.3025	biological regulation;cell surface receptor linked signaling pathway;cellular process;cellular response to stimulus;defense response;inflammatory response;integrin-mediated signaling pathway;positive regulation of axon extension;positive regulation of axonogenesis;positive regulation of biological process;positive regulation of cell communication;positive regulation of cell development;positive r…	receptor activity	anchored to membrane;cell part;external side of plasma membrane;intrinsic to membrane;membrane part;plasma membrane part	Axon guidance	PSI;Sema	Cellmembrane;Completeproteome;Developmentalprotein;Differentiation;Disulfidebond;Glycoprotein;GPI-anchor;Immunoglobulindomain;Inflammatoryresponse;Lipoprotein;Membrane;Neurogenesis;Referenceproteome;Signal		+	8	8	8	23.5	23.5	23.5	74.993	0	41.504	3379500000	63	2.40639	0.0914514	1.07747	Q9QUR8
	Q9D2P4	Ubiquitin-related modifier 1	Urm1	1.40589	NaN	24.8089	25.44	25.9259	NaN	NaN	NaN	NaN	cellular macromolecule metabolic process;cellular metabolic process;cellular nitrogen compound metabolic process;cellular process;macromolecule metabolic process;macromolecule modification;metabolic process;ncRNA metabolic process;ncRNA processing;nitrogen compound metabolic process;nucleic acid metabolic process;nucleobase-containing compound metabolic process;primary metabolic process;RNA metab…	catalytic activity;sulfurtransferase activity;transferase activity;transferase activity, transferring sulfur-containing groups	cell part;cytoplasm;intracellular part	Sulfur relay system	Urm1	3D-structure;Completeproteome;Cytoplasm;Isopeptidebond;Referenceproteome;tRNAprocessing;Ublconjugationpathway			2	2	2	37.6	37.6	37.6	11.323	0.00017495	5.0833	215370000	8	1.15768	0.147933	0.858617	Q9D2P4
	Q6P2B1;Q6DI95;Q3UL39;Q571K5	Transportin-3	Tnpo3	1.40444	25.0355	25.3356	24.9867	24.8794	25.0797	NaN	NaN	NaN	establishment of localization;establishment of localization in cell;establishment of protein localization;intracellular protein transport;intracellular transport;nuclear import;nuclear transport;nucleocytoplasmic transport;protein import;protein import into nucleus;protein targeting;protein transport;splicing factor protein import into nucleus;transport		cell part;cytoplasm;intracellular membrane-bounded organelle;intracellular organelle;intracellular part;membrane-bounded organelle;nucleus;organelle		Xpo1	Acetylation;Alternativesplicing;Completeproteome;Cytoplasm;Nucleus;Phosphoprotein;Proteintransport;Referenceproteome;Transport			6	6	6	14.8	14.8	14.8	104.17	0	15.327	458100000	24	1.45763	0.129437	0.925648	Q6P2B1;Q6DI95;Q3UL39;Q571K5;E9Q0H8;Q9CSV3;F6TDZ2
	O88783	Coagulation factor V;Coagulation factor V heavy chain;Coagulation factor V light chain	F5	1.39791	29.0741	26.9552	26.6348	26.7982	24.7673	27.0267	26.2259	25.8507	biological adhesion;biological regulation;blood circulation;blood coagulation;cell adhesion;cellular process;circulatory system process;coagulation;hemostasis;multicellular organismal process;regulation of biological quality;regulation of body fluid levels;system process	binding;cation binding;copper ion binding;ion binding;metal ion binding;transition metal ion binding	cell part;cytoplasmic membrane-bounded vesicle;cytoplasmic part;cytoplasmic vesicle;extracellular region part;extracellular space;intracellular membrane-bounded organelle;intracellular organelle;intracellular part;membrane-bounded organelle;membrane-bounded vesicle;organelle;platelet alpha granule;stored secretory granule;vesicle	Complement and coagulation cascades	Cu-oxidase_3;F5_F8_type_C;LSPR	Bloodcoagulation;Calcium;Completeproteome;Copper;Disulfidebond;Glycoprotein;Hemostasis;Metal-binding;Phosphoprotein;Referenceproteome;Repeat;Secreted;Signal;Sulfation;Zymogen			18	18	18	11.2	11.2	11.2	247.23	0	48.853	2149700000	40	0.966145	0.174683	0.803015	O88783;Q8C7H9;CON__Q28107
	Q9CQP2;Q5J9A9;Q8R3W2	Trafficking protein particle complex subunit 2	Trappc2;0610009B22Rik	1.39606	NaN	25.4632	26.0243	24.2902	NaN	NaN	NaN	NaN	biological regulation;biosynthetic process;cellular biosynthetic process;cellular macromolecule biosynthetic process;cellular macromolecule metabolic process;cellular metabolic process;cellular nitrogen compound metabolic process;cellular process;ER to Golgi vesicle-mediated transport;establishment of localization;establishment of localization in cell;Golgi vesicle transport;intracellular transpo…	binding;protein binding;transcription factor binding	cell part;cytoplasmic part;endoplasmic reticulum;Golgi apparatus;intracellular;intracellular membrane-bounded organelle;intracellular organelle;intracellular part;membrane-bounded organelle;nucleus;organelle;perinuclear region of cytoplasm		Sedlin_N	3D-structure;Completeproteome;Cytoplasm;Endoplasmicreticulum;ER-Golgitransport;Golgiapparatus;Nucleus;Referenceproteome;Transcription;Transport			4	4	4	40	40	40	16.441	0	8.8569	512290000	17	1.0467	0.163847	0.825653	Q9CQP2;Q5J9A9;Q8R3W2
	P63058;A0A0R4J1R8	Thyroid hormone receptor alpha	Thra	1.3942	NaN	26.6655	24.9451	27.4641	24.1788	NaN	NaN	23.2798	anatomical structure development;anatomical structure morphogenesis;behavior;biological adhesion;biological regulation;cartilage condensation;cell adhesion;cell differentiation;cell-cell adhesion;cellular developmental process;cellular process;cognition;cytoplasmic sequestering of protein;cytoplasmic sequestering of transcription factor;developmental process;erythrocyte differentiation;female cou…	binding;cation binding;chromatin binding;chromatin DNA binding;DNA binding;hormone binding;ion binding;ligand-dependent nuclear receptor activity;metal ion binding;molecular transducer activity;nucleic acid binding;protein binding;protein complex binding;receptor activity;regulatory region DNA binding;regulatory region nucleic acid binding;RNA binding;sequence-specific DNA binding;signal transduc…	cell part;cytoplasm;cytoplasmic part;cytosol;intracellular membrane-bounded organelle;intracellular organelle;intracellular part;membrane-bounded organelle;nucleus;organelle	Neuroactive ligand-receptor interaction	Hormone_recep;zf-C4	Alternativesplicing;Completeproteome;Cytoplasm;DNA-binding;Isopeptidebond;Metal-binding;Nucleus;Receptor;Referenceproteome;RNAediting;Transcription;Transcriptionregulation;Ublconjugation;Zinc;Zinc-finger			2	2	2	7.9	7.9	7.9	55.022	0.00017867	5.7155	740690000	17	0.522987	0.276075	0.625461	P63058;A0A0R4J1R8
	A2AJT4;B2RUA1;A2AJT5;Q8BZE7;A2AJT3;Q3TV92	Arginine/serine-rich protein PNISR	Pnisr	1.39347	25.0714	24.5873	24.7458	NaN	NaN	NaN	NaN	NaN			cell part;intracellular organelle part;intracellular part;nuclear body;nuclear part;nuclear speck;nucleoplasm part;organelle part			Coiledcoil;Completeproteome;Nucleus;Phosphoprotein;Referenceproteome			4	4	4	4.2	4.2	4.2	92.114	0.0005096	4.2961	428340000	14	1.4445	0.13404	0.918243	A2AJT4;B2RUA1;A2AJT5;Q8BZE7;A2AJT3;Q3TV92
	Q6PAC3	DDB1- and CUL4-associated factor 13	Dcaf13	1.38175	25.0764	25.01	25.7321	24.8103	NaN	24.3062	NaN	25.2072	cellular macromolecule metabolic process;cellular metabolic process;cellular nitrogen compound metabolic process;cellular process;cellular protein metabolic process;macromolecule metabolic process;macromolecule modification;metabolic process;ncRNA metabolic process;ncRNA processing;nitrogen compound metabolic process;nucleic acid metabolic process;nucleobase-containing compound metabolic process;…		cell part;CUL4 RING ubiquitin ligase complex;cullin-RING ubiquitin ligase complex;intracellular non-membrane-bounded organelle;intracellular organelle;intracellular organelle part;intracellular part;macromolecular complex;non-membrane-bounded organelle;nuclear part;nucleolus;organelle;organelle part;protein complex;ribonucleoprotein complex;ubiquitin ligase complex		Sof1;WD40	Acetylation;Completeproteome;Nucleus;Referenceproteome;Repeat;Ribonucleoprotein;Ribosomebiogenesis;rRNAprocessing;Ublconjugationpathway;WDrepeat			7	7	7	18.7	18.7	18.7	51.456	0	7.8055	849500000	14	1.11276	0.158736	0.838192	Q6PAC3
	O35955;Q4FJX8;Q3UNP9	Proteasome subunit beta type-10;Proteasome subunit beta type	Psmb10	1.37152	29.6573	29.7706	29.477	29.7271	27.5335	28.7153	28.4541	28.443	anatomical structure morphogenesis;cell activation;cell morphogenesis;cell proliferation;cellular component morphogenesis;cellular component organization;cellular component organization or biogenesis;cellular developmental process;cellular process;developmental process;immune system process;leukocyte activation;leukocyte proliferation;lymphocyte activation;lymphocyte proliferation;macromolecule m…	catalytic activity;endopeptidase activity;hydrolase activity;peptidase activity;peptidase activity, acting on L-amino acid peptides;threonine-type endopeptidase activity;threonine-type peptidase activity	cell part;cytoplasm;cytoplasmic part;cytosol;intracellular membrane-bounded organelle;intracellular organelle;intracellular part;macromolecular complex;membrane-bounded organelle;nucleus;organelle;proteasome core complex;protein complex	Proteasome	Pr_beta_C;Proteasome	3D-structure;Completeproteome;Cytoplasm;Hydrolase;Nucleus;Protease;Proteasome;Referenceproteome;Threonineprotease;Zymogen	immunoproteasome	+	5	5	5	24.9	24.9	24.9	29.063	0	7.1658	7480000000	38	2.67123	0.0892184	1.08272	O35955;Q4FJX8;Q3UNP9
	Q8BWM3;Q811V2;P35174	Stefin-2	Stfa2l1;Stfa2	1.35678	26.9412	26.6174	25.9841	NaN	25.5625	NaN	25.6593	NaN	biological regulation;negative regulation of catalytic activity;negative regulation of endopeptidase activity;negative regulation of hydrolase activity;negative regulation of molecular function;negative regulation of peptidase activity;regulation of biological process;regulation of catalytic activity;regulation of endopeptidase activity;regulation of hydrolase activity;regulation of metabolic pro…	cysteine-type endopeptidase inhibitor activity;endopeptidase inhibitor activity;endopeptidase regulator activity;enzyme inhibitor activity;enzyme regulator activity;peptidase inhibitor activity;peptidase regulator activity	cell part;cytoplasm;intracellular;intracellular part		Cystatin	Alternativesplicing;Completeproteome;Cytoplasm;Proteaseinhibitor;Referenceproteome;Thiolproteaseinhibitor			3	3	3	37.9	37.9	37.9	11.859	0	14.571	616290000	7	0.492483	0.297268	0.601246	Q8BWM3;Q811V2;P35174
	Q03267;Q5SWT9;Q5SWU0;G5E8H3;Q571F4;Q3UQ33;Q8C9X3;Q5GGW5	DNA-binding protein Ikaros	Ikzf1	1.35563	25.6502	26.931	25.7792	26.1249	25.0789	25.4414	NaN	25.2594	anatomical structure development;B cell activation;B cell differentiation;biological regulation;biosynthetic process;cell activation;cell cycle;cell differentiation;cellular biosynthetic process;cellular component organization;cellular component organization at cellular level;cellular component organization or biogenesis;cellular component organization or biogenesis at cellular level;cellular dev…	binding;cation binding;DNA binding;ion binding;metal ion binding;nucleic acid binding;nucleic acid binding transcription factor activity;regulatory region DNA binding;regulatory region nucleic acid binding;sequence-specific DNA binding;sequence-specific DNA binding transcription factor activity;transcription regulatory region DNA binding;transition metal ion binding;zinc ion binding	cell part;centromeric heterochromatin;chromatin;chromosomal part;cytoplasm;heterochromatin;intracellular membrane-bounded organelle;intracellular organelle;intracellular organelle part;intracellular part;macromolecular complex;membrane-bounded organelle;nuclear part;nucleoplasm part;nucleus;organelle;organelle part;protein complex;transcription factor complex		zf-C2H2	Acetylation;Activator;Alternativesplicing;Cellcycle;Chromatinregulator;Completeproteome;Cytoplasm;Developmentalprotein;Directproteinsequencing;DNA-binding;Isopeptidebond;Metal-binding;Nucleus;Phosphoprotein;Referenceproteome;Repeat;Repressor;Transcription;Transcriptionregulation;Ublconjugation;Zinc;Zinc-finger	Ikaros complex;Ikaros-NuRD complex;PYR complex		5	4	4	13	11.2	11.2	57.336	0	53.541	643580000	17	1.24397	0.147502	0.859768	Q03267;Q5SWT9;Q5SWU0;G5E8H3;Q571F4;Q3UQ33;Q8C9X3;Q5GGW5;P81183;Q8C5P6;A0A087WQ51;A0A087WNY4;Q5GGW4;A0A087WQ74;Q8C208
	Q80UK8;Q148R8	Integrator complex subunit 2	Ints2	1.33149	26.3715	26.614	26.7062	26.6108	NaN	26.5022	26.1709	NaN	cellular macromolecule metabolic process;cellular metabolic process;cellular nitrogen compound metabolic process;cellular process;macromolecule metabolic process;metabolic process;ncRNA metabolic process;ncRNA processing;nitrogen compound metabolic process;nucleic acid metabolic process;nucleobase-containing compound metabolic process;primary metabolic process;RNA metabolic process;RNA processing…		cell part;integral to membrane;integrator complex;intracellular;intracellular organelle part;intracellular part;intrinsic to membrane;macromolecular complex;membrane;membrane part;nuclear membrane;nuclear part;nucleoplasm part;organelle membrane;organelle part;protein complex			Alternativesplicing;Completeproteome;Membrane;Nucleus;Referenceproteome;Transmembrane;Transmembranehelix			10	10	10	14.4	14.4	14.4	133.51	0	81.462	1332000000	32	1.08518	0.168185	0.812541	Q80UK8;Q148R8;X1WI16;A0A0A0MQG3;H3BK92;Q5SXZ7
	Q921I1	Serotransferrin	Tf	1.32821	27.4623	27.9945	27.6326	27.2123	27.3027	27.2702	NaN	27.5095	actin cytoskeleton organization;actin filament organization;actin filament-based process;activation of JUN kinase activity;activation of MAPK activity;biological regulation;cation homeostasis;cation transport;cell differentiation;cellular cation homeostasis;cellular chemical homeostasis;cellular component organization;cellular component organization at cellular level;cellular component organizati…	binding;cation binding;ferric iron binding;ion binding;iron ion binding;metal ion binding;transition metal ion binding	cell part;coated pit;cytoplasmic membrane-bounded vesicle;cytoplasmic part;cytoplasmic vesicle;endocytic vesicle;endosome;extracellular region;intracellular membrane-bounded organelle;intracellular organelle;intracellular part;membrane part;membrane-bounded organelle;membrane-bounded vesicle;organelle;recycling endosome;vesicle	Mineral absorption	Transferrin	Completeproteome;Directproteinsequencing;Disulfidebond;Glycoprotein;Iontransport;Iron;Irontransport;Metal-binding;Methylation;Referenceproteome;Repeat;Secreted;Signal;Transport			49	3	2	55.5	4.4	4.4	76.723	0.00051326	4.4328	2549300000	28	0.547997	0.277009	0.624497	Q921I1;D3YYR8
	Q9Z2D8;D3YTR5;D3YTR4;F6WZH1	Methyl-CpG-binding domain protein 3	Mbd3	1.3234	24.8274	25.2213	25.9631	25.6387	24.9418	24.3222	NaN	25.2186	anatomical structure development;biological regulation;biosynthetic process;cellular biosynthetic process;cellular component organization;cellular component organization at cellular level;cellular component organization or biogenesis;cellular component organization or biogenesis at cellular level;cellular macromolecule biosynthetic process;cellular macromolecule metabolic process;cellular metabol…	binding;chromatin binding;DNA binding;nucleic acid binding	cell part;chromatin;chromatin remodeling complex;chromosomal part;cytoplasm;heterochromatin;histone deacetylase complex;intracellular organelle part;intracellular part;macromolecular complex;nuclear part;nucleoplasm part;NuRD complex;organelle part;protein complex;transcriptional repressor complex		MBD;MBD_C	Alternativesplicing;Coiledcoil;Completeproteome;Nucleus;Phosphoprotein;Referenceproteome;Transcription;Transcriptionregulation	Gata1-Fog1-MeCP1 complex		6	6	5	39.6	39.6	39.6	32.168	0	74.138	704810000	22	0.825333	0.207525	0.734888	Q9Z2D8;D3YTR5;D3YTR4;F6WZH1
	Q9R1J0;U3M993;Q8VE30;Q7TPY3;Q3US15	Sterol-4-alpha-carboxylate 3-dehydrogenase, decarboxylating	Nsdhl	1.31945	25.355	25.4558	25.5418	25.113	NaN	NaN	NaN	NaN	alcohol metabolic process;anatomical structure development;biological regulation;biosynthetic process;blood vessel development;cell surface receptor linked signaling pathway;cellular process;cellular response to stimulus;cholesterol biosynthetic process;cholesterol metabolic process;developmental process;embryonic organ development;epidermis development;hair cycle process;hair follicle developmen…	3-beta-hydroxy-delta5-steroid dehydrogenase activity;catalytic activity;oxidoreductase activity;oxidoreductase activity, acting on CH-OH group of donors;oxidoreductase activity, acting on the CH-OH group of donors, NAD or NADP as acceptor;steroid dehydrogenase activity;steroid dehydrogenase activity, acting on the CH-OH group of donors, NAD or NADP as acceptor;sterol-4-alpha-carboxylate 3-dehydro…	cell part;cytoplasmic part;endoplasmic reticulum;integral to membrane;intracellular membrane-bounded organelle;intracellular organelle;intracellular part;intrinsic to membrane;lipid particle;membrane part;membrane-bounded organelle;organelle	Steroid biosynthesis	3Beta_HSD	Cholesterolbiosynthesis;Cholesterolmetabolism;Completeproteome;Lipidbiosynthesis;Lipidmetabolism;Membrane;NAD;Oxidoreductase;Referenceproteome;Steroidbiosynthesis;Steroidmetabolism;Sterolbiosynthesis;Sterolmetabolism;Transmembrane;Transmembranehelix		+	4	4	4	22.4	22.4	22.4	40.685	0	7.9663	431860000	10	2.8688	0.0939227	1.06866	Q9R1J0;U3M993;Q8VE30;Q7TPY3;Q3US15
	Q9QZH1;E9Q7N9		Dnah11	1.31573	25.7411	25.8235	26.0847	26.0708	NaN	25.1075	NaN	25.3486	ATP catabolic process;ATP metabolic process;catabolic process;cell motility;cellular catabolic process;cellular component movement;cellular metabolic process;cellular nitrogen compound catabolic process;cellular nitrogen compound metabolic process;cellular process;ciliary or flagellar motility;determination of bilateral symmetry;determination of left/right symmetry;developmental process;heterocyc…	adenyl nucleotide binding;adenyl ribonucleotide binding;ATP binding;ATPase activity;binding;catalytic activity;hydrolase activity;hydrolase activity, acting on acid anhydrides;hydrolase activity, acting on acid anhydrides, in phosphorus-containing anhydrides;microtubule motor activity;motor activity;nucleoside-triphosphatase activity;nucleotide binding;purine nucleotide binding;purine ribonucleos…	axonemal dynein complex;axoneme part;cell part;cell projection;cell projection part;cilium;cytoskeletal part;dynein complex;intracellular organelle part;intracellular part;macromolecular complex;microtubule associated complex;organelle part;protein complex		AAA_5;AAA_8;DHC_N1;DHC_N2;Dynein_heavy;MT	ATP-binding;Completeproteome;Nucleotide-binding;Referenceproteome			17	15	15	4.4	3.9	3.9	516.18	0	17.429	1040800000	26	1.92102	0.118379	0.960338	Q9QZH1;E9Q7N9;H3BLD7
	Q8K1N1;E9PXB0;E9QAC9	Calcium-independent phospholipase A2-gamma	Pnpla8	1.31482	NaN	25.3069	25.3568	25.4509	NaN	NaN	NaN	NaN	acid secretion;alcohol catabolic process;alcohol metabolic process;amine catabolic process;amine metabolic process;arachidonic acid metabolic process;arachidonic acid secretion;biosynthetic process;carboxylic acid biosynthetic process;carboxylic acid metabolic process;carboxylic acid transport;catabolic process;cell death;cellular amine metabolic process;cellular biogenic amine catabolic process;…	calcium-independent phospholipase A2 activity;carboxylic ester hydrolase activity;catalytic activity;hydrolase activity;hydrolase activity, acting on ester bonds;lipase activity;lysophospholipase activity;phospholipase A2 activity;phospholipase activity	cell part;cytoplasmic part;endoplasmic reticulum membrane;endoplasmic reticulum part;Golgi apparatus part;Golgi membrane;integral to membrane;intracellular membrane-bounded organelle;intracellular organelle;intracellular organelle part;intracellular part;intrinsic to membrane;membrane;membrane part;membrane-bounded organelle;microbody;microbody membrane;microbody part;organelle;organelle membrane…		Patatin	Completeproteome;Cytoplasm;Endoplasmicreticulum;Glycoprotein;Golgiapparatus;Hydrolase;Lipiddegradation;Lipidmetabolism;Membrane;Referenceproteome;Transmembrane;Transmembranehelix			5	5	5	14.7	14.7	14.7	87.38	0	12.084	673340000	18	1.06767	0.173425	0.801907	Q8K1N1;E9PXB0;E9QAC9;F7B2N8
	Q8CHU6;D3Z3L3;Q8CC73;E9PV98		Trim12c;Trim5	1.31262	27.2993	27.4911	27.0479	27.72	26.1444	27.1361	27.0815	NaN		binding;cation binding;ion binding;metal ion binding;transition metal ion binding;zinc ion binding	cell part;cytoplasm;intracellular;intracellular part		SPRY;zf-B_box	Coiledcoil;Completeproteome;Cytoplasm;Metal-binding;Referenceproteome;Zinc;Zinc-finger			9	9	9	21.1	21.1	21.1	57.284	0	14.947	2765400000	25	0.870702	0.202955	0.746016	Q8CHU6;D3Z3L3;Q8CC73;E9PV98;D3YYU4;Q6P6F6;A0A0R4J1B5;Q99PQ1;Q3UUU9;D3YVI1;Q504P5
	P29788	Vitronectin	Vtn	1.30793	32.8455	32.1514	32.3285	32.7083	30.8075	31.2547	31.6021	31.1377	biological adhesion;biological regulation;cell adhesion;cell adhesion mediated by integrin;cell-matrix adhesion;cell-substrate adhesion;cellular component organization;cellular component organization at cellular level;cellular component organization or biogenesis;cellular component organization or biogenesis at cellular level;cellular process;extracellular matrix organization;extracellular struct…	binding;carbohydrate binding;cargo receptor activity;extracellular matrix binding;glycosaminoglycan binding;heparin binding;pattern binding;polysaccharide binding;receptor activity;scavenger receptor activity	extracellular matrix;extracellular region part;extracellular space;proteinaceous extracellular matrix	ECM-receptor interaction;Focal adhesion	Hemopexin;Somatomedin_B	Celladhesion;Completeproteome;Directproteinsequencing;Disulfidebond;Glycoprotein;Heparin-binding;Phosphoprotein;Referenceproteome;Repeat;Secreted;Signal;Sulfation		+	16	16	16	35.1	35.1	35.1	54.848	0	168.28	44973000000	265	2.89213	0.0922553	1.06317	P29788;Q8BP99;CON__Q3ZBS7
	Q8VHG2;F6YMV1;A0A067XG49;F6QYS7	Angiomotin	Amot	1.306	30.0201	30.9657	30.5618	30.0164	31.6986	NaN	28.9249	30.4661	actin cytoskeleton organization;actin filament-based process;ameboidal cell migration;anatomical structure morphogenesis;biological regulation;blood vessel endothelial cell migration;cell differentiation;cell migration;cell migration involved in gastrulation;cell motility;cellular component movement;cellular component organization;cellular component organization at cellular level;cellular compone…	angiostatin binding;binding;protein binding;receptor activity	actin filament;actin filament bundle;actomyosin;cell junction;cell part;cell projection;cell-cell junction;cytoplasmic membrane-bounded vesicle;cytoplasmic part;cytoplasmic vesicle;cytoskeletal part;endocytic vesicle;external side of plasma membrane;integral to membrane;intracellular membrane-bounded organelle;intracellular organelle;intracellular organelle part;intracellular part;intrinsic to me…		Angiomotin_C	Alternativesplicing;Celljunction;Coiledcoil;Completeproteome;Phosphoprotein;Referenceproteome;Tightjunction;Ublconjugation	Angiomotin isoform p80-Angiostatin complex;Rich1-Amot-Par-3 polarity complex		3	2	2	3	2.1	2.1	120.91	0.00017709	5.4309	21931000000	49	0.406315	0.361429	0.540264	Q8VHG2;F6YMV1;A0A067XG49;F6QYS7
	Q9JHF5;Q9JL12;Q91W06;F6XRE6	V-type proton ATPase subunit a	Tcirg1	1.30261	26.5418	26.2515	25.9422	26.2869	NaN	25.6935	25.7241	24.4271	ATP hydrolysis coupled proton transport;cation transport;cellular process;energy coupled proton transport, against electrochemical gradient;establishment of localization;hydrogen transport;ion transmembrane transport;ion transport;monovalent inorganic cation transport;proton transport;transmembrane transport;transport	cation transmembrane transporter activity;hydrogen ion transmembrane transporter activity;inorganic cation transmembrane transporter activity;ion transmembrane transporter activity;monovalent inorganic cation transmembrane transporter activity;substrate-specific transmembrane transporter activity;substrate-specific transporter activity;transmembrane transporter activity;transporter activity	apical plasma membrane;cell part;cytoplasmic part;intracellular membrane-bounded organelle;intracellular organelle;intracellular organelle part;intracellular part;macromolecular complex;membrane;membrane part;membrane-bounded organelle;mitochondrion;organelle;organelle part;plasma membrane;plasma membrane part;protein complex;proton-transporting two-sector ATPase complex, proton-transporting doma…	Collecting duct acid secretion;Epithelial cell signaling in Helicobacter pylori infection;ko05152;Lysosome;Oxidative phosphorylation;Phagosome;Rheumatoid arthritis;Vibrio cholerae infection	V_ATPase_I	Completeproteome;Referenceproteome			4	4	4	8.4	8.4	8.4	93.459	0	56.163	1056400000	25	1.51411	0.137206	0.890385	Q9JHF5;Q9JL12;Q91W06;F6XRE6;Q9JL11;Q9CTA9
	A2ATK9;A2ATL0;A2ATL1		Fam171a1	1.30199	NaN	25.5015	25.694	26.0199	25.3082	NaN	25.1408	NaN					UPF0560	Completeproteome;Referenceproteome			7	7	7	14.5	14.5	14.5	97.961	0	25.234	886980000	29	1.09038	0.17379	0.802737	A2ATK9;A2ATL0;A2ATL1;A2ATK8;Q8K2R1
	P35969;A0A0R4J0A4;O55095;Q8K1H4;Q3TJC1;Q9DAV2	Vascular endothelial growth factor receptor 1	Flt1	1.3002	30.5565	30.7441	30.7034	31.0944	29.302	29.3896	29.6097	29.5961	anatomical structure formation involved in morphogenesis;anatomical structure morphogenesis;angiogenesis;biological regulation;branching morphogenesis of a tube;cell chemotaxis;cell differentiation;cell migration;cell motility;cell surface receptor linked signaling pathway;cellular component movement;cellular developmental process;cellular macromolecule metabolic process;cellular metabolic proces…	adenyl nucleotide binding;adenyl ribonucleotide binding;ATP binding;binding;catalytic activity;kinase activity;molecular transducer activity;nucleotide binding;phosphotransferase activity, alcohol group as acceptor;protein kinase activity;protein tyrosine kinase activity;purine nucleotide binding;purine ribonucleoside triphosphate binding;purine ribonucleotide binding;receptor activity;ribonucleo…	cell part;cytoplasmic part;endosome;Golgi apparatus;integral to membrane;integral to plasma membrane;intracellular membrane-bounded organelle;intracellular organelle;intracellular part;intrinsic to membrane;intrinsic to plasma membrane;membrane part;membrane-bounded organelle;nucleus;organelle;plasma membrane part	Cytokine-cytokine receptor interaction;Endocytosis;Focal adhesion;Rheumatoid arthritis	I-set;Pkinase_Tyr;V-set	Angiogenesis;ATP-binding;Cellmembrane;Chemotaxis;Completeproteome;Developmentalprotein;Differentiation;Directproteinsequencing;Disulfidebond;Endosome;Glycoprotein;Immunoglobulindomain;Kinase;Membrane;Nucleotide-binding;Phosphoprotein;Receptor;Referenceproteome;Repeat;Signal;Transferase;Transmembrane;Transmembranehelix;Tyrosine-proteinkinase;Ublconjugation	Cbl-Cd2ap-Flt1 complex	+	26	26	26	18.5	18.5	18.5	149.87	0	111.23	13961000000	241	4.10449	0.0714904	1.14334	P35969;A0A0R4J0A4;O55095;Q8K1H4;Q3TJC1;Q9DAV2;Q9CSC8;Q78ZF4;Q5GRG7;Q9CW58
	O08992;Q3UC68;Q3TXC7;Q3TWV1;Q3TMX0;O88601;Q3U902;Q3U6J5;Q3TET7;Q3U724;Q3UBE4;Q3UB97;Q3U6Q3;H3BLG5;A2AKJ9;A2AKJ6	Syntenin-1	Sdcbp	1.29834	30.3551	30.2345	30.7418	30.2409	29.4539	28.8428	29.0446	29.0378	biological regulation;cellular process;cellular response to stimulus;intracellular signal transduction;positive regulation of biological process;positive regulation of cellular metabolic process;positive regulation of cellular process;positive regulation of metabolic process;positive regulation of phosphate metabolic process;positive regulation of phosphorus metabolic process;positive regulation …	binding;cytokine receptor binding;growth factor receptor binding;interleukin-5 receptor binding;protein binding;receptor binding	cell part;cytoplasm;cytoplasmic membrane-bounded vesicle;cytoplasmic part;cytoplasmic vesicle;extracellular membrane-bounded organelle;extracellular organelle;extracellular region part;extracellular vesicular exosome;interleukin-5 receptor complex;intracellular membrane-bounded organelle;intracellular organelle;intracellular part;macromolecular complex;melanosome;membrane;membrane part;membrane-b…		PDZ	Acetylation;Completeproteome;Membrane;Phosphoprotein;Referenceproteome;Repeat		+	8	8	8	47.8	47.8	47.8	32.379	0	163.09	16188000000	213	3.50429	0.0826118	1.10451	O08992;Q3UC68;Q3TXC7;Q3TWV1;Q3TMX0;O88601;Q3U902;Q3U6J5;Q3TET7;Q3U724;Q3UBE4;Q3UB97;Q3U6Q3;H3BLG5;A2AKJ9;A2AKJ6;A2AKJ5
	Q91XA9;D3Z1S6	Acidic mammalian chitinase	Chia;Chia1	1.29617	NaN	25.9564	26.5328	25.8176	NaN	25.3416	NaN	25.2275	amine metabolic process;aminoglycan catabolic process;aminoglycan metabolic process;apoptosis;biological regulation;carbohydrate catabolic process;carbohydrate metabolic process;catabolic process;cell death;cellular process;chitin catabolic process;chitin metabolic process;death;macromolecule catabolic process;macromolecule metabolic process;metabolic process;multicellular organismal process;nitr…	binding;carbohydrate binding;catalytic activity;chitin binding;chitinase activity;hydrolase activity;hydrolase activity, acting on glycosyl bonds;hydrolase activity, hydrolyzing O-glycosyl compounds;pattern binding;polysaccharide binding	cell part;cytoplasm;extracellular region part;extracellular space;intracellular part	Amino sugar and nucleotide sugar metabolism	CBM_14;Glyco_hydro_18	Apoptosis;Carbohydratemetabolism;Chitin-binding;Chitindegradation;Completeproteome;Cytoplasm;Directproteinsequencing;Disulfidebond;Glycosidase;Hydrolase;Immunity;Inflammatoryresponse;Polysaccharidedegradation;Referenceproteome;Secreted;Signal			6	6	6	21.6	21.6	21.6	52.003	0	17.08	593480000	18	1.38662	0.145551	0.864165	Q91XA9;D3Z1S6
	P01592	Immunoglobulin J chain	Igj	1.2944	25.7142	25.6187	NaN	26.8357	NaN	NaN	NaN	NaN	humoral immune response;immune response;immune system process;response to stimulus	antigen binding;binding	extracellular region			Completeproteome;Disulfidebond;Glycoprotein;Referenceproteome;Secreted;Signal			2	2	2	11.3	11.3	11.3	18.013	0	9.7493	1100000000	17	1.16299	0.166167	0.816919	P01592
	Q9D8L4;A0A0A6YY53;F6TQW2;P01864	Ig gamma-2A chain C region secreted form	Ighg2a;Ighg2c	1.28724	30.5268	29.8541	29.4964	29.7707	29.3494	29.2916	27.8349	28.0231	activation of immune response;acute inflammatory response;acute inflammatory response to antigenic stimulus;adaptive immune response;adaptive immune response based on somatic recombination of immune receptors built from immunoglobulin superfamily domains;antibacterial humoral response;antibody-dependent cellular cytotoxicity;antigen processing and presentation;antimicrobial humoral response;B cel…	antigen binding;binding	cell part;cytoplasmic part;endosome;extracellular region;extracellular region part;immunoglobulin complex;immunoglobulin complex, circulating;integral to membrane;intracellular membrane-bounded organelle;intracellular organelle;intracellular part;intrinsic to membrane;late endosome;macromolecular complex;membrane part;membrane-bounded organelle;multivesicular body;organelle;protein complex		C1-set;V-set	3D-structure;Alternativesplicing;Completeproteome;Directproteinsequencing;Glycoprotein;ImmunoglobulinCregion;Immunoglobulindomain;Membrane;Referenceproteome;Repeat;Secreted;Transmembrane;Transmembranehelix			10	9	0	25.4	22	0	51.698	0	94.071	11522000000	151	1.5084	0.139384	0.882188	Q9D8L4;A0A0A6YY53;F6TQW2;P01864;A0A0B4J1M0;K7U5Q2;X5J5F8;A0A0G2JGS9;A0A075B5Y5;A0A075B5Y2;U5JE47
	Q3TTX3;Q3TWC8;O54940;Q91VL0;Q9D632;G5E8U9	BCL2/adenovirus E1B 19 kDa protein-interacting protein 2	Bnip2	1.27616	24.8668	24.9943	24.5863	24.6681	NaN	NaN	NaN	NaN	anatomical structure development;apoptosis;biological regulation;blastocyst development;cell death;cell differentiation;cell projection organization;cellular component organization;cellular component organization at cellular level;cellular component organization or biogenesis;cellular component organization or biogenesis at cellular level;cellular developmental process;cellular localization;cellu…		axon;cell junction;cell part;cell projection;centriole;centrosome;cytoplasmic part;cytoskeletal part;cytosol;dendrite;envelope;intracellular non-membrane-bounded organelle;intracellular organelle;intracellular organelle part;intracellular part;membrane;microtubule organizing center;microtubule organizing center part;mitochondrial membrane;mitochondrial part;neuron projection;non-membrane-bounded …		BNIP2	Apoptosis;Celljunction;Cellprojection;Completeproteome;Cytoplasm;Mitochondrion;Neurogenesis;Phosphoprotein;Referenceproteome;Synapse;Transport;Ublconjugation			5	5	5	17.9	17.9	17.9	44.159	0	9.6634	534000000	18	1.84745	0.129256	0.929094	Q3TTX3;Q3TWC8;O54940;Q91VL0;Q9D632;G5E8U9;F6VF29;Q8BHE3
	Q9QZU3;Q3TA66;O08742	Platelet glycoprotein V	Gp5	1.26929	27.9209	24.9805	25.0577	25.1961	NaN	NaN	NaN	NaN	biological adhesion;biological regulation;blood coagulation;cell adhesion;cell-matrix adhesion;cell-substrate adhesion;cellular process;coagulation;hemostasis;multicellular organismal process;negative regulation of biological process;negative regulation of blood coagulation;negative regulation of cell activation;negative regulation of cellular process;negative regulation of coagulation;negative r…	binding;collagen binding;protein binding	cell part;integral to membrane;intrinsic to membrane;membrane part	ECM-receptor interaction;Hematopoietic cell lineage	LRR_1	Bloodcoagulation;Celladhesion;Completeproteome;Glycoprotein;Hemostasis;Leucine-richrepeat;Membrane;Referenceproteome;Repeat;Signal;Transmembrane;Transmembranehelix			3	3	3	5.6	5.6	5.6	63.381	0	15.265	626950000	13	0.88985	0.207216	0.737477	Q9QZU3;Q3TA66;O08742
	O35930;A2CFB8	Platelet glycoprotein Ib alpha chain	Gp1ba	1.26917	29.1216	27.1573	27.2192	27.3514	25.4202	27.2814	26.747	26.3241	anatomical structure morphogenesis;biological adhesion;biological regulation;blood coagulation;cell adhesion;cell morphogenesis;cellular component morphogenesis;cellular component organization;cellular component organization or biogenesis;cellular developmental process;cellular process;coagulation;developmental process;fibrinolysis;hemostasis;multicellular organismal process;negative regulation o…		cell part;integral to membrane;integral to plasma membrane;intrinsic to membrane;intrinsic to plasma membrane;membrane part;plasma membrane part	ECM-receptor interaction;Hematopoietic cell lineage	LRR_4	3D-structure;Bloodcoagulation;Celladhesion;Completeproteome;Disulfidebond;Glycoprotein;Hemostasis;Leucine-richrepeat;Membrane;Phosphoprotein;Referenceproteome;Repeat;Signal;Sulfation;Transmembrane;Transmembranehelix			8	8	8	16.1	16.1	16.1	80.054	0	104.6	3379000000	78	1.07464	0.178989	0.786375	O35930;A2CFB8
	Q6S393		Plec	1.26805	24.707	25.7002	25.2149	24.9531	NaN	NaN	NaN	NaN			cell part;contractile fiber;cytoplasmic part;cytoskeleton;intracellular non-membrane-bounded organelle;intracellular organelle;intracellular part;non-membrane-bounded organelle;organelle		CH;Plectin	Actin-binding;Repeat			530	2	2	83.9	0.6	0.6	516.46	0	36.989	528450000	24	2.68987	0.100773	1.01891	Q6S393
	O35409;Q0VDM6	Glutamate carboxypeptidase 2	Folh1	1.26736	24.6781	NaN	25.5176	24.8503	NaN	NaN	NaN	NaN	cellular aromatic compound metabolic process;cellular metabolic process;cellular process;coenzyme metabolic process;cofactor metabolic process;folic acid-containing compound metabolic process;heterocycle metabolic process;macromolecule metabolic process;metabolic process;nitrogen compound metabolic process;primary metabolic process;protein metabolic process;proteolysis;pteridine-containing compou…	binding;carboxypeptidase activity;catalytic activity;cation binding;dipeptidase activity;exopeptidase activity;hydrolase activity;ion binding;metal ion binding;metallopeptidase activity;peptidase activity;peptidase activity, acting on L-amino acid peptides	cell part;cytoplasm;integral to membrane;integral to plasma membrane;intracellular membrane-bounded organelle;intracellular organelle;intracellular part;intrinsic to membrane;intrinsic to plasma membrane;membrane part;membrane-bounded organelle;nucleus;organelle;plasma membrane part	Vitamin digestion and absorption	PA;Peptidase_M28;TFR_dimer	Calcium;Carboxypeptidase;Cellmembrane;Completeproteome;Dipeptidase;Glycoprotein;Hydrolase;Membrane;Metal-binding;Metalloprotease;Multifunctionalenzyme;Protease;Referenceproteome;Signal-anchor;Transmembrane;Transmembranehelix;Zinc			4	4	4	5.3	5.3	5.3	84.573	0.00051256	4.4029	124710000	4	1.07684	0.178476	0.786209	O35409;Q0VDM6
	D3YYI3;P60898;D3Z3Z8	DNA-directed RNA polymerase subunit;DNA-directed RNA polymerase II subunit RPB9	Polr2i	1.26126	NaN	24.8363	25.3218	24.6866	NaN	NaN	NaN	NaN	biosynthetic process;cellular biosynthetic process;cellular macromolecule biosynthetic process;cellular macromolecule metabolic process;cellular metabolic process;cellular nitrogen compound metabolic process;cellular process;macromolecule biosynthetic process;macromolecule metabolic process;metabolic process;nitrogen compound metabolic process;nucleic acid metabolic process;nucleobase-containing …	binding;catalytic activity;cation binding;DNA binding;DNA-directed RNA polymerase activity;ion binding;kinase activity;metal ion binding;nucleic acid binding;nucleotidyltransferase activity;phosphotransferase activity, alcohol group as acceptor;protein kinase activity;RNA polymerase activity;transferase activity;transferase activity, transferring phosphorus-containing groups;transition metal ion …	cell part;DNA-directed RNA polymerase complex;DNA-directed RNA polymerase II, core complex;intracellular organelle part;intracellular part;macromolecular complex;nuclear DNA-directed RNA polymerase complex;nuclear part;nucleoplasm part;organelle part;protein complex;RNA polymerase complex	Huntington's disease;Purine metabolism;Pyrimidine metabolism;RNA polymerase	RNA_POL_M_15KD;TFIIS_C	Completeproteome;DNA-directedRNApolymerase;Metal-binding;Nucleus;Referenceproteome;Transcription;Zinc;Zinc-finger			4	4	4	46.6	46.6	46.6	12.034	0	15.753	256370000	12	1.8181	0.133253	0.917141	D3YYI3;P60898;D3Z3Z8
	Q3TAN4;Q921L5;Q3TZZ9;Q8C205	Conserved oligomeric Golgi complex subunit 2	Cog2	1.25667	25.7209	25.3012	25.9215	NaN	NaN	NaN	NaN	NaN	cellular component organization;cellular component organization at cellular level;cellular component organization or biogenesis;cellular component organization or biogenesis at cellular level;cellular process;establishment of localization;establishment of localization in cell;establishment of protein localization;Golgi organization;Golgi vesicle transport;intracellular transport;intra-Golgi vesic…	protein transporter activity;substrate-specific transporter activity;transporter activity	cell part;cytoplasmic part;Golgi apparatus part;Golgi membrane;Golgi stack;Golgi transport complex;intracellular organelle part;intracellular part;macromolecular complex;membrane;organelle membrane;organelle part;protein complex		COG2;DUF3510	Completeproteome;Golgiapparatus;Membrane;Proteintransport;Referenceproteome;Transport			4	4	4	10.7	10.7	10.7	82.067	0	17.593	321340000	5	1.04124	0.187643	0.773487	Q3TAN4;Q921L5;Q3TZZ9;Q8C205
	F6XCT0;Q3UPG9		Macf1	1.2546	25.4339	25.1599	24.9064	25.074	24.8235	NaN	NaN	NaN	anatomical structure formation involved in morphogenesis;biological regulation;cell surface receptor linked signaling pathway;cellular component movement;cellular process;cellular response to stimulus;developmental process;establishment of localization;establishment of localization in cell;establishment of protein localization;establishment of protein localization in endoplasmic reticulum;establi…	actin binding;binding;cytoskeletal protein binding;microtubule binding;protein binding;tubulin binding	actin cytoskeleton;cell part;cytoskeleton;intracellular non-membrane-bounded organelle;intracellular organelle;intracellular part;microtubule cytoskeleton;non-membrane-bounded organelle;organelle		CH;Spectrin	Actin-binding;Completeproteome;Referenceproteome;Repeat			123	2	2	74.4	1.5	1.5	211.68	0.0011283	3.2714	549130000	7	1.76555	0.135256	0.906275	F6XCT0;Q3UPG9
	A0A0R4J0M4;Q91V80	Apolipoprotein F	Apof	1.25186	25.0381	26.1602	26.5831	26.9475	25.6499	NaN	NaN	25.6156	acylglycerol metabolic process;alcohol metabolic process;cellular lipid metabolic process;cellular metabolic process;cellular process;cholesterol efflux;cholesterol metabolic process;cholesterol transport;establishment of localization;glycerol ether metabolic process;glycerolipid metabolic process;lipid metabolic process;lipid transport;metabolic process;neutral lipid metabolic process;organic et…		extracellular region part;high-density lipoprotein particle;low-density lipoprotein particle;macromolecular complex;plasma lipoprotein particle;protein-lipid complex			Cholesterolmetabolism;Cleavageonpairofbasicresidues;Completeproteome;HDL;LDL;Lipidmetabolism;Lipidtransport;Referenceproteome;Secreted;Signal;Steroidmetabolism;Sterolmetabolism;Transport			4	4	4	23.3	23.3	23.3	35.425	0	42.657	538460000	28	1.10794	0.179191	0.787454	A0A0R4J0M4;Q91V80
	Q9DCX8	Iodotyrosine dehalogenase 1	Iyd	1.24676	25.2211	24.8946	25.2597	24.5408	NaN	NaN	NaN	24.7901		antioxidant activity;catalytic activity;iodide peroxidase activity;oxidoreductase activity;oxidoreductase activity, acting on peroxide as acceptor;peroxidase activity	cell part;integral to membrane;intrinsic to membrane;membrane part		Nitroreductase	3D-structure;Completeproteome;Flavoprotein;FMN;Membrane;NADP;Oxidoreductase;Referenceproteome;Signal;Transmembrane;Transmembranehelix			3	3	3	17.9	17.9	17.9	32.814	0	8.5334	338950000	15	1.19129	0.174642	0.803749	Q9DCX8
	Q9R045;Q9CZZ8	Angiopoietin-related protein 2	Angptl2	1.246	26.1032	27.0677	27.2121	27.4356	26.129	25.394	26.0346	25.277			extracellular region		Fibrinogen_C	Coiledcoil;Completeproteome;Disulfidebond;Glycoprotein;Referenceproteome;Secreted;Signal			7	7	6	16.2	16.2	13.4	57.105	0	76.687	971690000	26	1.84327	0.134387	0.912442	Q9R045;Q9CZZ8
	Q7TMY4	THO complex subunit 7 homolog	Thoc7	1.24393	28.2223	28.6183	28.6087	28.6133	26.5761	27.0089	28.0872	27.4145	cellular macromolecule metabolic process;cellular metabolic process;cellular nitrogen compound metabolic process;cellular process;establishment of localization;establishment of localization in cell;establishment of RNA localization;interaction with host;interspecies interaction between organisms;intracellular transport;intronless viral mRNA export from host nucleus;macromolecule metabolic process…	binding;nucleic acid binding;RNA binding	cell part;cytoplasm;intracellular organelle part;intracellular part;macromolecular complex;nuclear part;organelle part;protein complex;THO complex;THO complex part of transcription export complex		THOC7	Acetylation;Alternativesplicing;Coiledcoil;Completeproteome;Cytoplasm;Directproteinsequencing;mRNAprocessing;mRNAsplicing;mRNAtransport;Nucleus;Referenceproteome;RNA-binding;Transport			10	10	10	63.7	63.7	63.7	23.715	0	31.344	5174400000	65	1.99849	0.129867	0.931234	Q7TMY4
	Q9QY24;A2APF7	Z-DNA-binding protein 1	Zbp1	1.23977	NaN	26.4281	25.4412	26.1551	NaN	NaN	NaN	NaN	biological regulation;defense response;defense response to virus;immune effector process;immune response;immune system process;innate immune response;interaction with host;interspecies interaction between organisms;multi-organism process;positive regulation of biological process;positive regulation of cell communication;positive regulation of cellular process;positive regulation of cytokine-media…	adenosine deaminase activity;binding;catalytic activity;deaminase activity;DNA binding;double-stranded RNA adenosine deaminase activity;hydrolase activity;hydrolase activity, acting on carbon-nitrogen (but not peptide) bonds;hydrolase activity, acting on carbon-nitrogen (but not peptide) bonds, in cyclic amidines;left-handed Z-DNA binding;nucleic acid binding;RNA binding;structure-specific DNA bi…	cell part;cytoplasm;cytoplasmic part;cytosol;intracellular membrane-bounded organelle;intracellular organelle;intracellular part;membrane-bounded organelle;nucleus;organelle	Cytosolic DNA-sensing pathway	RHIM;z-alpha	3D-structure;Alternativesplicing;Antiviraldefense;Completeproteome;DNA-binding;Host-virusinteraction;Immunity;Innateimmunity;Referenceproteome;Repeat			4	4	4	18	18	18	44.331	0.00018396	6.6255	354920000	6	0.912084	0.207108	0.733651	Q9QY24;A2APF7
	Q61805;A2AC65	Lipopolysaccharide-binding protein	Lbp	1.23625	26.8866	27.472	25.8761	26.9079	25.1836	25.2448	26.0017	25.7675	acute inflammatory response;acute-phase response;biological regulation;carbohydrate transport;cell activation;cell activation involved in immune response;cell chemotaxis;cell migration;cell motility;cell surface receptor linked signaling pathway;cellular component movement;cellular process;cellular response to biotic stimulus;cellular response to chemical stimulus;cellular response to lipopolysac…	binding;lipopolysaccharide binding;lipoteichoic acid binding;protein binding;receptor binding	cell part;cell surface;extracellular region part;extracellular space	ko05152;Toll-like receptor signaling pathway	LBP_BPI_CETP;LBP_BPI_CETP_C	Antibiotic;Antimicrobial;Completeproteome;Glycoprotein;Lipidtransport;Referenceproteome;Secreted;Signal;Transport			8	8	8	21.2	21.2	21.2	53.055	0	30.729	917940000	37	1.72507	0.137712	0.890973	Q61805;A2AC65;F6XKX9
	Q60876;Q3TII9	Eukaryotic translation initiation factor 4E-binding protein 1	Eif4ebp1	1.2349	25.5413	25.3524	25.7364	25.787	NaN	NaN	NaN	NaN	anatomical structure development;biological regulation;cell cycle process;cell surface receptor linked signaling pathway;cellular process;cellular response to chemical stimulus;cellular response to endogenous stimulus;cellular response to hormone stimulus;cellular response to insulin stimulus;cellular response to organic substance;cellular response to peptide hormone stimulus;cellular response to…	translation regulator activity;translation repressor activity	cell part;cytoplasm;intracellular membrane-bounded organelle;intracellular organelle;intracellular part;macromolecular complex;membrane-bounded organelle;nucleus;organelle;protein complex	Acute myeloid leukemia;ErbB signaling pathway;Insulin signaling pathway;mTOR signaling pathway;RNA transport	eIF_4EBP	Acetylation;Completeproteome;Phosphoprotein;Proteinsynthesisinhibitor;Referenceproteome;Translationregulation			2	2	2	38.5	38.5	38.5	12.325	0.00052156	4.8933	462680000	11	1.46853	0.151296	0.85068	Q60876;Q3TII9
	Q922M5;H3BJN2;H3BJV7	Cell division cycle-associated 7-like protein	Cdca7l	1.23231	NaN	26.2756	25.5609	25.7577	NaN	NaN	NaN	NaN	biological regulation;biosynthetic process;cellular biosynthetic process;cellular macromolecule biosynthetic process;cellular macromolecule metabolic process;cellular metabolic process;cellular nitrogen compound metabolic process;cellular process;macromolecule biosynthetic process;macromolecule metabolic process;metabolic process;nitrogen compound metabolic process;nucleic acid metabolic process;…		cell part;cytoplasm;intracellular membrane-bounded organelle;intracellular non-membrane-bounded organelle;intracellular organelle;intracellular organelle part;intracellular part;membrane-bounded organelle;non-membrane-bounded organelle;nuclear part;nucleolus;nucleus;organelle;organelle part		zf-4CXXC_R1	Completeproteome;Cytoplasm;Nucleus;Phosphoprotein;Referenceproteome;Repressor;Transcription;Transcriptionregulation			4	4	4	10.5	10.5	10.5	50.248	0.0019002	2.9749	329390000	4	0.660791	0.255423	0.649792	Q922M5;H3BJN2;H3BJV7
	O35874;Q5SSP3;Q9ESU8;Q8BXT5;Q3UTP8;Q3US35	Neutral amino acid transporter A;Amino acid transporter	Slc1a4	1.23009	NaN	25.5512	25.8174	25.823	NaN	NaN	NaN	NaN	cognition;multicellular organismal process;neurological system process;system process	active transmembrane transporter activity;alanine transmembrane transporter activity;amine transmembrane transporter activity;amino acid transmembrane transporter activity;anion channel activity;anion transmembrane transporter activity;anion:cation symporter activity;carboxylic acid transmembrane transporter activity;cation transmembrane transporter activity;channel activity;chloride channel acti…	cell body;cell part;cell projection;cytoplasmic membrane-bounded vesicle;cytoplasmic part;cytoplasmic vesicle;cytoskeletal part;dendrite;integral to membrane;intermediate filament;intracellular membrane-bounded organelle;intracellular organelle;intracellular organelle part;intracellular part;intrinsic to membrane;macromolecular complex;melanosome;membrane;membrane part;membrane-bounded organelle;…		SDF	Completeproteome;Glycoprotein;Membrane;Phosphoprotein;Referenceproteome;Symport;Transmembrane;Transmembranehelix;Transport			2	2	2	8.5	8.5	8.5	56.061	0	7.4808	470130000	14	1.00201	0.199019	0.753756	O35874;Q5SSP3;Q9ESU8;Q8BXT5;Q3UTP8;Q3US35
	Q8QZX2	HAUS augmin-like complex subunit 3	Haus3	1.223	24.5779	24.476	24.3936	24.5318	24.8814	NaN	NaN	NaN	cell cycle phase;cell cycle process;cell division;cellular component assembly;cellular component assembly at cellular level;cellular component organization;cellular component organization at cellular level;cellular component organization or biogenesis;cellular component organization or biogenesis at cellular level;cellular process;centrosome organization;cytoskeleton organization;microtubule cyto…		cell part;centrosome;cytoplasm;cytoplasmic part;cytoskeletal part;HAUS complex;intracellular non-membrane-bounded organelle;intracellular organelle;intracellular organelle part;intracellular part;macromolecular complex;microtubule;microtubule associated complex;microtubule organizing center;non-membrane-bounded organelle;organelle;organelle part;protein complex;spindle			Acetylation;Alternativesplicing;Cellcycle;Celldivision;Coiledcoil;Completeproteome;Cytoplasm;Cytoskeleton;Microtubule;Mitosis;Referenceproteome			7	7	7	14.4	14.4	14.4	66.308	0	15.711	478270000	9	1.10754	0.184927	0.77585	Q8QZX2;A0A0J9YU78
	P31532	Serum amyloid A-4 protein	Saa4	1.21809	NaN	24.5909	24.6247	25.377	NaN	NaN	NaN	NaN	acute inflammatory response;acute-phase response;defense response;inflammatory response;response to stimulus;response to stress;response to wounding		extracellular region part;high-density lipoprotein particle;macromolecular complex;plasma lipoprotein particle;protein-lipid complex		SAA	Acutephase;Amyloid;Completeproteome;Directproteinsequencing;HDL;Referenceproteome;Secreted;Signal			4	4	4	34.6	34.6	34.6	15.088	0.00018553	6.9265	188730000	10	2.73924	0.107541	0.990594	P31532
	Q9D903;A2ACZ1	Probable rRNA-processing protein EBP2	Ebna1bp2	1.21299	26.8001	26.3754	27.0464	26.8802	25.5425	25.5467	25.6736	25.4873	cellular macromolecule metabolic process;cellular metabolic process;cellular nitrogen compound metabolic process;cellular process;chromosome segregation;macromolecule metabolic process;metabolic process;ncRNA metabolic process;ncRNA processing;nitrogen compound metabolic process;nucleic acid metabolic process;nucleobase-containing compound metabolic process;primary metabolic process;RNA metabolic…		cell part;intracellular non-membrane-bounded organelle;intracellular organelle;intracellular organelle part;intracellular part;non-membrane-bounded organelle;nuclear part;nucleolus;organelle;organelle part		Ebp2	Acetylation;Coiledcoil;Completeproteome;Nucleus;Phosphoprotein;Referenceproteome;Ribosomebiogenesis	Parvulin-associated pre-rRNP complex	+	5	5	5	19	19	19	34.702	0	20.989	2267700000	28	3.74634	0.0923958	1.05641	Q9D903;A2ACZ1
	Q8C170;D3Z3A8	Unconventional myosin-IXa	Myo9a	1.18779	25.9152	25.1655	25.7423	25.2242	NaN	NaN	25.5235	25.1341	biological regulation;cellular process;cellular response to stimulus;intracellular signal transduction;positive regulation of catalytic activity;positive regulation of GTPase activity;positive regulation of hydrolase activity;positive regulation of molecular function;regulation of biological process;regulation of catabolic process;regulation of catalytic activity;regulation of cellular catabolic …	adenyl nucleotide binding;adenyl ribonucleotide binding;ATP binding;binding;catalytic activity;cation binding;enzyme activator activity;enzyme regulator activity;GTPase activator activity;GTPase regulator activity;hydrolase activity;hydrolase activity, acting on acid anhydrides;hydrolase activity, acting on acid anhydrides, in phosphorus-containing anhydrides;ion binding;metal ion binding;motor a…	cell part;cytoskeletal part;integral to membrane;intracellular organelle part;intracellular part;intrinsic to membrane;macromolecular complex;membrane part;myosin complex;organelle part;protein complex		IQ;Myosin_head;RA;RhoGAP	Actin-binding;Alternativesplicing;ATP-binding;Coiledcoil;Completeproteome;GTPaseactivation;Membrane;Metal-binding;Motorprotein;Myosin;Nucleotide-binding;Phosphoprotein;Referenceproteome;Repeat;Transmembrane;Transmembranehelix;Zinc;Zinc-finger			12	10	10	5.6	5	5	292.12	0	21.94	712070000	16	0.988762	0.207738	0.734478	Q8C170;D3Z3A8
	Q0VAV2	Exophilin-5	Exph5	1.18222	NaN	24.1401	24.1902	24.2593	NaN	NaN	NaN	NaN	anatomical structure development;biological regulation;cell development;cellular developmental process;cellular process;developmental process;epithelial cell development;establishment of localization;establishment of localization in cell;establishment of protein localization;intracellular protein transport;intracellular transport;keratinocyte development;multivesicular body sorting pathway;positi…	binding;enzyme binding;GTPase binding;protein binding;Rab GTPase binding;Ras GTPase binding;small GTPase binding	cell part;cytoplasmic part;endosome;intracellular membrane-bounded organelle;intracellular organelle;intracellular part;membrane-bounded organelle;organelle			Completeproteome;Phosphoprotein;Referenceproteome			5	5	5	4.2	4.2	4.2	217.64	0.0005123	4.4	274960000	10	1.99981	0.137781	0.896364	Q0VAV2
	Q80TE7;B9EHV0;A0A0G2JDT9;A0A0G2JFZ5;E9Q6L9;Q3URB9	Leucine-rich repeat-containing protein 7	Lrrc7	1.17275	26.7747	24.6194	25.9982	26.1357	NaN	24.4708	25.2171	25.1572			cell junction;cell part;cytoplasm;cytoskeletal part;intracellular organelle part;intracellular part;membrane;organelle part;plasma membrane;postsynaptic density;postsynaptic membrane;synapse part;synaptic membrane		LRR_1;LRR_4;PDZ	Celljunction;Cellmembrane;Completeproteome;Cytoplasm;Leucine-richrepeat;Membrane;Phosphoprotein;Postsynapticcellmembrane;Referenceproteome;Repeat;Synapse			4	2	2	3.1	1.4	1.4	166.9	0.0047473	2.4417	706540000	16	1.13739	0.192778	0.761533	Q80TE7;B9EHV0;A0A0G2JDT9;A0A0G2JFZ5;E9Q6L9;Q3URB9
	Q6ZQ82;B9EJ96;E9QAQ3	Rho GTPase-activating protein 26	Arhgap26	1.15544	25.0912	25.7779	25.1639	24.7708	NaN	24.6226	NaN	24.8683	biological regulation;cell projection assembly;cell projection organization;cellular component assembly;cellular component assembly at cellular level;cellular component organization;cellular component organization at cellular level;cellular component organization or biogenesis;cellular component organization or biogenesis at cellular level;cellular process;cellular response to stimulus;filopodium…	binding;enzyme activator activity;enzyme regulator activity;GTPase activator activity;GTPase regulator activity;lipid binding;nucleoside-triphosphatase regulator activity;phospholipid binding	adherens junction;anchoring junction;cell junction;cell part;cell-substrate adherens junction;cell-substrate junction;cytoplasm;cytoskeleton;focal adhesion;intracellular;intracellular non-membrane-bounded organelle;intracellular organelle;intracellular part;non-membrane-bounded organelle;organelle		IMD;RhoGAP;SH3_1	Celljunction;Completeproteome;Cytoplasm;Cytoskeleton;GTPaseactivation;Referenceproteome;SH3domain			7	7	5	8.8	8.8	5.4	92.07	0	8.5543	669980000	16	1.28344	0.181364	0.781749	Q6ZQ82;B9EJ96;E9QAQ3;Q9D0J3;D3Z1X5;F6XTB7;F7D661;F6Q7M1;Q3U860
	Q64726	Zinc-alpha-2-glycoprotein	Azgp1	1.15084	26.7767	25.58	26.1611	26.1623	24.5944	25.8789	NaN	25.7433	antigen processing and presentation;biological adhesion;biological regulation;cell adhesion;cellular process;immune response;immune system process;regulation of biological process;regulation of growth;regulation of multicellular organism growth;regulation of multicellular organismal process;response to stimulus		cell part;extracellular region;macromolecular complex;membrane part;MHC class I protein complex;MHC protein complex;plasma membrane part;protein complex		C1-set;MHC_I	Completeproteome;Disulfidebond;Glycoprotein;Pyrrolidonecarboxylicacid;Referenceproteome;Secreted;Signal			5	5	5	21.2	21.2	21.2	35.332	0	7.7313	894910000	21	1.11228	0.203385	0.747144	Q64726
	P70279;Q3V1X4;A2ALA0	Surfeit locus protein 6	Surf6	1.14634	27.1133	27.0389	26.908	26.9155	25.6458	25.6444	26.3845	25.7157	cellular component assembly;cellular component assembly at cellular level;cellular component biogenesis;cellular component biogenesis at cellular level;cellular component organization;cellular component organization at cellular level;cellular component organization or biogenesis;cellular component organization or biogenesis at cellular level;cellular macromolecular complex assembly;cellular macro…	binding;DNA binding;nucleic acid binding;RNA binding	cell part;granular component;intracellular non-membrane-bounded organelle;intracellular organelle;intracellular organelle part;intracellular part;non-membrane-bounded organelle;nuclear part;nucleolar part;nucleolus;nucleoplasm;organelle;organelle part		SURF6	Completeproteome;DNA-binding;Nucleus;Phosphoprotein;Referenceproteome;RNA-binding			10	10	10	31.5	31.5	31.5	41.234	0	26.224	1390100000	42	3.07057	0.118125	0.966132	P70279;Q3V1X4;A2ALA0
	P97479;A0A0U1RPX7;A0A0R4J113;Q5MJ56	Unconventional myosin-VIIa	Myo7a	1.14514	25.7408	24.7401	25.063	24.5329	NaN	NaN	NaN	NaN	actin filament-based movement;actin filament-based process;anatomical structure morphogenesis;auditory receptor cell stereocilium organization;cell projection organization;cellular component assembly;cellular component assembly at cellular level;cellular component movement;cellular component organization;cellular component organization at cellular level;cellular component organization or biogenes…	adenyl nucleotide binding;adenyl ribonucleotide binding;ATP binding;binding;calmodulin binding;catalytic activity;hydrolase activity;hydrolase activity, acting on acid anhydrides;hydrolase activity, acting on acid anhydrides, in phosphorus-containing anhydrides;microfilament motor activity;motor activity;nucleoside-triphosphatase activity;nucleotide binding;protein binding;purine nucleotide bindi…	apical plasma membrane;cell cortex;cell part;cell projection;cilium;cytoplasmic membrane-bounded vesicle;cytoplasmic part;cytoplasmic vesicle;cytoskeletal part;cytosol;intracellular membrane-bounded organelle;intracellular organelle;intracellular organelle part;intracellular part;lysosomal membrane;macromolecular complex;melanosome;membrane;membrane part;membrane-bounded organelle;membrane-bounde…		FERM_M;FERM_N;IQ;Myosin_head;MyTH4	3D-structure;Actin-binding;Alternativesplicing;ATP-binding;Calmodulin-binding;Coiledcoil;Completeproteome;Cytoplasm;Cytoskeleton;Deafness;Diseasemutation;Hearing;Motorprotein;Myosin;Nucleotide-binding;Phosphoprotein;Referenceproteome;Repeat;SH3domain;Transport			8	7	7	4.5	4.1	4.1	254.94	0	12.193	508580000	9	1.06749	0.208193	0.735406	P97479;A0A0U1RPX7;A0A0R4J113;Q5MJ56;D3YUT5
	Q3USS3	Dynein regulatory complex protein 1	Drc1	1.14294	25.1236	NaN	26.0105	25.4079	NaN	NaN	NaN	NaN	axonemal dynein complex assembly;cell motility;cellular component assembly;cellular component assembly at cellular level;cellular component movement;cellular component organization;cellular component organization at cellular level;cellular component organization or biogenesis;cellular component organization or biogenesis at cellular level;cellular macromolecular complex assembly;cellular macromol…		axoneme;cell part;cell projection part;cilium axoneme;cilium part;cytoskeleton;intracellular non-membrane-bounded organelle;intracellular organelle;intracellular organelle part;intracellular part;non-membrane-bounded organelle;organelle;organelle part			Cellprojection;Cilium;Coiledcoil;Completeproteome;Cytoplasm;Cytoskeleton;Referenceproteome			5	5	5	6.4	6.4	6.4	88.506	0	7.5506	718370000	10	1.32833	0.180114	0.783691	Q3USS3
	Q9ET26;Q3UC35;Q8C521	E3 ubiquitin-protein ligase RNF114	Rnf114	1.13446	25.1901	26.633	26.3694	26.5843	26.7491	NaN	NaN	26.8806	cell differentiation;cellular developmental process;cellular process;developmental process;gamete generation;male gamete generation;multicellular organismal development;multicellular organismal process;multicellular organismal reproductive process;reproductive process;spermatogenesis	binding;cation binding;ion binding;metal ion binding;transition metal ion binding;zinc ion binding	cell part;intracellular		Di19	Acetylation;Completeproteome;Developmentalprotein;Differentiation;Metal-binding;Referenceproteome;Spermatogenesis;Zinc;Zinc-finger			4	4	4	24.5	24.5	24.5	25.745	0	7.9643	981710000	19	0.481994	0.34937	0.548191	Q9ET26;Q3UC35;Q8C521;S4R1Z0
	P52623;A2AN37;F7CBX2	Uridine-cytidine kinase 1;Uridine-cytidine kinase	Uck1	1.13066	24.9036	25.0436	NaN	25.0178	NaN	NaN	NaN	NaN	biosynthetic process;cellular biosynthetic process;cellular metabolic compound salvage;cellular metabolic process;cellular nitrogen compound biosynthetic process;cellular nitrogen compound metabolic process;cellular process;CTP biosynthetic process;CTP metabolic process;CTP salvage;heterocycle biosynthetic process;heterocycle metabolic process;metabolic process;nitrogen compound metabolic process…	adenyl nucleotide binding;adenyl ribonucleotide binding;ATP binding;binding;catalytic activity;kinase activity;nucleobase-containing compound kinase activity;nucleoside kinase activity;nucleotide binding;phosphotransferase activity, alcohol group as acceptor;purine nucleotide binding;purine ribonucleoside triphosphate binding;purine ribonucleotide binding;ribonucleotide binding;transferase activi…		Drug metabolism - other enzymes;Pyrimidine metabolism	PRK	ATP-binding;Completeproteome;Kinase;Nucleotide-binding;Referenceproteome;Transferase			4	4	3	19.5	19.5	16.6	31.068	0.0001786	5.7078	313470000	7	1.344	0.182198	0.780476	P52623;A2AN37;F7CBX2;Q3V218
	P70451;Q3TZJ5;Q3TME9	Tyrosine-protein kinase Fer	Fer	1.12756	26.0503	NaN	25.7882	25.7765	NaN	NaN	NaN	NaN	actin cytoskeleton organization;actin cytoskeleton reorganization;actin filament-based process;anatomical structure morphogenesis;biological adhesion;biological regulation;cell adhesion;cell adhesion mediated by integrin;cell communication;cell cycle;cell migration;cell morphogenesis;cell morphogenesis involved in differentiation;cell motility;cell proliferation;cell surface receptor linked signa…	adenyl nucleotide binding;adenyl ribonucleotide binding;ATP binding;binding;catalytic activity;epidermal growth factor receptor binding;growth factor receptor binding;kinase activity;lipid binding;non-membrane spanning protein tyrosine kinase activity;nucleotide binding;phosphotransferase activity, alcohol group as acceptor;protein binding;protein kinase activity;protein tyrosine kinase activity;…	actin cytoskeleton;cell cortex;cell junction;cell part;cell projection;chromatin;chromosomal part;cytoplasm;cytoplasmic part;cytoskeleton;extrinsic to internal side of plasma membrane;extrinsic to membrane;extrinsic to plasma membrane;intracellular non-membrane-bounded organelle;intracellular organelle;intracellular organelle part;intracellular part;lamellipodium;membrane part;microtubule cytoske…		FCH;Pkinase_Tyr;SH2	Alternativesplicing;ATP-binding;Celljunction;Cellmembrane;Cellprojection;Coiledcoil;Completeproteome;Cytoplasm;Cytoskeleton;Kinase;Lipid-binding;Membrane;Nucleotide-binding;Nucleus;Phosphoprotein;Proto-oncogene;Referenceproteome;SH2domain;Transferase;Tyrosine-proteinkinase;Ublconjugation			7	7	7	13.2	13.2	13.2	94.578	0	8.8233	524910000	18	1.12181	0.206187	0.739154	P70451;Q3TZJ5;Q3TME9;Q9CRE2
	A0A0R4J039;Q9ESB3	Histidine-rich glycoprotein	Hrg	1.12023	28.2262	28.8293	28.6706	29.1383	27.1747	28.0024	27.5388	27.6676	anatomical structure formation involved in morphogenesis;angiogenesis;biological regulation;cell activation;cellular process;chemotaxis;defense response;defense response to fungus;developmental process;fibrinolysis;locomotion;multi-organism process;negative regulation of angiogenesis;negative regulation of behavior;negative regulation of biological process;negative regulation of blood coagulation…	binding;carbohydrate binding;cation binding;cysteine-type endopeptidase inhibitor activity;endopeptidase inhibitor activity;endopeptidase regulator activity;enzyme inhibitor activity;enzyme regulator activity;glycoprotein binding;glycosaminoglycan binding;heme binding;heparan sulfate proteoglycan binding;heparin binding;immunoglobulin binding;ion binding;iron ion binding;metal ion binding;pattern…	extracellular region			Angiogenesis;Bloodcoagulation;Chemotaxis;Cleavageonpairofbasicresidues;Completeproteome;Copper;Disulfidebond;Fibrinolysis;Glycoprotein;Hemostasis;Heparin-binding;Metal-binding;Referenceproteome;Repeat;Secreted;Signal;Zinc			10	10	10	17.2	17.2	17.2	60.438	0	45.089	4225600000	105	2.33195	0.137814	0.892169	A0A0R4J039;Q9ESB3
	O08538;Q8C2K6;Q6A0F0;Q9CST2	Angiopoietin-1	Angpt1	1.11803	27.1597	25.2062	25.6969	24.9068	25.495	24.821	NaN	24.4653	activation of protein kinase activity;activation of transmembrane receptor protein tyrosine kinase activity;amine metabolic process;aminoglycan biosynthetic process;aminoglycan metabolic process;anatomical structure development;anatomical structure formation involved in morphogenesis;anatomical structure morphogenesis;angiogenesis;biological adhesion;biological regulation;biosynthetic process;blo…	binding;cytokine receptor binding;growth factor receptor binding;protein binding;receptor binding;vascular endothelial growth factor receptor binding	cell part;cell projection;extracellular region;membrane;membrane part;membrane raft;microvillus;plasma membrane	Rheumatoid arthritis	Fibrinogen_C	Angiogenesis;Coiledcoil;Completeproteome;Developmentalprotein;Differentiation;Disulfidebond;Glycoprotein;Referenceproteome;Secreted;Signal			7	7	7	16.9	16.9	16.9	57.518	0	13.329	756430000	10	0.912236	0.227207	0.689278	O08538;Q8C2K6;Q6A0F0;Q9CST2
	Q8R3U6;E9Q192;Q5UW37	VEGF coregulated chemokine 1	Cxcl17	1.11603	NaN	24.8265	24.693	25.6725	NaN	NaN	NaN	NaN	anatomical structure formation involved in morphogenesis;angiogenesis;cell differentiation;cellular developmental process;cellular process;chemotaxis;developmental process;locomotion;response to chemical stimulus;response to external stimulus;response to stimulus;taxis		extracellular region			Angiogenesis;Chemotaxis;Completeproteome;Developmentalprotein;Differentiation;Disulfidebond;Referenceproteome;Secreted;Signal			4	4	4	22.7	22.7	22.7	14.043	0.00017753	5.4856	246740000	11	0.997535	0.21639	0.708347	Q8R3U6;E9Q192;Q5UW37
	Q9DCE9;Q811M6;J7PDL1;U5NG76;Q8C2M8		Igtp;Ifggd1;Irgm3	1.11434	28.1326	28.9038	27.4595	29.084	27.4221	26.9417	27.4019	27.3569	cellular process;cellular response to chemical stimulus;cellular response to cytokine stimulus;cellular response to interferon-beta;cellular response to organic substance;cellular response to stimulus;response to chemical stimulus;response to cytokine stimulus;response to interferon-beta;response to organic substance;response to stimulus	binding;catalytic activity;GTP binding;GTPase activity;guanyl nucleotide binding;guanyl ribonucleotide binding;hydrolase activity;hydrolase activity, acting on acid anhydrides;hydrolase activity, acting on acid anhydrides, in phosphorus-containing anhydrides;nucleoside-triphosphatase activity;nucleotide binding;purine nucleotide binding;purine ribonucleoside triphosphate binding;purine ribonucleo…	cell part;cytoplasmic part;cytosol;intracellular part;membrane	Toxoplasmosis	IIGP	Completeproteome;Referenceproteome			15	12	12	41.1	30	30	48.493	0	133.85	3434600000	82	1.53556	0.173039	0.801203	Q9DCE9;Q811M6;J7PDL1;U5NG76;Q8C2M8;Q3U5T3;E9PW35;E9Q9N8
	Q54AE5;P39876;Q6GXA7	Metalloproteinase inhibitor 3	Timp3	1.11089	31.2334	30.1138	30.0134	30.0556	29.0799	29.3881	28.8091	29.6955	biological regulation;cellular process;cellular response to chemical stimulus;cellular response to organic substance;cellular response to stimulus;negative regulation of biological process;negative regulation of catabolic process;negative regulation of cellular catabolic process;negative regulation of cellular metabolic process;negative regulation of cellular process;negative regulation of cellul…	binding;cation binding;endopeptidase inhibitor activity;endopeptidase regulator activity;enzyme inhibitor activity;enzyme regulator activity;ion binding;metal ion binding;metalloendopeptidase inhibitor activity;metalloenzyme inhibitor activity;metalloenzyme regulator activity;peptidase inhibitor activity;peptidase regulator activity	basement membrane;extracellular matrix part;extracellular region part		TIMP	Completeproteome;Disulfidebond;Extracellularmatrix;Metal-binding;Metalloenzymeinhibitor;Metalloproteaseinhibitor;Proteaseinhibitor;Referenceproteome;Secreted;Signal;Zinc			10	10	10	42.7	42.7	42.7	24.182	0	80.789	13474000000	92	1.71229	0.163987	0.822404	Q54AE5;P39876;Q6GXA7;E9QAB2
	Q8VDZ4	Palmitoyltransferase ZDHHC5	Zdhhc5	1.10978	NaN	25.3087	25.7268	25.013	NaN	NaN	NaN	NaN	cellular macromolecule metabolic process;cellular metabolic process;cellular process;cellular protein metabolic process;macromolecule metabolic process;macromolecule modification;metabolic process;primary metabolic process;protein acylation;protein lipidation;protein metabolic process;protein modification process;protein palmitoylation	binding;catalytic activity;cation binding;ion binding;metal ion binding;palmitoyltransferase activity;transferase activity;transferase activity, transferring acyl groups;transferase activity, transferring acyl groups other than amino-acyl groups;transition metal ion binding;zinc ion binding	cell part;cell projection;dendrite;integral to membrane;intrinsic to membrane;membrane;membrane part;neuron projection;plasma membrane		zf-DHHC	Acyltransferase;Alternativesplicing;Cellmembrane;Completeproteome;Membrane;Metal-binding;Phosphoprotein;Referenceproteome;Transferase;Transmembrane;Transmembranehelix;Zinc;Zinc-finger			5	5	5	12.7	12.7	12.7	77.5	0	41.691	441660000	13	1.26615	0.196108	0.757657	Q8VDZ4
	Q9D2N9;Q80XK7	Vacuolar protein sorting-associated protein 33A	Vps33a	1.10826	25.8724	25.8621	26.1046	26.1923	NaN	25.5996	25.7907	NaN	anatomical structure formation involved in morphogenesis;biological regulation;cell differentiation;cellular developmental process;cellular process;developmental process;establishment of localization;establishment of protein localization;membrane docking;myeloid cell differentiation;pigmentation;platelet formation;protein transport;regulation of biological process;regulation of developmental pigm…		cell part;cytoplasmic part;endosomal part;endosome membrane;intracellular organelle part;intracellular part;late endosome membrane;lysosomal membrane;membrane;organelle membrane;organelle part;vacuolar membrane;vacuolar part		Sec1	Completeproteome;Endosome;Lysosome;Membrane;Polymorphism;Proteintransport;Referenceproteome;Transport			9	9	9	21.1	21.1	21.1	67.554	0	20.87	962140000	17	1.08336	0.212314	0.723232	Q9D2N9;Q80XK7
	Q9D823	60S ribosomal protein L37	Rpl37	1.09862	24.3268	24.6684	24.5509	25.5812	24.0077	23.5721	23.7115	23.4416	biosynthetic process;cellular biosynthetic process;cellular macromolecule biosynthetic process;cellular macromolecule metabolic process;cellular metabolic process;cellular process;cellular protein metabolic process;macromolecule biosynthetic process;macromolecule metabolic process;metabolic process;primary metabolic process;protein metabolic process;translation	binding;cation binding;ion binding;metal ion binding;nucleic acid binding;RNA binding;rRNA binding;structural constituent of ribosome;structural molecule activity	cell part;cytosolic large ribosomal subunit;intracellular organelle part;intracellular part;large ribosomal subunit;macromolecular complex;organelle part;ribonucleoprotein complex	Ribosome	Ribosomal_L37e	Acetylation;Completeproteome;Metal-binding;Phosphoprotein;Referenceproteome;Ribonucleoprotein;Ribosomalprotein;RNA-binding;rRNA-binding;Zinc;Zinc-finger			5	5	5	32	32	32	11.078	0.00082467	3.7061	592780000	29	1.96875	0.153724	0.844283	Q9D823
	P20852;Q80XK1;Q91X75;P15392	Cytochrome P450 2A5;Cytochrome P450 2A4	Cyp2a5;Cyp2a4	1.09697	27.4345	26.0229	26.4425	26.6499	25.3535	25.7396	25.5783	25.4905	response to chemical stimulus;response to organic substance;response to stilbenoid;response to stimulus	aromatase activity;binding;catalytic activity;cation binding;electron carrier activity;heme binding;ion binding;iron ion binding;metal ion binding;monooxygenase activity;oxidoreductase activity;oxidoreductase activity, acting on paired donors, with incorporation or reduction of molecular oxygen;oxidoreductase activity, acting on paired donors, with incorporation or reduction of molecular oxygen, …	cell part;cytoplasmic part;endoplasmic reticulum membrane;endoplasmic reticulum part;intracellular organelle part;intracellular part;membrane;membrane part;organelle membrane;organelle part	Caffeine metabolism;Drug metabolism - cytochrome P450;Drug metabolism - other enzymes;Retinol metabolism	p450	Completeproteome;Endoplasmicreticulum;Heme;Iron;Membrane;Metal-binding;Microsome;Monooxygenase;Oxidoreductase;Referenceproteome			9	9	8	25.3	25.3	22.7	56.74	0	23.318	1024000000	44	1.93146	0.158235	0.83942	P20852;Q80XK1;Q91X75;P15392;F7B9W9;F6SHL3
	E9QPX1;P39061	Collagen alpha-1(XVIII) chain;Endostatin	Col18a1	1.09563	31.3628	31.4387	30.862	31.1051	30.2769	29.7026	30.1948	30.2118	anatomical structure formation involved in morphogenesis;anatomical structure morphogenesis;angiogenesis;biological adhesion;biological regulation;cell adhesion;cell morphogenesis;cell morphogenesis involved in differentiation;cell surface receptor linked signaling pathway;cellular component morphogenesis;cellular component organization;cellular component organization at cellular level;cellular c…	binding;cation binding;ion binding;metal ion binding;structural molecule activity	basement membrane;collagen;extracellular matrix part;extracellular region part;extracellular space	Protein digestion and absorption	Collagen;DUF959;Endostatin;Fz	3D-structure;Alternativepromoterusage;Alternativesplicing;Celladhesion;Collagen;Completeproteome;Developmentalprotein;Directproteinsequencing;Disulfidebond;Extracellularmatrix;Glycoprotein;Hydroxylation;Metal-binding;Referenceproteome;Repeat;Secreted;Signal;Wntsignalingpathway;Zinc			26	26	26	12.9	12.9	12.9	182.29	0	257.47	26231000000	320	2.96844	0.130293	0.923457	E9QPX1;P39061;D3Z5C2
	Q9ESQ1;B1AVK5		Col4a6	1.08958	31.0706	29.8518	30.5242	30.584	29.8092	28.9347	29.6733	29.255	cellular component organization;cellular component organization at cellular level;cellular component organization or biogenesis;cellular component organization or biogenesis at cellular level;cellular process;cellular response to acid;cellular response to amine stimulus;cellular response to amino acid stimulus;cellular response to chemical stimulus;cellular response to endogenous stimulus;cellula…	extracellular matrix structural constituent;structural molecule activity	collagen;collagen type IV;extracellular matrix part;extracellular region part;sheet-forming collagen	Amoebiasis;ECM-receptor interaction;Focal adhesion;Pathways in cancer;Protein digestion and absorption;Small cell lung cancer	C4;Collagen	Collagen;Completeproteome;Disulfidebond;Referenceproteome			13	12	12	8	7.5	7.5	164.14	0	42.454	9800200000	82	1.83938	0.163492	0.82522	Q9ESQ1;B1AVK5;Q6PFB1
	P47877;D3YU40;Q9D057	Insulin-like growth factor-binding protein 2	Igfbp2	1.08673	NaN	24.7726	23.6262	24.8799	NaN	NaN	NaN	NaN	aging;biological regulation;cellular process;cellular response to chemical stimulus;cellular response to endogenous stimulus;cellular response to hormone stimulus;cellular response to organic substance;cellular response to stimulus;developmental process;female pregnancy;multi-organism process;positive regulation of activated T cell proliferation;positive regulation of biological process;positive …	binding;growth factor binding;insulin-like growth factor binding;insulin-like growth factor I binding;insulin-like growth factor II binding;protein binding	apical plasma membrane;cell part;cytoplasmic part;cytoplasmic vesicle;extracellular region part;extracellular space;intracellular organelle;intracellular part;membrane part;organelle;plasma membrane part;vesicle		IGFBP;Thyroglobulin_1	Completeproteome;Disulfidebond;Glycoprotein;Growthfactorbinding;Growthregulation;Referenceproteome;Secreted;Signal			2	2	2	3	3	3	32.846	0.0028016	2.7114	168930000	6	0.99074	0.225915	0.694965	P47877;D3YU40;Q9D057
	P01029;B2RWX2;B2RXW7;V9GZQ6;V9GZG9	Complement C4-B;Complement C4 beta chain;Complement C4 alpha chain;C4a anaphylatoxin;Complement C4 gamma chain	C4b;Slp	1.08464	32.7119	32.829	32.4699	32.9459	31.93	31.0765	32.0005	31.6112	activation of immune response;biological regulation;complement activation;complement activation, classical pathway;defense response;humoral immune response;immune effector process;immune response;immune system process;inflammatory response;innate immune response;macromolecule metabolic process;metabolic process;negative regulation of catalytic activity;negative regulation of endopeptidase activit…	endopeptidase inhibitor activity;endopeptidase regulator activity;enzyme inhibitor activity;enzyme regulator activity;peptidase inhibitor activity;peptidase regulator activity	extracellular region;extracellular region part;extracellular space	Complement and coagulation cascades;Staphylococcus aureus infection;Systemic lupus erythematosus	A2M;A2M_comp;A2M_N;A2M_N_2;A2M_recep;ANATO;NTR;Thiol-ester_cl	Cleavageonpairofbasicresidues;Complementpathway;Completeproteome;Disulfidebond;Glycoprotein;Immunity;Inflammatoryresponse;Innateimmunity;Referenceproteome;Secreted;Signal;Sulfation;Thioesterbond			31	31	30	27.6	27.6	27.6	192.91	0	323.31	65865000000	621	2.4511	0.139282	0.879147	P01029;B2RWX2;B2RXW7;V9GZQ6;V9GZG9;V9GZJ5;B9EIU2;V9GZK9;Q62238;Q3TYN1;Q3TAT4;Q9Z0D8;Q9QUF9;Q9QUF8;V9GZP9;Q9Z0J3;Q62237;V9H0U1;Q6P3Y0;O88305;REV__Q5XG71;REV__E9QK83
	A0A0R4J0I1			1.07431	33.0354	33.2698	34.3153	34.5403	32.7562	32.4832	32.5661	33.0581	biological regulation;regulation of biological process;regulation of macromolecule metabolic process;regulation of metabolic process;regulation of primary metabolic process;regulation of protein metabolic process;regulation of proteolysis;response to chemical stimulus;response to cytokine stimulus;response to endogenous stimulus;response to hormone stimulus;response to organic substance;response …	endopeptidase inhibitor activity;endopeptidase regulator activity;enzyme inhibitor activity;enzyme regulator activity;peptidase inhibitor activity;peptidase regulator activity;serine-type endopeptidase inhibitor activity	extracellular region		Serpin	Completeproteome;Glycoprotein;Proteaseinhibitor;Referenceproteome;Secreted;Serineproteaseinhibitor;Signal			20	20	7	51.7	51.7	17.2	46.672	0	323.31	127640000000	1075	1.45941	0.189972	0.769999	A0A0R4J0I1;P29621;E9Q499
	P29452	Caspase-1;Caspase-1 subunit p20;Caspase-1 subunit p10	Casp1	1.06491	24.7416	25.9243	24.6562	24.9521	NaN	NaN	NaN	NaN	apoptosis;biological regulation;cell death;cellular chemical homeostasis;cellular homeostasis;cellular ion homeostasis;cellular process;cellular response to abiotic stimulus;cellular response to chemical stimulus;cellular response to external stimulus;cellular response to mechanical stimulus;cellular response to organic substance;cellular response to stimulus;chemical homeostasis;cytokine product…	catalytic activity;cysteine-type endopeptidase activity;cysteine-type peptidase activity;endopeptidase activity;hydrolase activity;peptidase activity;peptidase activity, acting on L-amino acid peptides	cell part;cytoplasmic part;cytosol;extracellular region;intracellular part;IPAF inflammasome complex;macromolecular complex;NALP1 inflammasome complex;NALP3 inflammasome complex;protein complex	Amyotrophic lateral sclerosis (ALS);Cytosolic DNA-sensing pathway;NOD-like receptor signaling pathway	CARD;Peptidase_C14	Apoptosis;Completeproteome;Cytoplasm;Hydrolase;Protease;Referenceproteome;Thiolprotease;Zymogen			6	6	6	17.9	17.9	17.9	45.64	0	8.245	285850000	15	1.66629	0.175675	0.79155	P29452
	Q01320;Q8CCE5	DNA topoisomerase 2-alpha	Top2a	1.06321	25.9029	26.726	26.4421	26.417	NaN	25.5467	26.1526	25.9205	apoptotic chromosome condensation;biological regulation;biosynthetic process;cell cycle process;cell division;cellular biosynthetic process;cellular component organization;cellular component organization at cellular level;cellular component organization or biogenesis;cellular component organization or biogenesis at cellular level;cellular macromolecule biosynthetic process;cellular macromolecule …	adenyl nucleotide binding;adenyl ribonucleotide binding;ATP binding;ATPase activity;ATPase activity, coupled;binding;catalytic activity;cation binding;chromatin binding;DNA bending activity;DNA binding;DNA topoisomerase (ATP-hydrolyzing) activity;DNA topoisomerase activity;DNA-dependent ATPase activity;drug binding;hydrolase activity;hydrolase activity, acting on acid anhydrides;hydrolase activit…	cell part;centriole;chromosomal part;cytoplasmic part;cytoskeletal part;DNA topoisomerase complex (ATP-hydrolyzing);intracellular non-membrane-bounded organelle;intracellular organelle;intracellular organelle part;intracellular part;macromolecular complex;microtubule organizing center part;non-membrane-bounded organelle;nuclear chromosome part;nuclear part;nucleolus;nucleoplasm;organelle;organell…		DNA_gyraseB;DNA_topoisoIV;DTHCT;HATPase_c;Toprim	Acetylation;ATP-binding;Completeproteome;DNA-binding;Isomerase;Magnesium;Metal-binding;Nucleotide-binding;Nucleus;Phosphoprotein;Referenceproteome;Topoisomerase			26	11	11	19.2	11.1	11.1	172.79	0	12.343	1579600000	29	0.89171	0.248101	0.663267	Q01320;Q8CCE5;Q6PET9;Q3TTG4
	G3X8T9		Serpina3n	1.0579	30.3541	30.8594	30.3592	31.3496	29.8668	29.8263	29.9027	29.095	biological regulation;cellular process;cellular response to cAMP;cellular response to chemical stimulus;cellular response to corticosteroid stimulus;cellular response to cytokine stimulus;cellular response to endogenous stimulus;cellular response to glucocorticoid stimulus;cellular response to hormone stimulus;cellular response to interferon-gamma;cellular response to interleukin-1;cellular respo…	endopeptidase inhibitor activity;endopeptidase regulator activity;enzyme inhibitor activity;enzyme regulator activity;peptidase inhibitor activity;peptidase regulator activity;serine-type endopeptidase inhibitor activity	extracellular region;extracellular region part;extracellular space		Serpin	Alternativesplicing;Completeproteome;Glycoprotein;Proteaseinhibitor;Referenceproteome;Secreted;Serineproteaseinhibitor;Signal			18	17	1	47.1	43.5	4.3	46.766	0	243.04	14675000000	297	1.86612	0.170654	0.809708	G3X8T9;Q4V9W0;F2Z405;Q6P4P1;D3Z451;H7BWY0
	Q6NSQ5;Q8BS13;E9PV05;E9Q422		Sp140;A530032D15Rik	1.05769	25.2993	26.2284	26.1296	26.1165	NaN	25.2569	26.2019	25.1127		binding;cation binding;DNA binding;ion binding;metal ion binding;nucleic acid binding;transition metal ion binding;zinc ion binding	cell part;intracellular membrane-bounded organelle;intracellular organelle;intracellular part;membrane-bounded organelle;nucleus;organelle		Bromodomain;SAND;Sp100	Completeproteome;Metal-binding;Referenceproteome;Zinc;Zinc-finger			9	6	5	17.6	11	9.6	62.616	0	24.599	981280000	22	0.721428	0.285576	0.616481	Q6NSQ5;Q8BS13;E9PV05;E9Q422;E0CY74;E9Q3M7;E0CXL1;F7DFN7
	O09010;Q08EF2;B2RRW2	Beta-1,3-N-acetylglucosaminyltransferase lunatic fringe;Beta-1,3-N-acetylglucosaminyltransferase	Lfng	1.0554	25.6335	24.8697	24.8696	24.9728	NaN	NaN	NaN	NaN	anterior/posterior pattern specification;biological regulation;cell cycle phase;cell cycle process;cellular process;compartment pattern specification;developmental process;female meiosis;meiosis;ovarian follicle development;ovulation cycle process;pattern specification process;positive regulation of binding;positive regulation of biological process;positive regulation of cell communication;positi…	acetylglucosaminyltransferase activity;binding;catalytic activity;cation binding;ion binding;metal ion binding;O-fucosylpeptide 3-beta-N-acetylglucosaminyltransferase activity;transferase activity;transferase activity, transferring glycosyl groups;transferase activity, transferring hexosyl groups;UDP-glycosyltransferase activity	cell part;cytoplasmic part;Golgi apparatus part;Golgi membrane;integral to Golgi membrane;integral to membrane;integral to organelle membrane;intracellular organelle part;intracellular part;intrinsic to Golgi membrane;intrinsic to membrane;intrinsic to organelle membrane;membrane;membrane part;organelle membrane;organelle part	Notch signaling pathway;Other types of O-glycan biosynthesis	Fringe	Completeproteome;Developmentalprotein;Disulfidebond;Glycoprotein;Glycosyltransferase;Golgiapparatus;Manganese;Membrane;Metal-binding;Referenceproteome;Signal-anchor;Transferase;Transmembrane;Transmembranehelix			3	3	3	16.1	16.1	16.1	41.952	0.00051343	4.4432	329740000	7	1.14898	0.214638	0.71231	O09010;Q08EF2;B2RRW2
	Q8BWY2;A0A0N4SVE6;Q8BZ31;A0A0N4SV03	C-type lectin domain family 1 member A	Clec1a	1.05379	27.4717	26.9345	NaN	27.7857	27.2642	NaN	NaN	26.9982		binding;carbohydrate binding	cell part;integral to membrane;intrinsic to membrane;membrane part		Lectin_C	Completeproteome;Disulfidebond;Glycoprotein;Lectin;Membrane;Referenceproteome;Signal-anchor;Transmembrane;Transmembranehelix			2	2	2	8.2	8.2	8.2	30.958	0	10.873	2131300000	28	0.278151	0.501501	0.41005	Q8BWY2;A0A0N4SVE6;Q8BZ31;A0A0N4SV03
	A0A0N4SVV4;Q9DD06	Retinoic acid receptor responder protein 2	Rarres2	1.04971	27.3292	27.7181	28.4139	28.2038	27.5261	26.1113	27.0632	26.7655	anatomical structure development;biological regulation;brown fat cell differentiation;cell differentiation;cellular developmental process;cellular lipid metabolic process;cellular metabolic process;cellular process;chordate embryonic development;defense response;developmental process;digestive tract development;diterpenoid metabolic process;embryo development;embryo development ending in birth or…		extracellular matrix;extracellular region;extracellular region part			Completeproteome;Polymorphism;Referenceproteome;Secreted;Signal			4	4	4	41.7	41.7	41.7	18.477	0	59.404	2207300000	52	1.46867	0.195235	0.758518	A0A0N4SVV4;Q9DD06
	Q9D7S7;Q0VBA4	60S ribosomal protein L22-like 1	Rpl22l1	1.0481	24.9921	26.1395	25.3223	24.9542	NaN	NaN	24.9665	NaN	biosynthetic process;cellular biosynthetic process;cellular macromolecule biosynthetic process;cellular macromolecule metabolic process;cellular metabolic process;cellular process;cellular protein metabolic process;macromolecule biosynthetic process;macromolecule metabolic process;metabolic process;primary metabolic process;protein metabolic process;translation	structural constituent of ribosome;structural molecule activity	cell part;cytoplasmic part;intracellular non-membrane-bounded organelle;intracellular organelle;intracellular part;macromolecular complex;non-membrane-bounded organelle;organelle;ribonucleoprotein complex;ribosome	Ribosome	Ribosomal_L22e	Alternativesplicing;Completeproteome;Phosphoprotein;Referenceproteome;Ribonucleoprotein;Ribosomalprotein			3	3	3	38.5	38.5	38.5	14.467	0	34.163	399640000	11	1.04762	0.227584	0.690325	Q9D7S7;Q0VBA4
	O88554	Poly [ADP-ribose] polymerase 2	Parp2	1.04697	NaN	25.3121	25.615	24.9851	NaN	24.9174	24.8145	NaN	base-excision repair;cellular macromolecule metabolic process;cellular metabolic process;cellular nitrogen compound metabolic process;cellular process;cellular protein metabolic process;cellular response to stimulus;cellular response to stress;DNA metabolic process;DNA repair;macromolecule metabolic process;macromolecule modification;metabolic process;nitrogen compound metabolic process;nucleic a…	binding;catalytic activity;DNA binding;NAD+ ADP-ribosyltransferase activity;nucleic acid binding;transferase activity;transferase activity, transferring glycosyl groups;transferase activity, transferring pentosyl groups	cell part;intracellular non-membrane-bounded organelle;intracellular organelle;intracellular organelle part;intracellular part;non-membrane-bounded organelle;nuclear part;nucleolus;nucleoplasm;organelle;organelle part	Base excision repair	PARP;PARP_reg;WGR	3D-structure;Acetylation;ADP-ribosylation;Completeproteome;DNA-binding;Glycosyltransferase;NAD;Nucleus;Phosphoprotein;Referenceproteome;Transferase			6	6	6	15.7	15.7	15.7	63.396	0	15.458	680240000	18	0.536791	0.34877	0.550041	O88554
	Q9D3P8;D3YXU2;D3YY76	Plasminogen receptor (KT)	Plgrkt	1.04357	26.5412	27.4458	28.3893	27.5549	26.2675	27.4265	26.1378	25.9251	biological regulation;chemotaxis;defense response;inflammatory response;locomotion;positive regulation of plasminogen activation;positive regulation of protein processing;regulation of biological process;regulation of gene expression;regulation of macromolecule metabolic process;regulation of metabolic process;regulation of plasminogen activation;regulation of primary metabolic process;regulation…		cell part;cytoplasmic part;integral to membrane;integral to plasma membrane;intracellular membrane-bounded organelle;intracellular organelle;intracellular part;intrinsic to membrane;intrinsic to plasma membrane;membrane part;membrane-bounded organelle;mitochondrion;organelle;plasma membrane part		DUF2368	Cellmembrane;Chemotaxis;Completeproteome;Inflammatoryresponse;Membrane;Plasminogenactivation;Referenceproteome;Transmembrane;Transmembranehelix			4	4	4	29.3	29.3	29.3	17.261	0.00018232	6.3415	1986700000	17	1.07133	0.227911	0.692867	Q9D3P8;D3YXU2;D3YY76;D3YV19
	Q8BUI3;H9KV12	Leucine-rich repeat and WD repeat-containing protein 1	LRWD1;Lrwd1	1.04216	25.1275	NaN	25.68	25.4585	24.9429	NaN	NaN	NaN	biosynthetic process;cell cycle phase;cell cycle process;cellular biosynthetic process;cellular component organization;cellular component organization at cellular level;cellular component organization or biogenesis;cellular component organization or biogenesis at cellular level;cellular macromolecule biosynthetic process;cellular macromolecule metabolic process;cellular metabolic process;cellular…	binding;chromatin binding;DNA binding;histone binding;methylated histone residue binding;methyl-CpG binding;nucleic acid binding;nucleotide binding;protein binding;sequence-specific DNA binding	cell part;centromeric heterochromatin;chromatin;chromosomal part;cytoplasm;cytoplasmic part;cytoskeletal part;heterochromatin;intracellular organelle part;intracellular part;macromolecular complex;microtubule organizing center;nuclear chromosome part;nuclear origin of replication recognition complex;nuclear part;organelle part;origin recognition complex;protein complex;telomeric heterochromatin		LRR_1;LRR_4;WD40	Centromere;Chromatinregulator;Chromosome;Completeproteome;Cytoplasm;Cytoskeleton;DNAreplication;Leucine-richrepeat;Nucleus;Phosphoprotein;Referenceproteome;Repeat;Telomere;WDrepeat			3	3	3	6.6	6.6	6.6	71.593	0	15.449	530920000	12	0.618287	0.322324	0.578735	Q8BUI3;H9KV12
	O54890	Integrin beta-3	Itgb3	1.03713	28.3866	26.8098	26.2915	25.9385	25.9396	26.3907	26.3865	NaN	anatomical structure formation involved in morphogenesis;anatomical structure morphogenesis;angiogenesis;angiogenesis involved in wound healing;biological adhesion;biological regulation;cell adhesion;cell junction assembly;cell junction organization;cell part morphogenesis;cell projection morphogenesis;cell projection organization;cell surface receptor linked signaling pathway;cell-cell adhesion;…	receptor activity	alpha9-beta1 integrin complex;alpha9-beta1 integrin-ADAM8 complex;apical plasma membrane;cell part;external side of plasma membrane;integrin complex;intracellular membrane-bounded organelle;intracellular organelle;intracellular part;macromolecular complex;membrane part;membrane-bounded organelle;nucleus;organelle;plasma membrane part;protein complex;receptor complex	Arrhythmogenic right ventricular cardiomyopathy (ARVC);Dilated cardiomyopathy;ECM-receptor interaction;Focal adhesion;Hematopoietic cell lineage;Hypertrophic cardiomyopathy (HCM);Osteoclast differentiation;Phagosome;Regulation of actin cytoskeleton	Integrin_b_cyt;Integrin_B_tail;Integrin_beta	Celladhesion;Completeproteome;Disulfidebond;Glycoprotein;Integrin;Membrane;Phosphoprotein;Receptor;Referenceproteome;Repeat;Signal;Transmembrane;Transmembranehelix	Itgav-Itgb3-Gsn complex		10	10	4	19.9	19.9	10.4	86.738	0	27.231	1210000000	23	0.733441	0.289396	0.612868	O54890;Q6QHD5;P97483
	Q8VHL8;E9Q4R3;E9PYS6;Q6ZQI7;Q32MS4;B1AUY2;Q80Z68;Q3TE27;B1AUX5;B1AUY3		Arhgap4;mKIAA0131	1.03664	NaN	24.719	24.5019	24.7791	NaN	23.7655	24.41	NaN	biological regulation;cellular process;cellular response to stimulus;regulation of biological process;regulation of cellular process;response to stimulus;signal transduction		adherens junction;anchoring junction;cell junction;cell part;cell-substrate adherens junction;cell-substrate junction;cytoplasm;focal adhesion;intracellular;intracellular membrane-bounded organelle;intracellular organelle;intracellular part;membrane-bounded organelle;nucleus;organelle		FCH;RhoGAP;SH3_2	Completeproteome;Referenceproteome;SH3domain			4	4	4	4	4	4	106.51	0	62.674	256950000	10	1.31893	0.208617	0.73082	Q8VHL8;E9Q4R3;E9PYS6;Q6ZQI7;Q32MS4;B1AUY2;Q80Z68;Q3TE27;B1AUX5;B1AUY3;Q8BYX6;B1AUY1;Q32MS3;Q8BM00
	A2AIL4	NADH dehydrogenase (ubiquinone) complex I, assembly factor 6	Ndufaf6	1.01887	26.431	24.7267	24.5545	NaN	NaN	24.9134	NaN	NaN	biosynthetic process;cellular component assembly;cellular component assembly at cellular level;cellular component biogenesis;cellular component organization;cellular component organization at cellular level;cellular component organization or biogenesis;cellular component organization or biogenesis at cellular level;cellular macromolecular complex assembly;cellular macromolecular complex subunit o…	catalytic activity;transferase activity	cell part;cytoplasmic part;intracellular membrane-bounded organelle;intracellular organelle;intracellular organelle part;intracellular part;membrane;membrane-bounded organelle;mitochondrial inner membrane;mitochondrial membrane;mitochondrial part;mitochondrion;organelle;organelle inner membrane;organelle membrane;organelle part		SQS_PSY	Completeproteome;Membrane;Mitochondrion;Mitochondrioninnermembrane;Referenceproteome;Transitpeptide			3	3	3	15	15	15	38.362	0.0050297	2.368	220130000	11	0.777333	0.282148	0.618214	A2AIL4
	P59110;M0QWX4	Sentrin-specific protease 1	Senp1	1.0166	25.2815	25.4873	25.269	24.8682	NaN	NaN	NaN	NaN	activation of caspase activity;biological regulation;cellular macromolecule metabolic process;cellular metabolic process;cellular process;cellular protein metabolic process;developmental process;macromolecule metabolic process;macromolecule modification;metabolic process;multicellular organismal development;multicellular organismal process;negative regulation of biological process;negative regula…	catalytic activity;cysteine-type peptidase activity;hydrolase activity;peptidase activity;peptidase activity, acting on L-amino acid peptides;small conjugating protein-specific protease activity;SUMO-specific protease activity	cell part;cytoplasm;intracellular membrane-bounded organelle;intracellular organelle;intracellular part;membrane-bounded organelle;nucleus;organelle		Peptidase_C48	Completeproteome;Cytoplasm;Developmentalprotein;Hydrolase;Nucleus;Phosphoprotein;Protease;Referenceproteome;Thiolprotease;Ublconjugationpathway			5	5	5	14.8	14.8	14.8	72.51	0	26.391	391140000	10	1.24966	0.215477	0.710537	P59110;M0QWX4;Q8C187
	P11214	Tissue-type plasminogen activator;Tissue-type plasminogen activator chain A;Tissue-type plasminogen activator chain B	Plat	1.01629	28.3141	28.648	28.5394	28.0399	27.4844	26.8077	27.6384	27.5456	biological regulation;cell communication;cell migration;cell motility;cell surface receptor linked signaling pathway;cell-cell signaling;cellular component movement;cellular process;cellular response to stimulus;enzyme linked receptor protein signaling pathway;locomotion;macromolecule metabolic process;metabolic process;muscle cell migration;negative regulation of biological process;negative regu…	catalytic activity;endopeptidase activity;hydrolase activity;peptidase activity;peptidase activity, acting on L-amino acid peptides;serine hydrolase activity;serine-type endopeptidase activity;serine-type peptidase activity	apical part of cell;cell part;cell surface;cytoplasmic membrane-bounded vesicle;cytoplasmic part;cytoplasmic vesicle;extracellular region part;extracellular space;intracellular membrane-bounded organelle;intracellular organelle;intracellular part;membrane-bounded organelle;membrane-bounded vesicle;organelle;stored secretory granule;synapse;vesicle	Complement and coagulation cascades	EGF;fn1;Kringle;Trypsin	Cleavageonpairofbasicresidues;Completeproteome;Directproteinsequencing;Disulfidebond;EGF-likedomain;Glycoprotein;Hydrolase;Kringle;Plasminogenactivation;Protease;Referenceproteome;Repeat;Secreted;Serineprotease;Signal;Zymogen			9	9	9	17.4	17.4	17.4	63.096	0	143.38	3471000000	65	2.32571	0.162763	0.824503	P11214
	Q7TS98			1.01423	32.6519	31.3476	30.3602	31.4989	30.8536	30.7388	29.7639	30.4453		antigen binding;binding			C1-set;V-set	3D-structure;Completeproteome;Disulfidebond;Immunoglobulindomain;ImmunoglobulinVregion;Referenceproteome;Signal			15	15	1	61.9	61.9	7.6	26.454	0	288.3	41268000000	575	0.983862	0.247581	0.663224	Q7TS98;A0A140T8P9;P01638;B5UB71
	Q78JE5;Q3V492	F-box only protein 22	Fbxo22	1.01285	24.4204	24.3004	25.1947	24.3168	NaN	NaN	NaN	NaN	biological regulation;cell communication;cellular macromolecule metabolic process;cellular metabolic process;cellular process;cellular protein metabolic process;cellular response to external stimulus;cellular response to extracellular stimulus;cellular response to nutrient levels;cellular response to starvation;cellular response to stimulus;cellular response to stress;establishment of localizatio…		cell part;contractile fiber part;cytoplasm;cytoplasmic part;intracellular membrane-bounded organelle;intracellular organelle;intracellular part;membrane-bounded organelle;nucleus;organelle;organelle part;Z disc		F-box;FIST_C	Acetylation;Completeproteome;Cytoplasm;Referenceproteome;Ublconjugationpathway			5	5	5	10.9	10.9	10.9	44.202	0.0029375	2.6143	332470000	15	1.51184	0.203832	0.744468	Q78JE5;Q3V492;D6REV6;D3Z2G9
	Q5F293;Q14DI5		Zbtb4	1.0093	24.7682	24.4638	25.004	NaN	NaN	NaN	NaN	NaN		binding;cation binding;ion binding;metal ion binding;nucleic acid binding;transition metal ion binding;zinc ion binding	cell part;intracellular membrane-bounded organelle;intracellular organelle;intracellular part;membrane-bounded organelle;nucleus;organelle		BTB;zf-C2H2	Completeproteome;Metal-binding;Nucleus;Referenceproteome;Repeat;Zinc;Zinc-finger			2	2	2	2.3	2.3	2.3	102.66	0.00018392	6.6237	339740000	6	1.17378	0.226324	0.69508	Q5F293;Q14DI5
	Q8BMI0;Q8BM64	F-box only protein 38	Fbxo38	1.00757	NaN	25.3931	25.2236	24.62	NaN	NaN	NaN	NaN			cell part;cytoplasm;intracellular membrane-bounded organelle;intracellular organelle;intracellular part;membrane-bounded organelle;nucleus;organelle			Completeproteome;Cytoplasm;Nucleus;Phosphoprotein;Referenceproteome;Ublconjugationpathway			4	4	4	4.6	4.6	4.6	133.93	0	35.258	383470000	13	1.10322	0.232174	0.682433	Q8BMI0;Q8BM64
	P83510;E0CZF8;E0CZD7;E0CXD6;E0CY98;B2RXX2;E9PUL9;B9EKN8;B2RQ80;B2RY17	Traf2 and NCK-interacting protein kinase	Tnik	1.00643	25.1461	24.9995	24.8111	25.0892	NaN	NaN	NaN	NaN	actin cytoskeleton organization;actin cytoskeleton reorganization;actin filament-based process;activation of JNKK activity;activation of MAPKK activity;activation of protein kinase activity;biological regulation;cell surface receptor linked signaling pathway;cellular component organization;cellular component organization at cellular level;cellular component organization or biogenesis;cellular com…	adenyl nucleotide binding;adenyl ribonucleotide binding;ATP binding;binding;catalytic activity;enzyme regulator activity;GTPase regulator activity;kinase activity;nucleoside-triphosphatase regulator activity;nucleotide binding;phosphotransferase activity, alcohol group as acceptor;protein kinase activity;protein serine/threonine kinase activity;purine nucleotide binding;purine ribonucleoside trip…	cell part;cytoplasmic part;cytoskeleton;endosome;intracellular membrane-bounded organelle;intracellular non-membrane-bounded organelle;intracellular organelle;intracellular part;membrane-bounded organelle;non-membrane-bounded organelle;nucleus;organelle;perinuclear region of cytoplasm;recycling endosome		CNH;Pkinase	Alternativesplicing;ATP-binding;Completeproteome;Cytoplasm;Cytoskeleton;Endosome;Kinase;Neurogenesis;Nucleotide-binding;Nucleus;Phosphoprotein;Referenceproteome;Serine/threonine-proteinkinase;Transferase;Wntsignalingpathway			18	6	6	13.2	5.4	5.4	150.37	0	18.262	325000000	12	2.31478	0.166137	0.817188	P83510;E0CZF8;E0CZD7;E0CXD6;E0CY98;B2RXX2;E9PUL9;B9EKN8;B2RQ80;B2RY17;E0CYV5
	F7AA26		Pakap	1.00627	25.9025	25.5511	24.9484	25.9099	26.2786	NaN	24.7898	24.3081	biological regulation;regulation of anatomical structure morphogenesis;regulation of biological process;regulation of biological quality;regulation of cell morphogenesis;regulation of cell shape;regulation of cellular component organization;regulation of cellular process;regulation of developmental process		cell part;membrane		Paralemmin;RII_binding_1	Completeproteome;Referenceproteome			66	2	0	51.9	3	0	125.98	0	45.378	679610000	29	0.662495	0.318841	0.581495	F7AA26
	P51175;Q3UQA3;A0A0A6YX50	Protoporphyrinogen oxidase	Ppox	0.999215	27.3139	26.6737	26.5848	26.4037	25.0456	25.6363	26.421	25.8763	biosynthetic process;cellular aromatic compound metabolic process;cellular biosynthetic process;cellular metabolic process;cellular nitrogen compound biosynthetic process;cellular nitrogen compound metabolic process;cellular process;cofactor biosynthetic process;cofactor metabolic process;heme biosynthetic process;heme metabolic process;heterocycle biosynthetic process;heterocycle metabolic proce…	catalytic activity;oxidoreductase activity;oxidoreductase activity, acting on the CH-CH group of donors;oxidoreductase activity, acting on the CH-CH group of donors, oxygen as acceptor;oxygen-dependent protoporphyrinogen oxidase activity;protoporphyrinogen oxidase activity	cell part;cytoplasmic part;integral to membrane;integral to mitochondrial inner membrane;integral to mitochondrial membrane;integral to organelle membrane;intracellular membrane-bounded organelle;intracellular organelle;intracellular organelle part;intracellular part;intrinsic to membrane;intrinsic to mitochondrial inner membrane;intrinsic to organelle membrane;membrane part;membrane-bounded orga…	Porphyrin and chlorophyll metabolism	Amino_oxidase	Completeproteome;FAD;Flavoprotein;Hemebiosynthesis;Membrane;Mitochondrion;Mitochondrioninnermembrane;Oxidoreductase;Porphyrinbiosynthesis;Referenceproteome			4	4	4	11.7	11.7	11.7	50.87	0	8.2048	1524400000	25	1.55111	0.20542	0.741738	P51175;Q3UQA3;A0A0A6YX50
	Q8BYA0	Tubulin-specific chaperone D	Tbcd	0.995491	25.5967	24.9587	25.2171	25.1966	NaN	NaN	NaN	NaN	adherens junction assembly;adherens junction organization;biological regulation;cell junction assembly;cell junction organization;cell-cell junction assembly;cell-cell junction organization;cellular component assembly;cellular component assembly at cellular level;cellular component organization;cellular component organization at cellular level;cellular component organization or biogenesis;cellula…	beta-tubulin binding;binding;cytoskeletal protein binding;enzyme activator activity;enzyme regulator activity;GTPase activator activity;GTPase regulator activity;nucleoside-triphosphatase regulator activity;protein binding;tubulin binding	adherens junction;anchoring junction;cell junction;cell part;cell-cell junction;cytoplasm;intracellular part;lateral plasma membrane;membrane part;occluding junction;plasma membrane part;tight junction		TFCD_C	Celljunction;Cellmembrane;Chaperone;Completeproteome;Cytoplasm;GTPaseactivation;Membrane;Referenceproteome;Repeat;Tightjunction			8	8	8	10.8	10.8	10.8	133.32	0	11.418	532260000	16	1.35464	0.212998	0.71504	Q8BYA0;Q8CHC0;B1ATU0
	Q9CY00;B2RXA2;Q99J38;A2AKQ8;B2RXQ0	Tetratricopeptide repeat protein 30B;Tetratricopeptide repeat protein 30A1;Tetratricopeptide repeat protein 30A2	Ttc30b;Ttc30a1;Ttc30a2	0.990361	26.1903	24.817	25.7776	24.8505	NaN	24.9003	24.6548	25.0506	cell projection organization;cellular component organization;cellular component organization at cellular level;cellular component organization or biogenesis;cellular component organization or biogenesis at cellular level;cellular process		cell part;cell projection;cilium		TPR_2	Cellprojection;Cilium;Ciliumbiogenesis/degradation;Coiledcoil;Completeproteome;Referenceproteome;Repeat;TPRrepeat			7	7	7	16.7	16.7	16.7	76.095	0	17.229	751920000	13	0.873495	0.271032	0.630201	Q9CY00;B2RXA2;Q99J38;A2AKQ8;B2RXQ0
	Q8BK08;E9Q933;Z4YN74	Transmembrane protein 11, mitochondrial	Tmem11	0.986441	NaN	24.9741	26.3897	25.8978	26.1808	24.9871	NaN	25.2094	cellular component organization;cellular component organization at cellular level;cellular component organization or biogenesis;cellular component organization or biogenesis at cellular level;cellular process;mitochondrion organization;organelle organization		cell part;cytoplasmic part;integral to membrane;integral to mitochondrial inner membrane;integral to mitochondrial membrane;integral to organelle membrane;intracellular membrane-bounded organelle;intracellular organelle;intracellular organelle part;intracellular part;intrinsic to membrane;intrinsic to mitochondrial inner membrane;intrinsic to organelle membrane;membrane part;membrane-bounded orga…			Completeproteome;Membrane;Mitochondrion;Mitochondrioninnermembrane;Referenceproteome;Transmembrane;Transmembranehelix			3	3	3	17.4	17.4	17.4	21.311	0.00017618	5.3024	670840000	9	0.70995	0.310123	0.588433	Q8BK08;E9Q933;Z4YN74
	Q8R2S8;Q9D0T8	CD177 antigen	Cd177	0.986397	29.1578	28.2619	28.2829	27.9618	25.4962	28.0849	28.9797	27.158			anchored to membrane;cell part;intrinsic to membrane;membrane;membrane part;plasma membrane		UPAR_LY6	Cellmembrane;Completeproteome;Glycoprotein;GPI-anchor;Lipoprotein;Membrane;Referenceproteome;Repeat;Signal			7	7	7	9.1	9.1	9.1	87.09	0	42.364	4623000000	53	0.590119	0.345741	0.551831	Q8R2S8;Q9D0T8;Q78KC5
	Q9Z183	Protein-arginine deiminase type-4	Padi4	0.984216	29.1457	29.4268	28.6519	28.4905	24.8923	29.2247	29.368	28.2932	amine biosynthetic process;amine metabolic process;biological regulation;biosynthetic process;carboxylic acid biosynthetic process;carboxylic acid metabolic process;cellular amine metabolic process;cellular amino acid biosynthetic process;cellular amino acid metabolic process;cellular biosynthetic process;cellular component organization;cellular component organization at cellular level;cellular c…	binding;calcium ion binding;catalytic activity;cation binding;hydrolase activity;hydrolase activity, acting on carbon-nitrogen (but not peptide) bonds;hydrolase activity, acting on carbon-nitrogen (but not peptide) bonds, in linear amidines;ion binding;metal ion binding;protein-arginine deiminase activity	cell part;cytoplasm;intracellular membrane-bounded organelle;intracellular organelle;intracellular part;membrane-bounded organelle;nucleus;organelle		PAD;PAD_M;PAD_N	Calcium;Chromatinregulator;Citrullination;Completeproteome;Cytoplasm;Hydrolase;Metal-binding;Nucleus;Referenceproteome;Transcription;Transcriptionregulation			15	15	15	40.1	40.1	40.1	74.414	0	277.46	7187700000	133	0.406744	0.431746	0.476114	Q9Z183;Q9Z184;E9QAM4;Q75WC8;Q5DTJ8
	A0A0R4J0X5;Q00896	Alpha-1-antitrypsin 1-3	Serpina1c	0.982048	34.3384	34.2068	34.7776	35.0883	33.4051	34.09	33.2378	33.7501	biological regulation;regulation of biological process;regulation of macromolecule metabolic process;regulation of metabolic process;regulation of primary metabolic process;regulation of protein metabolic process;regulation of proteolysis;response to chemical stimulus;response to cytokine stimulus;response to endogenous stimulus;response to hormone stimulus;response to organic substance;response …	endopeptidase inhibitor activity;endopeptidase regulator activity;enzyme inhibitor activity;enzyme regulator activity;peptidase inhibitor activity;peptidase regulator activity;serine-type endopeptidase inhibitor activity	extracellular region	Complement and coagulation cascades	Serpin	Completeproteome;Glycoprotein;Proteaseinhibitor;Referenceproteome;Secreted;Serineproteaseinhibitor;Signal			21	21	2	59.3	59.3	12.6	45.854	0	323.31	288030000000	1772	1.91342	0.190785	0.768818	A0A0R4J0X5;Q00896
	Q99J09;Q3V2T0;F7D5L2	Methylosome protein 50	Wdr77	0.981179	25.7273	24.41	NaN	25.132	NaN	NaN	NaN	NaN	biological regulation;cell differentiation;cellular developmental process;cellular process;cellular process involved in reproduction;columnar/cuboidal epithelial cell differentiation;developmental process;developmental process involved in reproduction;epithelial cell differentiation;epithelial cell differentiation involved in prostate gland development;glandular epithelial cell differentiation;ne…	ligand-dependent nuclear receptor transcription coactivator activity;protein binding transcription factor activity;transcription coactivator activity;transcription cofactor activity;transcription factor binding transcription factor activity	cell part;cytoplasm;cytoplasmic part;Golgi apparatus;intracellular membrane-bounded organelle;intracellular organelle;intracellular part;membrane-bounded organelle;nucleus;organelle		WD40	Completeproteome;Cytoplasm;Nucleus;Phosphoprotein;Referenceproteome;Repeat;WDrepeat			2	2	2	16.4	16.4	16.4	36.942	0	7.7653	369620000	14	0.812646	0.288951	0.612679	Q99J09;Q3V2T0;F7D5L2
	Q9R118	Serine protease HTRA1	Htra1	0.977067	30.2871	30.2171	30.8119	30.4638	29.0588	29.2793	30.0406	29.493	biological regulation;macromolecule metabolic process;metabolic process;negative regulation of biological process;negative regulation of BMP signaling pathway;negative regulation of cell communication;negative regulation of cellular process;negative regulation of response to stimulus;negative regulation of signal transduction;negative regulation of signaling;negative regulation of transforming gr…	catalytic activity;endopeptidase activity;hydrolase activity;peptidase activity;peptidase activity, acting on L-amino acid peptides;serine hydrolase activity;serine-type endopeptidase activity;serine-type peptidase activity	cell part;cytoplasmic part;cytosol;extracellular matrix;extracellular region;extracellular region part;intracellular part		IGFBP;Kazal_2;PDZ	Completeproteome;Cytoplasm;Growthfactorbinding;Hydrolase;Protease;Referenceproteome;Secreted;Serineprotease;Signal			22	22	22	41.2	41.2	41.2	51.213	0	198.53	11814000000	196	2.11051	0.181687	0.782338	Q9R118
	A0A075B5M7;A0A0M4KPD8;A0A0G2JDV4		Igkv5-39	0.976635	28.6121	26.7767	NaN	28.4665	NaN	28.0315	NaN	NaN		catalytic activity;DNA polymerase activity;nucleotidyltransferase activity;RNA-directed DNA polymerase activity;transferase activity;transferase activity, transferring phosphorus-containing groups	cell part;integral to membrane;intrinsic to membrane;membrane part		V-set	3D-structure;Membrane;Nucleotidyltransferase;RNA-directedDNApolymerase;Transferase;Transmembrane;Transmembranehelix			5	5	5	64.2	64.2	64.2	10.345	0	82.489	2933300000	47	0.218385	0.567756	0.350181	A0A075B5M7;A0A0M4KPD8;A0A0G2JDV4;A0A0B4J1J2;A0A0B4J1J1;Q65ZI1
	Q8R2S9	Actin-related protein 8	Actr8	0.970055	25.1117	25.1075	25.8528	NaN	NaN	NaN	25.3131	25.0441	biological regulation;biosynthetic process;cell cycle phase;cell cycle process;cell division;cellular biosynthetic process;cellular component organization;cellular component organization at cellular level;cellular component organization or biogenesis;cellular component organization or biogenesis at cellular level;cellular macromolecule biosynthetic process;cellular macromolecule metabolic process…	adenyl nucleotide binding;adenyl ribonucleotide binding;ATP binding;binding;nucleotide binding;purine nucleotide binding;purine ribonucleoside triphosphate binding;purine ribonucleotide binding;ribonucleotide binding	cell part;chromatin remodeling complex;chromosomal part;DNA helicase complex;Ino80 complex;intracellular organelle part;intracellular part;macromolecular complex;nuclear chromosome part;nuclear part;organelle part;protein complex		Actin	ATP-binding;Cellcycle;Celldivision;Chromosome;Completeproteome;DNAdamage;DNArecombination;DNArepair;Mitosis;Nucleotide-binding;Nucleus;Phosphoprotein;Referenceproteome;Transcription;Transcriptionregulation			4	4	4	8.5	8.5	8.5	70.545	0.0006699	4.0087	843020000	12	0.534179	0.373731	0.527082	Q8R2S9
	Q9CQS9	HAUS augmin-like complex subunit 2	Haus2	0.967026	24.9697	24.4681	24.8615	24.197	NaN	NaN	NaN	NaN	cell cycle phase;cell cycle process;cell division;cellular component assembly;cellular component assembly at cellular level;cellular component organization;cellular component organization at cellular level;cellular component organization or biogenesis;cellular component organization or biogenesis at cellular level;cellular process;centrosome organization;cytoskeleton organization;microtubule cyto…		cell part;centrosome;cytoplasmic part;cytoskeletal part;Golgi apparatus;HAUS complex;intracellular membrane-bounded organelle;intracellular non-membrane-bounded organelle;intracellular organelle;intracellular organelle part;intracellular part;macromolecular complex;membrane-bounded organelle;microtubule;microtubule associated complex;microtubule organizing center;non-membrane-bounded organelle;nu…			Alternativesplicing;Cellcycle;Celldivision;Coiledcoil;Completeproteome;Cytoplasm;Cytoskeleton;Microtubule;Mitosis;Referenceproteome			3	3	3	20.9	20.9	20.9	26.839	0.00017652	5.3422	437170000	8	1.04499	0.251385	0.653741	Q9CQS9;H7BWZ0
	Q8C7C3		Tpm3	0.961142	31.531	30.9151	31.5732	30.1688	29.4158	30.4047	30.6383	29.8847			actin filament bundle;actomyosin;cell cortex part;cell part;cell projection part;cortical cytoskeleton;cytoplasmic part;cytoskeletal part;cytoskeleton;growth cone;intracellular non-membrane-bounded organelle;intracellular organelle;intracellular organelle part;intracellular part;macromolecular complex;non-membrane-bounded organelle;organelle;organelle part;podosome;protein complex;site of polariz…	Cardiac muscle contraction;Dilated cardiomyopathy;Hypertrophic cardiomyopathy (HCM);Pathways in cancer;Thyroid cancer	Tropomyosin				55	2	0	94	11.7	0	28.896	0	44.022	28371000000	187	1.1822	0.236998	0.673165	Q8C7C3
	Q9QZR9	Collagen alpha-4(IV) chain	Col4a4	0.960745	29.4018	30.5829	32.0334	31.1518	29.7854	29.4059	30.2335	29.9021	cellular component organization;cellular component organization at cellular level;cellular component organization or biogenesis;cellular component organization or biogenesis at cellular level;cellular process;extracellular matrix organization;extracellular structure organization;glomerular basement membrane development	extracellular matrix structural constituent;structural molecule activity	basal lamina;collagen;collagen type IV;extracellular matrix part;extracellular region part;sheet-forming collagen	Amoebiasis;ECM-receptor interaction;Focal adhesion;Pathways in cancer;Protein digestion and absorption;Small cell lung cancer	C4;Collagen	Alternativesplicing;Basementmembrane;Collagen;Completeproteome;Disulfidebond;Extracellularmatrix;Glycoprotein;Hydroxylation;Referenceproteome;Repeat;Secreted;Signal			9	9	8	6.1	6.1	6	164.09	0	199.97	20765000000	249	0.832634	0.291059	0.609181	Q9QZR9
	P06684	Complement C5;Complement C5 beta chain;Complement C5 alpha chain;C5a anaphylatoxin;Complement C5 alpha chain	C5	0.960515	29.8265	29.8604	30.1612	30.358	29.0588	28.9757	29.1964	29.1331	activation of immune response;biological regulation;calcium ion homeostasis;carbohydrate homeostasis;cation homeostasis;cell death;cell migration;cell motility;cellular calcium ion homeostasis;cellular cation homeostasis;cellular chemical homeostasis;cellular component movement;cellular divalent inorganic cation homeostasis;cellular homeostasis;cellular ion homeostasis;cellular metal ion homeosta…	endopeptidase inhibitor activity;endopeptidase regulator activity;enzyme inhibitor activity;enzyme regulator activity;peptidase inhibitor activity;peptidase regulator activity	cell part;extracellular region;extracellular region part;extracellular space;macromolecular complex;membrane attack complex;membrane part;plasma membrane part;pore complex;protein complex	Complement and coagulation cascades;Prion diseases;Staphylococcus aureus infection;Systemic lupus erythematosus	A2M;A2M_comp;A2M_N;A2M_N_2;A2M_recep;ANATO;NTR	Cleavageonpairofbasicresidues;Complementalternatepathway;Complementpathway;Completeproteome;Cytolysis;Disulfidebond;Glycoprotein;Immunity;Inflammatoryresponse;Innateimmunity;Membraneattackcomplex;Referenceproteome;Secreted;Signal	SC5bp-7 complex		38	38	38	31.8	31.8	31.8	188.88	0	162.37	10815000000	321	3.40236	0.152977	0.845875	P06684;Q8BNV3;Q99KX9;A0A0J9YUU3
	P97290;A2ATR8	Plasma protease C1 inhibitor	Serping1	0.957457	29.5152	30.1214	30.4447	30.636	29.1717	29.2064	29.3194	29.1899	activation of immune response;biological regulation;blood coagulation;coagulation;complement activation;complement activation, classical pathway;defense response;fibrinolysis;hemostasis;humoral immune response;immune effector process;immune response;immune system process;innate immune response;macromolecule metabolic process;metabolic process;multicellular organismal process;negative regulation o…	endopeptidase inhibitor activity;endopeptidase regulator activity;enzyme inhibitor activity;enzyme regulator activity;peptidase inhibitor activity;peptidase regulator activity;serine-type endopeptidase inhibitor activity	extracellular region part;extracellular space	Complement and coagulation cascades	Serpin	Bloodcoagulation;Complementpathway;Completeproteome;Disulfidebond;Fibrinolysis;Glycoprotein;Hemostasis;Immunity;Innateimmunity;Phosphoprotein;Proteaseinhibitor;Referenceproteome;Secreted;Serineproteaseinhibitor;Signal			15	15	15	40.5	40.5	40.5	55.584	0	319.69	10716000000	195	2.07985	0.190586	0.767335	P97290;A2ATR8
	Q9DC33	High mobility group protein 20A	Hmg20a	0.954851	25.705	25.9243	25.349	25.5437	NaN	25.6886	25.5378	NaN	biological regulation;biosynthetic process;cellular biosynthetic process;cellular component organization;cellular component organization at cellular level;cellular component organization or biogenesis;cellular component organization or biogenesis at cellular level;cellular macromolecule biosynthetic process;cellular macromolecule metabolic process;cellular metabolic process;cellular nitrogen comp…	binding;DNA binding;nucleic acid binding	cell part;intracellular membrane-bounded organelle;intracellular organelle;intracellular part;membrane-bounded organelle;nucleus;organelle		HMG_box	Alternativesplicing;Chromatinregulator;Coiledcoil;Completeproteome;DNA-binding;Nucleus;Phosphoprotein;Referenceproteome;Transcription;Transcriptionregulation			8	8	8	30.1	30.1	30.1	39.917	0	45.102	1147100000	21	0.730237	0.317933	0.582349	Q9DC33
	Q99KZ1;A0A0G2JDK3;A0A0G2JGU4;Q9JIF6;A0A0G2JG79;Q3TVF4;P53612;Q6PFA1;A0A0G2JF29	Geranylgeranyl transferase type-2 subunit beta	Rabggtb	0.952215	24.6386	24.6758	24.6603	24.7605	NaN	24.8015	NaN	NaN	cellular macromolecule metabolic process;cellular metabolic process;cellular process;cellular protein metabolic process;macromolecule metabolic process;macromolecule modification;metabolic process;primary metabolic process;protein geranylgeranylation;protein metabolic process;protein modification process;protein prenylation	binding;catalytic activity;cation binding;ion binding;metal ion binding;prenyltransferase activity;protein geranylgeranyltransferase activity;protein prenyltransferase activity;Rab geranylgeranyltransferase activity;transferase activity;transferase activity, transferring alkyl or aryl (other than methyl) groups			Prenyltrans	3D-structure;Completeproteome;Metal-binding;Phosphoprotein;Prenyltransferase;Referenceproteome;Repeat;Transferase;Zinc			3	3	3	21.6	21.6	21.6	16.533	0.00083654	3.9884	218570000	8	1.2099	0.237038	0.672831	Q99KZ1;A0A0G2JDK3;A0A0G2JGU4;Q9JIF6;A0A0G2JG79;Q3TVF4;P53612;Q6PFA1;A0A0G2JF29;Q9CRG6
	E9Q414;E9Q1Y3	Apolipoprotein B-100;Apolipoprotein B-48	Apob	0.952059	28.6101	24.8606	23.9543	26.2305	NaN	26.8165	NaN	25.7079	acylglycerol catabolic process;acylglycerol metabolic process;alcohol metabolic process;anatomical structure development;anatomical structure morphogenesis;artery morphogenesis;biological regulation;biosynthetic process;blood vessel morphogenesis;catabolic process;cell motility;cellular biosynthetic process;cellular catabolic process;cellular component movement;cellular component organization;cel…	binding;carbohydrate binding;cholesterol transporter activity;glycosaminoglycan binding;heparin binding;lipid binding;lipid transporter activity;pattern binding;phospholipid binding;polysaccharide binding;sterol transporter activity;substrate-specific transporter activity;transporter activity	cell part;chylomicron;cytoplasmic part;endoplasmic reticulum;extracellular region part;intermediate-density lipoprotein particle;intracellular membrane-bounded organelle;intracellular organelle;intracellular part;low-density lipoprotein particle;macromolecular complex;mature chylomicron;membrane;membrane-bounded organelle;membrane-enclosed lumen;organelle;organelle lumen;organelle membrane;organe…	Fat digestion and absorption;Vitamin digestion and absorption	ApoB100_C;DUF1081;DUF1943;Vitellogenin_N	Acetylation;Cholesterolmetabolism;Chylomicron;Coiledcoil;Completeproteome;Cytoplasm;Disulfidebond;Glycoprotein;Heparin-binding;LDL;Lipidmetabolism;Lipidtransport;Lipoprotein;Palmitate;Referenceproteome;Repeat;RNAediting;Secreted;Signal;Steroidmetabolism;Sterolmetabolism;Transport;VLDL			14	14	13	5.2	5.2	5	509.43	0	20.888	1403800000	26	0.313268	0.490993	0.417003	E9Q414;E9Q1Y3;A0A1B4Z9E9;F7A3M3
	Q3KQQ4;Q91X22		Serpina1b	0.948599	30.9724	31.4677	32.148	32.2418	30.3838	31.029	30.7189	30.9037	biological regulation;carbohydrate metabolic process;cellular carbohydrate metabolic process;cellular macromolecule metabolic process;cellular metabolic process;cellular process;cellular protein metabolic process;chordate embryonic development;developmental process;embryo development;embryo development ending in birth or egg hatching;glycosylation;in utero embryonic development;macromolecule glyc…	endopeptidase inhibitor activity;endopeptidase regulator activity;enzyme inhibitor activity;enzyme regulator activity;peptidase inhibitor activity;peptidase regulator activity;serine-type endopeptidase inhibitor activity	extracellular region		Serpin				19	7	0	51.8	20.3	0	45.896	0	323.31	34673000000	370	1.54465	0.214654	0.712777	Q3KQQ4;Q91X22
	Q9DBV4	Matrix-remodeling-associated protein 8	Mxra8	0.947048	26.5006	25.5777	25.3041	26.0333	NaN	25.2274	25.9176	25.0157			cell part;integral to membrane;intrinsic to membrane;membrane part		V-set	Completeproteome;Disulfidebond;Glycoprotein;Immunoglobulindomain;Membrane;Referenceproteome;Repeat;Signal;Transmembrane;Transmembranehelix			3	3	3	11.5	11.5	11.5	49.75	0	9.8447	936870000	20	0.813301	0.299179	0.599342	Q9DBV4;A2AD97
	Q8VHE6	Dynein heavy chain 5, axonemal	Dnah5	0.946736	28.3898	28.0921	29.0232	27.766	26.8935	27.4977	27.8649	27.2281	ATP catabolic process;ATP metabolic process;catabolic process;cell motility;cellular catabolic process;cellular component movement;cellular metabolic process;cellular nitrogen compound catabolic process;cellular nitrogen compound metabolic process;cellular process;ciliary or flagellar motility;heterocycle catabolic process;heterocycle metabolic process;locomotion;metabolic process;microtubule-bas…	adenyl nucleotide binding;adenyl ribonucleotide binding;ATP binding;ATPase activity;binding;catalytic activity;hydrolase activity;hydrolase activity, acting on acid anhydrides;hydrolase activity, acting on acid anhydrides, in phosphorus-containing anhydrides;microtubule motor activity;motor activity;nucleoside-triphosphatase activity;nucleotide binding;purine nucleotide binding;purine ribonucleos…	axonemal dynein complex;axoneme;axoneme part;cell part;cell projection part;cilium axoneme;cilium part;cytoskeletal part;dynein complex;intracellular organelle part;intracellular part;macromolecular complex;microtubule;microtubule associated complex;organelle part;protein complex		AAA_5;AAA_8;DHC_N1;DHC_N2;Dynein_heavy;MT	ATP-binding;Cellprojection;Ciliopathy;Cilium;Coiledcoil;Completeproteome;Cytoplasm;Cytoskeleton;Dynein;Microtubule;Motorprotein;Nucleotide-binding;Phosphoprotein;Primaryciliarydyskinesia;Referenceproteome;Repeat			50	50	49	14.3	14.3	14.2	527.55	0	165.99	7034900000	131	1.50955	0.216055	0.707869	Q8VHE6;Q5DTW4;Q8BZM5
	Q8BU03;A1A596;Q8R538;Q2M1K2;Q8K2C4	Periodic tryptophan protein 2 homolog	Pwp2	0.939972	25.2342	25.5324	25.7993	25.3125	NaN	25.03	25.1283	25.0794			cell part;cytoplasm;intracellular non-membrane-bounded organelle;intracellular organelle;intracellular organelle part;intracellular part;non-membrane-bounded organelle;nuclear part;nucleolus;organelle;organelle part	Ribosome biogenesis in eukaryotes	Utp12;WD40	Acetylation;Completeproteome;Nucleus;Phosphoprotein;Referenceproteome;Repeat;WDrepeat			6	6	6	9.4	9.4	9.4	102.91	0	7.2441	946670000	27	0.833082	0.297279	0.60086	Q8BU03;A1A596;Q8R538;Q2M1K2;Q8K2C4
	O35608;B9EHQ4	Angiopoietin-2	Angpt2	0.934299	26.8578	27.2973	26.9499	26.194	26.6099	25.4753	25.834	25.6426	anatomical structure development;anatomical structure formation involved in morphogenesis;anatomical structure morphogenesis;angiogenesis;biological regulation;blood vessel development;blood vessel remodeling;cell development;cell surface receptor linked signaling pathway;cellular developmental process;cellular process;cellular process involved in reproduction;cellular response to chemical stimul…	binding;cation binding;cytokine receptor binding;growth factor receptor binding;ion binding;metal ion binding;protein binding;receptor binding;vascular endothelial growth factor receptor binding	cell part;cell projection;extracellular region part;extracellular space;intracellular membrane-bounded organelle;intracellular organelle;intracellular part;membrane;membrane-bounded organelle;nucleus;organelle;plasma membrane		Fibrinogen_C	Angiogenesis;Calcium;Coiledcoil;Completeproteome;Developmentalprotein;Differentiation;Disulfidebond;Glycoprotein;Metal-binding;Referenceproteome;Secreted;Signal			7	7	7	19	19	19	56.575	0	18.638	1450300000	40	1.47345	0.224316	0.696899	O35608;B9EHQ4
	Q8BHE8	Uncharacterized protein C2orf47 homolog, mitochondrial		0.934127	25.8362	25.2008	NaN	25.0242	NaN	NaN	NaN	NaN			cell part;cytoplasmic part;intracellular membrane-bounded organelle;intracellular organelle;intracellular part;membrane-bounded organelle;mitochondrion;organelle			Completeproteome;Mitochondrion;Referenceproteome;Transitpeptide			2	2	2	7.6	7.6	7.6	32.985	0.0019017	2.9989	234850000	12	0.578613	0.367681	0.531382	Q8BHE8
	D3YU51;P81270;E9PY05;I1E4Y2;B7ZND4;Q3UQJ4;H3BJC4;H3BKX4	Transcriptional regulator ERG	Erg	0.932644	NaN	25.6563	25.7982	24.6957	NaN	NaN	NaN	NaN	biosynthetic process;cellular biosynthetic process;cellular macromolecule biosynthetic process;cellular macromolecule metabolic process;cellular metabolic process;cellular nitrogen compound metabolic process;cellular process;macromolecule biosynthetic process;macromolecule metabolic process;metabolic process;nitrogen compound metabolic process;nucleic acid metabolic process;nucleobase-containing …	binding;DNA binding;nucleic acid binding;nucleic acid binding transcription factor activity;sequence-specific DNA binding;sequence-specific DNA binding transcription factor activity	cell part;cytoplasm;intracellular membrane-bounded organelle;intracellular organelle;intracellular part;macromolecular complex;membrane-bounded organelle;nucleus;organelle;ribonucleoprotein complex		Ets;SAM_PNT	Alternativesplicing;Completeproteome;Cytoplasm;DNA-binding;Nucleus;Referenceproteome;Transcription;Transcriptionregulation			6	6	2	28.7	28.7	7.9	51.2	0	16.036	655670000	17	1.07226	0.260172	0.642307	D3YU51;P81270;E9PY05;I1E4Y2;B7ZND4;Q3UQJ4;H3BJC4;H3BKX4
	Q8BL06	Inactive ubiquitin carboxyl-terminal hydrolase 54	Usp54	0.932107	26.2403	25.1489	25.2922	25.6778	NaN	24.6718	24.9084	24.6809	catabolic process;cellular catabolic process;cellular macromolecule catabolic process;cellular macromolecule metabolic process;cellular metabolic process;cellular process;macromolecule catabolic process;macromolecule metabolic process;metabolic process;modification-dependent macromolecule catabolic process;modification-dependent protein catabolic process;primary metabolic process;protein metaboli…	catalytic activity;hydrolase activity;hydrolase activity, acting on ester bonds;thiolester hydrolase activity;ubiquitin thiolesterase activity			UCH	Alternativesplicing;Coiledcoil;Completeproteome;Phosphoprotein;Referenceproteome			8	8	8	6.5	6.5	6.5	176.66	0	11.185	1003800000	15	1.88175	0.207666	0.735225	Q8BL06
	Q8VI33;A0A087WR08;A0A087WQ57;A0A087WNM2	Transcription initiation factor TFIID subunit 9	Taf9	0.926188	23.4114	23.4752	23.9225	NaN	NaN	NaN	NaN	NaN	biological regulation;biosynthetic process;cellular biosynthetic process;cellular component organization;cellular component organization at cellular level;cellular component organization or biogenesis;cellular component organization or biogenesis at cellular level;cellular macromolecule metabolic process;cellular metabolic process;cellular nitrogen compound metabolic process;cellular process;cell…	acetyltransferase activity;binding;catalytic activity;DNA binding;histone acetyltransferase activity;lysine N-acetyltransferase activity;N-acetyltransferase activity;N-acyltransferase activity;nucleic acid binding;protein binding transcription factor activity;regulatory region DNA binding;regulatory region nucleic acid binding;transcription coactivator activity;transcription cofactor activity;tra…	cell part;histone acetyltransferase complex;histone methyltransferase complex;intracellular organelle part;intracellular part;macromolecular complex;methyltransferase complex;MLL1 complex;nuclear part;nucleoplasm part;organelle part;PCAF complex;pre-snoRNP complex;protein complex;ribonucleoprotein complex;SAGA-type complex;STAGA complex;transcription factor complex;transcription factor TFIID comp…	Basal transcription factors;Ribosome biogenesis in eukaryotes	TFIID-31kDa	Acetylation;Alternativesplicing;Completeproteome;Nucleus;Phosphoprotein;Referenceproteome;Transcription;Transcriptionregulation	TFIID complex		5	2	2	26.9	12.1	12.1	28.979	0.001129	3.2825	161940000	6	1.40587	0.230877	0.684687	Q8VI33;A0A087WR08;A0A087WQ57;A0A087WNM2
	Q62293;U5NJF8;Q3T9E4		Tgtp1;Irgb6_2	0.922678	27.5682	29.8264	28.3155	29.4025	28.2184	27.8562	27.7735	27.5738	immune response;immune system process;multi-organism process;response to biotic stimulus;response to other organism;response to stimulus;response to virus	binding;catalytic activity;GTP binding;GTPase activity;guanyl nucleotide binding;guanyl ribonucleotide binding;hydrolase activity;hydrolase activity, acting on acid anhydrides;hydrolase activity, acting on acid anhydrides, in phosphorus-containing anhydrides;nucleoside-triphosphatase activity;nucleotide binding;purine nucleotide binding;purine ribonucleoside triphosphate binding;purine ribonucleo…	cell part;intracellular;membrane		IIGP	Completeproteome;Referenceproteome			16	16	16	67.7	67.7	67.7	47.12	0	162.88	5438100000	122	0.876183	0.296984	0.602636	Q62293;U5NJF8;Q3T9E4;U5NGE6;Q8K242;Q566I8;Q4FK68;Q5SVP4;Q3TLR6
	P04627;B1AUP0	Serine/threonine-protein kinase A-Raf	Araf	0.920225	25.264	25.6695	25.5836	25.6362	25.5572	25.377	NaN	24.9198	biological regulation;cellular process;cellular response to stimulus;intracellular signal transduction;negative regulation of apoptosis;negative regulation of biological process;negative regulation of cell death;negative regulation of cellular process;negative regulation of programmed cell death;positive regulation of biological process;positive regulation of cellular metabolic process;positive r…	adenyl nucleotide binding;adenyl ribonucleotide binding;ATP binding;binding;catalytic activity;cation binding;ion binding;kinase activity;MAP kinase kinase kinase activity;metal ion binding;molecular transducer activity;nucleotide binding;phosphotransferase activity, alcohol group as acceptor;protein kinase activity;protein serine/threonine kinase activity;purine nucleotide binding;purine ribonuc…	cell part;cytoplasmic part;cytosol;intracellular membrane-bounded organelle;intracellular organelle;intracellular part;membrane-bounded organelle;mitochondrion;organelle	Acute myeloid leukemia;Bladder cancer;Chronic myeloid leukemia;Colorectal cancer;Endometrial cancer;ErbB signaling pathway;Glioma;Hepatitis C;Insulin signaling pathway;Long-term depression;Long-term potentiation;Melanoma;Natural killer cell mediated cytotoxicity;Non-small cell lung cancer;Pancreatic cancer;Pathways in cancer;Progesterone-mediated oocyte maturation;Prostate cancer;Regulation of ac…	C1_1;Pkinase_Tyr;RBD	ATP-binding;Completeproteome;Kinase;Metal-binding;Nucleotide-binding;Phosphoprotein;Proto-oncogene;Referenceproteome;Serine/threonine-proteinkinase;Transferase;Zinc;Zinc-finger			5	3	2	13.2	10.1	7.9	67.581	0	21.81	590850000	17	0.641102	0.351957	0.545703	P04627;B1AUP0;A0A0N4SWH5;Q3UXR0;Q3TQI2;E9Q0P8;Q8CAD1;B1AUN8
	Q8VDW0;Q3UVN0;Q3T9L0;Q3U837;Q3TPL7;Q3TIE4;Q3UAF1	ATP-dependent RNA helicase DDX39A	Ddx39a;Ddx39	0.919977	27.8032	27.8842	27.9793	27.4976	26.2604	26.6409	27.123	27.4602	cellular macromolecule metabolic process;cellular metabolic process;cellular nitrogen compound metabolic process;cellular process;establishment of localization;establishment of localization in cell;establishment of RNA localization;intracellular transport;macromolecule metabolic process;metabolic process;mRNA export from nucleus;mRNA metabolic process;mRNA processing;mRNA transport;nitrogen compo…	adenyl nucleotide binding;adenyl ribonucleotide binding;ATP binding;ATPase activity;ATPase activity, coupled;ATP-dependent helicase activity;binding;catalytic activity;helicase activity;hydrolase activity;hydrolase activity, acting on acid anhydrides;hydrolase activity, acting on acid anhydrides, in phosphorus-containing anhydrides;nucleic acid binding;nucleoside-triphosphatase activity;nucleotid…	cell part;cytoplasm;intracellular membrane-bounded organelle;intracellular organelle;intracellular part;membrane-bounded organelle;nucleus;organelle		DEAD;Helicase_C	Acetylation;Alternativesplicing;ATP-binding;Completeproteome;Cytoplasm;Helicase;Hydrolase;mRNAprocessing;mRNAsplicing;Nucleotide-binding;Nucleus;Phosphoprotein;Referenceproteome			23	9	9	65.6	36.1	36.1	49.067	0	52.499	2430800000	49	1.75292	0.212697	0.716576	Q8VDW0;Q3UVN0;Q3T9L0;Q3U837;Q3TPL7;Q3TIE4;Q3UAF1;D6RHT5
	Q9JI13;Q05DV3;Q05DC6	Something about silencing protein 10	Utp3	0.913469	25.104	26.2061	25.6525	26.4574	24.4734	24.77	24.9418	25.5809	anatomical structure development;brain development;cellular component organization;cellular component organization at cellular level;cellular component organization or biogenesis;cellular component organization or biogenesis at cellular level;cellular process;chromatin modification;chromatin organization;chromosome organization;developmental process;organ development;organelle organization		cell part;intracellular membrane-bounded organelle;intracellular non-membrane-bounded organelle;intracellular organelle;intracellular organelle part;intracellular part;membrane-bounded organelle;non-membrane-bounded organelle;nuclear part;nucleolus;nucleus;organelle;organelle part		Sas10_Utp3;Sas10_Utp3_C	Alternativesplicing;Chromatinregulator;Completeproteome;Developmentalprotein;Nucleus;Phosphoprotein;Referenceproteome			6	6	6	16.6	16.6	16.6	53.398	0	90.104	653210000	32	1.26922	0.248324	0.661114	Q9JI13;Q05DV3;Q05DC6
	Q3USZ8	Deleted in autism protein 1 homolog		0.905517	27.0919	27.3114	28.0864	27.7614	26.295	26.6618	27.0485	26.6238	cellular process;vesicle targeting;vesicle targeting, to, from or within Golgi		cell part;coated vesicle;COPI vesicle coat;COPI-coated vesicle;cytoplasmic membrane-bounded vesicle;cytoplasmic part;cytoplasmic vesicle;cytoplasmic vesicle part;extracellular region;Golgi apparatus part;Golgi-associated vesicle;intracellular membrane-bounded organelle;intracellular organelle;intracellular organelle part;intracellular part;macromolecular complex;membrane coat;membrane part;membra…			Completeproteome;Referenceproteome;Secreted;Signal			6	6	6	17.9	17.9	17.9	49.462	0	19.229	1553800000	51	1.80447	0.214264	0.712206	Q3USZ8;Q3TS89
	P70182;D3YUY3;F8WI18	Phosphatidylinositol 4-phosphate 5-kinase type-1 alpha	Pip5k1a	0.901996	26.0576	25.8947	25.3664	25.4186	24.5723	NaN	NaN	25.6846	actin cytoskeleton organization;actin cytoskeleton reorganization;actin filament-based process;activation of Rac GTPase activity;activation of Ras GTPase activity;activation of Rho GTPase activity;ameboidal cell migration;biological regulation;biosynthetic process;cell chemotaxis;cell junction assembly;cell junction organization;cell migration;cell motility;cell-substrate junction assembly;cellul…	1-phosphatidylinositol-4-phosphate 5-kinase activity;adenyl nucleotide binding;adenyl ribonucleotide binding;ATP binding;binding;catalytic activity;inositol or phosphatidylinositol kinase activity;kinase activity;lipid kinase activity;nucleotide binding;phosphatidylinositol phosphate kinase activity;phosphotransferase activity, alcohol group as acceptor;purine nucleotide binding;purine ribonucleo…	cell part;cell projection;cell projection membrane;cell projection part;cytoplasm;endomembrane system;intracellular membrane-bounded organelle;intracellular organelle;intracellular organelle part;intracellular part;lamellipodium;leading edge membrane;macromolecular complex;membrane;membrane part;membrane-bounded organelle;mRNA cleavage and polyadenylation specificity factor complex;mRNA cleavage …	Endocytosis;Fc gamma R-mediated phagocytosis;Inositol phosphate metabolism;Phosphatidylinositol signaling system;Regulation of actin cytoskeleton	PIP5K	Alternativesplicing;ATP-binding;Cellmembrane;Cellprojection;Completeproteome;Cytoplasm;Isopeptidebond;Kinase;Membrane;Nucleotide-binding;Nucleus;Referenceproteome;Transferase;Ublconjugation			7	5	5	15.6	11.7	11.7	60.484	0	15.542	610390000	19	1.28266	0.249963	0.656774	P70182;D3YUY3;F8WI18;P70181
	Q8CIC2;E9QL43;A0A0R4J1K6	Nucleoporin-like protein 2	Nupl2	0.897161	24.8179	25.5605	25.3889	25.2885	24.6752	NaN	NaN	NaN	establishment of localization;establishment of protein localization;establishment of RNA localization;mRNA transport;nucleic acid transport;nucleobase-containing compound transport;protein transport;RNA transport;transport	binding;cation binding;ion binding;metal ion binding;nucleic acid binding;transition metal ion binding;zinc ion binding	cell part;intracellular organelle part;intracellular part;macromolecular complex;membrane;membrane part;nuclear membrane;nuclear part;nuclear pore;organelle membrane;organelle part;pore complex;protein complex	RNA transport		Alternativesplicing;Completeproteome;Glycoprotein;Membrane;Metal-binding;mRNAtransport;Nuclearporecomplex;Nucleus;Proteintransport;Referenceproteome;Repeat;Translocation;Transport;Zinc;Zinc-finger			4	4	4	8.6	8.6	8.6	44.337	0	8.1062	557750000	12	2.29705	0.204063	0.742539	Q8CIC2;E9QL43;A0A0R4J1K6
	Q9DAJ5	Dynein light chain roadblock-type 2	Dynlrb2	0.895114	27.0081	27.5434	27.0932	26.5636	26.4179	25.9192	26.4492	25.8415	establishment of localization;transport	catalytic activity;hydrolase activity;hydrolase activity, acting on acid anhydrides;hydrolase activity, acting on acid anhydrides, in phosphorus-containing anhydrides;motor activity;nucleoside-triphosphatase activity;pyrophosphatase activity	cell part;cytoplasmic dynein complex;cytoplasmic part;cytoskeletal part;dynein complex;intracellular organelle part;intracellular part;macromolecular complex;microtubule;microtubule associated complex;organelle part;protein complex		Robl_LC7	Alternativesplicing;Completeproteome;Cytoplasm;Cytoskeleton;Dynein;Microtubule;Motorprotein;Referenceproteome;Transport			3	3	3	35.4	35.4	35.4	10.876	0	14.585	2966400000	36	1.8822	0.213882	0.71205	Q9DAJ5
	Q64096;Q3UHQ9;G3UYM8;D3YUF4;G3UXP9;E9Q863;Q003U3;E9PY13;E9PY12;G3UX72;E9PXE1;E9QPM7;Q6PDM6;E9PXE2;D3YUF3;Q80U26;F6VR53	Guanine nucleotide exchange factor DBS	Mcf2l	0.895048	26.6054	25.4941	26.013	26.2723	26.2148	NaN	26.6705	NaN	biological regulation;cellular process;cellular response to stimulus;intracellular signal transduction;positive regulation of biological process;positive regulation of biosynthetic process;positive regulation of cellular biosynthetic process;positive regulation of cellular metabolic process;positive regulation of cellular process;positive regulation of gene expression;positive regulation of macro…	1-phosphatidylinositol binding;binding;enzyme regulator activity;GTPase regulator activity;guanyl-nucleotide exchange factor activity;lipid binding;nucleoside-triphosphatase regulator activity;phosphatidylinositol binding;phospholipid binding;Ras guanyl-nucleotide exchange factor activity;Rho guanyl-nucleotide exchange factor activity;small GTPase regulator activity	cell part;cell projection;cytoplasm;intracellular;intracellular part;lamellipodium;membrane;plasma membrane		PH;RhoGEF;Spectrin	3D-structure;Cellmembrane;Coiledcoil;Completeproteome;Cytoplasm;Guanine-nucleotidereleasingfactor;Membrane;Phosphoprotein;Proto-oncogene;Referenceproteome;Repeat;SH3domain			9	9	9	9.1	9.1	9.1	129.11	0	27.829	1816800000	27	0.450705	0.43058	0.473149	Q64096;Q3UHQ9;G3UYM8;D3YUF4;G3UXP9;E9Q863;Q003U3;E9PY13;E9PY12;G3UX72;E9PXE1;E9QPM7;Q6PDM6;E9PXE2;D3YUF3;Q80U26;F6VR53;Q8C7Z1
	Q6PE15;F6X5P5	Mycophenolic acid acyl-glucuronide esterase, mitochondrial	Abhd10	0.894392	24.6526	25.0104	25.0657	25.2218	NaN	25.0147	24.4278	24.4217	carbohydrate catabolic process;carbohydrate metabolic process;catabolic process;cellular carbohydrate catabolic process;cellular carbohydrate metabolic process;cellular metabolic process;cellular process;glucuronoside catabolic process;glucuronoside metabolic process;metabolic process;primary metabolic process	catalytic activity;hydrolase activity;hydrolase activity, acting on glycosyl bonds;hydrolase activity, hydrolyzing O-glycosyl compounds	cell part;cytoplasmic part;cytosol;intracellular membrane-bounded organelle;intracellular organelle;intracellular part;membrane-bounded organelle;mitochondrion;organelle			Alternativesplicing;Completeproteome;Hydrolase;Mitochondrion;Referenceproteome;Transitpeptide			2	2	2	14.5	14.5	14.5	33.04	0	19.843	360330000	25	0.793416	0.32864	0.573585	Q6PE15;F6X5P5
	A0A0B4J1J5		Ighv9-3	0.893684	24.7388	25.8291	NaN	26.3901	NaN	24.9366	NaN	NaN									3	2	2	38.5	29.1	29.1	12.996	0	57.473	1869300000	35	0.483201	0.422356	0.485499	A0A0B4J1J5
	Q5U430;F6QC57;Q8CAW0;B7ZNW2;F6RDS0	E3 ubiquitin-protein ligase UBR3	Ubr3	0.892848	NaN	24.1369	NaN	NaN	23.393	23.7118	23.4242	23.4136	behavior;behavioral interaction between organisms;catabolic process;cellular catabolic process;cellular macromolecule catabolic process;cellular macromolecule metabolic process;cellular metabolic process;cellular process;cellular protein metabolic process;chemosensory behavior;chordate embryonic development;developmental process;embryo development;embryo development ending in birth or egg hatchin…	acid-amino acid ligase activity;binding;catalytic activity;cation binding;ion binding;ligase activity;ligase activity, forming carbon-nitrogen bonds;metal ion binding;small conjugating protein ligase activity;transition metal ion binding;ubiquitin-protein ligase activity;zinc ion binding	cell part;integral to membrane;intrinsic to membrane;membrane part		zf-UBR	Alternativesplicing;Coiledcoil;Completeproteome;Ligase;Membrane;Metal-binding;Referenceproteome;Transmembrane;Transmembranehelix;Ublconjugationpathway;Zinc;Zinc-finger			3	3	3	2.9	2.9	2.9	212.75	0.0015881	3.0428	131210000	7	1.65493	0.227893	0.691339	Q5U430;F6QC57;Q8CAW0;B7ZNW2;F6RDS0;A2AV05;B3DFI9
	P13634	Carbonic anhydrase 1	Ca1	0.892084	32.3046	30.0381	28.5025	30.2332	27.4295	30.9046	29.8344	29.3416	cellular metabolic process;cellular process;metabolic process;one-carbon metabolic process;small molecule metabolic process	binding;carbonate dehydratase activity;carbon-oxygen lyase activity;catalytic activity;cation binding;hydro-lyase activity;ion binding;lyase activity;metal ion binding;transition metal ion binding;zinc ion binding	cell part;cytoplasm;intracellular part	Nitrogen metabolism	Carb_anhydrase	Acetylation;Completeproteome;Cytoplasm;Lyase;Metal-binding;Referenceproteome;Zinc			13	13	13	70.1	70.1	70.1	28.33	0	323.31	20838000000	176	0.361473	0.475279	0.431637	P13634;D3YYQ4
	Q6NZQ6;D3Z6P2	Zinc finger protein 740	Znf740;Zfp740	0.892021	24.4742	24.2545	NaN	24.6965	NaN	NaN	NaN	NaN	biological regulation;biosynthetic process;cellular biosynthetic process;cellular macromolecule biosynthetic process;cellular macromolecule metabolic process;cellular metabolic process;cellular nitrogen compound metabolic process;cellular process;macromolecule biosynthetic process;macromolecule metabolic process;metabolic process;nitrogen compound metabolic process;nucleic acid metabolic process;…	binding;cation binding;ion binding;metal ion binding;nucleic acid binding;transition metal ion binding;zinc ion binding	cell part;intracellular membrane-bounded organelle;intracellular organelle;intracellular part;membrane-bounded organelle;nucleus;organelle			Alternativesplicing;Completeproteome;Metal-binding;Nucleus;Phosphoprotein;Referenceproteome;Repeat;Transcription;Transcriptionregulation;Zinc;Zinc-finger			5	5	5	23.9	23.9	23.9	20.892	0	13.594	272490000	12	1.25356	0.257864	0.647841	Q6NZQ6;D3Z6P2;D3Z606;D3Z4A3;D3Z5P3;D3Z4S9
	Q8CGU1;E9Q7U2	Calcium-binding and coiled-coil domain-containing protein 1	Calcoco1	0.890972	26.0446	25.5885	26.6569	26.0074	25.901	NaN	26.1258	25.8245	biological regulation;biosynthetic process;cell surface receptor linked signaling pathway;cellular biosynthetic process;cellular macromolecule biosynthetic process;cellular macromolecule metabolic process;cellular metabolic process;cellular nitrogen compound metabolic process;cellular process;cellular response to stimulus;intracellular receptor mediated signaling pathway;macromolecule biosyntheti…	binding;chromatin binding;DNA binding;ligand-dependent nuclear receptor transcription coactivator activity;nucleic acid binding;protein binding transcription factor activity;regulatory region DNA binding;regulatory region nucleic acid binding;sequence-specific DNA binding;transcription coactivator activity;transcription cofactor activity;transcription factor binding transcription factor activity;…	cell part;chromatin;chromosomal part;cytoplasm;intracellular organelle part;intracellular part;nuclear chromatin;nuclear chromosome part;nuclear part;organelle part		CALCOCO1	Coiledcoil;Completeproteome;Cytoplasm;Nucleus;Phosphoprotein;Referenceproteome;Wntsignalingpathway			5	5	5	11.6	11.6	11.6	77.279	0	24.381	897370000	29	0.511	0.411665	0.494834	Q8CGU1;E9Q7U2
	Q61838	Alpha-2-macroglobulin;Alpha-2-macroglobulin 165 kDa subunit;Alpha-2-macroglobulin 35 kDa subunit	A2m	0.890265	34.8415	32.2135	32.0198	33.4146	31.2355	33.1321	31.9642	32.5966		endopeptidase inhibitor activity;endopeptidase regulator activity;enzyme inhibitor activity;enzyme regulator activity;peptidase inhibitor activity;peptidase regulator activity;serine-type endopeptidase inhibitor activity	extracellular region;extracellular region part;extracellular space		A2M;A2M_comp;A2M_N;A2M_N_2;A2M_recep;Thiol-ester_cl	Baitregion;Completeproteome;Directproteinsequencing;Disulfidebond;Glycoprotein;Phosphoprotein;Proteaseinhibitor;Referenceproteome;Secreted;Serineproteaseinhibitor;Signal;Thioesterbond			65	65	63	59.3	59.3	58.3	165.85	0	323.31	129150000000	1110	0.536387	0.400115	0.503347	Q61838;D3YUI3
	F6YZ95		Ppfibp1	0.888568	24.7943	24.618	24.948	24.4796	NaN	NaN	NaN	NaN						Completeproteome;Referenceproteome			5	1	1	38.9	6.7	6.7	20.499	0.0011236	3.1911	366470000	6	2.13572	0.210341	0.726263	F6YZ95
	P07758;A0A0A0MQA3	Alpha-1-antitrypsin 1-1	Serpina1a	0.887802	27.2841	26.8726	28.0369	28.4653	27.479	26.6136	25.8476	27.1675	acute inflammatory response;acute-phase response;defense response;inflammatory response;response to stimulus;response to stress;response to wounding	endopeptidase inhibitor activity;endopeptidase regulator activity;enzyme inhibitor activity;enzyme regulator activity;peptidase inhibitor activity;peptidase regulator activity;serine-type endopeptidase inhibitor activity	extracellular region	Complement and coagulation cascades	Serpin	Acutephase;Completeproteome;Glycoprotein;Proteaseinhibitor;Referenceproteome;Secreted;Serineproteaseinhibitor;Signal			21	2	2	59.3	12.6	12.6	46.002	0	71.239	2895200000	113	0.883888	0.310151	0.589021	P07758;A0A0A0MQA3;D3YZL0
	Q05306	Collagen alpha-1(X) chain	Col10a1	0.884914	29.1409	24.4473	NaN	26.5449	27.4615	24.8931	NaN	NaN			cell cortex;cell part;collagen;cytoplasmic part;extracellular matrix part;extracellular region part;intracellular part		C1q;Collagen	Collagen;Completeproteome;Extracellularmatrix;Hydroxylation;Referenceproteome;Repeat;Secreted;Signal			5	5	5	10.1	10.1	10.1	66.775	0	45.832	1054300000	16	0.250941	0.552567	0.362844	Q05306
	P35991;Q7TMU1;A2BDW0	Tyrosine-protein kinase BTK;Non-specific protein-tyrosine kinase	Btk	0.88187	25.3856	25.4995	24.7713	23.7945	NaN	NaN	NaN	NaN	anatomical structure development;apoptosis;axon guidance;axonal fasciculation;biological adhesion;biological regulation;biosynthetic process;cAMP-mediated signaling;cell adhesion;cell communication;cell death;cell maturation;cell migration;cell motility;cell recognition;cellular biosynthetic process;cellular component movement;cellular developmental process;cellular macromolecule biosynthetic pro…	adenyl nucleotide binding;adenyl ribonucleotide binding;ATP binding;binding;catalytic activity;cation binding;ephrin receptor activity;GPI-linked ephrin receptor activity;ion binding;kinase activity;lipid binding;metal ion binding;molecular transducer activity;non-membrane spanning protein tyrosine kinase activity;nucleotide binding;phosphatidylinositol binding;phosphatidylinositol-3,4,5-trisphos…	axon;cell body;cell part;cell projection;cytoplasmic part;cytoplasmic vesicle;cytosol;dendrite;early endosome;early endosome membrane;endoplasmic reticulum;endosomal part;endosome;endosome membrane;external side of plasma membrane;extracellular region;integral to membrane;integral to plasma membrane;intracellular membrane-bounded organelle;intracellular organelle;intracellular organelle part;intr…	Axon guidance;B cell receptor signaling pathway;Fc epsilon RI signaling pathway;Osteoclast differentiation;Primary immunodeficiency	BTK;Ephrin_lbd;fn3;GCC2_GCC3;PH;Pkinase_Tyr;SAM_1;SAM_2;SH2;SH3_1	Acetylation;Adaptiveimmunity;Alternativesplicing;Apoptosis;ATP-binding;Celladhesion;Cellmembrane;Cellprojection;Completeproteome;Cytoplasm;Developmentalprotein;Directproteinsequencing;Diseasemutation;Endosome;Glycoprotein;Immunity;Innateimmunity;Kinase;Lipid-binding;Membrane;Metal-binding;Neurogenesis;Nucleotide-binding;Nucleus;Phosphoprotein;Receptor;Referenceproteome;Repeat;Secreted;SH2domain;S…	Bash-Bnas2/Cmtm3-Btk-Erk2 complex;G protein complex (Btk, Gng2, Gnb1)		4	3	3	6.8	5.6	5.6	76.437	0	11.773	272530000	16	0.865379	0.317488	0.582902	P35991;Q7TMU1;A2BDW0;Q60629;P29319;O09127;Q61821;Q62128;Q6PFV6;Q5DTX7;E9PUQ4;B7ZNN5;Q8C3U1;Q8BRB1;E9PUQ2;E9PUP9;E9PUQ0
	Q9CQW9	Interferon-induced transmembrane protein 3	Ifitm3	0.879394	26.0592	26.0415	NaN	25.403	25.8826	NaN	NaN	NaN	biological regulation;cell surface receptor linked signaling pathway;cellular process;cellular response to chemical stimulus;cellular response to cytokine stimulus;cellular response to organic substance;cellular response to stimulus;cellular response to type I interferon;cytokine-mediated signaling pathway;defense response;defense response to virus;immune effector process;immune system process;mu…		cell part;cytoplasmic membrane-bounded vesicle;cytoplasmic part;cytoplasmic vesicle;endoplasmic reticulum;endosomal part;endosome membrane;integral to membrane;intracellular membrane-bounded organelle;intracellular organelle;intracellular organelle part;intracellular part;intrinsic to membrane;late endosome membrane;lysosomal membrane;membrane;membrane part;membrane-bounded organelle;membrane-bou…		CD225	Antiviraldefense;Cellmembrane;Completeproteome;Endosome;Immunity;Innateimmunity;Isopeptidebond;Lipoprotein;Lysosome;Membrane;Palmitate;Phosphoprotein;Referenceproteome;Signal-anchor;Transmembrane;Transmembranehelix;Ublconjugation			4	4	4	42.3	42.3	42.3	14.954	0	13.778	342480000	13	0.491771	0.423488	0.484397	Q9CQW9
	L7N451;Q80SU7	Interferon-induced very large GTPase 1	Gvin1	0.87893	29.1656	30.759	29.4754	29.9784	28.9552	28.7922	29.191	28.9243		binding;GTP binding;guanyl nucleotide binding;guanyl ribonucleotide binding;nucleotide binding;purine nucleotide binding;purine ribonucleoside triphosphate binding;purine ribonucleotide binding;ribonucleotide binding	cell part;cytoplasmic part;cytosol;intracellular membrane-bounded organelle;intracellular organelle;intracellular part;membrane-bounded organelle;nucleus;organelle			Completeproteome;Cytoplasm;GTP-binding;Nucleotide-binding;Nucleus;Phosphoprotein;Referenceproteome			67	67	60	38.1	38.1	35.6	280.78	0	323.31	12659000000	351	1.3077	0.25736	0.64744	L7N451;Q80SU7;H3BL64;Q9D303;Q8BNW0;Q8BRX7;Q8C9P2
	Q8VDD8	WAS protein family homolog 1	Wash1	0.878574	24.6161	25.1843	24.8857	24.9002	NaN	25.4557	NaN	NaN	actin cytoskeleton organization;actin filament organization;actin filament-based process;actin nucleation;Arp2/3 complex-mediated actin nucleation;biological regulation;cellular component organization;cellular component organization at cellular level;cellular component organization or biogenesis;cellular component organization or biogenesis at cellular level;cellular process;cytoskeleton organiza…	alpha-tubulin binding;binding;cytoskeletal protein binding;protein binding;tubulin binding	cell part;cytoplasmic part;early endosome;early endosome membrane;endosomal part;endosome;endosome membrane;intracellular membrane-bounded organelle;intracellular organelle;intracellular organelle part;intracellular part;macromolecular complex;membrane;membrane-bounded organelle;organelle;organelle membrane;organelle part;protein complex;recycling endosome;recycling endosome membrane;WASH complex		WASH_WAHD	Actin-binding;Completeproteome;Endosome;Membrane;Referenceproteome;Transport			6	6	6	18.9	18.9	18.9	51.658	0	28.18	398100000	12	0.861222	0.319893	0.580665	Q8VDD8
	Q99N69;Q8R355	Leupaxin	Lpxn	0.876834	NaN	25.6919	25.3225	25.147	24.9703	NaN	24.7445	NaN	biological adhesion;biological regulation;biosynthetic process;cell adhesion;cellular biosynthetic process;cellular macromolecule biosynthetic process;cellular macromolecule metabolic process;cellular metabolic process;cellular nitrogen compound metabolic process;cellular process;macromolecule biosynthetic process;macromolecule metabolic process;metabolic process;negative regulation of antigen re…	binding;cation binding;ion binding;metal ion binding;protein binding transcription factor activity;transcription cofactor activity;transcription factor binding transcription factor activity;transition metal ion binding;zinc ion binding	adherens junction;anchoring junction;cell junction;cell part;cell projection;cell-substrate adherens junction;cell-substrate junction;cytoplasmic part;cytoskeletal part;focal adhesion;intracellular membrane-bounded organelle;intracellular non-membrane-bounded organelle;intracellular organelle;intracellular organelle part;intracellular part;macromolecular complex;membrane;membrane-bounded organell…		LIM	Activator;Celladhesion;Celljunction;Cellmembrane;Cellprojection;Completeproteome;Cytoplasm;LIMdomain;Membrane;Metal-binding;Nucleus;Phosphoprotein;Referenceproteome;Repeat;Transcription;Transcriptionregulation;Zinc			5	5	5	19.7	19.7	19.7	43.478	0	19.189	452150000	13	1.4592	0.24728	0.662957	Q99N69;Q8R355
	CON__P08727			0.869816	30.4539	31.9705	29.6899	29.6596	29.3875	29.8588	29.4065	29.6419									21	5	4	35.5	15.8	10.8	44.091	0	70.182	23141000000	127	0.778671	0.340966	0.560274	CON__P08727
	P14234;Q6GTF2	Tyrosine-protein kinase Fgr;Non-specific protein-tyrosine kinase	Fgr	0.869481	25.8683	25.8924	26.0446	25.8535	NaN	25.9869	25.7351	24.8465	biological regulation;cell surface receptor linked signaling pathway;cellular macromolecule metabolic process;cellular metabolic process;cellular process;cellular protein metabolic process;cellular response to stimulus;defense response;defense response to bacterium;defense response to Gram-positive bacterium;immune response;immune system process;innate immune response;integrin-mediated signaling …	adenyl nucleotide binding;adenyl ribonucleotide binding;ATP binding;binding;catalytic activity;enzyme binding;immunoglobulin receptor binding;kinase activity;kinase binding;non-membrane spanning protein tyrosine kinase activity;nucleotide binding;phosphoprotein binding;phosphotransferase activity, alcohol group as acceptor;phosphotyrosine binding;protein binding;protein kinase activity;protein ki…	cell part;cell projection membrane;cell projection part;cytoplasmic part;cytoskeleton;cytosol;intracellular non-membrane-bounded organelle;intracellular organelle;intracellular organelle part;intracellular part;leading edge membrane;membrane;membrane part;membrane-enclosed lumen;mitochondrial inner membrane;mitochondrial intermembrane space;mitochondrial membrane;mitochondrial part;non-membrane-b…	Chemokine signaling pathway	Pkinase_Tyr;SH2;SH3_1	ATP-binding;Cellmembrane;Cellprojection;Completeproteome;Cytoplasm;Cytoskeleton;Immunity;Innateimmunity;Kinase;Lipoprotein;Membrane;Mitochondrion;Mitochondrioninnermembrane;Myristate;Nucleotide-binding;Palmitate;Phosphoprotein;Proto-oncogene;Referenceproteome;SH2domain;SH3domain;Transferase;Tyrosine-proteinkinase;Ublconjugation	Fgr-Pyk2-p190RhoGap complex		7	7	7	20.7	20.7	20.7	58.866	0	13.768	750500000	12	0.802863	0.336406	0.565187	P14234;Q6GTF2
	Q8BGR9	Ubiquitin-like domain-containing CTD phosphatase 1	Ublcp1	0.867982	24.926	25.3712	25.7474	25.2558	NaN	25.2507	25.5686	NaN		catalytic activity;hydrolase activity;hydrolase activity, acting on ester bonds;phosphatase activity;phosphoprotein phosphatase activity;phosphoric ester hydrolase activity	cell part;intracellular non-membrane-bounded organelle;intracellular organelle;intracellular organelle part;intracellular part;non-membrane-bounded organelle;nuclear part;nucleolus;organelle;organelle part		NIF;ubiquitin	3D-structure;Acetylation;Alternativesplicing;Completeproteome;Hydrolase;Nucleus;Proteinphosphatase;Referenceproteome			5	5	5	15.4	15.4	15.4	36.836	0.00051742	4.6558	567260000	15	0.66601	0.36728	0.533369	Q8BGR9
	O35744	Chitinase-like protein 3	Chil3	0.862882	32.7549	34.654	32.6231	32.4273	31.3372	32.3682	33.0728	32.2294	amine metabolic process;aminoglycan catabolic process;aminoglycan metabolic process;carbohydrate catabolic process;carbohydrate metabolic process;catabolic process;chitin catabolic process;chitin metabolic process;defense response;inflammatory response;macromolecule catabolic process;macromolecule metabolic process;metabolic process;nitrogen compound metabolic process;polysaccharide catabolic pro…	beta-N-acetylhexosaminidase activity;binding;carbohydrate binding;catalytic activity;chitin binding;hexosaminidase activity;hydrolase activity;hydrolase activity, acting on glycosyl bonds;hydrolase activity, hydrolyzing O-glycosyl compounds;pattern binding;polysaccharide binding	cell part;cytoplasmic membrane-bounded vesicle;cytoplasmic part;cytoplasmic vesicle;extracellular region;intracellular membrane-bounded organelle;intracellular organelle;intracellular part;membrane-bounded organelle;membrane-bounded vesicle;organelle;vesicle		Glyco_hydro_18	3D-structure;Chitin-binding;Completeproteome;Directproteinsequencing;Disulfidebond;Inflammatoryresponse;Lectin;Referenceproteome;Secreted;Signal			29	29	19	63.3	63.3	48.2	44.458	0	323.31	103630000000	635	0.660022	0.368921	0.52992	O35744;F6RU51
	Q6GYP7;B7ZNA3	Ral GTPase-activating protein subunit alpha-1	Ralgapa1	0.861444	25.9795	26.8862	28.1435	27.3261	28.0104	27.2521	NaN	26.8627	activation of Ral GTPase activity;activation of Ras GTPase activity;biological regulation;positive regulation of catalytic activity;positive regulation of GTPase activity;positive regulation of hydrolase activity;positive regulation of molecular function;positive regulation of Ral GTPase activity;positive regulation of Ras GTPase activity;regulation of biological process;regulation of biosyntheti…	enzyme activator activity;enzyme regulator activity;GTPase activator activity;GTPase regulator activity;nucleoside-triphosphatase regulator activity;Ral GTPase activator activity;Ras GTPase activator activity;small GTPase regulator activity	cell part;cytoplasmic part;cytosol;intracellular membrane-bounded organelle;intracellular organelle;intracellular part;membrane-bounded organelle;mitochondrion;nucleus;organelle		Rap_GAP	Alternativesplicing;Coiledcoil;Completeproteome;Cytoplasm;Directproteinsequencing;GTPaseactivation;Nucleus;Phosphoprotein;Referenceproteome			8	8	8	6.2	6.2	6.2	229.39	0	9.124	2478000000	27	0.284125	0.527677	0.381087	Q6GYP7;B7ZNA3
	O88413	Tubby-related protein 3	Tulp3	0.858292	25.4975	25.3905	25.1506	NaN	NaN	NaN	25.0761	25.1578	anatomical structure development;anatomical structure formation involved in morphogenesis;anatomical structure morphogenesis;biological regulation;brain development;bronchus morphogenesis;camera-type eye development;cell development;cell differentiation;cell projection organization;cell surface receptor linked signaling pathway;cellular component maintenance;cellular component organization;cellul…	actin binding;actin filament binding;binding;cytoskeletal protein binding;G-protein coupled photoreceptor activity;G-protein coupled receptor activity;lipid binding;molecular transducer activity;phosphatidylinositol binding;phosphatidylinositol-4,5-bisphosphate binding;phospholipid binding;photoreceptor activity;protein binding;receptor activity;signal transducer activity;signaling receptor activ…	axoneme;cell junction;cell part;cell projection;cell projection part;cilium;cilium axoneme;cilium part;cytoplasm;cytoplasmic part;cytosol;extracellular region;intracellular membrane-bounded organelle;intracellular organelle;intracellular organelle part;intracellular part;membrane;membrane-bounded organelle;nonmotile primary cilium;nucleus;organelle;organelle part;photoreceptor inner segment;photo…		Tub	3D-structure;Alternativesplicing;Celljunction;Cellmembrane;Cellprojection;Cilium;Completeproteome;Cytoplasm;Developmentalprotein;Membrane;Nucleus;Obesity;Phagocytosis;Phosphoprotein;Referenceproteome;Secreted;Sensorytransduction;Synapse;Vision			6	6	6	17.8	17.8	17.8	51.23	0	7.5687	697530000	22	0.477803	0.430206	0.472901	O88413;P50586;Q3TP89;F7BGL3;B8JJC6;A0A0R4J1P1;Q4VA41;Q9Z273
	Q5DU05;D3YVU3	Centrosomal protein of 164 kDa	Cep164	0.857086	24.9599	24.894	24.9934	24.687	NaN	NaN	NaN	NaN	anatomical structure formation involved in morphogenesis;cell cycle phase;cell cycle process;cell division;cell projection assembly;cell projection organization;cellular component assembly;cellular component assembly at cellular level;cellular component assembly involved in morphogenesis;cellular component organization;cellular component organization at cellular level;cellular component organizat…		cell part;cell projection;centriole;centrosome;cilium;cytoplasm;cytoplasmic part;cytoskeletal part;intracellular membrane-bounded organelle;intracellular non-membrane-bounded organelle;intracellular organelle;intracellular organelle part;intracellular part;membrane-bounded organelle;microtubule organizing center;microtubule organizing center part;non-membrane-bounded organelle;nucleus;organelle;o…		WW	Alternativesplicing;Cellcycle;Celldivision;Ciliumbiogenesis/degradation;Coiledcoil;Completeproteome;Cytoplasm;Cytoskeleton;DNAdamage;DNArepair;Mitosis;Nucleus;Referenceproteome			8	8	8	5.9	5.9	5.9	162.6	0	21.721	562300000	19	0.862731	0.330564	0.57148	Q5DU05;D3YVU3;F7AUV3
	Q8BGV3;Q3U261	Tumor-associated calcium signal transducer 2	Tacstd2	0.855623	26.2861	26.0905	25.8833	26.172	25.4669	NaN	25.965	25.917	anatomical structure morphogenesis;biological regulation;developmental process;epithelial tube morphogenesis;morphogenesis of an epithelium;negative regulation of actin filament bundle assembly;negative regulation of biological process;negative regulation of branching involved in ureteric bud morphogenesis;negative regulation of cell migration;negative regulation of cell motility;negative regulat…		basal plasma membrane;cell part;extracellular region part;extracellular space;integral to membrane;intracellular membrane-bounded organelle;intracellular organelle;intracellular part;intrinsic to membrane;lateral plasma membrane;membrane;membrane part;membrane-bounded organelle;nucleus;organelle;plasma membrane;plasma membrane part		Thyroglobulin_1	Completeproteome;Disulfidebond;Glycoprotein;Membrane;Referenceproteome;Signal;Transmembrane;Transmembranehelix			7	7	7	29.7	29.7	29.7	35.574	0	12.742	824990000	25	0.769307	0.345615	0.552387	Q8BGV3;Q3U261
	Q8BND5	Sulfhydryl oxidase 1	Qsox1	0.854228	26.0031	26.5106	26.1807	26.1613	25.4535	25.2115	25.5243	25.2495	biological regulation;cell redox homeostasis;cellular homeostasis;cellular process;homeostatic process;regulation of biological process;regulation of biological quality;regulation of cellular process	catalytic activity;flavin-linked sulfhydryl oxidase activity;intramolecular oxidoreductase activity;intramolecular oxidoreductase activity, interconverting keto- and enol-groups;intramolecular oxidoreductase activity, transposing S-S bonds;isomerase activity;oxidoreductase activity;oxidoreductase activity, acting on a sulfur group of donors;oxidoreductase activity, acting on a sulfur group of don…	cell part;cytoplasmic part;endoplasmic reticulum;extracellular region part;extracellular space;Golgi apparatus part;integral to Golgi membrane;integral to membrane;integral to organelle membrane;intracellular membrane-bounded organelle;intracellular organelle;intracellular organelle part;intracellular part;intrinsic to Golgi membrane;intrinsic to membrane;intrinsic to organelle membrane;membrane …		Evr1_Alr;Thioredoxin	3D-structure;Alternativesplicing;Completeproteome;Disulfidebond;FAD;Flavoprotein;Glycoprotein;Golgiapparatus;Membrane;Oxidoreductase;Referenceproteome;Secreted;Signal;Transmembrane;Transmembranehelix			9	9	9	13.6	13.6	13.6	82.784	0	20.596	780390000	26	3.20486	0.198128	0.755195	Q8BND5
	Q8C827;J3JS23;Q3TK98;Q3TZN3	Zinc finger protein 62	Zfp62	0.850924	26.4573	27.2662	26.7933	27.5584	26.7777	26.3253	25.6845	25.884	biological regulation;biosynthetic process;cellular biosynthetic process;cellular macromolecule biosynthetic process;cellular macromolecule metabolic process;cellular metabolic process;cellular nitrogen compound metabolic process;cellular process;macromolecule biosynthetic process;macromolecule metabolic process;metabolic process;nitrogen compound metabolic process;nucleic acid metabolic process;…	binding;cation binding;DNA binding;ion binding;metal ion binding;nucleic acid binding;transition metal ion binding;zinc ion binding	cell part;intracellular membrane-bounded organelle;intracellular organelle;intracellular part;membrane-bounded organelle;nucleus;organelle		KRAB	Alternativesplicing;Completeproteome;DNA-binding;Metal-binding;Nucleus;Referenceproteome;Repeat;Transcription;Transcriptionregulation;Zinc;Zinc-finger			12	12	11	17.8	17.8	17.8	104.81	0	17.813	1932200000	58	1.31198	0.269813	0.632594	Q8C827;J3JS23;Q3TK98;Q3TZN3;Q571J5;O88260;J3JS22
	Q02013;Q3TLW5	Aquaporin-1	Aqp1	0.848016	31.9341	31.4511	31.596	31.4012	30.2692	30.6347	30.9052	31.1813	actin cytoskeleton organization;actin filament-based process;ammonium transport;anatomical structure development;anatomical structure morphogenesis;biological regulation;biosynthetic process;blood vessel development;camera-type eye morphogenesis;cation transport;cell communication;cell volume homeostasis;cellular biosynthetic process;cellular component organization;cellular component organization…	alcohol transmembrane transporter activity;ammonia transmembrane transporter activity;carbon dioxide transmembrane transporter activity;cation channel activity;cation transmembrane transporter activity;channel activity;cyclic nucleotide-gated ion channel activity;gated channel activity;glycerol transmembrane transporter activity;intracellular cGMP activated cation channel activity;intracellular c…	apical plasma membrane;axon;axon part;axon terminus;basal plasma membrane;brush border membrane;cell body membrane;cell part;cell projection;cell projection membrane;cell projection part;cytoplasm;extracellular membrane-bounded organelle;extracellular organelle;extracellular region part;extracellular vesicular exosome;host cell cytoplasm part;host cell part;host intracellular part;integral to mem…	Bile secretion;Proximal tubule bicarbonate reclamation	MIP	Completeproteome;Glycoprotein;Membrane;Phosphoprotein;Referenceproteome;Repeat;Transmembrane;Transmembranehelix;Transport			5	5	5	16.7	16.7	16.7	28.793	0	201.08	70643000000	344	2.00013	0.227082	0.690163	Q02013;Q3TLW5
	Q921W4;D3YZD6;D3Z6I4;D3YU21	Quinone oxidoreductase-like protein 1	Cryzl1	0.848011	NaN	25.8327	26.9635	26.3914	27.0848	NaN	25.1941	NaN		binding;catalytic activity;cation binding;ion binding;metal ion binding;oxidoreductase activity;transition metal ion binding;zinc ion binding	cell part;cytoplasmic part;cytosol;intracellular part		ADH_N;ADH_zinc_N	Alternativesplicing;Completeproteome;NADP;Oxidoreductase;Referenceproteome			4	4	4	16.7	16.7	16.7	38.725	0	15.777	959640000	31	0.322089	0.510959	0.400655	Q921W4;D3YZD6;D3Z6I4;D3YU21;F7BGV1
	Q61247;Q5ND36;Q5ND35	Alpha-2-antiplasmin	Serpinf2	0.84361	29.1168	28.5808	29.1096	29.5465	28.1018	28.4857	27.67	28.7218	acute inflammatory response;acute-phase response;anatomical structure morphogenesis;biological regulation;blood vessel morphogenesis;cellular component organization;cellular component organization at cellular level;cellular component organization or biogenesis;cellular component organization or biogenesis at cellular level;cellular process;circulatory system process;collagen fibril organization;d…	endopeptidase inhibitor activity;endopeptidase regulator activity;enzyme inhibitor activity;enzyme regulator activity;peptidase inhibitor activity;peptidase regulator activity;serine-type endopeptidase inhibitor activity	extracellular region part;extracellular space;fibrinogen complex;macromolecular complex;protein complex	Complement and coagulation cascades	Serpin	3D-structure;Acutephase;Completeproteome;Directproteinsequencing;Disulfidebond;Glycoprotein;Proteaseinhibitor;Referenceproteome;Secreted;Serineproteaseinhibitor;Signal;Sulfation			15	15	15	36.5	36.5	36.5	54.971	0	137.25	5870500000	123	1.4948	0.25754	0.647202	Q61247;Q5ND36;Q5ND35;E9PXE0
	A0A0R4J1Y3;Q8BWU5;E9QMF4;Q58EU1;Q3UQ67;E0CXW7;E0CYK9;E0CYN9	Probable tRNA N6-adenosine threonylcarbamoyltransferase	Osgep	0.839426	25.8223	26.1951	25.9215	25.7449	26.1445	NaN	26.1484	25.7318	cellular macromolecule metabolic process;cellular metabolic process;cellular nitrogen compound metabolic process;cellular process;macromolecule metabolic process;metabolic process;ncRNA metabolic process;ncRNA processing;nitrogen compound metabolic process;nucleic acid metabolic process;nucleobase-containing compound metabolic process;primary metabolic process;RNA metabolic process;RNA processing…	binding;cation binding;ion binding;metal ion binding			Peptidase_M22	Completeproteome;Iron;Metal-binding;Referenceproteome;tRNAprocessing			4	4	4	17	17	17	36.346	0	51.772	901670000	32	0.392714	0.474396	0.433358	A0A0R4J1Y3;Q8BWU5;E9QMF4;Q58EU1;Q3UQ67;E0CXW7;E0CYK9;E0CYN9
	A2RSJ4;Q8C318	UHRF1-binding protein 1-like	Uhrf1bp1l	0.838329	24.499	24.4254	24.5175	24.7451	24.1452	NaN	24.0241	NaN					Chorein_N	Coiledcoil;Completeproteome;Phosphoprotein;Referenceproteome			3	3	3	3	3	3	161.94	0	28.172	286200000	12	1.38146	0.269542	0.632972	A2RSJ4;Q8C318
	O08677;D3YTY9;A0A0R4J038	Kininogen-1;Kininogen-1 heavy chain;Bradykinin;Kininogen-1 light chain	Kng1	0.835377	30.4914	30.0937	30.3513	30.1628	29.1394	30.0559	28.9549	29.6074	biological regulation;blood coagulation;circulatory system process;coagulation;defense response;hemostasis;inflammatory response;multicellular organismal process;regulation of anatomical structure size;regulation of biological quality;regulation of blood vessel size;regulation of body fluid levels;regulation of tube size;response to stimulus;response to stress;response to wounding;system process;…	cysteine-type endopeptidase inhibitor activity;endopeptidase inhibitor activity;endopeptidase regulator activity;enzyme inhibitor activity;enzyme regulator activity;peptidase inhibitor activity;peptidase regulator activity	extracellular region part;extracellular space	Complement and coagulation cascades	Cystatin	Alternativesplicing;Bloodcoagulation;Completeproteome;Directproteinsequencing;Disulfidebond;Glycoprotein;Hemostasis;Inflammatoryresponse;Phosphoprotein;Proteaseinhibitor;Referenceproteome;Repeat;Secreted;Signal;Thiolproteaseinhibitor;Vasoactive;Vasodilator			15	15	12	25	25	19.2	73.101	0	323.31	14329000000	156	1.71632	0.249158	0.66133	O08677;D3YTY9;A0A0R4J038;D3Z2B2
	CON__P02769			0.834883	33.4083	32.723	33.105	33.158	32.0593	32.4592	32.0894	32.4468									11	11	9	20.6	20.6	17.1	69.293	0	30.44	111090000000	261	2.46204	0.216083	0.708136	CON__P02769
	Q91WM3	U3 small nucleolar RNA-interacting protein 2	Rrp9	0.831085	25.7642	26.1155	25.8629	25.514	25.3265	24.944	24.7961	24.8657	cellular macromolecule metabolic process;cellular metabolic process;cellular nitrogen compound metabolic process;cellular process;macromolecule metabolic process;metabolic process;ncRNA metabolic process;ncRNA processing;nitrogen compound metabolic process;nucleic acid metabolic process;nucleobase-containing compound metabolic process;primary metabolic process;RNA metabolic process;RNA processing…	binding;nucleic acid binding;RNA binding	cell part;intracellular non-membrane-bounded organelle;intracellular organelle;intracellular organelle part;intracellular part;macromolecular complex;non-membrane-bounded organelle;nuclear part;nucleolus;organelle;organelle part;ribonucleoprotein complex		WD40	Completeproteome;Nucleus;Phosphoprotein;Referenceproteome;Repeat;Ribonucleoprotein;RNA-binding;rRNAprocessing;WDrepeat			11	11	11	27.4	27.4	27.4	52.106	0	25.297	1281900000	31	2.53998	0.216392	0.709267	Q91WM3
	P97493;G3UZY2	Thioredoxin, mitochondrial	Txn2	0.826278	27.7576	27.2889	27.1463	27.631	NaN	28.2494	26.8376	27.9866	biological regulation;cell communication;cell redox homeostasis;cellular homeostasis;cellular metabolic process;cellular process;cellular response to external stimulus;cellular response to extracellular stimulus;cellular response to nutrient levels;cellular response to stimulus;electron transport chain;generation of precursor metabolites and energy;glycerol ether metabolic process;homeostatic pro…	catalytic activity;disulfide oxidoreductase activity;electron carrier activity;oxidoreductase activity;oxidoreductase activity, acting on a sulfur group of donors;protein disulfide oxidoreductase activity	cell body;cell part;cell projection;cytoplasmic part;dendrite;intracellular membrane-bounded organelle;intracellular non-membrane-bounded organelle;intracellular organelle;intracellular organelle part;intracellular part;membrane-bounded organelle;mitochondrion;neuron projection;neuronal cell body;non-membrane-bounded organelle;nuclear part;nucleolus;organelle;organelle part		Thioredoxin	Acetylation;Completeproteome;Disulfidebond;Electrontransport;Mitochondrion;Redox-activecenter;Referenceproteome;Transitpeptide;Transport			3	3	3	28.9	28.9	28.9	18.255	0	30.35	2855500000	34	0.313087	0.520798	0.390837	P97493;G3UZY2;G3UX46;G3UX99;A2A439
	Q06890;Q549A5;Q9JK98;E9PUU2;E9PXG5;E9Q8Y5	Clusterin;Clusterin beta chain;Clusterin alpha chain;Clusterin	Clu	0.825906	34.6141	34.5759	34.6888	34.8676	33.7085	33.7894	34.1639	33.781	biological regulation;cell death;cellular macromolecule metabolic process;cellular metabolic process;cellular process;cellular protein metabolic process;chaperone-mediated protein folding;death;macromolecule metabolic process;metabolic process;multi-organism process;negative regulation of apoptosis;negative regulation of biological process;negative regulation of cell death;negative regulation of …	binding;enzyme binding;misfolded protein binding;protein binding;ubiquitin protein ligase binding	cell part;chromaffin granule;cytoplasmic membrane-bounded vesicle;cytoplasmic part;cytoplasmic vesicle;cytosol;endoplasmic reticulum;extracellular matrix;extracellular region part;high-density lipoprotein particle;intracellular membrane-bounded organelle;intracellular organelle;intracellular organelle part;intracellular part;macromolecular complex;membrane;membrane-bounded organelle;membrane-boun…		Clusterin	Chaperone;Completeproteome;Cytoplasm;Cytoplasmicvesicle;Disulfidebond;Endoplasmicreticulum;Glycoprotein;Membrane;Microsome;Mitochondrion;Nucleus;Referenceproteome;Secreted;Signal;Ublconjugation			25	25	25	40.8	40.8	40.8	51.655	0	323.31	267070000000	890	3.30621	0.206656	0.736498	Q06890;Q549A5;Q9JK98;E9PUU2;E9PXG5;E9Q8Y5;E9Q9B8;E9Q2G2;Q3V245
	Q3TRM8;Q08EC2;E9Q8S8;Q3TQE0;Q3TBG9;Q149C8;Q3TCB2;E9Q3Z4;Q3TVQ4;D6RFA3	Hexokinase-3;Hexokinase	Hk3	0.824552	24.4077	NaN	24.5663	24.2578	NaN	NaN	NaN	NaN	alcohol catabolic process;alcohol metabolic process;anatomical structure development;biological regulation;biosynthetic process;calcium ion homeostasis;calcium ion import;calcium ion transmembrane transport;calcium ion transport;carbohydrate biosynthetic process;carbohydrate catabolic process;carbohydrate homeostasis;carbohydrate metabolic process;catabolic process;cation homeostasis;cation trans…	adenyl nucleotide binding;adenyl ribonucleotide binding;ADP binding;ATP binding;binding;carbohydrate binding;carbohydrate kinase activity;catalytic activity;cation binding;fructokinase activity;glucokinase activity;glucose binding;hexokinase activity;hormone binding;ion binding;kinase activity;magnesium ion binding;mannokinase activity;metal ion binding;monosaccharide binding;nucleotide binding;p…	cell cortex;cell part;cytoplasmic membrane-bounded vesicle;cytoplasmic part;cytoplasmic vesicle;cytosol;intracellular membrane-bounded organelle;intracellular organelle;intracellular organelle part;intracellular part;macromolecular complex;membrane-bounded organelle;membrane-bounded vesicle;mitochondrion;nuclear part;nucleoplasm;nucleus;organelle;organelle part;protein complex;stored secretory gr…	Amino sugar and nucleotide sugar metabolism;Butirosin and neomycin biosynthesis;Carbohydrate digestion and absorption;Fructose and mannose metabolism;Galactose metabolism;Glycolysis / Gluconeogenesis;Insulin signaling pathway;Maturity onset diabetes of the young;Starch and sucrose metabolism;Streptomycin biosynthesis;Type II diabetes mellitus	Hexokinase_1;Hexokinase_2	Allostericenzyme;Alternativepromoterusage;Alternativesplicing;ATP-binding;Completeproteome;Glycolysis;Kinase;Nucleotide-binding;Phosphoprotein;Referenceproteome;Repeat;Transferase	Bad-Gk-Wave1-Pkaca-Ppp1cc complex		7	5	5	10.1	7.3	7.3	100.1	0	8.2183	156260000	7	0.945655	0.3313	0.570624	Q3TRM8;Q08EC2;E9Q8S8;Q3TQE0;Q3TBG9;Q149C8;Q3TCB2;E9Q3Z4;Q3TVQ4;D6RFA3;P52792;D6RCV7;D3Z2E4;Q5SVI6;Q5SVI5
	G5E8B9;Q8BXA4;Q8BZQ5		Zbtb11	0.823763	NaN	24.571	24.7777	24.8523	NaN	NaN	NaN	NaN		binding;cation binding;ion binding;metal ion binding;nucleic acid binding;transition metal ion binding;zinc ion binding	cell part;intracellular membrane-bounded organelle;intracellular organelle;intracellular part;membrane-bounded organelle;nucleus;organelle		BTB;zf-C2H2	Completeproteome;Metal-binding;Nucleus;Referenceproteome;Repeat;Zinc;Zinc-finger			2	2	2	2.6	2.6	2.6	118.56	0.0036895	2.5009	430380000	12	1.58726	0.259624	0.643584	G5E8B9;Q8BXA4;Q8BZQ5
	Q01339;Q6LAL7;Q9CY42	Beta-2-glycoprotein 1	Apoh	0.821146	27.8913	27.3712	27.6262	27.8963	27.1264	27.2822	26.3484	26.7435	acylglycerol metabolic process;biological regulation;blood coagulation, intrinsic pathway;cellular lipid metabolic process;cellular metabolic process;cellular process;glycerol ether metabolic process;glycerolipid metabolic process;lipid metabolic process;macromolecule metabolic process;metabolic process;negative regulation of angiogenesis;negative regulation of apoptosis;negative regulation of bi…	binding;carbohydrate binding;enzyme activator activity;enzyme regulator activity;glycosaminoglycan binding;heparin binding;lipase activator activity;lipid binding;lipoprotein lipase activator activity;pattern binding;phospholipid binding;polysaccharide binding	cell part;cell surface;chylomicron;extracellular matrix;extracellular region part;extracellular space;high-density lipoprotein particle;macromolecular complex;plasma lipoprotein particle;protein-lipid complex;triglyceride-rich lipoprotein particle;very-low-density lipoprotein particle		Sushi;Sushi_2	Completeproteome;Disulfidebond;Glycoprotein;Heparin-binding;Referenceproteome;Repeat;Secreted;Signal;Sushi			5	5	5	15.7	15.7	15.7	38.618	0	9.4555	2255400000	50	1.82296	0.247679	0.660283	Q01339;Q6LAL7;Q9CY42;I7HJR3;CON__P17690
	Q9JKS4	LIM domain-binding protein 3	Ldb3	0.820417	27.9875	27.2472	26.5512	28.6778	26.6054	29.1329	NaN	28.6603	actin cytoskeleton organization;actin filament-based process;actomyosin structure organization;cellular component organization;cellular component organization at cellular level;cellular component organization or biogenesis;cellular component organization or biogenesis at cellular level;cellular process;cytoskeleton organization;organelle organization;sarcomere organization	actinin binding;alpha-actinin binding;binding;cation binding;cytoskeletal protein binding;enzyme binding;ion binding;kinase binding;metal ion binding;muscle alpha-actinin binding;protein binding;protein kinase binding;protein kinase C binding;transition metal ion binding;zinc ion binding	cell part;cell projection;contractile fiber part;cytoplasmic part;cytoskeleton;intracellular non-membrane-bounded organelle;intracellular organelle;intracellular part;non-membrane-bounded organelle;organelle;organelle part;perinuclear region of cytoplasm;pseudopodium;Z disc		LIM;PDZ	3D-structure;Alternativesplicing;Cellprojection;Completeproteome;Cytoplasm;Cytoskeleton;LIMdomain;Metal-binding;Referenceproteome;Repeat;Zinc			22	4	4	39.3	10.7	10.7	76.431	0	18.33	3802000000	34	0.216043	0.59061	0.325971	Q9JKS4;Q3TRD4
	Q3V3W7;Q8BH61;Q3TQH1	Coagulation factor XIII A chain	F13a1	0.818929	31.5808	30.784	30.6516	30.8508	30.1787	30.1642	29.9218	30.3268	biological regulation;blood coagulation;cellular macromolecule metabolic process;cellular metabolic process;cellular process;cellular protein metabolic process;coagulation;hemostasis;macromolecule metabolic process;macromolecule modification;metabolic process;multicellular organismal process;peptide cross-linking;primary metabolic process;protein metabolic process;protein modification process;reg…	binding;catalytic activity;cation binding;ion binding;metal ion binding;protein-glutamine gamma-glutamyltransferase activity;transferase activity;transferase activity, transferring acyl groups;transferase activity, transferring amino-acyl groups	cell part;cytoplasm;extracellular region;intracellular part	Complement and coagulation cascades	Transglut_C;Transglut_core;Transglut_N	Acetylation;Acyltransferase;Bloodcoagulation;Calcium;Completeproteome;Cytoplasm;Glycoprotein;Hemostasis;Metal-binding;Referenceproteome;Secreted;Transferase;Zymogen			26	26	14	42.8	42.8	20.5	83.205	0	178.01	23041000000	355	1.96488	0.243347	0.668505	Q3V3W7;Q8BH61;Q3TQH1;Q3TDG1;Q3TC79;Q3TBF3
	Q543R5;Q07235;Q4FJU1;Q3TWH7;A0A087WQ70;A0A087WQM1	Glia-derived nexin	Serpine2	0.815691	30.3585	29.2965	28.7983	29.1372	28.1956	28.8983	28.4904	28.7435	anatomical structure development;anatomical structure morphogenesis;behavior;biological regulation;blood coagulation;cellular component organization;cellular component organization at cellular level;cellular component organization or biogenesis;cellular component organization or biogenesis at cellular level;cellular process;cerebellar granular layer morphogenesis;coagulation;detection of abiotic …	binding;carbohydrate binding;endopeptidase inhibitor activity;endopeptidase regulator activity;enzyme inhibitor activity;enzyme regulator activity;glycosaminoglycan binding;heparin binding;pattern binding;peptidase inhibitor activity;peptidase regulator activity;polysaccharide binding;protein binding;receptor binding;serine-type endopeptidase inhibitor activity	cell part;cytoplasmic membrane-bounded vesicle;cytoplasmic part;cytoplasmic vesicle;cytosol;extracellular matrix;extracellular region part;extracellular space;extrinsic to external side of plasma membrane;extrinsic to membrane;extrinsic to plasma membrane;intracellular membrane-bounded organelle;intracellular organelle;intracellular part;membrane part;membrane-bounded organelle;membrane-bounded v…		Serpin	Completeproteome;Developmentalprotein;Differentiation;Glycoprotein;Heparin-binding;Neurogenesis;Proteaseinhibitor;Referenceproteome;Secreted;Serineproteaseinhibitor;Signal			18	18	17	54.2	54.2	51.6	44.207	0	126.57	9299700000	158	1.15643	0.300318	0.595325	Q543R5;Q07235;Q4FJU1;Q3TWH7;A0A087WQ70;A0A087WQM1
	Q3TR40;Q80YQ1;P35441;Q8CGB2	Thrombospondin-1	Thbs1	0.812895	32.6966	31.0986	30.4903	31.0508	29.9507	30.9906	30.5507	30.5926	activation of MAPK activity;anatomical structure development;anatomical structure formation involved in morphogenesis;anatomical structure morphogenesis;angiogenesis;biological adhesion;biological regulation;blood vessel morphogenesis;cartilage development;cartilage development involved in endochondral bone morphogenesis;cell adhesion;cell cycle arrest;cell cycle process;cell migration;cell motil…	binding;calcium ion binding;carbohydrate binding;cation binding;extracellular matrix binding;glycosaminoglycan binding;heparin binding;ion binding;lipid binding;lipoprotein particle binding;low-density lipoprotein particle binding;metal ion binding;pattern binding;phosphatidylserine binding;phospholipid binding;polysaccharide binding;protein-lipid complex binding	cell part;cytoplasmic membrane-bounded vesicle;cytoplasmic part;cytoplasmic vesicle;external side of plasma membrane;extracellular matrix;extracellular membrane-bounded organelle;extracellular organelle;extracellular region part;extracellular space;extracellular vesicular exosome;fibrinogen complex;intracellular membrane-bounded organelle;intracellular organelle;intracellular part;macromolecular …	ECM-receptor interaction;Focal adhesion;Malaria;Phagosome;TGF-beta signaling pathway	EGF_CA;Laminin_G_2;TSP_1;TSP_3;TSP_C;VWC	Calcium;Celladhesion;Completeproteome;Directproteinsequencing;Disulfidebond;EGF-likedomain;Glycoprotein;Heparin-binding;Referenceproteome;Repeat;Signal	Itga9-Itgb1-Thbs1 complex		36	36	35	25.3	25.3	24.7	129.62	0	323.31	36534000000	484	0.770488	0.367521	0.53449	Q3TR40;Q80YQ1;P35441;Q8CGB2;CON__Q28194;Q3TPD3;Q3TP59
	O70566;Q6W4W7;E9Q4U7;K4PWM5;Q3U4Y4;Q8C414	Protein diaphanous homolog 2	Diaph2;Diap2	0.809956	27.8102	27.1918	27.0557	27.1524	26.6244	26.268	26.3912	26.6867	actin cytoskeleton organization;actin filament organization;actin filament polymerization;actin filament-based process;actin polymerization or depolymerization;cell differentiation;cellular component assembly;cellular component assembly at cellular level;cellular component organization;cellular component organization at cellular level;cellular component organization or biogenesis;cellular compone…	actin binding;binding;cytoskeletal protein binding;protein binding	cell part;cytoplasmic part;Golgi apparatus;intracellular membrane-bounded organelle;intracellular non-membrane-bounded organelle;intracellular organelle;intracellular organelle part;intracellular part;membrane-bounded organelle;mitochondrion;non-membrane-bounded organelle;nuclear part;nucleolus;organelle;organelle part	Regulation of actin cytoskeleton	Drf_DAD;Drf_FH3;Drf_GBD;FH2	Acetylation;Coiledcoil;Completeproteome;Developmentalprotein;Differentiation;Oogenesis;Referenceproteome;Repeat			19	19	19	22.1	22.1	22.1	124.87	0	42.859	2334100000	48	2.19476	0.23418	0.676234	O70566;Q6W4W7;E9Q4U7;K4PWM5;Q3U4Y4;Q8C414;Q496P2
	P39655;Q3T9Y3;Q3T9I9;A2CF85;Q8C587	Arachidonate 12-lipoxygenase, 12S-type	Alox12	0.809445	31.6709	30.632	30.5832	30.9461	29.962	29.9188	30.2673	30.4465	aging;alkene biosynthetic process;biological regulation;biosynthetic process;carboxylic acid biosynthetic process;carboxylic acid metabolic process;cellular alkene metabolic process;cellular biosynthetic process;cellular component movement;cellular ketone metabolic process;cellular lipid metabolic process;cellular metabolic process;cellular process;cellular response to chemical stimulus;cellular …	arachidonate 12-lipoxygenase activity;binding;catalytic activity;cation binding;dioxygenase activity;ether hydrolase activity;hepoxilin-epoxide hydrolase activity;hydrolase activity;hydrolase activity, acting on ether bonds;ion binding;iron ion binding;lipoxygenase activity;metal ion binding;oxidoreductase activity;oxidoreductase activity, acting on single donors with incorporation of molecular o…	cell part;cytoplasmic part;cytosol;intracellular part;membrane;plasma membrane;sarcolemma	Arachidonic acid metabolism	Lipoxygenase;PLAT	Completeproteome;Cytoplasm;Dioxygenase;Iron;Leukotrienebiosynthesis;Metal-binding;Oxidoreductase;Referenceproteome			9	9	9	21	21	21	75.389	0	22.784	24803000000	64	1.55398	0.269366	0.632029	P39655;Q3T9Y3;Q3T9I9;A2CF85;Q8C587
	Q61712;F6ZL86	DnaJ homolog subfamily C member 1	Dnajc1	0.80646	25.5683	24.8839	25.6436	25.6101	25.4662	NaN	25.4871	25.3657	biological regulation;cellular macromolecule metabolic process;cellular metabolic process;cellular process;cellular protein metabolic process;macromolecule metabolic process;metabolic process;posttranscriptional regulation of gene expression;primary metabolic process;protein folding;protein metabolic process;regulation of biological process;regulation of biosynthetic process;regulation of cellula…	binding;chaperone binding;chromatin binding;DNA binding;nucleic acid binding;protein binding;ribonucleoprotein binding;ribosome binding	cell part;cytoplasmic part;endoplasmic reticulum;endoplasmic reticulum lumen;endoplasmic reticulum membrane;endoplasmic reticulum part;integral to membrane;intracellular membrane-bounded organelle;intracellular organelle;intracellular organelle lumen;intracellular organelle part;intracellular part;intrinsic to membrane;membrane;membrane part;membrane-bounded organelle;membrane-enclosed lumen;nucl…	Protein processing in endoplasmic reticulum	DnaJ;Myb_DNA-binding	Chaperone;Completeproteome;DNA-binding;Endoplasmicreticulum;Membrane;Microsome;Nucleus;Phosphoprotein;Referenceproteome;Repeat;Signal;Transmembrane;Transmembranehelix			8	8	8	22.8	22.8	22.8	63.869	0	12.871	592010000	13	0.427062	0.467729	0.43831	Q61712;F6ZL86;F6WEH1;F6YK70;F8WH68
	Q64669;Q542Y0;Q99KL8	NAD(P)H dehydrogenase [quinone] 1	Nqo1	0.804155	27.5283	27.4751	27.8313	27.2628	26.651	27.1106	26.5068	26.6125	aging;biological regulation;cellular metabolic process;cellular process;developmental process;metabolic process;negative regulation of catalytic activity;negative regulation of molecular function;positive regulation of apoptosis;positive regulation of biological process;positive regulation of cell death;positive regulation of cellular process;positive regulation of neuron apoptosis;positive regul…	antioxidant activity;catalytic activity;NAD(P)H dehydrogenase (quinone) activity;oxidoreductase activity;oxidoreductase activity, acting on NADH or NADPH;oxidoreductase activity, acting on NADH or NADPH, quinone or similar compound as acceptor;oxidoreductase activity, acting on superoxide radicals as acceptor;superoxide dismutase activity	cell body;cell part;cytoplasmic part;cytosol;intracellular part;neuronal cell body		Flavodoxin_2	3D-structure;Acetylation;Completeproteome;Cytoplasm;Directproteinsequencing;FAD;Flavoprotein;NAD;NADP;Oxidoreductase;Referenceproteome			9	9	9	42.3	42.3	42.3	30.959	0	35.165	2120000000	58	2.39714	0.232419	0.682751	Q64669;Q542Y0;Q99KL8
	Q61881;D3Z6N3;Q3UDI8;Q3U4T8;Q3V122	DNA replication licensing factor MCM7;DNA helicase	Mcm7	0.799741	NaN	24.2157	24.4688	25.615	NaN	NaN	NaN	NaN	biological regulation;cell cycle;cell proliferation;cellular macromolecule metabolic process;cellular metabolic process;cellular nitrogen compound metabolic process;cellular process;cellular response to chemical stimulus;cellular response to endogenous stimulus;cellular response to epidermal growth factor stimulus;cellular response to growth factor stimulus;cellular response to organic substance;…	adenyl nucleotide binding;adenyl ribonucleotide binding;ATP binding;ATPase activity;ATPase activity, coupled;ATP-dependent DNA helicase activity;ATP-dependent helicase activity;binding;catalytic activity;DNA binding;DNA helicase activity;DNA-dependent ATPase activity;helicase activity;hydrolase activity;hydrolase activity, acting on acid anhydrides;hydrolase activity, acting on acid anhydrides, i…	cell part;chromosomal part;cytoplasmic part;cytosol;intracellular membrane-bounded organelle;intracellular organelle;intracellular organelle part;intracellular part;macromolecular complex;MCM complex;membrane-bounded organelle;nuclear chromosome part;nuclear part;nucleoplasm part;nucleus;organelle;organelle part;protein complex	Cell cycle;Cell cycle - yeast;DNA replication;Meiosis - yeast	MCM	Acetylation;ATP-binding;Cellcycle;Completeproteome;DNA-binding;DNAreplication;Glycoprotein;Helicase;Hydrolase;Nucleotide-binding;Nucleus;Phosphoprotein;Referenceproteome	MCM complex		4	4	4	8.9	8.9	8.9	81.21	0.00018615	7.0499	161690000	7	0.627865	0.407897	0.497731	Q61881;D3Z6N3;Q3UDI8;Q3U4T8;Q3V122
	P70426;E9Q672	GTP-binding protein Rit1	Rit1	0.793233	25.9105	25.4379	25.4559	25.5809	25.398	NaN	NaN	NaN	biological regulation;cellular process;cellular response to stimulus;intracellular signal transduction;regulation of biological process;regulation of cellular process;response to stimulus;signal transduction;small GTPase mediated signal transduction	binding;catalytic activity;GTP binding;GTPase activity;guanyl nucleotide binding;guanyl ribonucleotide binding;hydrolase activity;hydrolase activity, acting on acid anhydrides;hydrolase activity, acting on acid anhydrides, in phosphorus-containing anhydrides;nucleoside-triphosphatase activity;nucleotide binding;purine nucleotide binding;purine ribonucleoside triphosphate binding;purine ribonucleo…	cell part;membrane;plasma membrane		Ras	Cellmembrane;Completeproteome;GTP-binding;Membrane;Nucleotide-binding;Referenceproteome			5	5	5	24.2	24.2	24.2	25.169	0.00018515	6.8599	1010600000	10	1.47521	0.287112	0.615436	P70426;E9Q672;G3UWE0;G5E8W6;E9Q3Z0
	Q07797	Galectin-3-binding protein	Lgals3bp	0.792993	29.3652	28.9141	29.4885	29.726	28.7948	28.4089	28.9541	28.164	biological adhesion;cell adhesion;cellular process	cargo receptor activity;receptor activity;scavenger receptor activity	cell part;extracellular matrix;extracellular membrane-bounded organelle;extracellular organelle;extracellular region part;extracellular vesicular exosome;membrane;membrane-bounded organelle;membrane-bounded vesicle;organelle;proteinaceous extracellular matrix;vesicle		BACK;SRCR	Celladhesion;Completeproteome;Directproteinsequencing;Disulfidebond;Extracellularmatrix;Glycoprotein;Referenceproteome;Secreted;Signal			7	7	7	19.9	19.9	19.9	64.49	0	221.35	7066800000	126	1.73047	0.267295	0.635506	Q07797
	Q9Z2Q5;D3Z7C0;Q3UKS6	39S ribosomal protein L40, mitochondrial	Mrpl40	0.791027	25.6153	25.6312	25.5761	25.7688	NaN	25.954	25.9638	NaN			cell part;cytoplasmic part;intracellular membrane-bounded organelle;intracellular non-membrane-bounded organelle;intracellular organelle;intracellular organelle part;intracellular part;macromolecular complex;membrane-bounded organelle;mitochondrial part;mitochondrial ribosome;mitochondrion;non-membrane-bounded organelle;organellar ribosome;organelle;organelle part;ribonucleoprotein complex;riboso…		MRP-L28	Completeproteome;Mitochondrion;Referenceproteome;Ribonucleoprotein;Ribosomalprotein;Transitpeptide			3	3	3	25.7	25.7	25.7	24.301	0.00050847	4.2437	597000000	16	0.499543	0.443422	0.458804	Q9Z2Q5;D3Z7C0;Q3UKS6
	E9PVD2;A6X935;A0A0R4J1N1;E9Q5L2	Inter alpha-trypsin inhibitor, heavy chain 4	Itih4	0.787665	30.0545	29.3303	29.8459	29.8906	28.6478	29.2411	28.8909	29.1909	acute inflammatory response;acute-phase response;amine metabolic process;aminoglycan metabolic process;carbohydrate metabolic process;defense response;glycosaminoglycan metabolic process;hyaluronan metabolic process;inflammatory response;macromolecule metabolic process;metabolic process;nitrogen compound metabolic process;polysaccharide metabolic process;primary metabolic process;response to stim…	endopeptidase inhibitor activity;endopeptidase regulator activity;enzyme inhibitor activity;enzyme regulator activity;peptidase inhibitor activity;peptidase regulator activity;serine-type endopeptidase inhibitor activity	cell part;cytoplasm;extracellular region;intracellular part;membrane;plasma membrane		ITI_HC_C;VIT;VWA	Acutephase;Alternativesplicing;Coiledcoil;Completeproteome;Disulfidebond;Glycoprotein;Proteaseinhibitor;Referenceproteome;Secreted;Serineproteaseinhibitor;Signal			27	27	25	38.2	38.2	36.2	104.59	0	229.71	8943000000	224	2.03073	0.254982	0.651462	E9PVD2;A6X935;A0A0R4J1N1;E9Q5L2
	Q5KU39;Q3TS83	Vacuolar protein sorting-associated protein 41 homolog	Vps41	0.787096	25.2633	24.9349	24.5973	25.1396	NaN	NaN	NaN	NaN	cellular process;establishment of localization;establishment of localization in cell;establishment of protein localization;Golgi vesicle transport;intracellular protein transport;intracellular transport;protein transport;transport;vesicle-mediated transport	binding;cation binding;cytoskeletal protein binding;ion binding;metal ion binding;microtubule binding;protein binding;transition metal ion binding;tubulin binding;zinc ion binding	cell part;cytoplasmic membrane-bounded vesicle;cytoplasmic part;cytoplasmic vesicle;cytoskeletal part;cytosol;early endosome;endosome;Golgi apparatus part;Golgi-associated vesicle;HOPS complex;intracellular membrane-bounded organelle;intracellular organelle;intracellular organelle part;intracellular part;late endosome;macromolecular complex;membrane part;membrane-bounded organelle;membrane-bounde…		Clathrin	Completeproteome;Metal-binding;Proteintransport;Referenceproteome;Transport;Zinc;Zinc-finger			8	8	8	9.8	9.8	9.8	98.601	0.00052101	4.8748	365750000	13	0.980181	0.342654	0.55742	Q5KU39;Q3TS83;Q6PES1
	A0A140LI28			0.78705	25.4622	24.6674	25.1577	25.0361	NaN	24.619	25.1164	24.503									6	6	6	17.4	17.4	17.4	49.638	0	27.222	758970000	17	0.779757	0.377364	0.524933	A0A140LI28
	Q9CR39;F6RIG8;F7AZP7	WD repeat domain phosphoinositide-interacting protein 3	Wdr45b	0.786013	25.0552	NaN	24.741	25.0678	NaN	NaN	NaN	NaN	autophagic vacuole assembly;cellular component assembly;cellular component assembly at cellular level;cellular component organization;cellular component organization at cellular level;cellular component organization or biogenesis;cellular component organization or biogenesis at cellular level;cellular process;organelle assembly;organelle organization;vacuole organization	binding;lipid binding;phosphatidylinositol binding;phosphatidylinositol-3,5-bisphosphate binding;phosphatidylinositol-3-phosphate binding;phospholipid binding	cell part;cytoplasm;intracellular part		WD40	Completeproteome;Referenceproteome;Repeat;WDrepeat			2	2	2	9	9	9	38.02	0.0098762	1.8932	241450000	5	0.510887	0.442936	0.460635	Q9CR39;F6RIG8;F7AZP7
	Q9Z1M2;Q3U635;A0A140LIF8;Q3TNE5;Q3TAN6;U5NJF3;Q6ZQL9		Irgm2	0.784327	27.9286	29.8004	28.2253	29.3178	28.2541	27.5853	28.282	28.0133	defense response;defense response to bacterium;defense response to protozoan;multi-organism process;response to bacterium;response to biotic stimulus;response to chemical stimulus;response to cytokine stimulus;response to interferon-gamma;response to organic substance;response to other organism;response to protozoan;response to stimulus;response to stress	binding;catalytic activity;GTP binding;GTPase activity;guanyl nucleotide binding;guanyl ribonucleotide binding;hydrolase activity;hydrolase activity, acting on acid anhydrides;hydrolase activity, acting on acid anhydrides, in phosphorus-containing anhydrides;nucleoside-triphosphatase activity;nucleotide binding;purine nucleotide binding;purine ribonucleoside triphosphate binding;purine ribonucleo…	cell part;cytoplasmic part;extracellular membrane-bounded organelle;extracellular organelle;extracellular region part;Golgi apparatus;host cell cytoplasm part;host cell part;host intracellular part;intracellular membrane-bounded organelle;intracellular organelle;intracellular part;membrane;membrane-bounded organelle;organelle;other organism part;symbiont-containing vacuole		IIGP	Completeproteome;Referenceproteome			17	17	14	57.7	57.7	50.6	45.204	0	76.515	5434300000	111	0.831631	0.367435	0.532972	Q9Z1M2;Q3U635;A0A140LIF8;Q3TNE5;Q3TAN6;U5NJF3;Q6ZQL9
	Q9Z0L8;Q91XH7;B9EKG3	Gamma-glutamyl hydrolase	Ggh	0.781451	24.7656	25.3688	24.8236	24.5134	24.7118	NaN	NaN	NaN	amine metabolic process;carboxylic acid metabolic process;cellular amine metabolic process;cellular amino acid metabolic process;cellular ketone metabolic process;cellular metabolic process;cellular nitrogen compound metabolic process;cellular process;glutamine family amino acid metabolic process;glutamine metabolic process;metabolic process;nitrogen compound metabolic process;organic acid metabo…	catalytic activity;exopeptidase activity;gamma-glutamyl-peptidase activity;hydrolase activity;omega peptidase activity;peptidase activity;peptidase activity, acting on L-amino acid peptides	cell part;cytoplasmic membrane-bounded vesicle;cytoplasmic part;cytoplasmic vesicle;cytosol;extracellular region part;extracellular space;intracellular membrane-bounded organelle;intracellular organelle;intracellular part;lysosome;lytic vacuole;melanosome;membrane-bounded organelle;membrane-bounded vesicle;organelle;pigment granule;vacuole;vesicle	Folate biosynthesis	Peptidase_C26	Alternativesplicing;Completeproteome;Glycoprotein;Hydrolase;Lysosome;Referenceproteome;Secreted;Signal			4	4	4	17.4	17.4	17.4	35.469	0.0011294	3.2925	294100000	7	1.49252	0.290832	0.609786	Q9Z0L8;Q91XH7;B9EKG3
	F8VQ05;A0A0J9YUH4;Q8CHD0		Fryl	0.781135	26.9785	25.9485	25.16	25.9056	26.0636	25.0877	24.7948	24.922					MOR2-PAG1_C;MOR2-PAG1_N	Completeproteome;Referenceproteome			14	14	11	6.9	6.9	5.3	337.82	0	30.59	1185700000	19	0.826787	0.36773	0.530666	F8VQ05;A0A0J9YUH4;Q8CHD0;Q80XD5;A0A0J9YTS1;F6Q1V8;A0A0J9YUJ6;Q99KZ2;A0A0J9YU33;Q80UX7;Q9CS05
	Q8VEN2	Placenta-expressed transcript 1 protein	Plet1	0.781096	NaN	24.8166	25.3495	NaN	25.4942	25.0956	25.0723	NaN			cell part;external side of plasma membrane;integral to membrane;intrinsic to membrane;membrane part;plasma membrane part			Alternativesplicing;Completeproteome;Glycoprotein;Membrane;Referenceproteome;Signal;Transmembrane;Transmembranehelix			2	2	2	7.6	7.6	7.6	25.006	0	20.944	544360000	15	0.557112	0.430701	0.472313	Q8VEN2
	Q3U6T2;Q9QWR8;Q3UZX5	Alpha-N-acetylgalactosaminidase	Naga	0.78021	28.5087	27.9461	27.9994	27.8183	27.7244	26.9497	27.3729	27.1047	carbohydrate catabolic process;carbohydrate metabolic process;catabolic process;cellular carbohydrate catabolic process;cellular carbohydrate metabolic process;cellular catabolic process;cellular lipid catabolic process;cellular lipid metabolic process;cellular metabolic process;cellular process;ceramide catabolic process;ceramide metabolic process;glycolipid catabolic process;glycolipid metaboli…	alpha-galactosidase activity;alpha-N-acetylgalactosaminidase activity;catalytic activity;galactosidase activity;hexosaminidase activity;hydrolase activity;hydrolase activity, acting on glycosyl bonds;hydrolase activity, hydrolyzing O-glycosyl compounds	cell part;cytoplasm;cytoplasmic part;intracellular membrane-bounded organelle;intracellular organelle;intracellular part;lysosome;lytic vacuole;membrane-bounded organelle;organelle;vacuole	Glycosphingolipid biosynthesis - globo series;Lysosome	Melibiase	Completeproteome;Disulfidebond;Glycoprotein;Glycosidase;Hydrolase;Lysosome;Phosphoprotein;Referenceproteome;Signal			8	8	8	21.2	21.2	21.2	47.25	0	15.719	3145100000	54	1.8534	0.267808	0.635538	Q3U6T2;Q9QWR8;Q3UZX5
	P49222;Q6NXZ8;Q3T9M7;Q3TYY6;Q3UV95;Q3TYT5	Erythrocyte membrane protein band 4.2	Epb42;Epb4.2	0.779616	32.383	29.6797	28.3433	30.442	27.1103	31.0006	29.9184	29.7003	anatomical structure development;anatomical structure morphogenesis;biological regulation;cation homeostasis;cell maturation;cell morphogenesis;cellular component morphogenesis;cellular component organization;cellular component organization or biogenesis;cellular developmental process;cellular macromolecule metabolic process;cellular metabolic process;cellular process;cellular protein metabolic p…	catalytic activity;protein-glutamine gamma-glutamyltransferase activity;transferase activity;transferase activity, transferring acyl groups;transferase activity, transferring amino-acyl groups	cell cortex part;cell part;cortical cytoskeleton;cytoplasmic part;cytoskeleton;intracellular non-membrane-bounded organelle;intracellular organelle;intracellular part;membrane;non-membrane-bounded organelle;organelle;plasma membrane		Transglut_C;Transglut_core;Transglut_N	Cellmembrane;Cellshape;Completeproteome;Cytoplasm;Cytoskeleton;Erythrocytematuration;Lipoprotein;Membrane;Myristate;Referenceproteome			25	25	25	45	45	45	76.755	0	323.31	27076000000	344	0.273069	0.561299	0.357667	P49222;Q6NXZ8;Q3T9M7;Q3TYY6;Q3UV95;Q3TYT5
	Q921E2;Q3TXV4	Ras-related protein Rab-31	Rab31	0.775632	24.2809	24.3479	24.0604	24.2869	NaN	NaN	NaN	NaN	biological regulation;cellular component organization;cellular component organization at cellular level;cellular component organization or biogenesis;cellular component organization or biogenesis at cellular level;cellular macromolecule metabolic process;cellular membrane organization;cellular metabolic process;cellular process;cellular response to chemical stimulus;cellular response to endogenou…	binding;GDP binding;GTP binding;guanyl nucleotide binding;guanyl ribonucleotide binding;nucleotide binding;purine nucleotide binding;purine ribonucleoside triphosphate binding;purine ribonucleotide binding;ribonucleotide binding	actin cytoskeleton;cell part;cytoplasmic membrane-bounded vesicle;cytoplasmic part;cytoplasmic vesicle;cytoplasmic vesicle membrane;cytoplasmic vesicle part;cytoskeleton;early endosome;endocytic vesicle;endocytic vesicle membrane;endosome;Golgi apparatus;Golgi apparatus part;Golgi membrane;intracellular membrane-bounded organelle;intracellular non-membrane-bounded organelle;intracellular organell…	Endocytosis	Ras	Completeproteome;Cytoplasmicvesicle;Endosome;Golgiapparatus;GTP-binding;Lipoprotein;Membrane;Nucleotide-binding;Phosphoprotein;Prenylation;Referenceproteome			5	3	3	30.4	19.1	19.1	21.331	0	18.581	240130000	13	0.876084	0.367371	0.536221	Q921E2;Q3TXV4;Q3TM43;D6RFT6
	Q9D1E8;Q3TDP3;F8WGD9	1-acyl-sn-glycerol-3-phosphate acyltransferase epsilon	Agpat5	0.774178	25.6995	26.0296	25.2866	25.9508	NaN	25.9775	25.5967	25.5697	acylglycerol biosynthetic process;acylglycerol metabolic process;biosynthetic process;CDP-diacylglycerol biosynthetic process;CDP-diacylglycerol metabolic process;cellular biosynthetic process;cellular lipid metabolic process;cellular metabolic process;cellular process;diacylglycerol biosynthetic process;diacylglycerol metabolic process;glycerol ether biosynthetic process;glycerol ether metabolic…	1-acylglycerol-3-phosphate O-acyltransferase activity;acylglycerol O-acyltransferase activity;catalytic activity;O-acyltransferase activity;transferase activity;transferase activity, transferring acyl groups;transferase activity, transferring acyl groups other than amino-acyl groups	cell part;cytoplasmic part;endoplasmic reticulum membrane;endoplasmic reticulum part;envelope;integral to membrane;intracellular membrane-bounded organelle;intracellular organelle;intracellular organelle part;intracellular part;intrinsic to membrane;membrane;membrane part;membrane-bounded organelle;mitochondrion;nuclear envelope;nuclear part;organelle;organelle envelope;organelle membrane;organel…		Acyltransferase	Acyltransferase;Completeproteome;Endoplasmicreticulum;Lipidbiosynthesis;Lipidmetabolism;Membrane;Mitochondrion;Nucleus;Phospholipidbiosynthesis;Phospholipidmetabolism;Referenceproteome;Transferase;Transmembrane;Transmembranehelix			5	5	5	23.3	23.3	23.3	42.202	0	18.437	746850000	7	0.450681	0.469011	0.437067	Q9D1E8;Q3TDP3;F8WGD9
	D3Z656;Q8CHC4;E9Q7S0;F7BQW7	Synaptojanin-1	Synj1	0.771818	27.9058	27.5577	28.6521	27.7447	27.1812	27.0533	27.3587	27.1799	behavior;biological regulation;carbohydrate metabolic process;catabolic process;cellular carbohydrate metabolic process;cellular component assembly;cellular component assembly at cellular level;cellular component disassembly;cellular component disassembly at cellular level;cellular component organization;cellular component organization at cellular level;cellular component organization or biogenes…	binding;catalytic activity;hydrolase activity;hydrolase activity, acting on ester bonds;inositol or phosphatidylinositol phosphatase activity;nucleic acid binding;nucleotide binding;phosphatase activity;phosphatidylinositol bisphosphate phosphatase activity;phosphatidylinositol phosphate 5-phosphatase activity;phosphatidylinositol-4,5-bisphosphate 5-phosphatase activity;phosphoric ester hydrolase…	cell part;clathrin coat;cytoplasm;cytoplasmic part;intracellular part;macromolecular complex;membrane coat;membrane part;protein complex	Inositol phosphate metabolism;Phosphatidylinositol signaling system	DUF1866;Exo_endo_phos;Syja_N	Completeproteome;Cytoplasm;Endocytosis;Hydrolase;Phosphoprotein;Referenceproteome;Repeat;RNA-binding			17	17	17	14.9	14.9	14.9	176.33	0	34.919	5153200000	54	1.68292	0.282159	0.618501	D3Z656;Q8CHC4;E9Q7S0;F7BQW7;D3Z1M7;F6XIX0;F6VSS8;F7CD11
	Q9MD59;Q7JD05;Q6QN84;M1VMU3;K7X735;A3R414;A0A067XKV2;A0A067XKM8;P03893;Q5GA83;A3R492;A3R479;A3R453;A3E4A8;A0A141CM42;A0A141CM29;A0A141CM16;A0A0F6PXG3;A0A067XKW9;A0A023J6E5;A0A023J6E3;A0A023J697;A0A023J687;A0A023J665;A0A023J657;A0A023J641;A0A023J633;A0A023J616;A0A023J5X8;A0A023J604	NADH-ubiquinone oxidoreductase chain 2	mt-Nd2;ND2;Mtnd2	0.766844	25.7532	25.6286	25.4145	25.8197	NaN	26.7448	24.9639	NaN	cellular metabolic process;cellular process;electron transport chain;generation of precursor metabolites and energy;metabolic process;mitochondrial electron transport, NADH to ubiquinone;oxidation-reduction process;reactive oxygen species metabolic process;respiratory electron transport chain	catalytic activity;NADH dehydrogenase (quinone) activity;NADH dehydrogenase (ubiquinone) activity;NADH dehydrogenase activity;oxidoreductase activity;oxidoreductase activity, acting on NADH or NADPH;oxidoreductase activity, acting on NADH or NADPH, quinone or similar compound as acceptor	cell part;cytoplasmic part;integral to membrane;intracellular membrane-bounded organelle;intracellular organelle;intracellular organelle part;intracellular part;intrinsic to membrane;macromolecular complex;membrane;membrane part;membrane-bounded organelle;mitochondrial inner membrane;mitochondrial membrane;mitochondrial membrane part;mitochondrial part;mitochondrial respiratory chain complex I;mi…	Oxidative phosphorylation;Parkinson's disease	NADH_dehy_S2_C;Oxidored_q1	Completeproteome;Directproteinsequencing;Electrontransport;Membrane;Mitochondrion;Mitochondrioninnermembrane;NAD;Oxidoreductase;Referenceproteome;Respiratorychain;Transmembrane;Transmembranehelix;Transport;Ubiquinone	Respiratory chain complex I, mitochondrial		2	2	2	9.6	9.6	9.6	38.752	0.0029453	2.6454	559890000	11	0.518882	0.44348	0.456344	Q9MD59;Q7JD05;Q6QN84;M1VMU3;K7X735;A3R414;A0A067XKV2;A0A067XKM8;P03893;Q5GA83;A3R492;A3R479;A3R453;A3E4A8;A0A141CM42;A0A141CM29;A0A141CM16;A0A0F6PXG3;A0A067XKW9;A0A023J6E5;A0A023J6E3;A0A023J697;A0A023J687;A0A023J665;A0A023J657;A0A023J641;A0A023J633;A0A023J616;A0A023J5X8;A0A023J604
	Q9EQ08;Q3URR4;Q9JHK6;Q9EQ07;A1L3T3		Sgsh	0.757578	24.3861	25.0093	24.8096	25.2091	24.3651	NaN	24.3926	24.0837	cellular macromolecule metabolic process;cellular metabolic process;cellular process;glycoprotein metabolic process;heparan sulfate proteoglycan metabolic process;macromolecule metabolic process;metabolic process;proteoglycan metabolic process;sulfur compound metabolic process	catalytic activity;hydrolase activity;hydrolase activity, acting on acid sulfur-nitrogen bonds;hydrolase activity, acting on ester bonds;N-sulfoglucosamine sulfohydrolase activity;sulfuric ester hydrolase activity	cell part;cytoplasmic part;intracellular membrane-bounded organelle;intracellular organelle;intracellular part;lysosome;lytic vacuole;membrane-bounded organelle;organelle;vacuole	Glycosaminoglycan degradation;Lysosome	Sulfatase	Completeproteome;Hydrolase;Referenceproteome			3	3	3	11	11	11	56.722	0	11.208	315810000	18	1.54442	0.298655	0.599225	Q9EQ08;Q3URR4;Q9JHK6;Q9EQ07;A1L3T3
	Q3UFS5;P55065;A2A5K2;Q4FJT5;Q3UE59	Phospholipid transfer protein	Pltp	0.75519	28.8689	29.5798	29.4844	29.1097	28.0321	28.304	28.8624	28.8235	biosynthetic process;cell motility;cellular biosynthetic process;cellular component movement;cellular metabolic process;cellular process;establishment of localization;fat-soluble vitamin biosynthetic process;fat-soluble vitamin metabolic process;heterocycle metabolic process;lipid transport;locomotion;metabolic process;organic substance transport;small molecule biosynthetic process;small molecule…	binding;lipid binding	extracellular region	PPAR signaling pathway	LBP_BPI_CETP;LBP_BPI_CETP_C	Completeproteome;Disulfidebond;Glycoprotein;Lipidtransport;Referenceproteome;Secreted;Signal;Transport			14	14	14	32	32	32	54.452	0	141.74	5443700000	146	1.55564	0.298573	0.598584	Q3UFS5;P55065;A2A5K2;Q4FJT5;Q3UE59;A2A5K3;A2A5K4
	Q5NBU4;Q9Z285;Q9DAJ2	Tektin-1	Tekt1	0.754791	27.0095	27.041	27.7638	26.8027	25.8562	26.5928	27.0862	26.0626	cellular component organization;cellular component organization at cellular level;cellular component organization or biogenesis;cellular component organization or biogenesis at cellular level;cellular process;cytoskeleton organization;microtubule cytoskeleton organization;microtubule-based process;organelle organization		cell part;cytoplasm;cytoskeletal part;intracellular organelle part;intracellular part;macromolecular complex;microtubule;organelle part;protein complex		Tektin	Coiledcoil;Completeproteome;Microtubule;Referenceproteome			10	10	10	30.1	30.1	30.1	48.64	0	153.73	3025900000	38	1.13871	0.340422	0.560271	Q5NBU4;Q9Z285;Q9DAJ2
	Q545D8;Q61878	Bone marrow proteoglycan;Eosinophil granule major basic protein	Prg2	0.751367	27.8788	30.5867	28.8983	28.7852	26.6802	28.726	29.3069	28.4306	biological regulation;defense response;defense response to bacterium;defense response to nematode;immune response;immune system process;multi-organism process;negative regulation of biological process;negative regulation of cytokine production;negative regulation of interleukin-10 production;negative regulation of multicellular organismal process;positive regulation of biological process;positive…	binding;carbohydrate binding		Asthma	Lectin_C	Antibiotic;Antimicrobial;Completeproteome;Directproteinsequencing;Disulfidebond;Immunity;Lectin;Nitration;Referenceproteome;Signal			4	4	4	18.4	18.4	18.4	24.255	0	261.26	4445900000	26	0.416431	0.489587	0.417655	Q545D8;Q61878
	O88796;Q6P6M0;Q8K238;Q3TF81	Ribonuclease P protein subunit p30	Rpp30	0.750564	25.8755	25.2211	NaN	24.2363	NaN	NaN	25.2163	NaN	cellular macromolecule metabolic process;cellular metabolic process;cellular nitrogen compound metabolic process;cellular process;macromolecule metabolic process;metabolic process;ncRNA metabolic process;ncRNA processing;nitrogen compound metabolic process;nucleic acid metabolic process;nucleobase-containing compound metabolic process;primary metabolic process;RNA metabolic process;RNA processing…	catalytic activity;endonuclease activity;endonuclease activity, active with either ribo- or deoxyribonucleic acids and producing 5'-phosphomonoesters;endoribonuclease activity;endoribonuclease activity, producing 5'-phosphomonoesters;hydrolase activity;hydrolase activity, acting on ester bonds;nuclease activity;ribonuclease activity;ribonuclease P activity;tRNA-specific ribonuclease activity	cell part;intracellular non-membrane-bounded organelle;intracellular organelle;intracellular organelle part;intracellular part;non-membrane-bounded organelle;nuclear part;nucleolus;organelle;organelle part	Ribosome biogenesis in eukaryotes;RNA transport	RNase_P_p30	Acetylation;Completeproteome;Hydrolase;Nucleus;Phosphoprotein;Referenceproteome;tRNAprocessing			3	3	3	22.4	22.4	22.4	29.473	0.00018495	6.8306	985190000	12	0.61344	0.431178	0.474907	O88796;Q6P6M0;Q8K238;Q3TF81
	Q3U4U1		Postn	0.749175	29.5206	27.9893	28.6358	29.4691	28.9708	26.8834	28.92	27.8439	anatomical structure development;biological regulation;cellular component organization;cellular component organization at cellular level;cellular component organization or biogenesis;cellular component organization or biogenesis at cellular level;cellular process;developmental process;extracellular matrix organization;extracellular structure organization;regulation of biological process;regulatio…				Fasciclin				49	1	0	66.9	1.7	0	87.069	0.00018355	6.5833	12455000000	91	0.567862	0.440945	0.463229	Q3U4U1
	P27870;E9PXI0;Q3U9E2;Q3U8U1;Q3U670;Q3U4K7;Q3TXC4;Q8VDU4;Q3UAV5;Q3UAH3;Q3UAG9	Proto-oncogene vav	Vav1	0.747964	26.8937	27.0119	27.0199	26.6389	25.848	25.9877	26.3943	26.3425	biological regulation;cell activation;cell differentiation;cell surface receptor linked signaling pathway;cellular component organization;cellular component organization or biogenesis;cellular developmental process;cellular membrane organization;cellular process;cellular response to stimulus;developmental process;endocytosis;establishment of localization;immune response;immune system process;inte…	binding;cation binding;enzyme regulator activity;GTPase regulator activity;guanyl-nucleotide exchange factor activity;ion binding;lipid binding;metal ion binding;nucleoside-triphosphatase regulator activity;phospholipid binding;Rac guanyl-nucleotide exchange factor activity;Ras guanyl-nucleotide exchange factor activity;Rho guanyl-nucleotide exchange factor activity;small GTPase regulator activity	cell part;cytoplasmic part;cytosol;intracellular;intracellular part	B cell receptor signaling pathway;Chemokine signaling pathway;Fc epsilon RI signaling pathway;Fc gamma R-mediated phagocytosis;Focal adhesion;Leukocyte transendothelial migration;Natural killer cell mediated cytotoxicity;Regulation of actin cytoskeleton;T cell receptor signaling pathway	C1_1;CAMSAP_CH;PH;RhoGEF;SH2;SH3_1;SH3_2	3D-structure;Completeproteome;Guanine-nucleotidereleasingfactor;Metal-binding;Phosphoprotein;Proto-oncogene;Referenceproteome;Repeat;SH2domain;SH3domain;Zinc;Zinc-finger			11	11	9	18.5	18.5	16.3	98.136	0	39.863	1858100000	58	2.46069	0.259132	0.644544	P27870;E9PXI0;Q3U9E2;Q3U8U1;Q3U670;Q3U4K7;Q3TXC4;Q8VDU4;Q3UAV5;Q3UAH3;Q3UAG9;Q3V0U7;O08526
	Q9ERD8;Q8CEF2;E9PYG5;Q8C2K9	Gamma-parvin	Parvg	0.747136	24.4039	25.6804	25.2661	25.2112	23.8947	24.9003	24.4551	NaN	biological adhesion;cell adhesion;cellular process		adherens junction;anchoring junction;cell junction;cell part;cell-substrate adherens junction;cell-substrate junction;cytoplasm;cytoskeleton;focal adhesion;intracellular non-membrane-bounded organelle;intracellular organelle;intracellular part;membrane;non-membrane-bounded organelle;organelle;plasma membrane	Focal adhesion	CH	Actin-binding;Celladhesion;Celljunction;Cellmembrane;Completeproteome;Cytoplasm;Cytoskeleton;Membrane;Referenceproteome;Repeat			8	8	8	39.6	39.6	39.6	37.603	0	21.185	329180000	16	1.16129	0.341781	0.558479	Q9ERD8;Q8CEF2;E9PYG5;Q8C2K9;A6PW97;F2Z401;F2Z489
	P35242;Q6P8S2;Q9CQI1	Pulmonary surfactant-associated protein A	Sftpa1	0.746634	33.5536	33.4753	33.6228	33.1046	32.7551	32.9158	32.6131	32.4859	biological regulation;cellular process;cellular response to abiotic stimulus;cellular response to chemical stimulus;cellular response to external stimulus;cellular response to inorganic substance;cellular response to mechanical stimulus;cellular response to nitric oxide;cellular response to stimulus;circadian rhythm;multicellular organismal process;positive regulation of biological process;positi…	binding;carbohydrate binding;cation binding;ion binding;metal ion binding	cell part;collagen;cytoplasmic part;cytoplasmic vesicle;endoplasmic reticulum;endosome;extracellular matrix part;extracellular region part;extracellular space;intracellular membrane-bounded organelle;intracellular organelle;intracellular part;late endosome;membrane-bounded organelle;multivesicular body;organelle;rough endoplasmic reticulum;vesicle	Phagosome	Collagen;Lectin_C	Calcium;Collagen;Completeproteome;Disulfidebond;Extracellularmatrix;Gaseousexchange;Glycoprotein;Hydroxylation;Lectin;Metal-binding;Referenceproteome;Repeat;Secreted;Signal;Surfacefilm			11	11	11	46.4	46.4	46.4	26.157	0	323.31	159370000000	700	2.62996	0.255662	0.650387	P35242;Q6P8S2;Q9CQI1
	Q99KN1;A2AIS9	Arrestin domain-containing protein 1	Arrdc1	0.745993	27.0449	26.7484	27.1457	26.8824	26.0826	25.9739	26.3992	26.3817					Arrestin_C;Arrestin_N	Alternativesplicing;Completeproteome;Referenceproteome			5	5	5	18.4	18.4	18.4	46.329	0	9.1494	1294900000	31	2.77577	0.250886	0.655333	Q99KN1;A2AIS9;D6RDR8;F7ANZ2
	P11247;Q6RFG4;Q7TMS4;Q571G0	Myeloperoxidase;Myeloperoxidase light chain;Myeloperoxidase heavy chain	Mpo	0.745785	31.1381	31.5267	31.1881	30.9344	29.0456	30.67	31.6099	30.4788	biological regulation;biosynthetic process;catabolic process;cellular catabolic process;cellular component organization;cellular component organization or biogenesis;cellular metabolic process;cellular process;cellular response to chemical stimulus;cellular response to hydrogen peroxide;cellular response to oxidative stress;cellular response to oxygen radical;cellular response to reactive oxygen …	antioxidant activity;binding;carbohydrate binding;catalytic activity;cation binding;glycosaminoglycan binding;heme binding;heparin binding;ion binding;iron ion binding;metal ion binding;oxidoreductase activity;oxidoreductase activity, acting on peroxide as acceptor;pattern binding;peroxidase activity;polysaccharide binding;tetrapyrrole binding;transition metal ion binding	cell part;cytoplasmic membrane-bounded vesicle;cytoplasmic part;cytoplasmic vesicle;extracellular region part;extracellular space;intracellular membrane-bounded organelle;intracellular organelle;intracellular part;lysosome;lytic vacuole;membrane-bounded organelle;membrane-bounded vesicle;mitochondrion;organelle;stored secretory granule;vacuole;vesicle	Phagosome	An_peroxidase	Calcium;Completeproteome;Disulfidebond;Glycoprotein;Heme;Hydrogenperoxide;Iron;Lysosome;Metal-binding;Oxidation;Oxidoreductase;Peroxidase;Referenceproteome;Signal			32	32	30	47.4	47.4	46.4	81.181	0	244.77	34091000000	437	0.659011	0.424801	0.483101	P11247;Q6RFG4;Q7TMS4;Q571G0;F7DC05
	A0A1B0GR85			0.739142	29.8706	28.9889	29.358	29.504	29.1983	28.7329	28.0606	28.7731						Completeproteome;Phosphoprotein;Referenceproteome			9	9	9	8.2	8.2	8.2	192.73	0	110.61	10411000000	42	1.32286	0.332313	0.569638	A0A1B0GR85;Q8BRV5
	Q9D9V4;Q3TMP7	Radial spoke head protein 9 homolog	Rsph9	0.736462	26.9138	27.6425	27.3429	27.2736	26.8306	26.8749	25.8436	26.6779	anatomical structure formation involved in morphogenesis;axoneme assembly;cell projection assembly;cell projection organization;cellular component assembly;cellular component assembly at cellular level;cellular component assembly involved in morphogenesis;cellular component movement;cellular component organization;cellular component organization at cellular level;cellular component organization o…		axoneme;cell part;cell projection part;cilium axoneme;cilium part;cytoskeleton;intracellular non-membrane-bounded organelle;intracellular organelle;intracellular organelle part;intracellular part;non-membrane-bounded organelle;organelle;organelle part		Radial_spoke	Cellprojection;Cilium;Completeproteome;Cytoplasm;Cytoskeleton;Referenceproteome			12	12	12	51.4	51.4	51.4	31.331	0	51.041	4045300000	47	1.38644	0.328264	0.573536	Q9D9V4;Q3TMP7;F7B7Q8
	P22366;Q3UDG9;Q3U7M4;Q3U6W5;Q3TIB3;Q0PM16;Q0PM15	Myeloid differentiation primary response protein MyD88	Myd88	0.73468	24.1342	24.4425	25.0563	25.0067	NaN	24.5271	NaN	23.7485	activation of immune response;activation of innate immune response;adaptive immune response;adaptive immune response based on somatic recombination of immune receptors built from immunoglobulin superfamily domains;B cell mediated immunity;biological regulation;cell surface receptor linked signaling pathway;cellular process;cellular response to biotic stimulus;cellular response to chemical stimulu…		cell part;cytoplasm;cytoplasmic part;cytoskeletal part;cytosol;intracellular organelle part;intracellular part;macromolecular complex;membrane;organelle part;plasma membrane;postsynaptic density;protein complex;synapse part	African trypanosomiasis;Apoptosis;Chagas disease (American trypanosomiasis);ko05152;Leishmaniasis;Malaria;Measles;Toll-like receptor signaling pathway;Toxoplasmosis	Death;TIR	Alternativesplicing;Completeproteome;Cytoplasm;Immunity;Inflammatoryresponse;Innateimmunity;Referenceproteome			3	3	3	11.5	11.5	11.5	33.753	0	14.38	295760000	11	0.916764	0.376389	0.522144	P22366;Q3UDG9;Q3U7M4;Q3U6W5;Q3TIB3;Q0PM16;Q0PM15;Q8C1X0
	B2RY50	Armadillo repeat-containing protein 4	Armc4	0.732079	25.5723	25.9966	26.014	NaN	25.9208	NaN	NaN	NaN					Arm	Completeproteome;Referenceproteome			7	7	7	11.1	11.1	11.1	115.26	0	39.412	1256800000	19	0.376076	0.515814	0.396347	B2RY50
	Q9ES34;Q8R0U4	Ubiquitin-protein ligase E3B	Ube3b	0.731441	25.9184	24.9825	25.4224	24.5861	25.2511	24.8749	NaN	24.7082	cellular macromolecule metabolic process;cellular metabolic process;cellular process;cellular protein metabolic process;macromolecule metabolic process;macromolecule modification;metabolic process;primary metabolic process;protein metabolic process;protein modification by small protein conjugation;protein modification by small protein conjugation or removal;protein modification process;protein ub…	acid-amino acid ligase activity;catalytic activity;ligase activity;ligase activity, forming carbon-nitrogen bonds;small conjugating protein ligase activity;ubiquitin-protein ligase activity	cell part;cytoplasm;intracellular membrane-bounded organelle;intracellular organelle;intracellular part;membrane-bounded organelle;nucleus;organelle	Ubiquitin mediated proteolysis	HECT;IQ	Completeproteome;Ligase;Phosphoprotein;Referenceproteome;Ublconjugationpathway			3	3	3	5.6	5.6	5.6	122.76	0	12.208	537940000	9	0.642366	0.43007	0.473538	Q9ES34;Q8R0U4;A0A0G2JG76
	P49290	Eosinophil peroxidase;Eosinophil peroxidase light chain;Eosinophil peroxidase heavy chain	Epx	0.730427	29.1809	32.2885	30.9791	30.773	29.0256	29.9359	31.0943	30.2439	biological regulation;catabolic process;cell migration;cell motility;cellular catabolic process;cellular component movement;cellular metabolic process;cellular process;cellular response to chemical stimulus;cellular response to hydrogen peroxide;cellular response to oxidative stress;cellular response to reactive oxygen species;cellular response to stimulus;cellular response to stress;defense resp…	antioxidant activity;binding;catalytic activity;cation binding;heme binding;ion binding;iron ion binding;metal ion binding;oxidoreductase activity;oxidoreductase activity, acting on peroxide as acceptor;peroxidase activity;tetrapyrrole binding;transition metal ion binding		Asthma	An_peroxidase	Calcium;Completeproteome;Disulfidebond;Glycoprotein;Heme;Hydrogenperoxide;Iron;Metal-binding;Nitration;Oxidoreductase;Peroxidase;Referenceproteome;Signal			30	28	9	35.8	34.8	11	81.379	0	277.3	19277000000	264	0.422897	0.49679	0.41339	P49290
	P21614;A0A0G2JGM6	Vitamin D-binding protein	Gc	0.730213	30.4661	29.9237	30.4328	30.6182	29.6169	29.8878	29.1754	29.8398	fat-soluble vitamin metabolic process;lipid metabolic process;metabolic process;primary metabolic process;small molecule metabolic process;steroid metabolic process;vitamin D metabolic process;vitamin metabolic process	actin binding;binding;cytoskeletal protein binding;lipid binding;protein binding;steroid binding;transmembrane transporter activity;transporter activity;vitamin binding;vitamin D binding;vitamin transporter activity	extracellular region part;extracellular space		Serum_albumin;VitD-bind_III	Actin-binding;Completeproteome;Directproteinsequencing;Disulfidebond;Glycoprotein;Referenceproteome;Repeat;Secreted;Signal;Transport;VitaminD			12	12	12	29.2	29.2	29.2	53.6	0	56.041	17391000000	169	1.77984	0.29881	0.5976	P21614;A0A0G2JGM6
	Q9Z162;Q5SXC4;Q5SXC3		Vezf1	0.728372	25.7728	26.3959	26.5993	26.6288	26.8726	24.8183	25.8875	24.9051	anatomical structure development;anatomical structure formation involved in morphogenesis;angiogenesis;cell development;cellular developmental process;cellular process;developmental process;endothelial cell development;epithelial cell development	binding;cation binding;ion binding;metal ion binding;nucleic acid binding;transition metal ion binding;zinc ion binding	cell part;intracellular membrane-bounded organelle;intracellular organelle;intracellular part;membrane-bounded organelle;nucleus;organelle		zf-C2H2	Completeproteome;Referenceproteome	Vezf1-p68RacGap complex		7	7	7	19.1	19.1	19.1	56.54	0	73.748	1124100000	41	0.672953	0.429385	0.478571	Q9Z162;Q5SXC4;Q5SXC3
	Q3TVP0		mCG_120563	0.726172	29.2681	29.8347	29.8889	29.5424	28.8325	28.486	29.5518	28.759	biological regulation;regulation of biological process;regulation of biosynthetic process;regulation of cellular biosynthetic process;regulation of cellular macromolecule biosynthetic process;regulation of cellular metabolic process;regulation of cellular process;regulation of gene expression;regulation of macromolecule biosynthetic process;regulation of macromolecule metabolic process;regulation…	binding;DNA binding;nucleic acid binding	cell part;chromatin;chromosomal part;intracellular membrane-bounded organelle;intracellular organelle;intracellular organelle part;intracellular part;membrane-bounded organelle;nucleus;organelle;organelle part		AT_hook				7	2	2	51	14.6	14.6	10.617	0	11.592	15049000000	110	1.44886	0.32909	0.572262	Q3TVP0
	A8DUM2		Hbbt1	0.72453	30.0594	29.485	27.4254	28.8685	25.7572	29.7517	28.1665	29.2648		binding;cation binding;heme binding;ion binding;iron ion binding;metal ion binding;oxygen binding;oxygen transporter activity;substrate-specific transporter activity;tetrapyrrole binding;transition metal ion binding;transporter activity	cell part;cytoplasmic part;cytosolic part;hemoglobin complex;intracellular part;macromolecular complex;protein complex		Globin	Heme;Iron;Metal-binding;Oxygentransport;Transport			21	3	1	91.2	39.5	10.9	15.78	0	12.976	13818000000	125	0.285812	0.567535	0.352593	A8DUM2
	Q8R059	UDP-glucose 4-epimerase	Gale	0.724058	NaN	24.4769	24.993	24.7982	NaN	24.8574	25.1613	NaN	alcohol catabolic process;alcohol metabolic process;carbohydrate catabolic process;carbohydrate metabolic process;catabolic process;cellular carbohydrate catabolic process;cellular carbohydrate metabolic process;cellular metabolic process;cellular process;galactose catabolic process;galactose metabolic process;hexose catabolic process;hexose metabolic process;metabolic process;monosaccharide cata…	binding;catalytic activity;coenzyme binding;cofactor binding;isomerase activity;racemase and epimerase activity;racemase and epimerase activity, acting on carbohydrates and derivatives;UDP-glucose 4-epimerase activity		Amino sugar and nucleotide sugar metabolism;Galactose metabolism	Epimerase;Epimerase_Csub	Carbohydratemetabolism;Completeproteome;Galactosemetabolism;Isomerase;NAD;Referenceproteome			3	3	3	10.4	10.4	10.4	38.224	0	20.277	397130000	16	0.499515	0.471607	0.435436	Q8R059
	E9QMV2;Q4KML4;C6EQJ5	Costars family protein ABRACL	Abracl	0.723943	29.5233	29.8028	30.7508	29.6869	30.0474	29.2094	28.7814	28.8298						Acetylation;Completeproteome;Referenceproteome			7	7	7	87.7	87.7	87.7	9.0583	0	135.82	15252000000	132	0.913233	0.383689	0.516215	E9QMV2;Q4KML4;C6EQJ5
	P02463;A0A1B0GSI7;A0A1B0GRC0	Collagen alpha-1(IV) chain;Arresten	Col4a1	0.723867	34.2811	33.3546	33.7501	33.8987	33.0405	32.7469	33.5393	33.0624	anatomical structure formation involved in morphogenesis;angiogenesis;cellular component organization;cellular component organization or biogenesis;cellular process;cellular response to acid;cellular response to amine stimulus;cellular response to amino acid stimulus;cellular response to chemical stimulus;cellular response to endogenous stimulus;cellular response to organic nitrogen;cellular resp…	extracellular matrix structural constituent;structural molecule activity	collagen;collagen type IV;extracellular matrix part;extracellular region part;sheet-forming collagen	Amoebiasis;ECM-receptor interaction;Focal adhesion;Pathways in cancer;Protein digestion and absorption;Small cell lung cancer	C4;Collagen	Angiogenesis;Basementmembrane;Collagen;Completeproteome;Disulfidebond;Extracellularmatrix;Glycoprotein;Hydroxylation;Referenceproteome;Repeat;Secreted;Signal	Sec61alpha-CollagenIV-Hsp47 complex		12	12	10	8	8	7.4	160.68	0	323.31	145320000000	758	1.54674	0.322827	0.578102	P02463;A0A1B0GSI7;A0A1B0GRC0
	Q9WTX8	Mitotic spindle assembly checkpoint protein MAD1	Mad1l1	0.721027	29.0519	28.2938	27.8148	27.8754	27.9895	27.6422	27.5685	26.9515	biological regulation;cell cycle checkpoint;cell cycle phase;cell cycle process;cell division;cellular component organization;cellular component organization at cellular level;cellular component organization or biogenesis;cellular component organization or biogenesis at cellular level;cellular process;mitosis;mitotic cell cycle checkpoint;mitotic cell cycle spindle assembly checkpoint;mitotic cel…		actin cytoskeleton;cell part;chromosomal part;condensed chromosome kinetochore;cytoplasmic part;cytoskeletal part;cytoskeleton;intracellular membrane-bounded organelle;intracellular non-membrane-bounded organelle;intracellular organelle;intracellular organelle part;intracellular part;kinetochore;macromolecular complex;membrane part;membrane-bounded organelle;microtubule organizing center;mitochon…	Cell cycle;Progesterone-mediated oocyte maturation	MAD	Acetylation;Alternativesplicing;Cellcycle;Celldivision;Centromere;Chromosome;Coiledcoil;Completeproteome;Cytoplasm;Cytoskeleton;Kinetochore;Mitosis;Nucleus;Phosphoprotein;Referenceproteome			14	14	14	29.6	29.6	29.6	83.54	0	63.962	3506100000	61	1.04424	0.367729	0.531131	Q9WTX8;Q3TDV6
	P70663;Q3TYD5;Q3UYK7	SPARC-like protein 1	Sparcl1	0.719333	29.4665	28.9448	28.994	29.3246	28.974	28.4244	28.0199	28.4342	biological regulation;cellular process;cellular response to stimulus;regulation of biological process;regulation of cellular process;response to stimulus;signal transduction	binding;calcium ion binding;cation binding;ion binding;metal ion binding	extracellular matrix;extracellular region part;extracellular space;proteinaceous extracellular matrix		FOLN;Kazal_1;SPARC_Ca_bdg	Calcium;Completeproteome;Disulfidebond;Extracellularmatrix;Glycoprotein;Metal-binding;Phosphoprotein;Referenceproteome;Secreted;Signal			15	15	15	29.2	29.2	29.2	72.286	0	167.21	7396900000	171	1.66667	0.318423	0.583294	P70663;Q3TYD5;Q3UYK7;A0A0G2JFH7
	Q8R4W6	Procollagen C-endopeptidase enhancer 2	Pcolce2	0.717278	27.4321	27.7847	27.6482	27.3451	26.3795	26.6796	26.9821	27.2997		binding;carbohydrate binding;collagen binding;enzyme activator activity;enzyme regulator activity;glycosaminoglycan binding;heparin binding;pattern binding;peptidase activator activity;peptidase regulator activity;polysaccharide binding;protein binding	extracellular region		CUB;NTR	Completeproteome;Disulfidebond;Glycoprotein;Heparin-binding;Referenceproteome;Repeat;Secreted;Signal			6	6	6	11.8	11.8	11.8	45.408	0	25.996	1616100000	29	1.74977	0.311428	0.587112	Q8R4W6
	G3UXC7		Adamtsl3	0.716115	25.2509	25.9172	26.3081	26.398	25.2291	25.2977	25.1557	25.3273		binding;catalytic activity;cation binding;hydrolase activity;ion binding;metal ion binding;metallopeptidase activity;peptidase activity;peptidase activity, acting on L-amino acid peptides;transition metal ion binding;zinc ion binding	extracellular matrix;extracellular region part;proteinaceous extracellular matrix		ig;I-set;PLAC;TSP_1	Completeproteome;Disulfidebond;Immunoglobulindomain;Referenceproteome			8	8	8	5	5	5	189.74	0	12.072	622950000	30	1.45744	0.334544	0.566649	G3UXC7;Q5DTZ4;G3UWL5
	Q9JKJ9;Q05CS3;Q544S6	24-hydroxycholesterol 7-alpha-hydroxylase	Cyp39a1	0.71599	26.0179	25.1152	25.3061	25.4337	25.5647	NaN	25.3016	24.9795	alcohol metabolic process;bile acid biosynthetic process;bile acid catabolic process;bile acid metabolic process;biosynthetic process;carboxylic acid biosynthetic process;carboxylic acid catabolic process;carboxylic acid metabolic process;catabolic process;cellular biosynthetic process;cellular catabolic process;cellular ketone metabolic process;cellular metabolic process;cellular process;cholest…	24-hydroxycholesterol 7alpha-hydroxylase activity;binding;catalytic activity;cation binding;electron carrier activity;heme binding;ion binding;iron ion binding;metal ion binding;monooxygenase activity;oxidoreductase activity;oxidoreductase activity, acting on paired donors, with incorporation or reduction of molecular oxygen;oxidoreductase activity, acting on paired donors, with incorporation or …	cell part;cytoplasmic part;endoplasmic reticulum membrane;endoplasmic reticulum part;intracellular membrane-bounded organelle;intracellular organelle;intracellular organelle part;intracellular part;membrane;membrane part;membrane-bounded organelle;organelle;organelle membrane;organelle part	Primary bile acid biosynthesis	p450	Bileacidcatabolism;Completeproteome;Endoplasmicreticulum;Heme;Iron;Lipiddegradation;Lipidmetabolism;Membrane;Metal-binding;Microsome;Monooxygenase;NADP;Oxidoreductase;Referenceproteome;Steroidmetabolism			5	5	5	11.9	11.9	11.9	53.574	0	8.2723	623340000	18	0.583654	0.446357	0.454075	Q9JKJ9;Q05CS3;Q544S6;Q8CFY8
	Q8BR92	Paralemmin-2	Palm2	0.71396	27.0792	26.9193	26.9282	26.9959	27.1352	25.8869	25.7717	26.2731	biological regulation;regulation of anatomical structure morphogenesis;regulation of biological process;regulation of biological quality;regulation of cell morphogenesis;regulation of cell shape;regulation of cellular component organization;regulation of cellular process;regulation of developmental process		cell part;membrane;plasma membrane		Paralemmin	Cellmembrane;Coiledcoil;Completeproteome;Lipoprotein;Membrane;Methylation;Palmitate;Phosphoprotein;Prenylation;Referenceproteome			12	9	9	37.8	28.7	28.7	42.095	0	21.197	2046700000	39	1.21175	0.35316	0.544626	Q8BR92;G3X9P1;Q3UZT2;Q9Z107
	Q8K1B8;Q3TEE6;Q6NXZ9	Fermitin family homolog 3	Fermt3	0.713855	30.6562	29.8403	29.5061	29.4488	28.8812	29.25	29.3257	29.1389	biological adhesion;biological regulation;cell adhesion;cell-cell adhesion;cellular component assembly;cellular component organization;cellular component organization or biogenesis;cellular process;homotypic cell-cell adhesion;integrin activation;leukocyte cell-cell adhesion;macromolecular complex assembly;macromolecular complex subunit organization;platelet aggregation;protein complex assembly;p…	binding;integrin binding;lipid binding;phospholipid binding;protein binding;protein complex binding;receptor binding	cell junction;cell part;cell projection;cytoskeletal part;intracellular non-membrane-bounded organelle;intracellular organelle;intracellular organelle part;intracellular part;macromolecular complex;non-membrane-bounded organelle;organelle;organelle part;podosome;protein complex		FERM_M;PH	Celladhesion;Celljunction;Cellprojection;Completeproteome;Phosphoprotein;Referenceproteome			25	25	25	51.9	51.9	51.9	75.634	0	102.26	11975000000	214	1.28673	0.345978	0.551387	Q8K1B8;Q3TEE6;Q6NXZ9
	A2AIP0;E9Q4G6	Protein FAM166B	Fam166b	0.712426	24.6098	26.396	25.4904	25.2049	NaN	25.5876	NaN	25.5059					DUF2475	Alternativesplicing;Completeproteome;Referenceproteome			7	7	7	42.9	42.9	42.9	30.251	0	20.77	1384100000	25	0.534462	0.464411	0.440597	A2AIP0;E9Q4G6
	G5E861	Sodium channel and clathrin linker 1	Sclt1	0.7117	25.862	26.062	26.3863	26.6615	25.3422	25.501	26.0428	25.239	cellular component organization;cellular component organization or biogenesis;cellular membrane organization;cellular process;clustering of voltage-gated sodium channels;membrane organization;neuronal ion channel clustering	channel regulator activity;sodium channel regulator activity	cell part;centriole;centrosome;clathrin complex;cytoplasmic part;cytoskeletal part;cytoskeleton;intermediate filament cytoskeleton;intracellular non-membrane-bounded organelle;intracellular organelle;intracellular organelle part;intracellular part;macromolecular complex;membrane part;microtubule organizing center;microtubule organizing center part;non-membrane-bounded organelle;organelle;organell…			Alternativesplicing;Coiledcoil;Completeproteome;Cytoplasm;Cytoskeleton;Referenceproteome			16	16	16	29.2	29.2	29.2	80.491	0	25.717	1609000000	36	1.52528	0.331987	0.568811	G5E861;Q8R0R3;Q8C1J1;Q8BZ15;D6REI8;F6X8R3
	Q9JLN9	Serine/threonine-protein kinase mTOR	Mtor	0.711148	28.2312	26.5419	26.5282	26.2669	26.1171	25.8447	26.3647	26.3972	anatomical structure development;biological regulation;cell communication;cell development;cell projection organization;cellular component organization;cellular component organization at cellular level;cellular component organization or biogenesis;cellular component organization or biogenesis at cellular level;cellular developmental process;cellular macromolecule metabolic process;cellular metabo…	5S rDNA binding;adenyl nucleotide binding;adenyl ribonucleotide binding;ATP binding;binding;catalytic activity;DNA binding;drug binding;kinase activity;nucleic acid binding;nucleotide binding;phosphotransferase activity, alcohol group as acceptor;protein kinase activity;protein serine/threonine kinase activity;purine nucleotide binding;purine ribonucleoside triphosphate binding;purine ribonucleot…	cell part;cytoplasmic part;cytosol;endoplasmic reticulum membrane;endoplasmic reticulum part;Golgi apparatus part;Golgi membrane;intracellular membrane-bounded organelle;intracellular organelle;intracellular organelle part;intracellular part;lysosome;lytic vacuole;macromolecular complex;membrane;membrane part;membrane-bounded organelle;mitochondrial membrane;mitochondrial outer membrane;mitochond…	Acute myeloid leukemia;Adipocytokine signaling pathway;ErbB signaling pathway;Glioma;Insulin signaling pathway;mTOR signaling pathway;Pathways in cancer;Prostate cancer;Type II diabetes mellitus	DUF3385;FAT;FATC;PI3_PI4_kinase;Rapamycin_bind	Acetylation;Alternativesplicing;ATP-binding;Completeproteome;Cytoplasm;Directproteinsequencing;Endoplasmicreticulum;Golgiapparatus;Kinase;Lysosome;Membrane;Mitochondrion;Mitochondrionoutermembrane;Nucleotide-binding;Nucleus;Phosphoprotein;Referenceproteome;Repeat;Serine/threonine-proteinkinase;Transferase	FKBP12-FK506 complex;Yy1-Ppargc1a-Frap1 complex		24	24	24	14.2	14.2	14.2	288.79	0	84.337	2343700000	52	0.744624	0.423505	0.48418	Q9JLN9;Q3T9E1
	Q8C547	HEAT repeat-containing protein 5B	Heatr5b	0.710021	25.9489	26.7231	26.9716	26.7167	26.8593	26.2333	NaN	26.4423						Alternativesplicing;Completeproteome;Phosphoprotein;Referenceproteome;Repeat			8	8	8	7.3	7.3	7.3	224.32	0	29.585	3246700000	19	0.471199	0.485013	0.422147	Q8C547
	B8JJN0;F6VQX8;P04186;Q3UEG8;B8JJM5;Q3U9W1;F6XQ00;B8JJM6;Q3U925;H3BK95	Complement factor B;Complement factor B Ba fragment;Complement factor B Bb fragment	Gm20547;Cfb	0.705322	28.6254	28.4964	28.2109	28.2098	27.5111	28.0358	27.5828	27.5915	activation of immune response;biological regulation;cell proliferation;complement activation;complement activation, alternative pathway;complement activation, classical pathway;defense response;humoral immune response;immune effector process;immune response;immune system process;innate immune response;macromolecule metabolic process;metabolic process;positive regulation of biological process;posi…	catalytic activity;endopeptidase activity;hydrolase activity;peptidase activity;peptidase activity, acting on L-amino acid peptides;serine hydrolase activity;serine-type endopeptidase activity;serine-type peptidase activity	extracellular region	Complement and coagulation cascades;Staphylococcus aureus infection;Systemic lupus erythematosus	Sushi;Trypsin;VWA	Alternativesplicing;Cleavageonpairofbasicresidues;Complementalternatepathway;Complementpathway;Completeproteome;Disulfidebond;Glycoprotein;Hydrolase;Immunity;Innateimmunity;Protease;Referenceproteome;Repeat;Secreted;Serineprotease;Signal;Sushi;Zymogen			17	17	17	16.5	16.5	16.5	142.32	0	43.256	3821400000	113	2.35613	0.291376	0.608523	B8JJN0;F6VQX8;P04186;Q3UEG8;B8JJM5;Q3U9W1;F6XQ00;B8JJM6;Q3U925;H3BK95;B8JJM3;F6W2T4;P21180;Q3UAS8;Q792Q3;B8JJM9;B8JJN2;F6ZCY7
	A4FU62;G0YP42;Q9D8W4;A0A0G2JE99;P01843	Beta-2-microglobulin;Ig lambda-1 chain C region	LOC207685;Iglv1	0.705057	26.5912	27.8471	26.8976	25.8196	26.37	25.8972	26.9486	NaN		antigen binding;binding	cell part;membrane;plasma membrane		C1-set;V-set	3D-structure;Completeproteome;Directproteinsequencing;Disulfidebond;ImmunoglobulinCregion;Immunoglobulindomain;ImmunoglobulinVregion;Pyrrolidonecarboxylicacid;Referenceproteome;Signal			5	5	5	30	30	30	24.875	0	73.541	1433900000	34	0.580645	0.455367	0.448962	A4FU62;G0YP42;Q9D8W4;A0A0G2JE99;P01843;A2MXS5;A2NVW5;A2NVW4;A2NVW3;A2NVW2;A2NVW1;Q9ET13;A2MY58;Q8CGS1;A0A075B664;A0A075B663;Q8VDE2;P01728;P01723;P01729;P01727;P01726
	Q63ZW6;Q61436;Q3TP61;Q80V57;Q8BNS7;F7CK55;Q9ESQ2		Col4a5	0.704983	32.2692	31.3122	31.5862	32.3134	30.4397	31.4844	31.5247	31.2123	cellular component organization;cellular component organization or biogenesis;neuromuscular junction development;synapse organization	extracellular matrix structural constituent;structural molecule activity	basal lamina;collagen;collagen type IV;extracellular matrix part;extracellular region part;neuromuscular junction;sheet-forming collagen;synapse	Amoebiasis;ECM-receptor interaction;Focal adhesion;Pathways in cancer;Protein digestion and absorption;Small cell lung cancer	C4;Collagen	Collagen;Completeproteome;Disulfidebond;Referenceproteome			10	8	8	5.6	5	5	161.8	0	201.72	31351000000	205	1.02764	0.379554	0.520504	Q63ZW6;Q61436;Q3TP61;Q80V57;Q8BNS7;F7CK55;Q9ESQ2;P70165
	Q9D6U8	Protein FAM162A	Fam162a	0.70379	27.0343	26.373	26.545	26.8332	26.7523	NaN	26.5669	26.2805	activation of caspase activity;apoptosis;biological regulation;cell death;cellular process;cellular response to chemical stimulus;cellular response to hypoxia;cellular response to oxygen levels;cellular response to stimulus;cellular response to stress;death;neuron apoptosis;neuron death;positive regulation of apoptosis;positive regulation of biological process;positive regulation of caspase activ…		cell part;cytoplasmic part;integral to membrane;intracellular membrane-bounded organelle;intracellular organelle;intracellular part;intrinsic to membrane;membrane part;membrane-bounded organelle;mitochondrion;organelle		DUF1075	Apoptosis;Completeproteome;Membrane;Mitochondrion;Referenceproteome;Transmembrane;Transmembranehelix			7	7	7	40.6	40.6	40.6	17.725	0	24.883	1383700000	37	0.581512	0.45545	0.448647	Q9D6U8
	Q80WQ2;Q8C907;Q8CCX6	Protein VAC14 homolog	Vac14	0.701552	28.3024	27.0855	27.367	27.4989	26.6168	27.1494	27.2945	26.387	cell death;cellular process;death;response to abiotic stimulus;response to osmotic stress;response to stimulus;response to stress	enzyme activator activity;enzyme regulator activity;kinase activator activity;kinase regulator activity	cell part;cytoplasmic part;endoplasmic reticulum;endosomal part;endosome membrane;intracellular membrane-bounded organelle;intracellular organelle;intracellular organelle part;intracellular part;membrane;membrane-bounded organelle;organelle;organelle membrane;organelle part;vacuolar membrane;vacuolar part		Vac14_Fig4_bd	Completeproteome;Diseasemutation;Endoplasmicreticulum;Endosome;Membrane;Microsome;Neurodegeneration;Neuropathy;Phosphoprotein;Referenceproteome;Repeat			12	12	12	19.3	19.3	19.3	88.047	0	36.279	3294400000	59	1.07887	0.376667	0.524245	Q80WQ2;Q8C907;Q8CCX6;Q8K279;Q8C6J5
	Q3UFD0;E9PVN6;Q9D6K5;Q6Y642	Synaptojanin-2-binding protein	Gm20498;Synj2bp	0.698652	27.3665	26.706	27.6303	27.7327	26.7624	26.6393	26.6922	26.5468	biological regulation;cellular component organization;cellular component organization at cellular level;cellular component organization or biogenesis;cellular component organization or biogenesis at cellular level;cellular localization;cellular membrane organization;cellular process;endocytosis;establishment of localization;intracellular distribution of mitochondria;localization;membrane invagina…		cell part;cell surface;cytoplasmic part;integral to membrane;integral to mitochondrial membrane;integral to mitochondrial outer membrane;integral to organelle membrane;intracellular membrane-bounded organelle;intracellular organelle;intracellular organelle part;intracellular part;intrinsic to membrane;intrinsic to mitochondrial outer membrane;intrinsic to organelle membrane;membrane;membrane part…		COX16;PDZ	Alternativesplicing;Completeproteome;Cytoplasm;Endocytosis;Membrane;Mitochondrion;Mitochondrionoutermembrane;Referenceproteome;Signal-anchor;Transitpeptide;Transmembrane;Transmembranehelix			4	4	4	20.3	20.3	20.3	20.444	0	31.345	2073200000	50	1.60216	0.336536	0.565561	Q3UFD0;E9PVN6;Q9D6K5;Q6Y642;Q9CR63
	Q61635;Q3U0K0;U5NG85;Q99M59		Ifi47;Irgd	0.695912	30.1897	30.8697	30.1205	30.4658	29.7875	29.5907	29.8144	29.6694	defense response;response to stimulus;response to stress	binding;catalytic activity;GTP binding;guanyl nucleotide binding;guanyl ribonucleotide binding;hydrolase activity;hydrolase activity, acting on acid anhydrides;nucleotide binding;purine nucleotide binding;purine ribonucleoside triphosphate binding;purine ribonucleotide binding;ribonucleotide binding	cell part;cytoplasmic part;endoplasmic reticulum;intracellular membrane-bounded organelle;intracellular organelle;intracellular part;membrane;membrane-bounded organelle;organelle		IIGP	Completeproteome;Referenceproteome			24	24	23	68.6	68.6	66.9	46.784	0	141.48	17229000000	268	2.10463	0.307045	0.59085	Q61635;Q3U0K0;U5NG85;Q99M59
	E9QPH0;Q8CAH8;Q8C4R2;Q61410	cGMP-dependent protein kinase;cGMP-dependent protein kinase 2	Prkg2	0.692868	29.5786	29.3608	29.3027	29.6707	28.9527	28.243	28.907	29.0387	biological regulation;circadian regulation of gene expression;circadian rhythm;regulation of biological process;regulation of gene expression;regulation of macromolecule metabolic process;regulation of metabolic process;rhythmic process	adenyl nucleotide binding;adenyl ribonucleotide binding;ATP binding;binding;catalytic activity;cGMP binding;cGMP-dependent protein kinase activity;cyclic nucleotide binding;cyclic nucleotide-dependent protein kinase activity;GMP binding;guanyl nucleotide binding;guanyl ribonucleotide binding;kinase activity;nucleotide binding;phosphotransferase activity, alcohol group as acceptor;protein kinase a…	apical plasma membrane;cell part;membrane;membrane part;plasma membrane;plasma membrane part	Gap junction;Long-term depression;Olfactory transduction;Salivary secretion	cNMP_binding;Pkinase	ATP-binding;Cellmembrane;cGMP;cGMP-binding;Completeproteome;Kinase;Lipoprotein;Membrane;Myristate;Nucleotide-binding;Referenceproteome;Serine/threonine-proteinkinase;Transferase			26	26	25	42.4	42.4	41.3	84.209	0	140.94	9275200000	188	1.84898	0.325369	0.576121	E9QPH0;Q8CAH8;Q8C4R2;Q61410
	Q6S9I0;Q6S9I3		Kng2	0.692802	27.4978	26.0901	27.1679	26.72	26.0836	26.7935	25.7743	26.0532		cysteine-type endopeptidase inhibitor activity;endopeptidase inhibitor activity;endopeptidase regulator activity;enzyme inhibitor activity;enzyme regulator activity;peptidase inhibitor activity;peptidase regulator activity		Complement and coagulation cascades	Cystatin	Completeproteome;Proteaseinhibitor;Referenceproteome;Thiolproteaseinhibitor			6	4	1	15.9	9	4.2	47.887	0	10.721	1433700000	29	0.944905	0.400083	0.504169	Q6S9I0;Q6S9I3;Q6DMP4
	Q8K440;A2AM56	ATP-binding cassette sub-family A member 8-B	Abca8b	0.692684	24.8904	24.0451	24.3054	25.0537	NaN	NaN	NaN	NaN	ATP catabolic process;ATP metabolic process;catabolic process;cellular catabolic process;cellular metabolic process;cellular nitrogen compound catabolic process;cellular nitrogen compound metabolic process;cellular process;establishment of localization;heterocycle catabolic process;heterocycle metabolic process;metabolic process;nitrogen compound metabolic process;nucleobase-containing compound c…	adenyl nucleotide binding;adenyl ribonucleotide binding;ATP binding;ATPase activity;binding;catalytic activity;hydrolase activity;hydrolase activity, acting on acid anhydrides;hydrolase activity, acting on acid anhydrides, in phosphorus-containing anhydrides;nucleoside-triphosphatase activity;nucleotide binding;purine nucleotide binding;purine ribonucleoside triphosphate binding;purine ribonucleo…	cell part;cytoplasmic part;integral to membrane;intracellular organelle part;intracellular part;intrinsic to membrane;membrane;membrane part;mitochondrial inner membrane;mitochondrial membrane;mitochondrial part;organelle inner membrane;organelle membrane;organelle part;plasma membrane	ABC transporters	ABC_tran	Alternativesplicing;ATP-binding;Cellmembrane;Completeproteome;Glycoprotein;Membrane;Nucleotide-binding;Referenceproteome;Repeat;Transmembrane;Transmembranehelix;Transport			6	6	6	5.3	5.3	5.3	183.04	0	19.208	460730000	10	0.57777	0.461249	0.443262	Q8K440;A2AM56
	Q8K327;A0A140T8S5	Chromosome alignment-maintaining phosphoprotein 1	Champ1	0.69173	27.0471	27.6113	27.8532	27.9737	26.321	27.3836	26.9401	27.0737	attachment of spindle microtubules to chromosome;biological regulation;cell cycle process;cellular component organization;cellular component organization at cellular level;cellular component organization or biogenesis;cellular component organization or biogenesis at cellular level;cellular localization;cellular macromolecule localization;cellular process;cellular protein localization;cytoskeleton…	binding;cation binding;ion binding;metal ion binding;nucleic acid binding;transition metal ion binding;zinc ion binding	cell part;chromosomal part;condensed chromosome kinetochore;cytoplasm;cytoskeletal part;intracellular membrane-bounded organelle;intracellular non-membrane-bounded organelle;intracellular organelle;intracellular organelle part;intracellular part;kinetochore;macromolecular complex;membrane-bounded organelle;non-membrane-bounded organelle;nucleus;organelle;organelle part;protein complex;spindle			Acetylation;Centromere;Chromosome;Completeproteome;Cytoplasm;Cytoskeleton;Kinetochore;Metal-binding;Nucleus;Phosphoprotein;Referenceproteome;Zinc;Zinc-finger			18	18	18	28.2	28.2	28.2	87.56	0	34.199	3037400000	85	1.20166	0.368171	0.530681	Q8K327;A0A140T8S5
	Q3UA32;Q3UM52;Q6PB93	Polypeptide N-acetylgalactosaminyltransferase;Polypeptide N-acetylgalactosaminyltransferase 2;Polypeptide N-acetylgalactosaminyltransferase 2 soluble form	Galnt2	0.690025	24.9139	24.0308	24.0638	24.4396	NaN	NaN	24.1456	23.9499	carbohydrate metabolic process;cellular carbohydrate metabolic process;cellular macromolecule metabolic process;cellular metabolic process;cellular process;cellular protein metabolic process;glycosylation;macromolecule glycosylation;macromolecule metabolic process;macromolecule modification;metabolic process;primary metabolic process;protein glycosylation;protein metabolic process;protein modific…	acetylgalactosaminyltransferase activity;catalytic activity;polypeptide N-acetylgalactosaminyltransferase activity;transferase activity;transferase activity, transferring glycosyl groups;transferase activity, transferring hexosyl groups;UDP-glycosyltransferase activity	cell part;cytoplasmic part;extracellular region;Golgi apparatus;Golgi apparatus part;Golgi cisterna membrane;Golgi membrane;integral to membrane;intracellular membrane-bounded organelle;intracellular organelle;intracellular organelle part;intracellular part;intrinsic to membrane;membrane;membrane part;membrane-bounded organelle;organelle;organelle membrane;organelle part	Mucin type O-Glycan biosynthesis	Glycos_transf_2;Ricin_B_lectin	Alternativesplicing;Calcium;Completeproteome;Disulfidebond;Glycoprotein;Glycosyltransferase;Golgiapparatus;Lectin;Manganese;Membrane;Referenceproteome;Secreted;Signal-anchor;Transferase;Transmembrane;Transmembranehelix			8	8	7	17.1	17.1	15.3	61.361	0	13.457	275460000	14	1.07319	0.383778	0.517189	Q3UA32;Q3UM52;Q6PB93
	Q9D0M0;Q7TMX6;Q6ZQJ0	Exosome complex exonuclease RRP42	Exosc7	0.68908	27.2049	27.8361	27.3007	27.5431	26.968	26.4873	27.1851	26.4881	cellular macromolecule metabolic process;cellular metabolic process;cellular nitrogen compound metabolic process;cellular process;macromolecule metabolic process;metabolic process;ncRNA metabolic process;ncRNA processing;nitrogen compound metabolic process;nucleic acid metabolic process;nucleobase-containing compound metabolic process;primary metabolic process;RNA metabolic process;RNA processing…	binding;nucleic acid binding;RNA binding	cell part;cytoplasm;exosome (RNase complex);intracellular non-membrane-bounded organelle;intracellular organelle;intracellular organelle part;intracellular part;macromolecular complex;non-membrane-bounded organelle;nuclear part;nucleolus;organelle;organelle part;protein complex	RNA degradation	RNase_PH;RNase_PH_C	Acetylation;Completeproteome;Cytoplasm;Exosome;Nucleus;Referenceproteome;RNA-binding;rRNAprocessing			7	7	7	38.1	38.1	38.1	31.825	0	21.838	2594200000	62	1.65309	0.339916	0.562423	Q9D0M0;Q7TMX6;Q6ZQJ0
	Q922G7	Tektin-2	Tekt2	0.68849	26.7753	25.9098	27.4139	25.8993	NaN	25.182	27.112	26.1073	cell motility;cell projection organization;cellular component movement;cellular component organization;cellular component organization at cellular level;cellular component organization or biogenesis;cellular component organization or biogenesis at cellular level;cellular process;ciliary or flagellar motility;cytoskeleton organization;locomotion;microtubule cytoskeleton organization;microtubule-ba…		axoneme;cell part;cell projection part;cilium axoneme;cilium part;cytoskeletal part;intracellular organelle part;intracellular part;macromolecular complex;microtubule;organelle part;protein complex		Tektin	Cellprojection;Cilium;Ciliumbiogenesis/degradation;Coiledcoil;Completeproteome;Cytoplasm;Cytoskeleton;Microtubule;Phosphoprotein;Referenceproteome			6	6	6	15.8	15.8	15.8	50.311	0	53.068	2021300000	14	0.501693	0.485335	0.422899	Q922G7;A3KFY5
	Q8BFZ3	Beta-actin-like protein 2	Actbl2	0.686279	31.4203	32.2223	33.4339	32.7264	30.208	31.9395	33.0018	31.9085		adenyl nucleotide binding;adenyl ribonucleotide binding;ATP binding;binding;nucleotide binding;purine nucleotide binding;purine ribonucleoside triphosphate binding;purine ribonucleotide binding;ribonucleotide binding	cell part;cytoplasm;cytoskeleton;intracellular non-membrane-bounded organelle;intracellular organelle;intracellular part;non-membrane-bounded organelle;organelle		Actin	ATP-binding;Completeproteome;Cytoplasm;Cytoskeleton;Nucleotide-binding;Oxidation;Referenceproteome			18	5	5	54.5	26.9	26.9	42.004	0	77.707	112500000000	162	0.425771	0.512463	0.399801	Q8BFZ3
	Q8BH15	CCR4-NOT transcription complex subunit 10	Cnot10	0.684838	26.707	25.5444	25.9021	25.5889	NaN	25.3714	26.4855	26.0034	biological regulation;biosynthetic process;cellular biosynthetic process;cellular macromolecule biosynthetic process;cellular macromolecule metabolic process;cellular metabolic process;cellular nitrogen compound metabolic process;cellular process;gene silencing;gene silencing by RNA;macromolecule biosynthetic process;macromolecule metabolic process;metabolic process;negative regulation of biologi…		CCR4-NOT complex;cell part;cytoplasm;intracellular membrane-bounded organelle;intracellular organelle;intracellular organelle part;intracellular part;macromolecular complex;membrane-bounded organelle;nuclear part;nucleoplasm part;nucleus;organelle;organelle part;protein complex;transcription factor complex	RNA degradation	TPR_1	Acetylation;Alternativesplicing;Coiledcoil;Completeproteome;Cytoplasm;Nucleus;Referenceproteome;RNA-mediatedgenesilencing;Transcription;Transcriptionregulation;Translationregulation			7	7	7	11.4	11.4	11.4	81.817	0	15.038	913170000	21	0.379604	0.525409	0.383386	Q8BH15;Q3TJV1
	Q8C4Q6	Axin interactor, dorsalization-associated protein	Aida	0.684558	25.6627	26.4791	26.055	26.6806	25.7277	25.9331	NaN	26.2393	biological regulation;determination of ventral identity;developmental process;negative regulation of biological process;negative regulation of catalytic activity;negative regulation of cell communication;negative regulation of cellular process;negative regulation of determination of dorsal identity;negative regulation of developmental process;negative regulation of intracellular protein kinase ca…		cell part;cytoplasm;intracellular part		Aida_C2;Aida-C2	3D-structure;Alternativesplicing;Coiledcoil;Completeproteome;Developmentalprotein;Referenceproteome			5	5	5	23.6	23.6	23.6	34.888	0	11.483	1042800000	23	0.659173	0.444268	0.456675	Q8C4Q6
	Q9R111;Q71RH6;Q71RH5;Q548F2;Q3U0C4;Q69ZN0;D3YU09;Q6DFY1	Guanine deaminase	Gda	0.683123	29.7895	29.3449	28.9276	29.3393	28.2899	29.084	28.8671	28.4279	catabolic process;cellular aromatic compound metabolic process;cellular catabolic process;cellular metabolic process;cellular nitrogen compound catabolic process;cellular nitrogen compound metabolic process;cellular process;guanine catabolic process;guanine metabolic process;heterocycle catabolic process;heterocycle metabolic process;metabolic process;nitrogen compound metabolic process;nucleobas…	binding;catalytic activity;cation binding;deaminase activity;guanine deaminase activity;hydrolase activity;hydrolase activity, acting on carbon-nitrogen (but not peptide) bonds;hydrolase activity, acting on carbon-nitrogen (but not peptide) bonds, in cyclic amidines;ion binding;metal ion binding;transition metal ion binding;zinc ion binding		Purine metabolism	Amidohydro_1	Completeproteome;Directproteinsequencing;Hydrolase;Metal-binding;Referenceproteome;Zinc			16	16	16	57	57	57	51.012	0	148.97	7452600000	130	1.432	0.353807	0.543988	Q9R111;Q71RH6;Q71RH5;Q548F2;Q3U0C4;Q69ZN0;D3YU09;Q6DFY1;Q8BRJ7
	P08122;B2RQQ8	Collagen alpha-2(IV) chain;Canstatin	Col4a2	0.682649	35.1257	35.3875	36.0503	35.6777	34.7515	34.6027	35.206	34.9503	anatomical structure formation involved in morphogenesis;angiogenesis;biological regulation;biosynthetic process;cellular biosynthetic process;cellular macromolecule biosynthetic process;cellular macromolecule metabolic process;cellular metabolic process;cellular nitrogen compound metabolic process;cellular process;cellular response to chemical stimulus;cellular response to endogenous stimulus;ce…	extracellular matrix structural constituent;structural molecule activity	collagen;collagen type IV;extracellular matrix part;extracellular region part;sheet-forming collagen	Amoebiasis;ECM-receptor interaction;Focal adhesion;Pathways in cancer;Protein digestion and absorption;Small cell lung cancer	C4;Collagen	Angiogenesis;Basementmembrane;Collagen;Completeproteome;Disulfidebond;Extracellularmatrix;Glycoprotein;Hydroxylation;Referenceproteome;Repeat;Secreted;Signal			24	24	23	14.9	14.9	14.4	167.32	0	323.31	504360000000	2030	1.5482	0.3459	0.551602	P08122;B2RQQ8
	Q8R3H7	Heparan sulfate 2-O-sulfotransferase 1	Hs2st1	0.680695	29.1253	27.8731	28.7519	28.272	26.8333	28.4204	27.9478	28.0982	amine metabolic process;aminoglycan metabolic process;anatomical structure formation involved in morphogenesis;biosynthetic process;carbohydrate biosynthetic process;carbohydrate metabolic process;cellular biosynthetic process;cellular carbohydrate biosynthetic process;cellular carbohydrate metabolic process;cellular macromolecule biosynthetic process;cellular macromolecule metabolic process;cell…	catalytic activity;heparan sulfate 2-O-sulfotransferase activity;heparan sulfate sulfotransferase activity;sulfotransferase activity;transferase activity;transferase activity, transferring sulfur-containing groups	cell part;cytoplasmic part;Golgi apparatus part;Golgi membrane;integral to membrane;intracellular organelle part;intracellular part;intrinsic to membrane;membrane;membrane part;organelle membrane;organelle part	Glycosaminoglycan biosynthesis - heparan sulfate	Sulfotransfer_2	Completeproteome;Disulfidebond;Glycoprotein;Golgiapparatus;Membrane;Referenceproteome;Signal-anchor;Transferase;Transmembrane;Transmembranehelix			9	9	9	29.5	29.5	29.5	41.813	0	43.805	4295100000	58	0.761671	0.430233	0.472588	Q8R3H7
	Q3UXZ9;Q921T5;Q3UZ11;A0A0N4SVA7	Lysine-specific demethylase 5A	Kdm5a	0.680268	25.8931	26.415	26.6759	26.7452	26.2729	25.5585	25.0833	26.0934	biological regulation;biosynthetic process;cellular biosynthetic process;cellular component organization;cellular component organization at cellular level;cellular component organization or biogenesis;cellular component organization or biogenesis at cellular level;cellular macromolecule biosynthetic process;cellular macromolecule metabolic process;cellular metabolic process;cellular nitrogen comp…	binding;catalytic activity;cation binding;chromatin binding;demethylase activity;dioxygenase activity;DNA binding;histone demethylase activity;histone demethylase activity (H3-K4 specific);ion binding;metal ion binding;nucleic acid binding;oxidoreductase activity;oxidoreductase activity, acting on paired donors, with incorporation or reduction of molecular oxygen;oxidoreductase activity, acting o…	cell part;cyclin-dependent protein kinase activating kinase holoenzyme complex;cytoplasm;intracellular membrane-bounded organelle;intracellular non-membrane-bounded organelle;intracellular organelle;intracellular organelle part;intracellular part;macromolecular complex;membrane-bounded organelle;non-membrane-bounded organelle;nuclear part;nucleolus;nucleus;organelle;organelle part;protein complex		ARID;JmjC;JmjN;PHD;PLU-1;zf-C5HC2	Chromatinregulator;Completeproteome;Developmentalprotein;Dioxygenase;Directproteinsequencing;Iron;Metal-binding;Nucleus;Oxidoreductase;Phosphoprotein;Referenceproteome;Repeat;Transcription;Transcriptionregulation;Zinc;Zinc-finger			12	12	11	8.3	8.3	7.3	192.21	0	21.346	1453300000	25	1.06458	0.389858	0.510805	Q3UXZ9;Q921T5;Q3UZ11;A0A0N4SVA7;Q3V3E9;Q3U4V8;Q3UT97;A0A0N4SUK6;Q3TQL9
	Q9ERL7;A7VJA4;D3YY16;D3Z2F6	Glia maturation factor gamma	Gmfg	0.679065	28.1453	28.6769	28.1219	28.1916	27.4804	27.9859	27.5382	27.415			cell part;intracellular		Cofilin_ADF	3D-structure;Completeproteome;Growthfactor;Referenceproteome			8	7	6	54.9	54.9	50	16.748	0	33.121	3515300000	51	1.98355	0.328158	0.57317	Q9ERL7;A7VJA4;D3YY16;D3Z2F6
	P09813;A7YL62;Q6LD55	Apolipoprotein A-II;Proapolipoprotein A-II	Apoa2	0.678055	30.7141	28.6919	28.4989	30.2644	27.3515	29.7953	28.9235	29.3868	acute inflammatory response;acylglycerol catabolic process;acylglycerol metabolic process;alcohol metabolic process;amine metabolic process;anatomical structure morphogenesis;beta-glucoside transport;biological regulation;biosynthetic process;carbohydrate transport;carboxylic acid metabolic process;catabolic process;cellular amine metabolic process;cellular biogenic amine metabolic process;cellul…	alcohol binding;amine binding;binding;cation binding;cholesterol binding;cholesterol transporter activity;enzyme activator activity;enzyme inhibitor activity;enzyme regulator activity;high-density lipoprotein particle binding;ion binding;lipase inhibitor activity;lipid binding;lipid transporter activity;lipoprotein particle binding;phosphatidylcholine binding;phosphatidylcholine-sterol O-acyltran…	cell part;chylomicron;cytoplasmic part;cytosol;extracellular region;extracellular region part;extracellular space;high-density lipoprotein particle;intracellular part;macromolecular complex;plasma lipoprotein particle;protein-lipid complex;spherical high-density lipoprotein particle;triglyceride-rich lipoprotein particle;very-low-density lipoprotein particle	PPAR signaling pathway	ApoA-II	Amyloid;Cleavageonpairofbasicresidues;Completeproteome;Directproteinsequencing;Diseasemutation;Disulfidebond;HDL;Lipidtransport;Lipoprotein;Phosphoprotein;Pyrrolidonecarboxylicacid;Referenceproteome;Secreted;Signal;Transport			4	4	4	60.8	60.8	60.8	11.309	0	84.412	12907000000	99	0.383907	0.524944	0.382811	P09813;A7YL62;Q6LD55
	Q9DBS5	Kinesin light chain 4	Klc4	0.67761	26.6642	26.1369	26.1029	25.5797	25.4473	25.2383	25.5105	25.5771		catalytic activity;hydrolase activity;hydrolase activity, acting on acid anhydrides;hydrolase activity, acting on acid anhydrides, in phosphorus-containing anhydrides;microtubule motor activity;motor activity;nucleoside-triphosphatase activity;pyrophosphatase activity	cell part;cytoplasm;cytoskeletal part;intracellular organelle part;intracellular part;kinesin complex;macromolecular complex;microtubule;microtubule associated complex;organelle part;protein complex		Rab5-bind;TPR_2	Coiledcoil;Completeproteome;Cytoplasm;Cytoskeleton;Microtubule;Motorprotein;Phosphoprotein;Referenceproteome;Repeat;TPRrepeat			13	10	10	33.4	29.1	29.1	68.612	0	31.527	1021300000	26	1.56571	0.348799	0.549422	Q9DBS5;Q99JQ9
	P97772	Metabotropic glutamate receptor 1	Grm1	0.675829	24.5872	26.2585	25.9954	25.3635	NaN	25.3638	25.8413	NaN	activation of MAPK activity;activation of MAPKK activity;activation of protein kinase activity;behavior;biological regulation;cellular macromolecule metabolic process;cellular metabolic process;cellular process;cellular protein metabolic process;cellular response to abiotic stimulus;cellular response to electrical stimulus;cellular response to stimulus;locomotory behavior;macromolecule metabolic …	glutamate receptor activity;G-protein coupled receptor activity;molecular transducer activity;PLC activating metabotropic glutamate receptor activity;receptor activity;signal transducer activity;signaling receptor activity;transmembrane signaling receptor activity	cell body;cell part;cytoskeletal part;integral to membrane;intracellular membrane-bounded organelle;intracellular organelle;intracellular organelle part;intracellular part;intrinsic to membrane;membrane;membrane part;membrane-bounded organelle;neuronal cell body;nucleus;organelle;organelle part;plasma membrane;postsynaptic density;postsynaptic membrane;synapse part;synaptic membrane	Calcium signaling pathway;Gap junction;Huntington's disease;Long-term depression;Long-term potentiation;Neuroactive ligand-receptor interaction	7tm_3;ANF_receptor;GluR_Homer-bdg;NCD3G	Alternativesplicing;Cellmembrane;Completeproteome;Disulfidebond;Glycoprotein;G-proteincoupledreceptor;Membrane;Receptor;Referenceproteome;Signal;Transducer;Transmembrane;Transmembranehelix	GluR delta-2 complex, postsynaptic (GluR delta-2, Shank1, Shank2, mGluR1 alpha, Homer, PSD-95)		2	2	2	0.7	0.7	0.7	133.21	0.0023434	2.7694	620480000	20	0.545658	0.475083	0.428992	P97772
	Q64337;D3YZJ1	Sequestosome-1	Sqstm1	0.6726	26.5095	26.9025	27.4462	27.3387	26.1039	26.2899	26.6867	26.4261	apoptosis;autophagy;biological regulation;catabolic process;cell communication;cell death;cell differentiation;cellular catabolic process;cellular component assembly;cellular component organization;cellular component organization or biogenesis;cellular developmental process;cellular metabolic process;cellular process;cellular response to external stimulus;cellular response to extracellular stimul…	binding;cation binding;enzyme binding;identical protein binding;ion binding;K63-linked polyubiquitin binding;kinase binding;metal ion binding;polyubiquitin binding;protein binding;protein binding transcription factor activity;protein domain specific binding;protein kinase binding;protein kinase C binding;SH2 domain binding;small conjugating protein binding;transcription cofactor activity;transcri…	aggresome;autophagic vacuole;cell part;cytoplasmic mRNA processing body;cytoplasmic part;cytoplasmic vesicle;endoplasmic reticulum;endosome;inclusion body;intracellular membrane-bounded organelle;intracellular non-membrane-bounded organelle;intracellular organelle;intracellular part;late endosome;lysosome;lytic vacuole;macromolecular complex;membrane-bounded organelle;non-membrane-bounded organel…	Osteoclast differentiation	PB1;ZZ	3D-structure;Alternativesplicing;Apoptosis;Autophagy;Completeproteome;Cytoplasm;Cytoplasmicvesicle;Differentiation;Endoplasmicreticulum;Endosome;Immunity;Lysosome;Metal-binding;Nucleus;Phosphoprotein;Referenceproteome;Zinc;Zinc-finger	Limd1-p62-Traf6-Prkcz complex;Traf6-p62-aPKC complex, RANK-L stimulated		7	7	7	20.4	20.4	20.4	48.162	0	55.825	1664200000	39	1.45941	0.363032	0.539187	Q64337;D3YZJ1;F6VD69
	A0A0G2JGI1;G4W8R3		Nexn	0.671011	27.695	26.7408	26.8802	26.2043	NaN	27.2563	26.4301	26.7466	biological regulation;regulation of biological process;regulation of cell migration;regulation of cell motility;regulation of cellular component movement;regulation of cellular process;regulation of localization;regulation of locomotion				I-set				21	1	0	31	3	0	70.624	0	31.156	1988100000	28	0.428186	0.516031	0.39533	A0A0G2JGI1;G4W8R3
	Q8C5W3	Tubulin-specific chaperone cofactor E-like protein	Tbcel	0.670982	26.508	26.7758	26.2501	26.5886	26.9742	25.2791	26.079	25.1063			cell part;cytoplasmic part;cytoskeleton;cytosol;intracellular non-membrane-bounded organelle;intracellular organelle;intracellular part;non-membrane-bounded organelle;organelle			Alternativesplicing;Coiledcoil;Completeproteome;Cytoplasm;Cytoskeleton;Leucine-richrepeat;Phosphoprotein;Referenceproteome;Repeat			10	10	10	42.5	42.5	42.5	48.031	0	18.348	1195700000	32	0.746501	0.439024	0.465517	Q8C5W3;D3YVP4
	P19221;H7BX99;Q3TJ94	Prothrombin;Activation peptide fragment 1;Activation peptide fragment 2;Thrombin light chain;Thrombin heavy chain;Prothrombin	F2	0.670693	27.1909	26.1606	27.1166	27.1432	26.2093	26.58	25.5594	26.5799	acute inflammatory response;acute-phase response;biological regulation;calcium ion homeostasis;cation homeostasis;cell activation;cell surface receptor linked signaling pathway;cellular calcium ion homeostasis;cellular cation homeostasis;cellular chemical homeostasis;cellular divalent inorganic cation homeostasis;cellular homeostasis;cellular ion homeostasis;cellular metal ion homeostasis;cellula…	binding;calcium ion binding;catalytic activity;cation binding;endopeptidase activity;hydrolase activity;ion binding;metal ion binding;molecular transducer activity;peptidase activity;peptidase activity, acting on L-amino acid peptides;receptor activity;serine hydrolase activity;serine-type endopeptidase activity;serine-type peptidase activity;signal transducer activity;signaling receptor activity…	extracellular region;extracellular region part;extracellular space	Complement and coagulation cascades;Neuroactive ligand-receptor interaction;Regulation of actin cytoskeleton	Gla;Kringle;Thrombin_light;Trypsin	3D-structure;Acutephase;Bloodcoagulation;Calcium;Cleavageonpairofbasicresidues;Completeproteome;Disulfidebond;Gamma-carboxyglutamicacid;Glycoprotein;Hemostasis;Hydrolase;Kringle;Protease;Referenceproteome;Repeat;Serineprotease;Signal;Zymogen			8	8	8	13.9	13.9	13.9	70.268	0	11.532	1500800000	43	0.99885	0.407847	0.498474	P19221;H7BX99;Q3TJ94;CON__P00735
	Q3UZZ6;Q8BT67	Sulfotransferase 1 family member D1;Sulfotransferase	Sult1d1	0.670125	28.7151	28.5248	28.3869	28.5098	28.029	27.9263	27.7469	27.7539	alcohol metabolic process;amine metabolic process;benzene-containing compound metabolic process;catecholamine metabolic process;catechol-containing compound metabolic process;cellular amine metabolic process;cellular aromatic compound metabolic process;cellular biogenic amine metabolic process;cellular metabolic process;cellular nitrogen compound metabolic process;cellular process;diol metabolic …	alcohol sulfotransferase activity;aryl sulfotransferase activity;catalytic activity;steroid sulfotransferase activity;sulfotransferase activity;transferase activity;transferase activity, transferring sulfur-containing groups	cell part;cytoplasm;cytoplasmic part;endoplasmic reticulum;intracellular membrane-bounded organelle;intracellular organelle;intracellular part;membrane-bounded organelle;organelle	Steroid hormone biosynthesis;Sulfur metabolism	Sulfotransfer_1	3D-structure;Alternativesplicing;Catecholaminemetabolism;Completeproteome;Cytoplasm;Endoplasmicreticulum;Lipidmetabolism;Microsome;Referenceproteome;Steroidmetabolism;Transferase			14	14	14	64.4	64.4	64.4	35.083	0	74.042	4376100000	87	3.3515	0.289714	0.611084	Q3UZZ6;Q8BT67;Q3TV15;Q80VR3;O35400;A0A1B0GR49;A0A1B0GST5
	Q00897	Alpha-1-antitrypsin 1-4	Serpina1d	0.669883	32.0038	31.8331	32.5448	32.8001	31.1255	31.9969	31.5022	31.8777		endopeptidase inhibitor activity;endopeptidase regulator activity;enzyme inhibitor activity;enzyme regulator activity;peptidase inhibitor activity;peptidase regulator activity;serine-type endopeptidase inhibitor activity	extracellular region	Complement and coagulation cascades	Serpin	Completeproteome;Glycoprotein;Proteaseinhibitor;Referenceproteome;Secreted;Serineproteaseinhibitor;Signal			20	9	7	55.2	32.7	24.9	45.998	0	292.39	68642000000	396	1.1725	0.383938	0.515164	Q00897
	Q61362	Chitinase-3-like protein 1	Chi3l1	0.669787	28.2016	29.2259	29.3028	28.7762	28.5858	27.9704	28.0407	28.2304	activation of NF-kappaB-inducing kinase activity;activation of protein kinase activity;amine metabolic process;aminoglycan catabolic process;aminoglycan metabolic process;anatomical structure development;biological regulation;carbohydrate catabolic process;carbohydrate metabolic process;catabolic process;cellular process;cellular response to chemical stimulus;cellular response to cytokine stimulu…	binding;carbohydrate binding;catalytic activity;chitin binding;chitinase activity;hydrolase activity;hydrolase activity, acting on glycosyl bonds;hydrolase activity, hydrolyzing O-glycosyl compounds;pattern binding;polysaccharide binding	cell part;cytoplasmic part;endoplasmic reticulum;extracellular region part;extracellular space;intracellular membrane-bounded organelle;intracellular organelle;intracellular part;membrane-bounded organelle;organelle	Amino sugar and nucleotide sugar metabolism	Glyco_hydro_18	Completeproteome;Disulfidebond;Glycoprotein;Referenceproteome;Secreted;Signal			14	14	14	47.6	47.6	47.6	43.893	0	35.485	5729600000	119	1.22801	0.380394	0.51992	Q61362;D3YXU4;D3Z2Z5
	Q9QZ85;U5NG72;J7NNX8	Interferon-inducible GTPase 1	Iigp1;Irga6	0.669695	27.4683	29.4192	28.2033	29.8738	28.0608	28.0031	28.0741	28.1478	biological regulation;cell surface receptor linked signaling pathway;cellular process;cellular response to chemical stimulus;cellular response to cytokine stimulus;cellular response to interferon-beta;cellular response to organic substance;cellular response to stimulus;cytokine-mediated signaling pathway;defense response;defense response to bacterium;defense response to Gram-negative bacterium;de…	binding;catalytic activity;GDP binding;GTP binding;GTPase activity;guanyl nucleotide binding;guanyl ribonucleotide binding;hydrolase activity;hydrolase activity, acting on acid anhydrides;hydrolase activity, acting on acid anhydrides, in phosphorus-containing anhydrides;identical protein binding;nucleoside-triphosphatase activity;nucleotide binding;protein binding;purine nucleotide binding;purine…	cell part;cytoplasmic part;endoplasmic reticulum membrane;endoplasmic reticulum part;extracellular region part;Golgi apparatus part;Golgi cisterna membrane;Golgi membrane;host cell part;intracellular organelle part;intracellular part;membrane;membrane part;nuclear membrane;nuclear part;organelle membrane;organelle part;other organism part;symbiont-containing vacuole membrane;vacuolar membrane;vac…		IIGP	3D-structure;Completeproteome;Cytoplasm;Endoplasmicreticulum;Golgiapparatus;GTP-binding;Hydrolase;Immunity;Innateimmunity;Lipoprotein;Membrane;Myristate;Nucleotide-binding;Nucleus;Phosphoprotein;Referenceproteome			15	15	13	51.8	51.8	45	47.571	0	118.52	5312100000	104	0.567026	0.474752	0.431375	Q9QZ85;U5NG72;J7NNX8;Q8VDW7
	Q9JHK5;Q8CAG6;Q5F271;Q8C6F4	Pleckstrin	Plek	0.669367	29.1071	28.662	28.288	28.1424	27.3741	28.1095	27.9455	28.0929	actin cytoskeleton organization;actin cytoskeleton reorganization;actin filament-based process;biological adhesion;biological regulation;cell adhesion;cell differentiation;cell projection organization;cell surface receptor linked signaling pathway;cell-cell adhesion;cellular component organization;cellular component organization at cellular level;cellular component organization or biogenesis;cell…	binding;lipid binding;phosphatidylinositol binding;phosphatidylinositol-3,4-bisphosphate binding;phospholipid binding	cell part;cell projection membrane;cell projection part;cytoplasm;intracellular part;leading edge membrane;membrane part;plasma membrane part;ruffle membrane		DEP;PH	3D-structure;Acetylation;Completeproteome;Phosphoprotein;Referenceproteome;Repeat			11	11	11	43.1	43.1	43.1	39.9	0	59.797	4333600000	114	1.28676	0.376517	0.524465	Q9JHK5;Q8CAG6;Q5F271;Q8C6F4;Q5F270
	Q71FD7;A2ADE5;A2ADE6;A2ADE7	Filamin-binding LIM protein 1	Fblim1	0.668252	27.5309	26.9672	27.3993	27.1695	26.9351	25.9763	26.7791	26.7035	biological adhesion;biological regulation;cell adhesion;cell-cell adhesion;cellular process;regulation of anatomical structure morphogenesis;regulation of biological process;regulation of biological quality;regulation of cell morphogenesis;regulation of cell shape;regulation of cellular component biogenesis;regulation of cellular component organization;regulation of cellular process;regulation of…	binding;cation binding;cytoskeletal protein binding;filamin binding;ion binding;metal ion binding;protein binding;transition metal ion binding;zinc ion binding	actin filament bundle;actomyosin;adherens junction;anchoring junction;cell cortex;cell junction;cell part;cell-substrate adherens junction;cell-substrate junction;cytoplasmic part;cytoskeletal part;focal adhesion;intracellular membrane-bounded organelle;intracellular organelle;intracellular organelle part;intracellular part;membrane-bounded organelle;organelle;organelle part;stress fiber		LIM	Celladhesion;Celljunction;Cellshape;Completeproteome;Cytoplasm;Cytoskeleton;LIMdomain;Metal-binding;Referenceproteome;Repeat;Zinc			5	5	5	17.9	17.9	17.9	41.026	0	15.941	2159400000	78	1.45361	0.36683	0.535997	Q71FD7;A2ADE5;A2ADE6;A2ADE7;A2ADF2;A2ADF1;A2ADE8;A2ADE9
	Q62312;Q91ZR8;Q3UG22;Q8BRS2;Q8BQS9;Q543C0	TGF-beta receptor type-2	Tgfbr2	0.666548	25.1804	24.6261	24.713	25.4435	24.4451	NaN	24.9544	24.7328	activation of protein kinase activity;aging;anatomical structure development;anatomical structure formation involved in morphogenesis;anatomical structure morphogenesis;biological regulation;brain development;branching morphogenesis of a tube;bronchus morphogenesis;cartilage development;cell activation;cell differentiation;cell surface receptor linked signaling pathway;cellular component organiza…	adenyl nucleotide binding;adenyl ribonucleotide binding;ATP binding;binding;carbohydrate binding;catalytic activity;cation binding;glycosaminoglycan binding;ion binding;kinase activity;metal ion binding;molecular transducer activity;nucleotide binding;pattern binding;phosphotransferase activity, alcohol group as acceptor;polysaccharide binding;protein binding;protein kinase activity;protein serin…	caveola;cell part;cytoplasmic part;cytosol;external side of plasma membrane;integral to membrane;integral to plasma membrane;intracellular part;intrinsic to membrane;intrinsic to plasma membrane;macromolecular complex;membrane part;membrane raft;plasma membrane part;protein complex;receptor complex	Adherens junction;Chagas disease (American trypanosomiasis);Chronic myeloid leukemia;Colorectal cancer;Cytokine-cytokine receptor interaction;Endocytosis;MAPK signaling pathway;Osteoclast differentiation;Pancreatic cancer;Pathways in cancer;TGF-beta signaling pathway	ecTbetaR2;Pkinase	Alternativesplicing;Apoptosis;ATP-binding;Cellmembrane;Completeproteome;Differentiation;Disulfidebond;Glycoprotein;Growthregulation;Kinase;Magnesium;Manganese;Membrane;Metal-binding;Nucleotide-binding;Phosphoprotein;Receptor;Referenceproteome;Serine/threonine-proteinkinase;Signal;Transferase;Transmembrane;Transmembranehelix	TGF-beta receptor;TGF-beta-receptor type II homodimer complex;TGF-beta-receptor-Strap complex		6	6	6	13	13	13	67.121	0	16.781	511990000	19	0.733604	0.441706	0.461335	Q62312;Q91ZR8;Q3UG22;Q8BRS2;Q8BQS9;Q543C0
	Q8BZ98;E9QLL2;Q8BUT2	Dynamin-3	Dnm3	0.665689	24.5013	27.4466	26.4709	25.6986	25.5644	NaN	25.7425	26.1262	catabolic process;cellular catabolic process;cellular component organization;cellular component organization or biogenesis;cellular membrane organization;cellular metabolic process;cellular nitrogen compound catabolic process;cellular nitrogen compound metabolic process;cellular process;endocytosis;establishment of localization;GTP catabolic process;GTP metabolic process;heterocycle catabolic pro…	binding;catalytic activity;GTP binding;GTPase activity;guanyl nucleotide binding;guanyl ribonucleotide binding;hydrolase activity;hydrolase activity, acting on acid anhydrides;hydrolase activity, acting on acid anhydrides, in phosphorus-containing anhydrides;lipid binding;nucleoside-triphosphatase activity;nucleotide binding;phospholipid binding;purine nucleotide binding;purine ribonucleoside tri…	cell part;cytoplasmic part;cytoskeletal part;intracellular membrane-bounded organelle;intracellular organelle;intracellular organelle part;intracellular part;macromolecular complex;membrane-bounded organelle;microtubule;mitochondrion;organelle;organelle part;protein complex	Bacterial invasion of epithelial cells;Endocrine and other factor-regulated calcium reabsorption;Endocytosis;Fc gamma R-mediated phagocytosis	Dynamin_M;Dynamin_N;GED;PH	Alternativesplicing;Completeproteome;Cytoplasm;Cytoskeleton;Endocytosis;GTP-binding;Hydrolase;Microtubule;Motorprotein;Nucleotide-binding;Phosphoprotein;Referenceproteome			17	6	5	21.4	8.8	7.1	97.189	0	33.303	945290000	27	0.373083	0.532925	0.374956	Q8BZ98;E9QLL2;Q8BUT2;F2Z460;E0CXZ8
	Q9WU79;A0A0R4J1T9	Proline dehydrogenase 1, mitochondrial	Prodh	0.664603	26.1434	NaN	25.8016	24.6109	NaN	NaN	NaN	24.2626	amine biosynthetic process;amine catabolic process;amine metabolic process;biosynthetic process;carboxylic acid biosynthetic process;carboxylic acid catabolic process;carboxylic acid metabolic process;catabolic process;cellular amine metabolic process;cellular amino acid biosynthetic process;cellular amino acid catabolic process;cellular amino acid metabolic process;cellular biosynthetic process;…	binding;catalytic activity;coenzyme binding;cofactor binding;FAD binding;flavin adenine dinucleotide binding;oxidoreductase activity;oxidoreductase activity, acting on the CH-NH group of donors;proline dehydrogenase activity	cell part;cytoplasmic part;intracellular organelle lumen;intracellular organelle part;intracellular part;membrane;membrane-enclosed lumen;mitochondrial inner membrane;mitochondrial matrix;mitochondrial membrane;mitochondrial part;organelle inner membrane;organelle lumen;organelle membrane;organelle part	Arginine and proline metabolism	Pro_dh	Completeproteome;FAD;Flavoprotein;Mitochondrion;Oxidoreductase;Prolinemetabolism;Referenceproteome;Transitpeptide			5	5	5	13.9	13.9	13.9	68.035	0	22.174	468950000	14	0.569484	0.47606	0.429795	Q9WU79;A0A0R4J1T9;F6YFQ5;F6PYI8
	Q9JKX4;Q3URN5	Protein AATF	Aatf	0.66336	24.0938	25.9667	24.3264	24.871	NaN	24.0031	24.8646	24.6068	biological adhesion;biological regulation;cell adhesion;cell division;cellular component biogenesis;cellular component biogenesis at cellular level;cellular component organization or biogenesis;cellular component organization or biogenesis at cellular level;cellular process;cellular response to stimulus;cellular response to stress;embryonic cleavage;negative regulation of amyloid precursor protei…	nucleic acid binding transcription factor activity;sequence-specific DNA binding transcription factor activity	adherens junction;anchoring junction;cell junction;cell part;cell-substrate adherens junction;cell-substrate junction;centrosome;cytoplasm;cytoplasmic part;cytoskeletal part;cytosol;focal adhesion;Golgi apparatus;intracellular membrane-bounded organelle;intracellular non-membrane-bounded organelle;intracellular organelle;intracellular organelle part;intracellular part;membrane-bounded organelle;m…		AATF-Che1;TRAUB	Acetylation;Alternativesplicing;Completeproteome;Nucleus;Phosphoprotein;Referenceproteome			4	4	4	10.6	10.6	10.6	59.481	0	30.427	690530000	28	0.542042	0.485378	0.423098	Q9JKX4;Q3URN5
	E3VVQ8		Svil	0.662258	26.9466	27.5001	26.961	27.3326	25.4858	26.5346	26.8832	27.1876	cellular component organization;cellular component organization at cellular level;cellular component organization or biogenesis;cellular component organization or biogenesis at cellular level;cellular process;cytoskeleton organization;organelle organization				Gelsolin;VHP				105	1	1	61.9	1	1	198.53	0	27.958	2121300000	26	0.838873	0.429701	0.474622	E3VVQ8
	Q6ZQB6;Q80V47;E9Q9J4;A2ARP1;B9EHS3	Inositol hexakisphosphate and diphosphoinositol-pentakisphosphate kinase 2;Inositol hexakisphosphate and diphosphoinositol-pentakisphosphate kinase 1	Ppip5k2;Ppip5k1	0.66194	NaN	24.4152	24.5696	23.9729	NaN	NaN	NaN	NaN	alcohol metabolic process;carbohydrate metabolic process;cellular carbohydrate metabolic process;cellular metabolic process;cellular process;inositol metabolic process;metabolic process;polyol metabolic process;primary metabolic process;small molecule metabolic process	acid phosphatase activity;adenyl nucleotide binding;adenyl ribonucleotide binding;ATP binding;binding;catalytic activity;diphosphoinositol-pentakisphosphate kinase activity;hydrolase activity;hydrolase activity, acting on ester bonds;inositol 1,3,4,5,6-pentakisphosphate kinase activity;inositol hexakisphosphate 1-kinase activity;inositol hexakisphosphate 3-kinase activity;inositol hexakisphosphat…	cell part;cytoplasmic part;cytosol;intracellular membrane-bounded organelle;intracellular organelle;intracellular part;membrane;membrane-bounded organelle;nucleus;organelle;plasma membrane		His_Phos_2	Alternativesplicing;ATP-binding;Cellmembrane;Completeproteome;Cytoplasm;Kinase;Membrane;Nucleotide-binding;Phosphoprotein;Referenceproteome;Transferase			2	2	2	2.9	2.9	2.9	128.43	0	14.286	125910000	17	1.24894	0.383297	0.516891	Q6ZQB6;Q80V47;E9Q9J4;A2ARP1;B9EHS3
	Q8BL80;D3Z1Y5	Rho GTPase-activating protein 22	Arhgap22	0.660743	24.4258	NaN	24.1994	23.8402	23.7924	23.7988	NaN	23.6823	anatomical structure formation involved in morphogenesis;angiogenesis;biological regulation;biosynthetic process;cell differentiation;cellular biosynthetic process;cellular developmental process;cellular macromolecule biosynthetic process;cellular macromolecule metabolic process;cellular metabolic process;cellular nitrogen compound metabolic process;cellular process;cellular response to stimulus;…	binding;enzyme activator activity;enzyme regulator activity;GTPase activator activity;GTPase regulator activity;lipid binding;nucleoside-triphosphatase regulator activity;phospholipid binding	cell part;cytoplasm;intracellular;intracellular membrane-bounded organelle;intracellular organelle;intracellular part;membrane-bounded organelle;nucleus;organelle		PH;RhoGAP	Alternativesplicing;Angiogenesis;Coiledcoil;Completeproteome;Cytoplasm;Developmentalprotein;Differentiation;GTPaseactivation;Nucleus;Referenceproteome;Transcription;Transcriptionregulation	Vezf1-p68RacGap complex		2	2	2	3.4	3.4	3.4	77.785	0.0011342	3.3579	325090000	10	1.3638	0.376815	0.524926	Q8BL80;D3Z1Y5
	Q99J62;Q3UI84	Replication factor C subunit 4	Rfc4	0.659735	25.2372	25.8434	26.6102	26.5312	24.9235	25.573	25.3079	25.7787	biosynthetic process;cellular biosynthetic process;cellular macromolecule biosynthetic process;cellular macromolecule metabolic process;cellular metabolic process;cellular nitrogen compound metabolic process;cellular process;DNA metabolic process;DNA replication;macromolecule biosynthetic process;macromolecule metabolic process;metabolic process;nitrogen compound metabolic process;nucleic acid me…	adenyl nucleotide binding;adenyl ribonucleotide binding;ATP binding;binding;catalytic activity;DNA binding;hydrolase activity;hydrolase activity, acting on acid anhydrides;hydrolase activity, acting on acid anhydrides, in phosphorus-containing anhydrides;nucleic acid binding;nucleoside-triphosphatase activity;nucleotide binding;purine nucleotide binding;purine ribonucleoside triphosphate binding;…	cell part;chromosomal part;DNA replication factor C complex;intracellular membrane-bounded organelle;intracellular organelle;intracellular organelle part;intracellular part;macromolecular complex;membrane-bounded organelle;nucleus;organelle;organelle part;protein complex	DNA replication;Mismatch repair;Nucleotide excision repair	AAA;Rep_fac_C	Acetylation;ATP-binding;Completeproteome;Directproteinsequencing;DNAreplication;Nucleotide-binding;Nucleus;Referenceproteome	Brd4-Rfc complex;RC complex		4	4	4	26.4	26.4	26.4	39.866	0	36.316	822910000	28	0.898869	0.425414	0.480979	Q99J62;Q3UI84;D6RGM1
	G8JL84;Q0VGY9;Q02357;E9QNT8;D3Z5M4;A0A0R4J1N7;D3YTV8;G5E8J2;B7ZW98;F7D1P5;Q61304;G3UY11	Ankyrin-1	Ank1	0.659256	34.1211	31.3411	30.0354	32.1672	29.0144	32.967	31.7938	31.2524	anatomical structure development;biological regulation;biosynthetic process;cation transport;cell development;cellular biosynthetic process;cellular developmental process;cellular metabolic process;cellular nitrogen compound biosynthetic process;cellular nitrogen compound metabolic process;cellular process;cellular response to stimulus;cofactor biosynthetic process;cofactor metabolic process;deve…		cell cortex part;cell part;cortical cytoskeleton;cytoplasmic part;cytoskeleton;endoplasmic reticulum;intracellular membrane-bounded organelle;intracellular non-membrane-bounded organelle;intracellular organelle;intracellular part;membrane;membrane-bounded organelle;non-membrane-bounded organelle;organelle;plasma membrane;sarcoplasmic reticulum;spectrin-associated cytoskeleton		Ank;Ank_2;Death;ZU5	Alternativepromoterusage;Alternativesplicing;ANKrepeat;Completeproteome;Cytoplasm;Cytoskeleton;Directproteinsequencing;Hydroxylation;Lipoprotein;Membrane;Phosphoprotein;Referenceproteome;Repeat;Sarcoplasmicreticulum			92	92	87	65.8	65.8	64.1	204.26	0	323.31	93048000000	1065	0.221824	0.618499	0.300832	G8JL84;Q0VGY9;Q02357;E9QNT8;D3Z5M4;A0A0R4J1N7;D3YTV8;G5E8J2;B7ZW98;F7D1P5;Q61304;G3UY11;D6RJ51
	Q6P8R3;Q3TVN6;Q9Z126;A0A0J9YTR7	C-X-C motif chemokine;Platelet factor 4	Pf4	0.658197	32.7006	31.8632	31.6167	31.8029	30.9556	31.2629	31.5088	31.6233	biological regulation;cell activation;cell chemotaxis;cell migration;cell motility;cell surface receptor linked signaling pathway;cellular component assembly;cellular component movement;cellular component organization;cellular component organization or biogenesis;cellular process;cellular response to chemical stimulus;cellular response to cytokine stimulus;cellular response to organic substance;c…	binding;carbohydrate binding;glycosaminoglycan binding;heparin binding;pattern binding;polysaccharide binding	cell part;cytoplasmic membrane-bounded vesicle;cytoplasmic part;cytoplasmic vesicle;extracellular region;extracellular region part;extracellular space;intracellular membrane-bounded organelle;intracellular organelle;intracellular part;macromolecular complex;membrane-bounded organelle;membrane-bounded vesicle;organelle;platelet alpha granule;protein complex;stored secretory granule;vesicle	Chemokine signaling pathway;Cytokine-cytokine receptor interaction	IL8	Chemotaxis;Completeproteome;Cytokine;Disulfidebond;Glycoprotein;Heparin-binding;Referenceproteome;Secreted;Signal			4	4	4	39	39	39	11.244	0	11.892	65480000000	210	1.23175	0.386928	0.513215	Q6P8R3;Q3TVN6;Q9Z126;A0A0J9YTR7
	Q9R0X0;G3UVU6	Mediator of RNA polymerase II transcription subunit 20	Med20;Gm20517	0.656694	NaN	24.3253	24.7782	24.379	NaN	NaN	NaN	24.7262	cell differentiation;cellular developmental process;cellular process;developmental process;muscle cell differentiation;skeletal muscle cell differentiation;striated muscle cell differentiation	protein binding transcription factor activity;RNA polymerase II transcription cofactor activity;RNA polymerase II transcription factor binding transcription factor activity;transcription cofactor activity;transcription factor binding transcription factor activity	cell part;intracellular organelle part;intracellular part;macromolecular complex;mediator complex;nuclear part;nucleoplasm part;organelle part;protein complex		Med20	Activator;Alternativesplicing;Completeproteome;Nucleus;Referenceproteome;Transcription;Transcriptionregulation	Mediator complex		2	2	2	11.8	11.8	11.8	23.192	0	23.52	386810000	9	0.871044	0.431487	0.475918	Q9R0X0;G3UVU6
	Q8BX90;F6TLV3;E0CXY0	Fibronectin type-III domain-containing protein 3A	Fndc3a	0.655271	26.2952	25.8458	26.4033	26.3606	25.5236	26.235	26.667	NaN	anatomical structure development;biological adhesion;cell adhesion;cell development;cell-cell adhesion;cellular developmental process;cellular process;cellular process involved in reproduction;developmental process;developmental process involved in reproduction;fertilization;germ cell development;reproductive process;Sertoli cell development;spermatid development		acrosomal vesicle;cell part;cytoplasmic membrane-bounded vesicle;cytoplasmic part;cytoplasmic vesicle;cytosol;Golgi apparatus;Golgi apparatus part;Golgi membrane;integral to membrane;intracellular membrane-bounded organelle;intracellular organelle;intracellular organelle part;intracellular part;intrinsic to membrane;membrane;membrane part;membrane-bounded organelle;membrane-bounded vesicle;organe…		fn3	Acetylation;Completeproteome;Golgiapparatus;Membrane;Phosphoprotein;Referenceproteome;Repeat;Transmembrane;Transmembranehelix			9	9	9	14.3	14.3	14.3	131.96	0	20.962	923820000	21	0.469798	0.508799	0.401787	Q8BX90;F6TLV3;E0CXY0
	E9PYH6;A0A0U1RNP2;Q80V17	Histone-lysine N-methyltransferase	Setd1a	0.654082	24.4954	24.0849	NaN	24.5119	NaN	NaN	NaN	NaN	cellular component organization;cellular component organization at cellular level;cellular component organization or biogenesis;cellular component organization or biogenesis at cellular level;cellular macromolecule metabolic process;cellular metabolic process;cellular process;cellular protein metabolic process;chromatin modification;chromatin organization;chromosome organization;covalent chromati…	binding;catalytic activity;histone methyltransferase activity;histone methyltransferase activity (H3-K4 specific);histone-lysine N-methyltransferase activity;lysine N-methyltransferase activity;methyltransferase activity;N-methyltransferase activity;nucleic acid binding;nucleotide binding;protein methyltransferase activity;protein-lysine N-methyltransferase activity;S-adenosylmethionine-dependent…	cell part;chromatin remodeling complex;histone methyltransferase complex;intracellular organelle part;intracellular part;macromolecular complex;methyltransferase complex;nuclear part;nucleoplasm part;organelle part;protein complex;Set1C/COMPASS complex	Lysine degradation	N-SET;RRM_1;SET	Completeproteome;Methyltransferase;Nucleus;Referenceproteome;Transferase			8	8	8	8.2	8.2	8.2	186.06	0	18.704	316820000	16	1.55996	0.367595	0.533507	E9PYH6;A0A0U1RNP2;Q80V17;D3YUD4;D3YX07;Q91Z33;Q80V59;D3YXL2
	Q80WQ6;Q8BJ16	Inactive rhomboid protein 2	Rhbdf2	0.652823	24.5764	25.1931	23.9781	24.8641	NaN	NaN	NaN	24.5666	biological regulation;establishment of localization;establishment of protein localization;macromolecule metabolic process;metabolic process;negative regulation of biological process;negative regulation of cellular process;negative regulation of protein secretion;negative regulation of protein transport;negative regulation of secretion;negative regulation of transport;primary metabolic process;pro…	catalytic activity;endopeptidase activity;hydrolase activity;peptidase activity;peptidase activity, acting on L-amino acid peptides;serine hydrolase activity;serine-type endopeptidase activity;serine-type peptidase activity	cell part;cytoplasmic part;endoplasmic reticulum membrane;endoplasmic reticulum part;integral to membrane;intracellular organelle part;intracellular part;intrinsic to membrane;membrane;membrane part;organelle membrane;organelle part;plasma membrane		Rhomboid;Rhomboid_SP	Completeproteome;Endoplasmicreticulum;Membrane;Phosphoprotein;Proteintransport;Referenceproteome;Transmembrane;Transmembranehelix;Transport			4	4	4	9.1	9.1	9.1	93.433	0	22.33	291130000	16	0.855842	0.43105	0.471957	Q80WQ6;Q8BJ16
	Q6DFZ1;Q6A099;Q3UPP2		Gbf1	0.649815	25.456	25.0157	25.2448	25.1056	25.2011	24.916	24.3202	NaN	biological regulation;cellular process;establishment of localization;regulation of ARF protein signal transduction;regulation of biological process;regulation of cellular process;regulation of Ras protein signal transduction;regulation of response to stimulus;regulation of signal transduction;regulation of signaling;regulation of small GTPase mediated signal transduction;transport;vesicle-mediate…	ARF guanyl-nucleotide exchange factor activity;enzyme regulator activity;GTPase regulator activity;guanyl-nucleotide exchange factor activity;nucleoside-triphosphatase regulator activity;small GTPase regulator activity	cell part;cis-Golgi network;cytoplasmic part;endoplasmic reticulum lumen;endoplasmic reticulum part;Golgi apparatus part;Golgi stack;intracellular membrane-bounded organelle;intracellular organelle;intracellular organelle lumen;intracellular organelle part;intracellular part;membrane-bounded organelle;membrane-enclosed lumen;microbody;mitochondrion;organelle;organelle lumen;organelle part;peroxis…		Sec7	Completeproteome;Referenceproteome			11	11	11	8.4	8.4	8.4	206.78	0	26.995	611900000	22	1.01629	0.419432	0.488651	Q6DFZ1;Q6A099;Q3UPP2;Q8BYH5;Q8BY52;Q6PB54;Q8R0M4;A0JLN9
	Q9D7B7	Probable glutathione peroxidase 8	Gpx8	0.648724	24.3035	23.9965	24.5118	NaN	NaN	NaN	NaN	NaN	response to chemical stimulus;response to oxidative stress;response to stimulus;response to stress	antioxidant activity;catalytic activity;glutathione peroxidase activity;oxidoreductase activity;oxidoreductase activity, acting on peroxide as acceptor;peroxidase activity	cell part;integral to membrane;intrinsic to membrane;membrane part	Arachidonic acid metabolism;Glutathione metabolism	GSHPx	Completeproteome;Membrane;Oxidoreductase;Peroxidase;Referenceproteome;Transmembrane;Transmembranehelix			2	2	2	16.3	16.3	16.3	24.148	0.00082345	3.6839	156450000	4	0.694073	0.457718	0.446411	Q9D7B7
[truncated: 4,839 more rows]

## Sheet: In silico transcriptome
Differential gene expression from in silico bulk samples (derived from the scRNA-seq data by summing expression counts from all cells for each mouse individually)	Gene name	baseMean	log2FoldChange [old/young]	lfcSE	stat	pvalue	padj
	Rbp7	4.24943	-3.82254	1.02978	-3.71199	0.000205637	0.00339919
	Veph1	2.92744	-3.75069	0.920482	-4.0747	4.60727e-05	0.000996753
	Rptn	2.03396	-3.56029	1.13485	-3.13723	0.00170554	0.0183059
	Arhgap42	0.951035	-3.4485	1.0889	-3.16696	0.00154042	0.0169003
	Olfm2	0.889331	-3.27922	1.25036	-2.62263	0.00872551	0.0645992
	Krtap17-1	4.07626	-3.27902	0.971507	-3.37519	0.000737635	0.00950683
	0610025J13Rik	0.992012	-3.02429	1.05491	-2.86687	0.00414551	0.0365415
	2310001K24Rik	1.38131	-2.93674	0.979006	-2.99972	0.00270231	0.0260475
	Htr1f	0.714355	-2.91043	1.47669	-1.97091	0.0487337	NA
	H19	1.40116	-2.90957	1.54745	-1.88023	0.0600761	0.249376
	Svopl	0.651609	-2.8958	1.3261	-2.1837	0.0289841	NA
	Igll1	0.703699	-2.89087	1.62574	-1.77819	0.0753734	NA
	Akr1c18	1.01267	-2.85274	1.69103	-1.68698	0.0916069	0.323457
	Gm11769	1.67962	-2.82446	1.02086	-2.76675	0.00566181	0.047057
	Grp	0.621499	-2.74981	1.2938	-2.12538	0.0335548	NA
	Zdbf2	0.912991	-2.74252	1.02603	-2.67296	0.00751859	0.0584019
	Sprr1a	1.12169	-2.70206	1.72707	-1.56453	0.117693	0.374497
	Ear10	4.58498	-2.69804	0.796549	-3.38716	0.00070619	0.00918112
[truncated: 21,951 more rows]

## Sheet: Bulk transcriptome
Differential gene expression in whole lung bulk RNA-seq data of three replicates of young (3 months) and old mice (22 months)	ID	baseMean	gene name	log2FoldChange [old/young]	lfcSE	stat	pvalue	padj	Old_1	Old_2	Old_3	young_1	young_2	young_3
[truncated: 23,566 more rows]

[truncated: 2 more sheets: Flow sorted bulk  - Macrophages, Flow sorted bulk - Epithelium]
