# Supplementary material for: An atlas of the aging lung mapped by single cell transcriptomics and deep tissue proteomics
Source: Nat Commun. 2019 Feb 27;10:963. doi: 10.1038/s41467-019-08831-9 (PMC6393476; doi:10.1038/s41467-019-08831-9)
Supplement: Supplementary file 6 — Supplementary Data 3 [file 41467_2019_8831_MOESM6_ESM.xlsx]

## Sheet: Sheet1
Two dimensional annotation enrichment analysis was performed to reveal common or distinct regulation of gene annotation categories in the transcriptome or proteome	RNA [3m/24m] log2	PROTEIN [3m/24m] log2	C: Type	N: Size	N: P value	N: Benj. Hoch. FDR	T: Names
	0.955819	-0.918343	GOCC name	6	2.76769e-05	0.00301427	sheet-forming collagen
	0.955819	-0.918343	GOCC name	6	2.76769e-05	0.00331569	collagen type IV
	0.801305	0.674742	GOCC name	7	0.00117441	0.0413807	interstitial matrix
	0.745063	-0.728695	Keywords	5	0.00265459	0.0380934	Gamma-carboxyglutamicacid
	0.59588	-0.176696	Pfam	37	1.83647e-06	0.00789683	Collagen
	0.553858	-0.128041	Keywords	36	1.8652e-05	0.00107062	Collagen
	0.536723	0.00887813	Keywords	22	0.00200268	0.0319317	Basementmembrane
	0.499676	-0.100066	GOCC name	41	4.47216e-05	0.00382689	collagen
	0.483853	-0.200057	Keywords	27	0.000547545	0.0130955	Nucleosomecore
	0.483055	0.279408	GOCC name	35	0.00010377	0.00621585	basement membrane
	0.482385	0.112143	KEGG name	33	0.00062952	0.0215611	Fatty acid metabolism
	0.4734	0.104726	GOCC name	90	3.4703e-08	2.07871e-05	extracellular matrix part
	0.465714	0.0522377	GOBP name	69	2.36257e-06	0.00490187	extracellular structure organization
	0.465714	0.0522377	GOBP name	69	2.36257e-06	0.00612733	extracellular matrix organization
	0.457534	0.161314	KEGG name	37	0.000446048	0.0174596	Peroxisome
	0.452813	-0.168611	GOCC name	37	0.000197342	0.0112579	nucleosome
	0.44995	0.0824025	KEGG name	31	0.00211651	0.0322179	Protein digestion and absorption
	0.435735	-0.21197	GOCC name	42	6.32149e-05	0.00445479	protein-DNA complex
	0.430917	-0.000109338	Keywords	86	1.00423e-06	0.000115286	Extracellularmatrix
	0.425595	0.0322345	KEGG name	53	0.000155483	0.0071004	ECM-receptor interaction
	0.412475	0.805282	Keywords	8	0.00250154	0.0368175	Thickfilament
	0.40882	0.13347	Keywords	36	0.00210447	0.0317885	Peroxisome
	0.401579	0.804834	GOCC name	9	0.00142282	0.0473484	myosin filament
	0.390464	0.27354	KEGG name	84	3.39089e-07	9.29105e-05	Oxidative phosphorylation
	0.386619	0.0668151	KEGG name	39	0.00310824	0.0425828	Valine, leucine and isoleucine degradation
	0.365173	0.0614225	GOCC name	54	0.00103376	0.0375288	microbody
	0.348589	0.131507	GOCC name	135	3.37805e-07	0.000134897	intracellular organelle lumen
	0.346502	0.40208	Keywords	42	5.92218e-05	0.00261487	Respiratorychain
	0.34347	0.116544	GOCC name	137	5.32069e-07	0.000127484	organelle lumen
	0.341966	0.167186	GOCC name	80	6.29169e-05	0.00471091	mitochondrial membrane part
	0.322731	-0.0679965	GOCC name	90	9.74312e-05	0.00648459	extracellular matrix
	0.305504	0.11489	GOCC name	166	7.86428e-07	0.000157023	membrane-enclosed lumen
	0.301995	0.416191	KEGG name	40	0.00014215	0.00778985	Cardiac muscle contraction
	0.289081	0.144809	KEGG name	103	0.000120751	0.00827145	Alzheimer's disease
	0.28509	0.328492	Keywords	57	0.000129813	0.0041396	Electrontransport
	0.284795	0.225152	KEGG name	84	0.000108553	0.00991451	Parkinson's disease
	0.284143	0.20746	Keywords	120	7.6402e-06	0.000548184	Mitochondrioninnermembrane
	0.269294	0.471774	KEGG name	24	0.00174292	0.0318373	Citrate cycle (TCA cycle)
	0.261448	0.147916	Keywords	239	8.3286e-08	2.39031e-05	Transitpeptide
	0.260354	0.105161	GOCC name	349	1.52251e-09	1.82397e-06	mitochondrial part
	0.244117	0.268777	Keywords	57	0.00141542	0.0246197	Fattyacidmetabolism
	0.239055	-0.228453	KEGG name	51	0.00243725	0.0351477	Lysosome
	0.233895	0.112908	Keywords	435	7.56652e-10	4.34318e-07	Mitochondrion
	0.231647	0.0808631	GOCC name	163	0.000232364	0.0126533	mitochondrial inner membrane
	0.225685	0.107115	Keywords	126	0.00103714	0.0228969	Lipidmetabolism
	0.220772	0.116433	KEGG name	119	0.00148025	0.0289707	Huntington's disease
	0.215987	0.464266	Keywords	38	0.000191935	0.00524621	Muscleprotein
	0.209621	0.227196	GOBP name	151	1.15625e-05	0.0199916	oxidation-reduction process
	0.203028	0.0619718	GOCC name	174	0.000980334	0.0378851	organelle inner membrane
	0.202307	-0.221526	Keywords	71	0.00120248	0.0238009	Lysosome
	0.199462	0.0761219	GOCC name	214	0.00027048	0.0135015	mitochondrial membrane
	0.174981	-0.153175	Keywords	288	7.34464e-07	0.000105396	Secreted
	0.173302	-0.132025	GOCC name	345	4.62525e-07	0.000138526	extracellular region part
	0.155675	0.0390768	Keywords	276	0.0018176	0.0298086	Endoplasmicreticulum
	0.154902	-0.0800244	Keywords	529	1.16303e-06	0.000111263	Signal
	0.148447	-0.089641	Keywords	582	4.21405e-07	8.06288e-05	Glycoprotein
	0.147563	0.0593358	GOCC name	511	4.98632e-05	0.00398241	mitochondrion
	0.138318	-0.0955336	Keywords	479	6.56309e-06	0.000538173	Disulfidebond
	0.137811	-0.356722	KEGG name	45	0.0011644	0.0319044	Systemic lupus erythematosus
	0.136253	0.0329405	GOCC name	602	0.00010164	0.0064087	integral to membrane
	0.126214	0.029821	GOCC name	627	0.000252215	0.0131371	intrinsic to membrane
	0.114728	0.0322411	Keywords	583	0.00117094	0.0240043	Transmembranehelix
	0.111472	0.0319437	Keywords	599	0.0014034	0.0251735	Transmembrane
	0.108241	0.00533719	Keywords	570	0.00283862	0.0397407	Transport
	0.0955324	0.0205054	GOCC name	2300	3.27351e-05	0.00301667	cytoplasmic part
	0.0877123	-0.0159412	GOCC name	1123	0.00098711	0.0369549	membrane part
	0.027531	-0.399855	KEGG name	35	0.00339352	0.0442774	Drug metabolism - cytochrome P450
	-0.0306908	-0.254176	KEGG name	86	0.00416765	0.0496494	Phagosome
	-0.0715604	-0.573367	Keywords	32	7.21269e-05	0.00276006	Proteaseinhibitor
	-0.078133	-0.566641	Keywords	22	0.00113522	0.0241338	Serineproteaseinhibitor
	-0.0822499	0.00183482	Keywords	2279	0.000354259	0.00924295	Phosphoprotein
	-0.082523	-0.539921	GOCC name	42	1.83259e-05	0.00243938	pore complex
	-0.0834681	-0.489747	Keywords	30	0.00100729	0.0231274	Nuclearporecomplex
	-0.0882291	-0.0531696	Keywords	1584	6.57729e-05	0.00269669	Cytoplasm
	-0.0962359	-0.033456	Keywords	1277	0.000175691	0.00504234	Nucleus
	-0.099355	-0.0169925	GOCC name	1084	0.000372707	0.0171732	cytoplasm
	-0.103132	-0.475324	GOCC name	34	0.000644635	0.0286027	nuclear pore
	-0.126368	-0.0214295	GOCC name	535	0.000684728	0.0292966	cytoskeletal part
	-0.135095	0.0312021	Keywords	359	0.00145577	0.0245768	Transcription
	-0.150841	0.0415765	Keywords	339	0.000445455	0.011117	Transcriptionregulation
	-0.152612	-0.0930569	Keywords	402	5.11613e-05	0.00244721	Cytoskeleton
	-0.172429	-0.188737	GOBP name	212	1.95656e-05	0.0289962	regulation of immune system process
	-0.181377	-0.295711	GOBP name	160	3.48364e-07	0.00180697	defense response
	-0.211645	-0.0131646	Keywords	234	0.000104179	0.00373742	Zinc-finger
	-0.221892	-0.328748	GOBP name	111	1.14036e-06	0.00394335	immune response
	-0.228839	-0.0785278	Keywords	183	0.0001229	0.00414967	Cellprojection
	-0.229728	-0.357897	Keywords	57	0.000171511	0.00518144	Innateimmunity
	-0.251759	-0.212841	GOBP name	246	3.06093e-09	3.17541e-05	immune system process
	-0.270361	-0.259584	Keywords	90	3.64013e-05	0.00189949	Immunity
	-0.342005	-0.175353	GOCC name	50	0.00138692	0.0474722	microtubule associated complex
	-0.348212	-0.185914	KEGG name	39	0.00373449	0.0465113	Natural killer cell mediated cytotoxicity
	-0.366719	-0.528665	KEGG name	17	0.00186715	0.0319749	Staphylococcus aureus infection
	-0.402378	-0.418681	KEGG name	23	0.00114196	0.0347664	Leishmaniasis
	-0.403836	-0.617771	KEGG name	33	6.3534e-07	8.70416e-05	Complement and coagulation cascades
	-0.426221	0.0315296	Keywords	34	0.00206156	0.031982	SH2domain
	-0.451031	-0.542521	Keywords	15	0.0013891	0.0257208	Hemostasis
	-0.451031	-0.542521	Keywords	15	0.0013891	0.0265782	Bloodcoagulation
	-0.521023	-0.151108	Keywords	44	1.68536e-05	0.00107488	Cilium
	-0.564772	-0.202628	GOCC name	34	3.10691e-05	0.00310173	cilium part
	-0.617439	-0.58464	GOCC name	11	0.000972167	0.0388219	other organism part
	-0.617439	-0.58464	GOCC name	11	0.000972167	0.0401605	host cell part
	-0.63928	-0.604712	GOCC name	12	0.000362559	0.0173738	MHC protein complex
	-0.737737	-0.413423	GOCC name	20	8.20078e-06	0.00122807	cilium axoneme
	-0.737737	-0.413423	GOCC name	20	8.20078e-06	0.0014035	axoneme
	-0.839011	-0.831731	KEGG name	5	0.00199668	0.0321818	Asthma
	-0.849698	-0.445171	KEGG name	8	0.00135566	0.0285731	Graft-versus-host disease
	-0.849698	-0.445171	KEGG name	8	0.00135566	0.0309542	Autoimmune thyroid disease
	-0.849698	-0.445171	KEGG name	8	0.00135566	0.0337682	Allograft rejection
