# Supplementary material for: An atlas of the aging lung mapped by single cell transcriptomics and deep tissue proteomics
Source: Nat Commun. 2019 Feb 27;10:963. doi: 10.1038/s41467-019-08831-9 (PMC6393476; doi:10.1038/s41467-019-08831-9)
Supplement: Supplementary file 7 — Supplementary Data 4 [file 41467_2019_8831_MOESM7_ESM.xlsx]

## Sheet: QDSP
Quantitative Detergent Solubility Profiling of whole lung tissue proteomes from young and old mice.	Protein names	Gene names	pvalue	qvalue	Altered solubility (FDR<20%)	Matrisome	Matrisome_Division	Matrisome_Category	FR1_young_11_1	FR1_young_11_2	FR1_young_11_3	FR1_young_11_4	FR2_young_11_1	FR2_young_11_2	FR2_young_11_3	FR2_young_11_4	FR3_young_11_1	FR3_young_11_2	FR3_young_11_3	FR3_young_11_4	ECM_young_11_1	ECM_young_11_2	ECM_young_11_3	ECM_young_11_4	FR1_2year_14_1	FR1_2year_14_2	FR1_2year_14_3	FR1_2year_14_4	FR2_2year_14_1	FR2_2year_14_2	FR2_2year_14_3	FR2_2year_14_4	FR3_2year_14_1	FR3_2year_14_2	FR3_2year_14_3	FR3_2year_14_4	ECM_2year_14_1	ECM_2year_14_2	ECM_2year_14_3	ECM_2year_14_4	Corum	Reactome	GOBP name	GOMF name	GOCC name	KEGG name	Pfam	GSEA	Keywords
	Integrin alpha-3;Integrin alpha-3 heavy chain;Integrin alpha-3 light chain	Itga3	2.36e-08	0.000101471	+				29.484	28.7275	29.2879	29.039	28.8699	29.0433	29.1162	28.7341	25.8289	NaN	25.4154	25.7262	27.4818	27.2885	27.485	27.1383	29.0296	29.0753	29.1921	29.1869	28.2958	28.3382	28.4624	28.6197	26.0419	26.12	25.6417	25.6556	28.8266	28.6796	29.5395	29.2033	Itga3-Itgb1-Tgm2 complex;Mss4-Itga3 complex		behavior;biological adhesion;biological regulation;cell adhesion;cell migration;cell motility;cell surface receptor linked signaling pathway;cellular component movement;cellular process;cellular response to stimulus;cognition;integrin-mediated signaling pathway;learning or memory;locomotion;memory;multicellular organismal process;neurological system process;neuron migration;regulation of biologic…		basolateral plasma membrane;cell part;cell surface;integrin complex;macromolecular complex;membrane part;plasma membrane part;protein complex;receptor complex;synapse	Arrhythmogenic right ventricular cardiomyopathy (ARVC);Dilated cardiomyopathy;ECM-receptor interaction;Focal adhesion;Hematopoietic cell lineage;Hypertrophic cardiomyopathy (HCM);Pathways in cancer;Regulation of actin cytoskeleton;Small cell lung cancer	FG-GAP;Integrin_alpha2	AAAYWAACM_V$HFH4_01;AGUIRRE_PANCREATIC_CANCER_COPY_NUMBER_UP;BAELDE_DIABETIC_NEPHROPATHY_DN;BANDRES_RESPONSE_TO_CARMUSTIN_MGMT_48HR_DN;BANDRES_RESPONSE_TO_CARMUSTIN_WITHOUT_MGMT_48HR_DN;BEGUM_TARGETS_OF_PAX3_FOXO1_FUSION_DN;BMI1_DN.V1_UP;BMI1_DN_MEL18_DN.V1_UP;BROWNE_HCMV_INFECTION_14HR_DN;BROWNE_HCMV_INFECTION_20HR_DN;BROWNE_HCMV_INFECTION_2HR_DN;BROWNE_HCMV_INFECTION_48HR_DN;BROWNE_HCMV_INFECTI…	Alternativesplicing;Celladhesion;Cleavageonpairofbasicresidues;Completeproteome;Disulfidebond;Glycoprotein;Integrin;Membrane;Receptor;Referenceproteome;Repeat;Signal;Transmembrane;Transmembranehelix
	NAD(P) transhydrogenase, mitochondrial	Nnt	2.78e-07	0.000597022	+				30.2657	31.2871	29.692	30.2634	30.2736	31.7929	29.6119	30.1467	23.8531	23.7665	23.0226	22.7299	22.8377	23.1725	22.5863	23.335	24.1671	21.7813	NaN	24.9268	NaN	22.6824	NaN	22.7994	24.1677	NaN	22.1765	NaN	NaN	23.7841	25.9035	NaN			cation transport;cellular metabolic process;cellular process;establishment of localization;hydrogen transport;ion transport;metabolic process;monovalent inorganic cation transport;proton transport;reactive oxygen species metabolic process;transport	binding;catalytic activity;coenzyme binding;cofactor binding;NAD(P)+ transhydrogenase (AB-specific) activity;NAD(P)+ transhydrogenase activity;NADP binding;nucleotide binding;oxidoreductase activity;oxidoreductase activity, acting on NADH or NADPH;oxidoreductase activity, acting on NADH or NADPH, NAD or NADP as acceptor	cell part;cytoplasmic part;integral to membrane;intracellular organelle part;intracellular part;intrinsic to membrane;membrane;membrane part;mitochondrial inner membrane;mitochondrial membrane;mitochondrial part;organelle inner membrane;organelle membrane;organelle part		AlaDh_PNT_C;AlaDh_PNT_N;DUF3814;PNTB	AEROBIC_RESPIRATION;ALCALAY_AML_BY_NPM1_LOCALIZATION_DN;BLALOCK_ALZHEIMERS_DISEASE_DN;BYSTRYKH_HEMATOPOIESIS_STEM_CELL_AND_BRAIN_QTL_TRANS;CAIRO_HEPATOBLASTOMA_DN;CARBOHYDRATE_METABOLIC_PROCESS;CASORELLI_ACUTE_PROMYELOCYTIC_LEUKEMIA_DN;CATABOLIC_PROCESS;CATION_TRANSMEMBRANE_TRANSPORTER_ACTIVITY;CATION_TRANSPORT;CELLULAR_CARBOHYDRATE_METABOLIC_PROCESS;CELLULAR_CATABOLIC_PROCESS;CELLULAR_RESPIRATIO…	Acetylation;Completeproteome;Directproteinsequencing;Membrane;Mitochondrion;Mitochondrioninnermembrane;NAD;NADP;Oxidoreductase;Referenceproteome;Transitpeptide;Transmembrane;Transmembranehelix
	EGF-containing fibulin-like extracellular matrix protein 1	Efemp1	4.66e-07	0.000667203	+	+	Core matrisome	ECM Glycoproteins	27.1122	26.9163	26.718	26.9757	26.3861	26.4184	26.3107	26.7288	26.0233	NaN	26.9371	26.9795	29.9299	28.942	30.0587	29.8711	26.26	26.275	26.5909	26.4728	26.5952	26.4146	27.0379	NaN	23.8397	23.9065	NaN	NaN	29.6093	29.4405	28.813	29.4209			biological regulation;cellular macromolecule metabolic process;cellular metabolic process;cellular process;cellular protein metabolic process;macromolecule metabolic process;macromolecule modification;metabolic process;negative regulation of biological process;negative regulation of cell differentiation;negative regulation of cellular process;negative regulation of chondrocyte differentiation;neg…	binding;calcium ion binding;catalytic activity;cation binding;epidermal growth factor receptor binding;epidermal growth factor-activated receptor activity;growth factor receptor binding;ion binding;kinase activity;metal ion binding;molecular transducer activity;phosphotransferase activity, alcohol group as acceptor;protein binding;protein kinase activity;protein tyrosine kinase activity;receptor …	extracellular matrix;extracellular region part;extracellular space;proteinaceous extracellular matrix		cEGF;EGF_CA	AFFAR_YY1_TARGETS_UP;AKT_UP.V1_DN;AKT_UP_MTOR_DN.V1_DN;ATF2_S_UP.V1_DN;ATF2_UP.V1_DN;ATTCTTT,MIR-186;BCAT.100_UP.V1_UP;BLALOCK_ALZHEIMERS_DISEASE_INCIPIENT_UP;BLALOCK_ALZHEIMERS_DISEASE_UP;BOGNI_TREATMENT_RELATED_MYELOID_LEUKEMIA_UP;BONOME_OVARIAN_CANCER_POOR_SURVIVAL_UP;BONOME_OVARIAN_CANCER_SURVIVAL_SUBOPTIMAL_DEBULKING;BOQUEST_STEM_CELL_UP;BROWNE_HCMV_INFECTION_48HR_DN;BRUECKNER_TARGETS_OF_MIR…	Calcium;Completeproteome;Disulfidebond;EGF-likedomain;Extracellularmatrix;Glycoprotein;Growthfactor;Referenceproteome;Repeat;Secreted;Signal
	Nucleobindin-1	Nucb1	6.98e-07	0.000749082	+				29.8124	29.0455	29.8193	29.7448	27.8252	27.1166	27.5618	27.5722	26.9901	26.883	NaN	26.7233	NaN	29.2977	NaN	NaN	29.2704	28.985	29.3906	29.6555	27.571	27.4328	27.8647	27.8018	23.3268	NaN	24.3202	24.7927	29.6828	29.4999	29.7525	29.9818				binding;calcium ion binding;cation binding;DNA binding;ion binding;metal ion binding;nucleic acid binding	cell part;cytoplasmic part;cytoskeleton;endoplasmic reticulum-Golgi intermediate compartment;Golgi apparatus;intracellular membrane-bounded organelle;intracellular non-membrane-bounded organelle;intracellular organelle;intracellular part;membrane;membrane-bounded organelle;microtubule cytoskeleton;non-membrane-bounded organelle;organelle		EF_hand_5	AACTTT_UNKNOWN;AACYNNNNTTCCS_UNKNOWN;ACEVEDO_LIVER_CANCER_DN;ACEVEDO_NORMAL_TISSUE_ADJACENT_TO_LIVER_TUMOR_DN;AGUIRRE_PANCREATIC_CANCER_COPY_NUMBER_UP;BARRIER_COLON_CANCER_RECURRENCE_DN;BYSTROEM_CORRELATED_WITH_IL5_UP;CAGCCTC,MIR-485-5P;CHAUHAN_RESPONSE_TO_METHOXYESTRADIOL_DN;chr19q13;CONCANNON_APOPTOSIS_BY_EPOXOMICIN_UP;CTTTAAR_UNKNOWN;CYTOPLASM;CYTOPLASMIC_PART;DANG_REGULATED_BY_MYC_DN;DAZARD_R…	Calcium;Coiledcoil;Completeproteome;Cytoplasm;Directproteinsequencing;DNA-binding;Golgiapparatus;Membrane;Metal-binding;Phosphoprotein;Referenceproteome;Repeat;Signal
	LanC-like protein 1	Lancl1	5.88e-06	0.0050429	+				25.8914	25.4779	25.3853	25.5621	26.2695	26.2599	26.0929	26.5777	25.2426	25.5762	NaN	NaN	25.073	24.4603	NaN	25.0096	25.4171	24.9587	25.6238	25.2855	25.9848	25.9526	26.0253	25.9624	NaN	26.2529	26.5771	26.4875	25.6244	26.4774	26.1793	25.9166			metabolic process	amine binding;amino acid binding;binding;carboxylic acid binding;catalytic activity;cation binding;glutathione binding;ion binding;lipoprotein particle receptor binding;low-density lipoprotein particle receptor binding;metal ion binding;modified amino acid binding;peptide binding;protein binding;receptor binding;transition metal ion binding;zinc ion binding	cell part;cytoplasm;cytoskeleton;intracellular membrane-bounded organelle;intracellular non-membrane-bounded organelle;intracellular organelle;intracellular part;membrane;membrane-bounded organelle;microtubule cytoskeleton;non-membrane-bounded organelle;nucleus;organelle		LANC_like	ACEVEDO_LIVER_CANCER_UP;AKL_HTLV1_INFECTION_DN;BAELDE_DIABETIC_NEPHROPATHY_DN;BENPORATH_MYC_MAX_TARGETS;BLALOCK_ALZHEIMERS_DISEASE_DN;BMI1_DN.V1_DN;BOYAULT_LIVER_CANCER_SUBCLASS_G3_UP;BREDEMEYER_RAG_SIGNALING_NOT_VIA_ATM_DN;BUYTAERT_PHOTODYNAMIC_THERAPY_STRESS_DN;CELL_SURFACE_RECEPTOR_LINKED_SIGNAL_TRANSDUCTION_GO_0007166;CHICAS_RB1_TARGETS_SENESCENT;chr2q33;DANG_BOUND_BY_MYC;DIAZ_CHRONIC_MEYLOGE…	Acetylation;Completeproteome;Cytoplasm;Membrane;Metal-binding;Nucleus;Referenceproteome;Zinc
	Junctional adhesion molecule A	F11r	1.37e-05	0.00976907	+				28.5151	28.0425	28.331	28.2779	28.4658	28.1111	27.9211	28.2387	27.9547	NaN	NaN	NaN	NaN	NaN	NaN	NaN	28.8306	28.0673	28.4174	28.1614	28.392	27.3089	28.3205	27.2013	24.2501	24.2862	NaN	NaN	NaN	NaN	NaN	NaN			biological adhesion;cell adhesion;cell differentiation;cellular developmental process;cellular process;developmental process;epithelial cell differentiation;interaction with host;interspecies interaction between organisms;multi-organism process;reproductive process;viral reproductive process;virus-host interaction		cell junction;cell part;cell-cell junction;integral to membrane;intrinsic to membrane;membrane;membrane part;occluding junction;plasma membrane;tight junction	Cell adhesion molecules (CAMs);Epithelial cell signaling in Helicobacter pylori infection;Leukocyte transendothelial migration;Tight junction	I-set	ACEVEDO_LIVER_CANCER_UP;ACEVEDO_NORMAL_TISSUE_ADJACENT_TO_LIVER_TUMOR_UP;AIGNER_ZEB1_TARGETS;BENPORATH_NANOG_TARGETS;BOQUEST_STEM_CELL_DN;BOYAULT_LIVER_CANCER_SUBCLASS_G1_UP;BUYTAERT_PHOTODYNAMIC_THERAPY_STRESS_UP;BYSTRYKH_HEMATOPOIESIS_STEM_CELL_QTL_CIS;CAGCTG_V$AP4_Q5;CHARAFE_BREAST_CANCER_BASAL_VS_MESENCHYMAL_UP;CHARAFE_BREAST_CANCER_LUMINAL_VS_MESENCHYMAL_UP;CHEN_LIVER_METABOLISM_QTL_CIS;chr1…	3D-structure;Celljunction;Cellmembrane;Completeproteome;Disulfidebond;Glycoprotein;Host-virusinteraction;Immunoglobulindomain;Membrane;Phosphoprotein;Referenceproteome;Repeat;Signal;Tightjunction;Transmembrane;Transmembranehelix
	Integrin alpha-1	Itga1	2.02e-05	0.0123989	+				30.3065	29.9715	30.4994	30.2431	29.9898	30.2156	30.4525	29.6637	23.9863	24.201	25.1293	25.811	26.9739	27.2802	27.5023	27.7113	30.6952	29.8651	30.232	30.1573	30.0465	29.8133	29.603	29.7506	27.076	27.1031	26.734	26.5519	28.7519	28.2987	27.7338	28.344		REACT_127416	activation of MAPK activity;anatomical structure morphogenesis;biological adhesion;biological regulation;cell adhesion;cell chemotaxis;cell migration;cell motility;cell part morphogenesis;cell projection morphogenesis;cell projection organization;cell surface receptor linked signaling pathway;cellular component morphogenesis;cellular component movement;cellular component organization;cellular com…	binding;cation binding;ion binding;metal ion binding	acrosomal vesicle;basal part of cell;cell part;cell projection;cytoplasmic membrane-bounded vesicle;cytoplasmic part;cytoplasmic vesicle;external side of plasma membrane;integrin complex;intracellular membrane-bounded organelle;intracellular organelle;intracellular part;macromolecular complex;membrane part;membrane raft;membrane-bounded organelle;membrane-bounded vesicle;neuron projection;organel…	Arrhythmogenic right ventricular cardiomyopathy (ARVC);Dilated cardiomyopathy;ECM-receptor interaction;Focal adhesion;Hematopoietic cell lineage;Hypertrophic cardiomyopathy (HCM);Regulation of actin cytoskeleton	FG-GAP;Integrin_alpha2;VWA	AACTTT_UNKNOWN;ABDELMOHSEN_ELAVL4_TARGETS;BIOCARTA_AGR_PATHWAY;BIOCARTA_BCELLSURVIVAL_PATHWAY;BIOCARTA_ECM_PATHWAY;BIOCARTA_EPHA4_PATHWAY;BIOCARTA_INTEGRIN_PATHWAY;BIOCARTA_MCALPAIN_PATHWAY;BIOCARTA_MET_PATHWAY;BIOCARTA_SPPA_PATHWAY;BIOCARTA_UCALPAIN_PATHWAY;BLALOCK_ALZHEIMERS_DISEASE_INCIPIENT_UP;BLALOCK_ALZHEIMERS_DISEASE_UP;CHIBA_RESPONSE_TO_TSA_DN;chr5q11;COLLAGEN_BINDING;CTTTAAR_UNKNOWN;CTTT…	Calcium;Celladhesion;Completeproteome;Disulfidebond;Glycoprotein;Integrin;Magnesium;Membrane;Metal-binding;Receptor;Referenceproteome;Repeat;Signal;Transmembrane;Transmembranehelix
	Platelet glycoprotein 4	Cd36	3.32e-05	0.0177966	+				31.5403	30.8318	31.365	31.2091	32.4698	32.0849	32.374	31.9551	29.9158	30.5437	31.062	29.9851	28.578	28.4002	28.5157	28.3371	30.6226	30.6185	31.1257	31.049	31.8606	32.2184	32.414	32.0948	29.8409	30.2853	30.3018	30.0548	29.4588	29.9286	30.4587	29.393			apoptotic cell clearance;biological adhesion;biological regulation;carboxylic acid transport;cell adhesion;cell recognition;cell surface receptor linked signaling pathway;cellular component organization;cellular component organization or biogenesis;cellular membrane organization;cellular process;cellular response to bacterial lipopeptide;cellular response to bacterial lipoprotein;cellular respons…	bacterial cell surface binding;binding;cargo receptor activity;cell surface binding;Gram-negative bacterial cell surface binding;Gram-positive bacterial cell surface binding;high-density lipoprotein particle binding;lipid binding;lipoprotein particle binding;lipoprotein particle receptor activity;lipoteichoic acid binding;lipoteichoic acid receptor activity;low-density lipoprotein particle bindin…	cell part;cytoplasmic part;external side of plasma membrane;Golgi apparatus;integral to membrane;intracellular membrane-bounded organelle;intracellular organelle;intracellular part;intrinsic to membrane;membrane part;membrane raft;membrane-bounded organelle;organelle;plasma membrane part	Adipocytokine signaling pathway;ECM-receptor interaction;Fat digestion and absorption;Hematopoietic cell lineage;Malaria;Phagosome;PPAR signaling pathway	CD36	AAAYWAACM_V$HFH4_01;ABRAHAM_ALPC_VS_MULTIPLE_MYELOMA_UP;ATM_DN.V1_UP;BIOCARTA_PPARA_PATHWAY;BLOOD_COAGULATION;BYSTRYKH_HEMATOPOIESIS_STEM_CELL_QTL_TRANS;CADWELL_ATG16L1_TARGETS_UP;CELL_FRACTION;CHEN_ETV5_TARGETS_SERTOLI;CHEN_METABOLIC_SYNDROM_NETWORK;CHIANG_LIVER_CANCER_SUBCLASS_CTNNB1_UP;CHIBA_RESPONSE_TO_TSA_UP;chr7q11;COAGULATION;CTAWWWATA_V$RSRFC4_Q2;CUI_TCF21_TARGETS_2_DN;DELYS_THYROID_CANCE…	Celladhesion;Completeproteome;Disulfidebond;Glycoprotein;Lipoprotein;Membrane;Palmitate;Receptor;Referenceproteome;Transmembrane;Transmembranehelix;Transport
	Sideroflexin-1	Sfxn1	4.05e-05	0.0193214	+				28.0406	27.6557	28.0918	27.5174	27.9231	27.8087	27.546	27.075	NaN	NaN	24.6602	NaN	NaN	NaN	NaN	NaN	27.9929	28.1083	28.0974	27.7286	27.6712	27.3312	27.8258	27.5928	27.5325	NaN	NaN	NaN	NaN	NaN	NaN	NaN			biological regulation;cation homeostasis;cation transport;cell differentiation;cellular developmental process;cellular process;chemical homeostasis;developmental process;erythrocyte differentiation;establishment of localization;homeostatic process;ion homeostasis;ion transport;iron ion homeostasis;iron ion transport;metal ion transport;myeloid cell differentiation;regulation of biological quality…	cation transmembrane transporter activity;ion transmembrane transporter activity;substrate-specific transmembrane transporter activity;substrate-specific transporter activity;transmembrane transporter activity;transporter activity	cell part;cytoplasmic part;integral to membrane;intracellular organelle part;intracellular part;intrinsic to membrane;membrane;membrane part;mitochondrial inner membrane;mitochondrial membrane;mitochondrial part;organelle inner membrane;organelle membrane;organelle part		Mtc	ACEVEDO_LIVER_CANCER_DN;ACEVEDO_NORMAL_TISSUE_ADJACENT_TO_LIVER_TUMOR_DN;AFFAR_YY1_TARGETS_DN;BENPORATH_OCT4_TARGETS;BENPORATH_SOX2_TARGETS;BMI1_DN.V1_DN;BURTON_ADIPOGENESIS_6;CASORELLI_ACUTE_PROMYELOCYTIC_LEUKEMIA_DN;chr5q35;DANG_REGULATED_BY_MYC_UP;DODD_NASOPHARYNGEAL_CARCINOMA_DN;ENGELMANN_CANCER_PROGENITORS_UP;GABRIELY_MIR21_TARGETS;GCCATNTTG_V$YY1_Q6;GGCNKCCATNK_UNKNOWN;GGCNNMSMYNTTG_UNKNOWN…	Acetylation;Completeproteome;Directproteinsequencing;Iontransport;Iron;Irontransport;Membrane;Mitochondrion;Referenceproteome;Transmembrane;Transmembranehelix;Transport
	40S ribosomal protein SA	Rpsa;Rpsa-ps10	5.03e-05	0.0196066	+				30.3988	30.4471	30.5465	30.5851	31.0492	30.6314	30.4514	30.6734	27.2721	26.6217	26.874	26.8838	NaN	NaN	NaN	22.6058	30.5454	30.7768	30.1821	30.6037	30.9021	30.1777	30.3921	30.4498	26.1192	26.4665	26.3119	26.1455	23.6024	24.3376	NaN	NaN			biosynthetic process;cellular biosynthetic process;cellular component assembly;cellular component assembly at cellular level;cellular component organization;cellular component organization at cellular level;cellular component organization or biogenesis;cellular component organization or biogenesis at cellular level;cellular macromolecular complex assembly;cellular macromolecular complex subunit o…	binding;extracellular matrix binding;laminin binding;laminin receptor activity;protein binding;receptor activity;structural constituent of ribosome;structural molecule activity	90S preribosome;cell part;cytosolic small ribosomal subunit;intracellular membrane-bounded organelle;intracellular organelle;intracellular organelle part;intracellular part;macromolecular complex;membrane;membrane-bounded organelle;nucleus;organelle;organelle part;plasma membrane;preribosome;ribonucleoprotein complex;small ribosomal subunit	Ribosome	Ribosomal_S2	BOHN_PRIMARY_IMMUNODEFICIENCY_SYNDROM_UP;BRUINS_UVC_RESPONSE_EARLY_LATE;CHNG_MULTIPLE_MYELOMA_HYPERPLOID_UP;chr3p21;CUI_TCF21_TARGETS_2_UP;CYTOPLASM;DAZARD_RESPONSE_TO_UV_NHEK_UP;GCM_CSNK2B;GCM_NPM1;GCM_TPT1;GNF2_DAP3;GNF2_EIF3S6;GNF2_FBL;GNF2_NPM1;GNF2_ST13;GOTZMANN_EPITHELIAL_TO_MESENCHYMAL_TRANSITION_UP;GSE10325_BCELL_VS_LUPUS_BCELL_UP;GSE10325_BCELL_VS_MYELOID_UP;GSE10325_LUPUS_BCELL_VS_LUPUS…	Acetylation;Cellmembrane;Completeproteome;Cytoplasm;Directproteinsequencing;Membrane;Nucleus;Phosphoprotein;Receptor;Referenceproteome;Repeat;Ribonucleoprotein;Ribosomalprotein
	GTPase-activating protein and VPS9 domain-containing protein 1	Gapvd1	7.17e-05	0.0256328	+				25.5369	25.1138	25.1098	25.2244	NaN	24.2513	24.8227	NaN	NaN	NaN	NaN	NaN	NaN	NaN	NaN	NaN	25.4008	25.426	25.5045	25.5219	26.51	26.6902	NaN	NaN	25.2907	NaN	NaN	NaN	NaN	NaN	NaN	NaN			biological regulation;cellular component organization;cellular component organization or biogenesis;cellular membrane organization;cellular process;cellular response to stimulus;endocytosis;establishment of localization;membrane invagination;membrane organization;positive regulation of catalytic activity;positive regulation of GTPase activity;positive regulation of hydrolase activity;positive reg…	binding;enzyme activator activity;enzyme regulator activity;GTPase activating protein binding;GTPase activator activity;GTPase regulator activity;guanyl-nucleotide exchange factor activity;nucleoside-triphosphatase regulator activity;protein binding	cell part;cytoplasmic part;cytosol;endosome;intracellular;intracellular membrane-bounded organelle;intracellular organelle;intracellular part;membrane;membrane-bounded organelle;organelle		RasGAP;VPS9	AAAGGGA,MIR-204,MIR-211;AAGCACA,MIR-218;ACEVEDO_METHYLATED_IN_LIVER_CANCER_DN;ATGTTAA,MIR-302C;BROWNE_HCMV_INFECTION_14HR_UP;BROWNE_HCMV_INFECTION_18HR_UP;chr9q34;CREIGHTON_ENDOCRINE_THERAPY_RESISTANCE_2;DACOSTA_UV_RESPONSE_VIA_ERCC3_COMMON_DN;DACOSTA_UV_RESPONSE_VIA_ERCC3_DN;DAZARD_RESPONSE_TO_UV_NHEK_DN;DODD_NASOPHARYNGEAL_CARCINOMA_UP;GABRIELY_MIR21_TARGETS;GAGCCTG,MIR-484;GCM_RAB10;GGGACCA,MI…	Alternativesplicing;Completeproteome;Endocytosis;Endosome;GTPaseactivation;Guanine-nucleotidereleasingfactor;Membrane;Phosphoprotein;Referenceproteome
	Procollagen galactosyltransferase 1	Colgalt1	0.000145483	0.0445904	+				26.4979	25.5521	26.26	26.0697	26.5734	26.5541	26.4	26.0707	24.6396	24.3162	24.0503	23.7927	NaN	24.6514	24.7449	NaN	25.6343	25.4432	25.21	25.6459	26.6918	25.7318	26.0304	25.984	26.23	24.8172	25.8278	25.6175	NaN	25.322	NaN	NaN			biosynthetic process;carbohydrate biosynthetic process;carbohydrate metabolic process;cellular biosynthetic process;cellular carbohydrate biosynthetic process;cellular carbohydrate metabolic process;cellular lipid metabolic process;cellular macromolecule biosynthetic process;cellular macromolecule metabolic process;cellular metabolic process;cellular polysaccharide biosynthetic process;cellular p…	catalytic activity;galactosyltransferase activity;procollagen galactosyltransferase activity;transferase activity;transferase activity, transferring glycosyl groups;transferase activity, transferring hexosyl groups;UDP-galactosyltransferase activity;UDP-glycosyltransferase activity	cell part;cytoplasmic part;endoplasmic reticulum lumen;endoplasmic reticulum part;intracellular organelle lumen;intracellular organelle part;intracellular part;membrane-enclosed lumen;organelle lumen;organelle part	Lysine degradation;Other types of O-glycan biosynthesis	Glyco_transf_25		Completeproteome;Endoplasmicreticulum;Glycoprotein;Glycosyltransferase;Referenceproteome;Signal;Transferase
	FRAS1-related extracellular matrix protein 1	Frem1	0.000136624	0.0445904	+	+	Matrisome-associated	ECM-affiliated Proteins	NaN	NaN	NaN	NaN	NaN	NaN	NaN	NaN	24.941	24.592	24.5025	23.6274	30.7173	29.3314	30.3314	29.4826	NaN	NaN	NaN	NaN	NaN	24.2227	NaN	NaN	NaN	NaN	23.2134	NaN	22.9012	24.2274	23.2905	22.9513			anatomical structure morphogenesis;biological adhesion;cell adhesion;cell communication;cell-matrix adhesion;cell-substrate adhesion;cellular process;craniofacial suture morphogenesis;developmental process	binding;carbohydrate binding;cation binding;ion binding;metal ion binding	basement membrane;cell part;extracellular matrix part;extracellular region part;integral to membrane;intrinsic to membrane;membrane part		Calx-beta;Lectin_C	AAAGGGA,MIR-204,MIR-211;AAGCACA,MIR-218;ACTGTAG,MIR-139;CCTGTGA,MIR-513;chr9p22;GSE13493_CD4INTCD8POS_VS_CD8POS_THYMOCYTE_UP;GSE17974_IL4_AND_ANTI_IL12_VS_UNTREATED_1H_ACT_CD4_TCELL_UP;GSE17974_IL4_AND_ANTI_IL12_VS_UNTREATED_24H_ACT_CD4_TCELL_UP;HOELZEL_NF1_TARGETS_DN;RIGGI_EWING_SARCOMA_PROGENITOR_UP;TAKEDA_TARGETS_OF_NUP98_HOXA9_FUSION_3D_UP;ZHENG_IL22_SIGNALING_UP	Alternativesplicing;Basementmembrane;Calcium;Celladhesion;Completeproteome;Developmentalprotein;Disulfidebond;Extracellularmatrix;Glycoprotein;Lectin;Metal-binding;Referenceproteome;Repeat;Secreted;Signal
	Ribosomal protein S6 kinase alpha-3	Rps6ka3	0.000184861	0.0528825	+				27.775	27.7293	27.3364	27.2932	25.0704	24.5388	25.3598	25.0254	24.9329	24.3506	NaN	23.9412	NaN	24.7674	25.1495	24.9023	26.2446	27.022	27.0483	27.0956	25.126	NaN	24.9781	25.2299	26.389	NaN	NaN	NaN	NaN	25.9009	NaN	NaN	Fgf2-Rsk2 complex		activation of immune response;activation of innate immune response;biological regulation;cell cycle;cellular process;cellular response to stimulus;immune response-activating signal transduction;immune response-regulating signaling pathway;immune system process;innate immune response-activating signal transduction;intracellular protein kinase cascade;intracellular signal transduction;pattern recog…	adenyl nucleotide binding;adenyl ribonucleotide binding;ATP binding;binding;caspase inhibitor activity;caspase regulator activity;catalytic activity;cation binding;cysteine-type endopeptidase inhibitor activity;endopeptidase inhibitor activity;endopeptidase regulator activity;enzyme inhibitor activity;enzyme regulator activity;ion binding;kinase activity;magnesium ion binding;metal ion binding;nu…	cell part;cytoplasm;intracellular membrane-bounded organelle;intracellular organelle;intracellular part;membrane-bounded organelle;nucleus;organelle	Long-term potentiation;MAPK signaling pathway;mTOR signaling pathway;Neurotrophin signaling pathway;Oocyte meiosis;Progesterone-mediated oocyte maturation	Pkinase;Pkinase_C	AAAGGGA,MIR-204,MIR-211;AACTTT_UNKNOWN;AAGCACA,MIR-218;ACATATC,MIR-190;AGCACTT,MIR-93,MIR-302A,MIR-302B,MIR-302C,MIR-302D,MIR-372,MIR-373,MIR-520E,MIR-520A,MIR-526B,MIR-520B,MIR-520C,MIR-520D;AGCATTA,MIR-155;AGGCACT,MIR-515-3P;ANATOMICAL_STRUCTURE_DEVELOPMENT;ATAAGCT,MIR-21;ATAGGAA,MIR-202;ATGAAGG,MIR-205;ATTCTTT,MIR-186;BIOCARTA_GPCR_PATHWAY;BIOCARTA_MAPK_PATHWAY;BORCZUK_MALIGNANT_MESOTHELIOMA_U…	3D-structure;ATP-binding;Cellcycle;Completeproteome;Cytoplasm;Kinase;Nucleotide-binding;Nucleus;Phosphoprotein;Referenceproteome;Repeat;Serine/threonine-proteinkinase;Stressresponse;Transferase
	LanC-like protein 2	Lancl2	0.00022875	0.0613479	+				25.6271	25.8612	26.0191	25.8576	26.7037	26.7253	26.7235	26.4352	26.7637	26.7385	26.6791	26.9517	25.1448	25.3435	25.5328	25.6865	26.3526	25.8113	25.9667	26.0409	26.3098	26.5087	26.3934	26.3456	26.9757	26.2661	27.0677	26.8716	25.8707	26.5069	26.511	26.3293			biological regulation;metabolic process;negative regulation of biological process;negative regulation of biosynthetic process;negative regulation of cellular biosynthetic process;negative regulation of cellular macromolecule biosynthetic process;negative regulation of cellular metabolic process;negative regulation of cellular process;negative regulation of gene expression;negative regulation of m…	binding;catalytic activity;lipid binding;phosphatidylinositol binding;phosphatidylinositol-3-phosphate binding;phosphatidylinositol-4-phosphate binding;phosphatidylinositol-5-phosphate binding;phospholipid binding	cell cortex part;cell part;cortical actin cytoskeleton;cortical cytoskeleton;cytoplasmic part;cytoskeletal part;cytoskeleton;cytosol;intracellular membrane-bounded organelle;intracellular non-membrane-bounded organelle;intracellular organelle;intracellular organelle part;intracellular part;membrane;membrane-bounded organelle;non-membrane-bounded organelle;nucleus;organelle;organelle part;plasma m…		LANC_like	AKT_UP_MTOR_DN.V1_DN;ATGTTTC,MIR-494;CAIRO_HEPATOBLASTOMA_CLASSES_UP;chr7q31;CYTOPLASM;CYTOPLASMIC_PART;CYTOSOL;DOUGLAS_BMI1_TARGETS_UP;FOSTER_TOLERANT_MACROPHAGE_DN;GARY_CD5_TARGETS_DN;GOBERT_OLIGODENDROCYTE_DIFFERENTIATION_UP;GRAESSMANN_APOPTOSIS_BY_DOXORUBICIN_DN;GRAESSMANN_RESPONSE_TO_MC_AND_DOXORUBICIN_DN;GSE12845_IGD_POS_BLOOD_VS_PRE_GC_TONSIL_BCELL_DN;GSE12845_IGD_POS_VS_NEG_BLOOD_BCELL_DN…	Cellmembrane;Completeproteome;Cytoplasm;Lipoprotein;Membrane;Myristate;Nucleus;Phosphoprotein;Referenceproteome
	SWI/SNF complex subunit SMARCC2	Smarcc2	0.000267537	0.0675295	+				28.3714	27.7583	28.3808	27.6928	29.7902	29.849	29.4189	29.9338	29.3854	30.1721	30.1145	30.0828	27.6079	27.4217	27.5455	28.0417	26.5666	27.8336	27.23	27.593	29.3903	29.7767	29.966	29.9538	29.7433	29.2333	30.004	30.0209	25.0484	26.0294	25.8062	26.4271	PYR complex		anatomical structure development;biological regulation;biosynthetic process;cellular biosynthetic process;cellular component disassembly;cellular component disassembly at cellular level;cellular component organization;cellular component organization at cellular level;cellular component organization or biogenesis;cellular component organization or biogenesis at cellular level;cellular macromolecul…	binding;chromatin binding;DNA binding;nucleic acid binding	cell part;chromatin remodeling complex;intracellular membrane-bounded organelle;intracellular organelle;intracellular organelle part;intracellular part;macromolecular complex;membrane-bounded organelle;nBAF complex;npBAF complex;nuclear part;nucleoplasm part;nucleus;organelle;organelle part;protein complex;SWI/SNF complex;SWI/SNF-type complex;transcriptional repressor complex		Myb_DNA-binding;SWIRM	BIOPOLYMER_METABOLIC_PROCESS;BLALOCK_ALZHEIMERS_DISEASE_INCIPIENT_UP;BLALOCK_ALZHEIMERS_DISEASE_UP;CAGGTG_V$E12_Q6;CHARAFE_BREAST_CANCER_LUMINAL_VS_BASAL_UP;CHROMATIN_MODIFICATION;CHROMATIN_REMODELING;CHROMATIN_REMODELING_COMPLEX;CHROMOSOME_ORGANIZATION_AND_BIOGENESIS;CTTTGA_V$LEF1_Q2;CTTTGT_V$LEF1_Q2;DIAZ_CHRONIC_MEYLOGENOUS_LEUKEMIA_UP;ESTABLISHMENT_AND_OR_MAINTENANCE_OF_CHROMATIN_ARCHITECTURE;…	Acetylation;Alternativesplicing;Chromatinregulator;Coiledcoil;Completeproteome;Neurogenesis;Nucleus;Phosphoprotein;Referenceproteome;Transcription;Transcriptionregulation
	Protein SON	Son	0.000290587	0.0692728	+				25.0782	23.873	25.4955	25.2288	28.5537	29.0799	29.2798	28.9591	30.106	30.163	29.5233	30.3708	27.9577	28.2311	27.8937	27.8282	24.7624	24.3737	24.7084	23.0488	28.1765	29.6562	29.4359	29.2017	29.672	29.4791	30.0977	29.5505	24.5895	25.8091	26.0019	25.0437			biological regulation;biosynthetic process;cell cycle;cellular biosynthetic process;cellular component organization;cellular component organization at cellular level;cellular component organization or biogenesis;cellular component organization or biogenesis at cellular level;cellular macromolecule biosynthetic process;cellular macromolecule metabolic process;cellular metabolic process;cellular ni…	binding;DNA binding;double-stranded RNA binding;nucleic acid binding;RNA binding	cell part;intracellular organelle part;intracellular part;nuclear body;nuclear part;nuclear speck;nucleoplasm part;organelle part		dsrm;G-patch	AACTGAC,MIR-223;AAGCAAT,MIR-137;AAGCCAT,MIR-135A,MIR-135B;ACAGGGT,MIR-10A,MIR-10B;ACCAAAG,MIR-9;ACTTTAT,MIR-142-5P;AGCGCTT,MIR-518F,MIR-518E,MIR-518A;AGGAGTG,MIR-483;ANTI_APOPTOSIS;APOPTOSIS_GO;ATACTGT,MIR-144;ATGTTAA,MIR-302C;ATGTTTC,MIR-494;BENPORATH_NANOG_TARGETS;BLALOCK_ALZHEIMERS_DISEASE_DN;BOCHKIS_FOXA2_TARGETS;BONOME_OVARIAN_CANCER_SURVIVAL_OPTIMAL_DEBULKING;BROWNE_HCMV_INFECTION_10HR_DN;B…	Acetylation;Alternativesplicing;Cellcycle;Completeproteome;DNA-binding;mRNAprocessing;mRNAsplicing;Nucleus;Phosphoprotein;Referenceproteome;Repeat;RNA-binding;Transcription;Transcriptionregulation
	Major vault protein	Mvp	0.000360486	0.081413	+				30.5583	30.3313	30.749	30.3716	30.6232	30.756	30.8653	30.4948	30.0628	29.9575	29.8731	29.9739	28.8291	29.0311	29.1137	28.6298	30.8221	30.5276	30.6699	30.6614	30.352	30.4615	30.5835	30.5394	29.5056	29.6062	29.7435	29.6561	29.0461	29.2704	29.1958	29.2731			cell proliferation;macromolecule metabolic process;metabolic process;primary metabolic process;protein activation cascade;protein metabolic process;response to stimulus		cell part;cytoplasm;intracellular membrane-bounded organelle;intracellular organelle;intracellular part;macromolecular complex;membrane-bounded organelle;nucleus;organelle;ribonucleoprotein complex		MVP_shoulder;Vault	AKT_UP_MTOR_DN.V1_UP;ALFANO_MYC_TARGETS;BASSO_B_LYMPHOCYTE_NETWORK;BIDUS_METASTASIS_DN;BMI1_DN.V1_DN;BROWNE_HCMV_INFECTION_14HR_DN;BRUINS_UVC_RESPONSE_VIA_TP53_GROUP_B;CHICAS_RB1_TARGETS_CONFLUENT;chr16p11;CYTOPLASM;DAZARD_RESPONSE_TO_UV_NHEK_UP;DAZARD_UV_RESPONSE_CLUSTER_G1;DELPUECH_FOXO3_TARGETS_UP;DELYS_THYROID_CANCER_UP;DIAZ_CHRONIC_MEYLOGENOUS_LEUKEMIA_DN;DODD_NASOPHARYNGEAL_CARCINOMA_UP;DOU…	3D-structure;Acetylation;Completeproteome;Cytoplasm;Nucleus;Phosphoprotein;Referenceproteome;Repeat;Ribonucleoprotein
	Ras-related protein Rab-6A	Rab6a	0.000393304	0.0820562	+				26.2293	26.1182	26.4362	26.2333	26.9766	26.8379	26.9409	26.4004	NaN	NaN	NaN	NaN	NaN	NaN	NaN	NaN	26.7872	26.5919	26.4987	26.9806	26.0038	26.0947	26.5095	25.7997	NaN	24.1582	NaN	NaN	NaN	NaN	NaN	NaN			biological regulation;cation homeostasis;cellular cation homeostasis;cellular chemical homeostasis;cellular component organization;cellular component organization at cellular level;cellular component organization or biogenesis;cellular component organization or biogenesis at cellular level;cellular homeostasis;cellular ion homeostasis;cellular macromolecule metabolic process;cellular metabolic pr…	ATPase activator activity;ATPase regulator activity;binding;catalytic activity;enzyme activator activity;enzyme regulator activity;GTP binding;GTPase activity;guanyl nucleotide binding;guanyl ribonucleotide binding;hydrolase activity;hydrolase activity, acting on acid anhydrides;hydrolase activity, acting on acid anhydrides, in phosphorus-containing anhydrides;nucleoside-triphosphatase activity;n…	cell part;cytoplasmic membrane-bounded vesicle;cytoplasmic part;cytoplasmic vesicle;cytoplasmic vesicle membrane;cytoplasmic vesicle part;endocytic vesicle;endocytic vesicle membrane;Golgi apparatus;Golgi apparatus part;Golgi membrane;intracellular membrane-bounded organelle;intracellular organelle;intracellular organelle part;intracellular part;membrane;membrane-bounded organelle;membrane-bounde…		Ras	AAGCACA,MIR-218;ACTGCAG,MIR-17-3P;AGCACTT,MIR-93,MIR-302A,MIR-302B,MIR-302C,MIR-302D,MIR-372,MIR-373,MIR-520E,MIR-520A,MIR-526B,MIR-520B,MIR-520C,MIR-520D;AGCATTA,MIR-155;ATTCTTT,MIR-186;AZARE_NEOPLASTIC_TRANSFORMATION_BY_STAT3_DN;BIOCARTA_RAB_PATHWAY;BLALOCK_ALZHEIMERS_DISEASE_DN;BONOME_OVARIAN_CANCER_SURVIVAL_SUBOPTIMAL_DEBULKING;BUYTAERT_PHOTODYNAMIC_THERAPY_STRESS_UP;CCAWYNNGAAR_UNKNOWN;CCCAC…	Acetylation;Alternativesplicing;Cellmembrane;Completeproteome;Cytoplasmicvesicle;Directproteinsequencing;ER-Golgitransport;Golgiapparatus;GTP-binding;Lipoprotein;Membrane;Methylation;Nucleotide-binding;Phosphoprotein;Prenylation;Proteintransport;Referenceproteome;Transport
	Mitochondrial import receptor subunit TOM70	Tomm70a	0.00040158	0.0820562	+				28.1236	27.6996	27.6908	28.3599	29.4121	29.2647	28.9479	28.5466	NaN	NaN	24.6629	NaN	NaN	NaN	NaN	NaN	27.9512	27.4272	27.8875	27.9858	28.9166	28.857	29.4245	28.3232	26.3582	NaN	27.2707	27.4514	NaN	26.4813	NaN	NaN					cell part;cytoplasmic part;integral to membrane;intracellular membrane-bounded organelle;intracellular organelle;intracellular organelle part;intracellular part;intrinsic to membrane;membrane;membrane part;membrane-bounded organelle;mitochondrial membrane;mitochondrial outer membrane;mitochondrial part;mitochondrion;organelle;organelle membrane;organelle outer membrane;organelle part;outer membra…		TPR_6;TPR_8	AAAGGAT,MIR-501;AAGGGAT,MIR-188;ACTGAAA,MIR-30A-3P,MIR-30E-3P;BENPORATH_CYCLING_GENES;BERENJENO_TRANSFORMED_BY_RHOA_UP;BLALOCK_ALZHEIMERS_DISEASE_DN;BYSTRYKH_HEMATOPOIESIS_STEM_CELL_QTL_TRANS;CAGCTTT,MIR-320;CAIRO_HEPATOBLASTOMA_CLASSES_UP;CATGTAA,MIR-496;CHARAFE_BREAST_CANCER_LUMINAL_VS_BASAL_UP;CHOI_ATL_STAGE_PREDICTOR;chr3q12;DING_LUNG_CANCER_EXPRESSION_BY_COPY_NUMBER;DITTMER_PTHLH_TARGETS_DN;…	Acetylation;Completeproteome;Directproteinsequencing;Membrane;Mitochondrion;Mitochondrionoutermembrane;Phosphoprotein;Referenceproteome;Repeat;TPRrepeat;Transmembrane;Transmembranehelix
	SPARC-like protein 1	Sparcl1	0.000458633	0.0894544	+	+	Core matrisome	ECM Glycoproteins	26.7144	25.9202	26.229	26.0849	28.6106	27.6602	27.4886	27.7781	NaN	23.1692	23.846	23.716	NaN	NaN	NaN	NaN	26.5449	26.3187	25.8509	25.4224	28.8283	28.0569	28.3616	28.4927	25.8556	25.1858	25.6617	24.8803	NaN	22.6109	NaN	NaN			biological regulation;cellular process;cellular response to stimulus;regulation of biological process;regulation of cellular process;response to stimulus;signal transduction	binding;calcium ion binding;cation binding;ion binding;metal ion binding	extracellular matrix;extracellular region part;extracellular space;proteinaceous extracellular matrix		FOLN;Kazal_1;SPARC_Ca_bdg	AAANWWTGC_UNKNOWN;AACTTT_UNKNOWN;ACEVEDO_LIVER_CANCER_UP;ACEVEDO_LIVER_TUMOR_VS_NORMAL_ADJACENT_TISSUE_UP;AMUNDSON_RESPONSE_TO_ARSENITE;BERENJENO_TRANSFORMED_BY_RHOA_DN;BERTUCCI_INVASIVE_CARCINOMA_DUCTAL_VS_LOBULAR_DN;BONOME_OVARIAN_CANCER_SURVIVAL_SUBOPTIMAL_DEBULKING;BOQUEST_STEM_CELL_CULTURED_VS_FRESH_DN;BOYAULT_LIVER_CANCER_SUBCLASS_G56_UP;CHIANG_LIVER_CANCER_SUBCLASS_CTNNB1_UP;chr4q22;DAVICI…	Calcium;Completeproteome;Disulfidebond;Extracellularmatrix;Glycoprotein;Metal-binding;Phosphoprotein;Referenceproteome;Secreted;Signal
	V-type proton ATPase subunit H	Atp6v1h	0.000610427	0.104774	+				27.8097	27.2414	27.3811	27.599	26.5303	26.0994	25.8503	25.6054	24.5077	NaN	25.1004	NaN	NaN	24.7173	23.9496	23.7942	26.9256	27.6249	27.8567	27.1471	26.3933	25.5719	25.5958	25.6372	25.8161	25.3629	NaN	NaN	26.5283	NaN	NaN	NaN			ATP hydrolysis coupled proton transport;cation transport;cellular component organization;cellular component organization or biogenesis;cellular membrane organization;cellular process;endocytosis;energy coupled proton transport, against electrochemical gradient;establishment of localization;hydrogen transport;ion transmembrane transport;ion transport;membrane invagination;membrane organization;mon…	active transmembrane transporter activity;ATPase activity;ATPase activity, coupled;ATPase activity, coupled to movement of substances;ATPase activity, coupled to transmembrane movement of ions;ATPase activity, coupled to transmembrane movement of substances;catalytic activity;cation transmembrane transporter activity;cation-transporting ATPase activity;hydrogen ion transmembrane transporter activ…	cell part;cytoplasmic part;intracellular organelle part;intracellular part;macromolecular complex;membrane part;organelle part;protein complex;proton-transporting two-sector ATPase complex, catalytic domain;proton-transporting V-type ATPase, V1 domain;vacuolar part;vacuolar proton-transporting V-type ATPase, V1 domain	Epithelial cell signaling in Helicobacter pylori infection;ko05152;Lysosome;Oxidative phosphorylation;Phagosome;Rheumatoid arthritis;Vibrio cholerae infection	V-ATPase_H_C;V-ATPase_H_N	AAAGGAT,MIR-501;BLALOCK_ALZHEIMERS_DISEASE_DN;BONOME_OVARIAN_CANCER_SURVIVAL_OPTIMAL_DEBULKING;BRUINS_UVC_RESPONSE_LATE;BYSTRYKH_HEMATOPOIESIS_STEM_CELL_QTL_TRANS;CACGTG_V$MYC_Q2;CAIRO_HEPATOBLASTOMA_CLASSES_UP;chr8p22;DACOSTA_UV_RESPONSE_VIA_ERCC3_DN;ESTABLISHMENT_OF_LOCALIZATION;GSE13411_PLASMA_CELL_VS_MEMORY_BCELL_DN;GSE13484_UNSTIM_VS_12H_YF17D_VACCINE_STIM_PBMC_DN;GSE13485_CTRL_VS_DAY1_YF17D…	Completeproteome;Directproteinsequencing;Hydrogeniontransport;Iontransport;Phosphoprotein;Referenceproteome;Transport
	RNA 3-terminal phosphate cyclase	RtcA	0.000593355	0.104774	+				25.1461	25.4835	25.2979	24.9577	24.2804	24.6437	25.2695	25.1938	NaN	23.8911	24.1716	NaN	NaN	NaN	NaN	NaN	25.6136	25.7405	25.7179	25.1341	25.6849	24.8165	25.4264	25.2045	26.8138	NaN	NaN	NaN	NaN	NaN	NaN	NaN			cellular macromolecule metabolic process;cellular metabolic process;cellular nitrogen compound metabolic process;cellular process;macromolecule metabolic process;metabolic process;nitrogen compound metabolic process;nucleic acid metabolic process;nucleobase-containing compound metabolic process;primary metabolic process;RNA metabolic process;RNA processing	adenyl nucleotide binding;adenyl ribonucleotide binding;ATP binding;binding;catalytic activity;cyclase activity;ligase activity;ligase activity, forming phosphoric ester bonds;nucleotide binding;purine nucleotide binding;purine ribonucleoside triphosphate binding;purine ribonucleotide binding;ribonucleotide binding;RNA-3'-phosphate cyclase activity	cell part;intracellular membrane-bounded organelle;intracellular organelle;intracellular organelle part;intracellular part;membrane-bounded organelle;nuclear part;nucleoplasm;nucleus;organelle;organelle part		RTC;RTC_insert		ATP-binding;Completeproteome;Ligase;Nucleotide-binding;Nucleus;Referenceproteome
		Ccdc170	0.000655427	0.108171	+				24.1381	NaN	24.3765	NaN	22.6746	23.1999	22.4815	NaN	26.9076	28.0519	28.2665	27.0314	29.4161	30.1419	29.6714	28.9853	NaN	24.4979	NaN	NaN	NaN	26.8656	NaN	24.773	27.7721	27.8594	28.2173	28.4026	28.6764	28.7879	29.3502	29.9262									Completeproteome;Referenceproteome
	Basal cell adhesion molecule	Bcam	0.000745715	0.117304	+				29.8953	29.6151	30.3741	30.1612	31.9046	31.4828	31.7687	32.1056	31.6203	31.5508	31.9864	31.5926	30.1082	30.4111	30.2474	29.8054	30.2875	29.8581	29.9839	29.8419	31.7413	32.0794	31.9732	31.976	30.7823	31.5523	31.6442	31.8352	32.3158	30.9406	31.4886	31.0095			biological adhesion;cell adhesion;cell-matrix adhesion;cell-substrate adhesion;cellular process	laminin receptor activity;receptor activity	cell part;cell surface;integral to membrane;integral to plasma membrane;intrinsic to membrane;intrinsic to plasma membrane;membrane part;plasma membrane part		C2-set_2;I-set	ACACTGG,MIR-199A,MIR-199B;ACOSTA_PROLIFERATION_INDEPENDENT_MYC_TARGETS_DN;AGCTCCT,MIR-28;BAELDE_DIABETIC_NEPHROPATHY_DN;BLALOCK_ALZHEIMERS_DISEASE_UP;CAGGTG_V$E12_Q6;CAIRO_HEPATOBLASTOMA_UP;CELL_SURFACE;chr19q12;CHYLA_CBFA2T3_TARGETS_DN;CREIGHTON_ENDOCRINE_THERAPY_RESISTANCE_5;CTIP_DN.V1_DN;DOANE_RESPONSE_TO_ANDROGEN_UP;ERB2_UP.V1_UP;FOSTER_KDM1A_TARGETS_DN;GGGAGGRR_V$MAZ_Q6;GSE1432_CTRL_VS_IFNG_…	Celladhesion;Completeproteome;Disulfidebond;Glycoprotein;Immunoglobulindomain;Membrane;Phosphoprotein;Receptor;Referenceproteome;Repeat;Signal;Transmembrane;Transmembranehelix
	Malectin	Mlec	0.000765444	0.117304	+				27.9593	27.8448	27.8955	27.3007	28.9903	29.2694	28.67	28.7822	NaN	23.9341	24.6498	23.8641	NaN	NaN	NaN	NaN	27.736	27.1255	27.3836	27.3831	28.3195	28.3116	28.5828	28.46	24.8049	25.2163	24.6094	25.5691	NaN	NaN	NaN	NaN			carbohydrate metabolic process;metabolic process;primary metabolic process	binding;carbohydrate binding	cell part;cytoplasmic part;endoplasmic reticulum;endoplasmic reticulum membrane;endoplasmic reticulum part;integral to membrane;intracellular membrane-bounded organelle;intracellular organelle;intracellular organelle part;intracellular part;intrinsic to membrane;membrane;membrane part;membrane-bounded organelle;organelle;organelle membrane;organelle part		Malectin	AACTTT_UNKNOWN;BOHN_PRIMARY_IMMUNODEFICIENCY_SYNDROM_UP;BOYAULT_LIVER_CANCER_SUBCLASS_G6_UP;CAIRO_HEPATOBLASTOMA_UP;chr12q24;CTCTAGA,MIR-526C,MIR-518F,MIR-526A;CTGAGCC,MIR-24;DEBIASI_APOPTOSIS_BY_REOVIRUS_INFECTION_DN;GAGCCAG,MIR-149;GGGATGC,MIR-324-5P;GOBERT_OLIGODENDROCYTE_DIFFERENTIATION_UP;GRADE_COLON_CANCER_UP;GSE10239_MEMORY_VS_DAY4.5_EFF_CD8_TCELL_DN;GSE10239_NAIVE_VS_DAY4.5_EFF_CD8_TCELL_…	Carbohydratemetabolism;Completeproteome;Endoplasmicreticulum;Glycoprotein;Membrane;Referenceproteome;Signal;Transmembrane;Transmembranehelix
	H-2 class II histocompatibility antigen gamma chain	Cd74	0.000895338	0.125693	+				27.7674	27.8403	27.4391	27.3196	27.4377	27.4229	27.5622	27.4757	24.4597	NaN	NaN	NaN	NaN	NaN	NaN	NaN	27.1665	28.5224	28.3837	28.1498	27.3665	27.7658	27.3504	27.8871	26.4459	26.6384	26.7416	NaN	NaN	NaN	NaN	NaN	Cd74-Cd44 receptor complex		activation of MAPK activity;adaptive immune response;adaptive immune response based on somatic recombination of immune receptors built from immunoglobulin superfamily domains;antigen processing and presentation;antigen processing and presentation of exogenous antigen;antigen processing and presentation of exogenous peptide antigen;antigen processing and presentation of exogenous peptide antigen v…	beta-amyloid binding;binding;cytokine binding;cytokine receptor activity;molecular transducer activity;protein binding;receptor activity;signal transducer activity;signaling receptor activity;transmembrane signaling receptor activity	cell part;cytoplasmic part;endoplasmic reticulum;endosome;external side of plasma membrane;Golgi apparatus;integral to membrane;integral to plasma membrane;intracellular membrane-bounded organelle;intracellular organelle;intracellular part;intrinsic to membrane;intrinsic to plasma membrane;late endosome;lysosome;lytic vacuole;macromolecular complex;macrophage migration inhibitory factor receptor …	Antigen processing and presentation;ko05152	MHC2-interact;MHCassoc_trimer;Thyroglobulin_1	ACEVEDO_LIVER_CANCER_UP;ADAPTIVE_IMMUNE_RESPONSE;ADAPTIVE_IMMUNE_RESPONSE_GO_0002460;ALCALA_APOPTOSIS;APOPTOSIS_GO;BASSO_CD40_SIGNALING_UP;BEIER_GLIOMA_STEM_CELL_DN;BIOSYNTHETIC_PROCESS;BOQUEST_STEM_CELL_DN;BYSTRYKH_HEMATOPOIESIS_STEM_CELL_QTL_TRANS;CAGGTA_V$AREB6_01;CAMP_UP.V1_UP;CARBOXYLIC_ACID_METABOLIC_PROCESS;CAVARD_LIVER_CANCER_MALIGNANT_VS_BENIGN;CELL_DEVELOPMENT;CELL_PROLIFERATION_GO_0008…	Adaptiveimmunity;Alternativesplicing;Chaperone;Completeproteome;Disulfidebond;Glycoprotein;Immunity;Membrane;Phosphoprotein;Proteoglycan;Referenceproteome;Signal-anchor;Transmembrane;Transmembranehelix
	Inorganic pyrophosphatase	Ppa1	0.00090806	0.125693	+				28.7678	29.0441	28.2511	28.4722	24.1761	25.6057	NaN	24.4836	NaN	NaN	NaN	NaN	29.3808	NaN	NaN	NaN	28.6668	28.7259	28.4893	28.696	24.3329	NaN	24.2673	NaN	NaN	NaN	NaN	NaN	25.8749	24.3207	NaN	NaN			cellular metabolic process;cellular process;metabolic process;phosphate-containing compound metabolic process;phosphorus metabolic process	binding;catalytic activity;cation binding;hydrolase activity;hydrolase activity, acting on acid anhydrides;hydrolase activity, acting on acid anhydrides, in phosphorus-containing anhydrides;inorganic diphosphatase activity;ion binding;magnesium ion binding;metal ion binding;pyrophosphatase activity	cell part;cytoplasm;intracellular part	Oxidative phosphorylation	Pyrophosphatase	ACEVEDO_LIVER_TUMOR_VS_NORMAL_ADJACENT_TISSUE_UP;AMUNDSON_POOR_SURVIVAL_AFTER_GAMMA_RADIATION_8G;BENPORATH_MYC_MAX_TARGETS;BERENJENO_TRANSFORMED_BY_RHOA_UP;BERTUCCI_MEDULLARY_VS_DUCTAL_BREAST_CANCER_UP;BLALOCK_ALZHEIMERS_DISEASE_DN;BLALOCK_ALZHEIMERS_DISEASE_INCIPIENT_DN;BURTON_ADIPOGENESIS_5;BURTON_ADIPOGENESIS_PEAK_AT_8HR;CAIRO_HEPATOBLASTOMA_CLASSES_UP;CASORELLI_ACUTE_PROMYELOCYTIC_LEUKEMIA_DN…	Acetylation;Completeproteome;Cytoplasm;Directproteinsequencing;Hydrolase;Magnesium;Metal-binding;Phosphoprotein;Referenceproteome
	WD repeat-containing protein 81	Wdr81	0.000897853	0.125693	+				23.3231	23.2853	23.3953	NaN	22.5606	NaN	NaN	NaN	NaN	NaN	NaN	NaN	NaN	NaN	NaN	NaN	23.6329	23.526	23.6625	NaN	23.7463	NaN	NaN	NaN	NaN	NaN	NaN	NaN	NaN	23.7888	NaN	NaN			biological regulation;negative regulation of catalytic activity;negative regulation of hydrolase activity;negative regulation of molecular function;negative regulation of phosphatase activity;regulation of biological process;regulation of catalytic activity;regulation of cellular metabolic process;regulation of cellular process;regulation of dephosphorylation;regulation of hydrolase activity;regu…	catalytic activity;transferase activity;transferase activity, transferring phosphorus-containing groups			Beach;WD40	AACTTT_UNKNOWN;BENPORATH_NANOG_TARGETS;BENPORATH_SOX2_TARGETS;CAGCTG_V$AP4_Q5;CAGGTG_V$E12_Q6;CCCACAT,MIR-299-3P;CGTSACG_V$PAX3_B;CHANG_IMMORTALIZED_BY_HPV31_UP;chr17p13;CTTTAAR_UNKNOWN;CTTTGT_V$LEF1_Q2;GACAGGG,MIR-339;GATTGGY_V$NFY_Q6_01;GCANCTGNY_V$MYOD_Q6;GCTNWTTGK_UNKNOWN;GGCNNMSMYNTTG_UNKNOWN;GGGAGGRR_V$MAZ_Q6;GGGCGGR_V$SP1_Q6;GGGTGGRR_V$PAX4_03;GGGYGTGNY_UNKNOWN;GSE11864_CSF1_VS_CSF1_PAM3CY…	Alternativesplicing;Completeproteome;Phosphoprotein;Referenceproteome;Repeat;WDrepeat
	Beclin-1	Becn1	0.00102535	0.129513	+				25.203	24.6772	24.8865	25.1269	24.2052	24.3582	24.9598	25.1	NaN	NaN	NaN	24.2763	NaN	NaN	NaN	25.0863	24.6522	25.2801	25.2758	25.0486	25.2945	24.4561	24.4995	24.3655	27.1731	NaN	NaN	NaN	NaN	NaN	NaN	NaN			anatomical structure development;autophagic vacuole assembly;autophagy;beta-amyloid metabolic process;biological regulation;catabolic process;cell cycle;cell development;cellular catabolic process;cellular component assembly;cellular component assembly at cellular level;cellular component organization;cellular component organization at cellular level;cellular component organization or biogenesis;…		cell part;cell projection;cytoplasmic membrane-bounded vesicle;cytoplasmic part;cytoplasmic vesicle;cytoskeleton;dendrite;Golgi apparatus;Golgi apparatus part;intracellular membrane-bounded organelle;intracellular non-membrane-bounded organelle;intracellular organelle;intracellular organelle part;intracellular part;macromolecular complex;membrane;membrane-bounded organelle;membrane-bounded vesicl…	Regulation of autophagy	APG6	ACTTTAT,MIR-142-5P;AGUIRRE_PANCREATIC_CANCER_COPY_NUMBER_UP;ANTI_APOPTOSIS;APOPTOSIS_GO;BANDRES_RESPONSE_TO_CARMUSTIN_MGMT_48HR_DN;BLALOCK_ALZHEIMERS_DISEASE_DN;CELL_DEVELOPMENT;CELLULAR_DEFENSE_RESPONSE;chr17q21;DEFENSE_RESPONSE;DIAZ_CHRONIC_MEYLOGENOUS_LEUKEMIA_UP;GCM_BECN1;GCM_FANCC;GCM_FCGR2B;GCM_RING1;GRAESSMANN_APOPTOSIS_BY_DOXORUBICIN_UP;GRAESSMANN_APOPTOSIS_BY_SERUM_DEPRIVATION_UP;GSE1430…	3D-structure;Antiviraldefense;Autophagy;Cellcycle;Celldivision;Coiledcoil;Completeproteome;Cytoplasm;Golgiapparatus;Membrane;Phosphoprotein;Referenceproteome;Ublconjugation
	Peptidyl-prolyl cis-trans isomerase FKBP1A;Peptidyl-prolyl cis-trans isomerase	Fkbp1a	0.00110827	0.129513	+				30.3616	30.2627	29.6267	30.4908	27.2783	27.7013	27.6981	27.3443	26.4371	25.1453	26.0208	26.0828	NaN	NaN	NaN	NaN	29.6466	30.05	30.3744	30.2581	27.3623	27.2776	27.374	27.4122	23.4422	NaN	24.6668	NaN	NaN	NaN	NaN	NaN	FKBP12-FK506 complex		anatomical structure formation involved in morphogenesis;anatomical structure morphogenesis;biological regulation;calcium ion homeostasis;calcium ion transport;calcium ion transport into cytosol;cardiac muscle tissue morphogenesis;cation homeostasis;cation transport;cell activation;cell proliferation;cell surface receptor linked signaling pathway;cellular calcium ion homeostasis;cellular cation h…	binding;catalytic activity;cis-trans isomerase activity;drug binding;FK506 binding;isomerase activity;macrolide binding;peptidyl-prolyl cis-trans isomerase activity	axon;axon part;axon terminus;cell part;cell projection;cell projection part;cytoplasmic part;cytosol;endoplasmic reticulum membrane;endoplasmic reticulum part;intracellular organelle part;intracellular part;membrane;membrane part;neuron projection;neuron projection terminus;organelle membrane;organelle part;sarcoplasmic reticulum membrane		FKBP_C	AAGCCAT,MIR-135A,MIR-135B;ACACTAC,MIR-142-3P;ATGCTGG,MIR-338;BANDRES_RESPONSE_TO_CARMUSTIN_MGMT_48HR_DN;BENPORATH_CYCLING_GENES;BIOCARTA_MTOR_PATHWAY;BIOCARTA_NFAT_PATHWAY;BORCZUK_MALIGNANT_MESOTHELIOMA_UP;BROWNE_HCMV_INFECTION_24HR_UP;BRUINS_UVC_RESPONSE_LATE;BRUINS_UVC_RESPONSE_VIA_TP53_GROUP_A;BRUNO_HEMATOPOIESIS;CAGCTTT,MIR-320;CHARAFE_BREAST_CANCER_LUMINAL_VS_BASAL_DN;CHEN_METABOLIC_SYNDROM_…	Completeproteome;Cytoplasm;Isomerase;Phosphoprotein;Referenceproteome;Rotamase
	Hemopexin	Hpx	0.00111676	0.129513	+	+	Matrisome-associated	ECM-affiliated Proteins	30.061	30.6675	29.7226	29.9501	25.9218	26.9374	25.7021	25.473	24.6296	NaN	NaN	NaN	27.3949	26.8954	27.2288	27.1299	32.1024	31.912	31.3601	31.7285	27.4988	27.6634	27.7483	27.4966	21.3309	23.5063	NaN	23.7484	28.9736	28.7138	30.1753	29.5116			biological regulation;cellular metabolic process;cellular process;cofactor metabolic process;establishment of localization;heme metabolic process;hemoglobin metabolic process;heterocycle metabolic process;macromolecule metabolic process;metabolic process;nitrogen compound metabolic process;pigment metabolic process;porphyrin-containing compound metabolic process;positive regulation of adaptive im…	binding;cation binding;ion binding;metal ion binding	extracellular region part;extracellular space		Hemopexin	ALK_DN.V1_DN;ALTEMEIER_RESPONSE_TO_LPS_WITH_MECHANICAL_VENTILATION;BOCHKIS_FOXA2_TARGETS;BRUINS_UVC_RESPONSE_VIA_TP53_GROUP_A;CAIRO_HEPATOBLASTOMA_DN;CAR_HPX;CAR_IGFBP1;CATION_HOMEOSTASIS;CELLULAR_CATION_HOMEOSTASIS;CELLULAR_HOMEOSTASIS;CHARAFE_BREAST_CANCER_LUMINAL_VS_BASAL_UP;CHEMICAL_HOMEOSTASIS;chr11p15;COFACTOR_TRANSPORT;COFACTOR_TRANSPORTER_ACTIVITY;CYCLIN_D1_KE_.V1_DN;DOANE_BREAST_CANCER_C…	Completeproteome;Disulfidebond;Glycoprotein;Heme;Iron;Metal-binding;Referenceproteome;Repeat;Secreted;Signal;Transport
	S-methyl-5-thioadenosine phosphorylase	Mtap	0.00104256	0.129513	+				28.5654	28.48	29.2295	28.5341	25.9301	25.7125	26.0423	26.0652	NaN	25.7524	26.2352	25.9815	NaN	NaN	NaN	23.5781	28.9341	28.8903	29.0362	28.9419	24.9295	25.1809	26.3432	24.7658	24.5805	24.8169	24.9707	25.2191	NaN	NaN	24.968	NaN			amine biosynthetic process;amine metabolic process;amino acid salvage;aspartate family amino acid biosynthetic process;aspartate family amino acid metabolic process;biosynthetic process;carboxylic acid biosynthetic process;carboxylic acid metabolic process;cellular amine metabolic process;cellular amino acid biosynthetic process;cellular amino acid metabolic process;cellular biosynthetic process;…	catalytic activity;phosphorylase activity;S-methyl-5-thioadenosine phosphorylase activity;transferase activity;transferase activity, transferring glycosyl groups;transferase activity, transferring hexosyl groups;transferase activity, transferring pentosyl groups	cell part;cytoplasm;intracellular membrane-bounded organelle;intracellular organelle;intracellular part;membrane-bounded organelle;nucleus;organelle	Cysteine and methionine metabolism	PNP_UDP_1	AAAGACA,MIR-511;ACEVEDO_METHYLATED_IN_LIVER_CANCER_DN;AGUIRRE_PANCREATIC_CANCER_COPY_NUMBER_DN;AGUIRRE_PANCREATIC_CANCER_COPY_NUMBER_UP;AMIT_EGF_RESPONSE_480_HELA;ATAAGCT,MIR-21;BONOME_OVARIAN_CANCER_POOR_SURVIVAL_DN;BONOME_OVARIAN_CANCER_SURVIVAL_SUBOPTIMAL_DEBULKING;BROWNE_HCMV_INFECTION_6HR_DN;BRUINS_UVC_RESPONSE_LATE;CACGTG_V$MYC_Q2;chr9p21;DACOSTA_UV_RESPONSE_VIA_ERCC3_DN;DACOSTA_UV_RESPONSE…	Completeproteome;Cytoplasm;Glycosyltransferase;Nucleus;Purinesalvage;Referenceproteome;Transferase
	Neurabin-2	Ppp1r9b	0.00106288	0.129513	+				22.0887	22.5705	22.4638	22.1796	29.7483	28.9847	29.6181	30.2093	27.7586	27.0932	26.8166	27.1243	NaN	25.0666	NaN	NaN	22.6814	24.0029	22.95	22.7807	29.699	29.9244	29.5647	29.8768	26.4418	25.9394	26.4215	26.2523	NaN	NaN	NaN	NaN			actin cytoskeleton organization;actin filament organization;actin filament-based process;anatomical structure development;biological regulation;calcium-mediated signaling;cell migration;cell motility;cell projection assembly;cell projection organization;cellular component assembly;cellular component assembly at cellular level;cellular component movement;cellular component organization;cellular co…	actin binding;binding;cytoskeletal protein binding;protein binding	adherens junction;anchoring junction;cell cortex part;cell junction;cell part;cell projection;cell projection membrane;cell projection part;cortical actin cytoskeleton;cortical cytoskeleton;cytoplasmic part;cytoskeletal part;cytoskeleton;dendritic spine;filopodium;intracellular membrane-bounded organelle;intracellular non-membrane-bounded organelle;intracellular organelle;intracellular organelle …		PDZ	AAAYRNCTG_UNKNOWN;CACGTG_V$MYC_Q2;CAGCTG_V$AP4_Q5;CAGGTG_V$E12_Q6;CAGTATT,MIR-200B,MIR-200C,MIR-429;CCCAGAG,MIR-326;CELL_CYCLE_ARREST_GO_0007050;CELL_CYCLE_GO_0007049;CELLULAR_RESPONSE_TO_EXTRACELLULAR_STIMULUS;CELLULAR_RESPONSE_TO_STIMULUS;chr17q21;CTCTGGA,MIR-520A,MIR-525;CTTTGT_V$LEF1_Q2;CYTOPLASM;CYTOPLASMIC_PART;GAGCTGG,MIR-337;GARY_CD5_TARGETS_UP;GCTNWTTGK_UNKNOWN;GGCAGAC,MIR-346;GGGACCA,MI…	Actin-binding;Alternativesplicing;Celljunction;Cellmembrane;Cellprojection;Coiledcoil;Completeproteome;Cytoplasm;Cytoskeleton;Developmentalprotein;Differentiation;Membrane;Neurogenesis;Nucleus;Phosphoprotein;Referenceproteome;Synapse
	Thioredoxin domain-containing protein 5	Txndc5	0.00100651	0.129513	+				29.011	29.3017	29.0132	29.0426	28.4005	28.591	29.0014	29.0866	30.5226	30.2551	30.1371	30.1783	29.2669	28.147	28.8368	28.1864	29.1098	29.012	29.0787	29.0233	29.4662	29.3412	29.6326	29.8567	29.69	29.8278	29.7645	29.4698	27.9816	28.968	28.45	28.4143			biological regulation;cell redox homeostasis;cellular homeostasis;cellular process;glycerol ether metabolic process;homeostatic process;metabolic process;organic ether metabolic process;regulation of biological process;regulation of biological quality;regulation of cellular process;small molecule metabolic process	catalytic activity;disulfide oxidoreductase activity;electron carrier activity;isomerase activity;oxidoreductase activity;oxidoreductase activity, acting on a sulfur group of donors;protein disulfide oxidoreductase activity	cell part;cytoplasmic part;endoplasmic reticulum lumen;endoplasmic reticulum part;intracellular organelle lumen;intracellular organelle part;intracellular part;membrane-enclosed lumen;organelle lumen;organelle part	Protein processing in endoplasmic reticulum	Thioredoxin	ACCAAAG,MIR-9;ANTI_APOPTOSIS;APOPTOSIS_GO;BENPORATH_NANOG_TARGETS;CELL_DEVELOPMENT;chr6p24;CYTOPLASM;CYTOPLASMIC_PART;ENDOPLASMIC_RETICULUM;FIGUEROA_AML_METHYLATION_CLUSTER_5_DN;GOLDRATH_NAIVE_VS_MEMORY_CD8_TCELL_DN;GSE17721_12H_VS_24H_POLYIC_BMDM_UP;GSE17721_CPG_VS_GARDIQUIMOD_4H_BMDM_DN;GSE17721_CTRL_VS_CPG_4H_BMDM_UP;GSE17721_CTRL_VS_GARDIQUIMOD_24H_BMDM_DN;GSE17721_CTRL_VS_GARDIQUIMOD_6H_BMDM…	Completeproteome;Directproteinsequencing;Disulfidebond;Endoplasmicreticulum;Redox-activecenter;Referenceproteome;Repeat;Signal
	Brain acid soluble protein 1	Basp1	0.00124382	0.13185	+				26.8964	26.7612	26.6733	26.7025	29.2289	29.0471	28.5522	29.0372	23.7613	25.018	NaN	NaN	NaN	NaN	NaN	NaN	26.2963	26.8142	26.2881	26.616	27.9809	28.399	28.8164	28.7069	NaN	NaN	26.2635	NaN	NaN	NaN	NaN	NaN			biological regulation;cell differentiation;cell differentiation involved in kidney development;cellular developmental process;cellular process;developmental process;epithelial cell differentiation;epithelial cell differentiation involved in kidney development;glomerular epithelial cell differentiation;glomerular visceral epithelial cell differentiation;negative regulation of biological process;ne…	binding;DNA binding;nucleic acid binding;protein binding transcription factor activity;regulatory region DNA binding;regulatory region nucleic acid binding;transcription cofactor activity;transcription corepressor activity;transcription factor binding transcription factor activity;transcription regulatory region DNA binding	cell part;cell projection part;cytoplasm;growth cone;intracellular organelle part;intracellular part;macromolecular complex;membrane;nuclear body;nuclear part;nuclear speck;nucleoplasm part;organelle part;plasma membrane;protein complex;signalosome;site of polarized growth		BASP1	AACATTC,MIR-409-3P;AACTTT_UNKNOWN;ACEVEDO_FGFR1_TARGETS_IN_PROSTATE_CANCER_MODEL_UP;ATGTACA,MIR-493;BCAT_GDS748_DN;BEIER_GLIOMA_STEM_CELL_DN;BOQUEST_STEM_CELL_UP;BOYLAN_MULTIPLE_MYELOMA_C_D_DN;BOYLAN_MULTIPLE_MYELOMA_PCA1_UP;CAGTATT,MIR-200B,MIR-200C,MIR-429;CAIRO_LIVER_DEVELOPMENT_UP;CATTGTYY_V$SOX9_B1;CHANDRAN_METASTASIS_TOP50_UP;CHANDRAN_METASTASIS_UP;CHARAFE_BREAST_CANCER_LUMINAL_VS_MESENCHYM…	Cellmembrane;Cellprojection;Completeproteome;Directproteinsequencing;Lipoprotein;Membrane;Myristate;Phosphoprotein;Referenceproteome
	Forkhead-associated domain-containing protein 1	Fhad1	0.00138272	0.13185	+				NaN	NaN	25.3295	NaN	NaN	NaN	NaN	NaN	27.0997	27.5201	27.5986	27.5952	28.3802	27.8329	27.9384	27.883	24.1483	NaN	23.3598	NaN	NaN	26.2313	25.8973	NaN	27.487	28.2785	28.7022	27.6578	27.4258	27.3645	27.8754	27.5155							FHA	BROWN_MYELOID_CELL_DEVELOPMENT_UP;BRUINS_UVC_RESPONSE_VIA_TP53_GROUP_D;chr1p36;DODD_NASOPHARYNGEAL_CARCINOMA_UP;GSE13306_TREG_RA_VS_TCONV_RA_UP;GSE13306_TREG_VS_TCONV_LAMINA_PROPRIA_DN;GSE14350_IL2RB_KO_VS_WT_TREG_UP;GSE26928_NAIVE_VS_CENT_MEMORY_CD4_TCELL_UP;GSE7460_CTRL_VS_TGFB_TREATED_ACT_FOXP3_MUT_TCONV_DN;LEIN_CHOROID_PLEXUS_MARKERS;RATTENBACHER_BOUND_BY_CELF1	Alternativesplicing;Coiledcoil;Completeproteome;Referenceproteome
	HIV Tat-specific factor 1 homolog	Htatsf1	0.00133925	0.13185	+				26.6477	26.2341	26.2783	26.5727	26.9828	26.9863	26.0857	26.7528	25.0031	NaN	NaN	25.558	NaN	24.9794	NaN	NaN	25.6234	26.4982	26.4693	26.6771	27.1843	26.263	26.4792	26.4816	27.142	NaN	NaN	27.1218	NaN	NaN	NaN	NaN			biological regulation;biosynthetic process;cellular biosynthetic process;cellular macromolecule biosynthetic process;cellular macromolecule metabolic process;cellular metabolic process;cellular nitrogen compound metabolic process;cellular process;macromolecule biosynthetic process;macromolecule metabolic process;metabolic process;nitrogen compound metabolic process;nucleic acid metabolic process;…	binding;nucleic acid binding;nucleotide binding;RNA binding	cell part;intracellular membrane-bounded organelle;intracellular organelle;intracellular part;membrane-bounded organelle;nucleus;organelle		RRM_1	ACEVEDO_LIVER_TUMOR_VS_NORMAL_ADJACENT_TISSUE_UP;BIOPOLYMER_METABOLIC_PROCESS;CAGGTG_V$E12_Q6;CHEOK_RESPONSE_TO_MERCAPTOPURINE_AND_LD_MTX_UP;CHIARADONNA_NEOPLASTIC_TRANSFORMATION_CDC25_UP;chrxq26;DIAZ_CHRONIC_MEYLOGENOUS_LEUKEMIA_UP;GCM_DDX5;GCM_RAD21;GGGCGGR_V$SP1_Q6;GRAESSMANN_APOPTOSIS_BY_DOXORUBICIN_DN;GRAESSMANN_APOPTOSIS_BY_SERUM_DEPRIVATION_UP;GSE12845_NAIVE_VS_PRE_GC_TONSIL_BCELL_DN;GSE14…	Activator;Alternativesplicing;Completeproteome;Nucleus;Phosphoprotein;Referenceproteome;Repeat;RNA-binding;Transcription;Transcriptionregulation
	Alpha-mannosidase 2	Man2a1	0.00134272	0.13185	+				26.5832	25.9487	26.5228	26.1134	25.7871	26.2032	25.9631	26.0328	NaN	NaN	NaN	NaN	NaN	NaN	24.5541	NaN	26.3062	26.9586	26.4636	26.7595	25.8172	26.288	26.3394	26.2427	NaN	NaN	NaN	NaN	NaN	26.2061	26.5013	NaN			alcohol metabolic process;anatomical structure development;carbohydrate metabolic process;cellular carbohydrate metabolic process;cellular component organization;cellular component organization at cellular level;cellular component organization or biogenesis;cellular component organization or biogenesis at cellular level;cellular metabolic process;cellular process;chordate embryonic development;de…	binding;carbohydrate binding;catalytic activity;cation binding;hydrolase activity;hydrolase activity, acting on glycosyl bonds;hydrolase activity, hydrolyzing N-glycosyl compounds;hydrolase activity, hydrolyzing O-glycosyl compounds;ion binding;mannosidase activity;mannosyl-oligosaccharide 1,3-1,6-alpha-mannosidase activity;mannosyl-oligosaccharide mannosidase activity;metal ion binding;transitio…	cell part;cytoplasmic part;Golgi apparatus part;Golgi membrane;integral to membrane;intracellular organelle part;intracellular part;intrinsic to membrane;membrane;membrane part;organelle membrane;organelle part	N-Glycan biosynthesis;Various types of N-glycan biosynthesis	Alpha-mann_mid;Glyco_hydro_38;Glyco_hydro_38C	AAGCACA,MIR-218;ACTGTGA,MIR-27A,MIR-27B;ASTON_MAJOR_DEPRESSIVE_DISORDER_DN;BENPORATH_ES_1;BENPORATH_MYC_MAX_TARGETS;BERENJENO_TRANSFORMED_BY_RHOA_DN;BONOME_OVARIAN_CANCER_SURVIVAL_SUBOPTIMAL_DEBULKING;BOUDOUKHA_BOUND_BY_IGF2BP2;BURTON_ADIPOGENESIS_3;BYSTRYKH_HEMATOPOIESIS_STEM_CELL_QTL_TRANS;CAIRO_LIVER_DEVELOPMENT_DN;CHAUHAN_RESPONSE_TO_METHOXYESTRADIOL_DN;CHIARADONNA_NEOPLASTIC_TRANSFORMATION_C…	Completeproteome;Directproteinsequencing;Disulfidebond;Glycoprotein;Glycosidase;Golgiapparatus;Hydrolase;Membrane;Metal-binding;Phosphoprotein;Referenceproteome;Signal-anchor;Transmembrane;Transmembranehelix;Zinc
	Acyl carrier protein;Acyl carrier protein, mitochondrial	Ndufab1	0.00135358	0.13185	+				28.8251	29.5185	28.5653	28.7168	29.1886	30.6459	29.4368	28.8312	24.9222	24.65	24.5529	23.4583	NaN	NaN	NaN	NaN	28.2698	28.8902	28.3726	28.3454	28.9592	29.494	29.3995	29.7842	26.9157	25.7915	26.0188	25.5221	23.835	NaN	NaN	NaN	Respiratory chain complex I, mitochondrial		biosynthetic process;carboxylic acid biosynthetic process;carboxylic acid metabolic process;cellular biosynthetic process;cellular ketone metabolic process;cellular lipid metabolic process;cellular macromolecule metabolic process;cellular metabolic process;cellular process;cellular protein metabolic process;electron transport chain;fatty acid biosynthetic process;fatty acid metabolic process;gene…		cell part;cytoplasmic part;intracellular membrane-bounded organelle;intracellular organelle;intracellular part;membrane part;membrane-bounded organelle;mitochondrion;organelle;respiratory chain	Alzheimer's disease;Huntington's disease;Oxidative phosphorylation;Parkinson's disease	PP-binding	ALONSO_METASTASIS_UP;BASSO_B_LYMPHOCYTE_NETWORK;BHATI_G2M_ARREST_BY_2METHOXYESTRADIOL_UP;BLALOCK_ALZHEIMERS_DISEASE_DN;BURTON_ADIPOGENESIS_5;chr16p12;CTTGTAT,MIR-381;CYTOPLASM;CYTOPLASMIC_PART;DIAZ_CHRONIC_MEYLOGENOUS_LEUKEMIA_UP;ENVELOPE;FLECHNER_BIOPSY_KIDNEY_TRANSPLANT_REJECTED_VS_OK_DN;GOLDRATH_HOMEOSTATIC_PROLIFERATION;GSE13484_12H_VS_3H_YF17D_VACCINE_STIM_PBMC_UP;GSE13484_3H_UNSTIM_VS_YF17D…	Completeproteome;Directproteinsequencing;Electrontransport;Fattyacidbiosynthesis;Fattyacidmetabolism;Lipidbiosynthesis;Lipidmetabolism;Mitochondrion;Phosphopantetheine;Referenceproteome;Respiratorychain;Transitpeptide;Transport
	Pinin	Pnn	0.0012793	0.13185	+				21.6809	22.6244	23.4125	24.1768	29.1505	29.0792	27.5675	29.2036	29.7059	29.1678	30.0127	28.9961	25.5983	27.0956	26.5643	26.9876	23.1895	25.0222	24.5779	25.184	28.1689	29.1299	29.3458	28.9049	29.332	28.5986	28.2102	28.8053	23.6738	25.2113	24.8355	25.4723			biological regulation;biosynthetic process;cellular biosynthetic process;cellular macromolecule biosynthetic process;cellular macromolecule metabolic process;cellular metabolic process;cellular nitrogen compound metabolic process;cellular process;macromolecule biosynthetic process;macromolecule metabolic process;metabolic process;mRNA metabolic process;mRNA processing;nitrogen compound metabolic …	binding;DNA binding;nucleic acid binding	anchoring junction;catalytic step 2 spliceosome;cell junction;cell part;cell-cell junction;cytoplasm;desmosome;intracellular organelle part;intracellular part;macromolecular complex;nuclear body;nuclear part;nuclear speck;nucleoplasm part;organelle part;ribonucleoprotein complex;spliceosomal complex	mRNA surveillance pathway;RNA transport	Pinin_SDK_memA;Pinin_SDK_N	AAAGGAT,MIR-501;ACEVEDO_LIVER_CANCER_UP;ACEVEDO_NORMAL_TISSUE_ADJACENT_TO_LIVER_TUMOR_UP;ATGCTGC,MIR-103,MIR-107;ATTCTTT,MIR-186;BENPORATH_CYCLING_GENES;BENPORATH_ES_1;BHATI_G2M_ARREST_BY_2METHOXYESTRADIOL_UP;BLALOCK_ALZHEIMERS_DISEASE_DN;BROWNE_HCMV_INFECTION_10HR_DN;BROWNE_HCMV_INFECTION_14HR_UP;BUYTAERT_PHOTODYNAMIC_THERAPY_STRESS_DN;CELL_JUNCTION;CHANG_CORE_SERUM_RESPONSE_UP;CHARAFE_BREAST_CA…	Acetylation;Activator;Celljunction;Coiledcoil;Completeproteome;DNA-binding;mRNAprocessing;mRNAsplicing;Nucleus;Phosphoprotein;Referenceproteome;Spliceosome;Transcription;Transcriptionregulation
	U1 small nuclear ribonucleoprotein C	Snrpc	0.0012047	0.13185	+				26.4081	25.3786	25.6937	25.0943	29.0041	28.6901	28.5845	27.5871	23.5767	NaN	NaN	NaN	NaN	NaN	NaN	NaN	NaN	NaN	NaN	NaN	27.5873	28.3953	28.3212	28.091	NaN	NaN	26.8299	NaN	NaN	NaN	NaN	NaN			cellular component assembly;cellular component assembly at cellular level;cellular component organization;cellular component organization at cellular level;cellular component organization or biogenesis;cellular component organization or biogenesis at cellular level;cellular macromolecular complex assembly;cellular macromolecular complex subunit organization;cellular process;macromolecular complex…	binding;cation binding;ion binding;metal ion binding;nucleic acid binding;RNA binding;single-stranded RNA binding;transition metal ion binding;zinc ion binding	Cajal body;cell part;intracellular organelle part;intracellular part;macromolecular complex;nuclear body;nuclear part;nucleoplasm part;organelle part;ribonucleoprotein complex;small nuclear ribonucleoprotein complex;U1 snRNP	Spliceosome	zf-U1	AATGTGA,MIR-23A,MIR-23B;ACEVEDO_LIVER_CANCER_UP;ACEVEDO_LIVER_TUMOR_VS_NORMAL_ADJACENT_TISSUE_UP;BIOPOLYMER_METABOLIC_PROCESS;CHANG_CORE_SERUM_RESPONSE_UP;chr6p21;CYCLIN_D1_KE_.V1_UP;CYCLIN_D1_UP.V1_UP;GARCIA_TARGETS_OF_FLI1_AND_DAX1_DN;GARY_CD5_TARGETS_DN;GCGNNANTTCC_UNKNOWN;GNF2_G22P1;GNF2_RAN;GRADE_COLON_CANCER_UP;GSE15930_NAIVE_VS_48H_IN_VITRO_STIM_IFNAB_CD8_TCELL_DN;GSE17721_LPS_VS_GARDIQUIM…	Acetylation;Completeproteome;Metal-binding;Nucleus;Phosphoprotein;Referenceproteome;Ribonucleoprotein;RNA-binding;Zinc;Zinc-finger
	Vacuolar protein sorting-associated protein 26A	Vps26a	0.00131928	0.13185	+				28.6566	28.7636	28.4301	28.7415	26.7429	26.8809	27.5709	26.658	23.8092	NaN	25.456	24.3452	NaN	NaN	25.0273	26.3662	28.381	28.81	29.0268	28.5359	28.8663	26.9531	26.8429	27.1601	28.7143	NaN	NaN	NaN	26.1735	27.1066	NaN	NaN	Vps29-Vps35-Vps26a complex		cellular process;endosome transport;establishment of localization;establishment of localization in cell;establishment of protein localization;intracellular transport;protein transport;retrograde transport, endosome to Golgi;transport;vacuolar transport;vesicle-mediated transport		cell part;cytoplasmic part;cytosol;endosomal part;endosome;endosome membrane;intracellular membrane-bounded organelle;intracellular organelle;intracellular organelle part;intracellular part;macromolecular complex;membrane;membrane part;membrane-bounded organelle;organelle;organelle membrane;organelle part;protein complex;retromer complex;vesicle		Vps26	ACACTGG,MIR-199A,MIR-199B;ACEVEDO_LIVER_CANCER_UP;BAELDE_DIABETIC_NEPHROPATHY_DN;BOUDOUKHA_BOUND_BY_IGF2BP2;CACCAGC,MIR-138;CACGTG_V$MYC_Q2;CACTTTG,MIR-520G,MIR-520H;CAGCCTC,MIR-485-5P;CGTSACG_V$PAX3_B;chr10q21;CYTOPLASM;CYTOPLASMIC_PART;CYTOSOL;DIAZ_CHRONIC_MEYLOGENOUS_LEUKEMIA_UP;GCAAAAA,MIR-129;GCACTTT,MIR-17-5P,MIR-20A,MIR-106A,MIR-106B,MIR-20B,MIR-519D;GGCACTT,MIR-519E;GSE14308_TH1_VS_NAIVE_…	Alternativesplicing;Completeproteome;Cytoplasm;Endosome;Membrane;Phosphoprotein;Proteintransport;Referenceproteome;Transport
	Dystrobrevin beta	Dtnb	0.00148346	0.138228	+				NaN	NaN	NaN	NaN	25.0128	25.0162	25.6262	25.3936	26.4842	26.233	26.7936	26.3715	24.7125	NaN	NaN	NaN	NaN	24.5689	NaN	NaN	25.7067	25.208	25.6306	25.0648	25.7659	25.2155	25.5362	25.3693	NaN	NaN	NaN	NaN	Brain-derived dystrobrevin-syntrophin complex;Dysbindin-pallidin-muted-beta-dystrobrevin complex;Epithelial utrophin-associated protein complex;Kif5b-Dtnb complex			binding;calcium ion binding;cation binding;ion binding;metal ion binding;transition metal ion binding;zinc ion binding	cell part;cytoplasm;intracellular part;synapse		efhand_1;efhand_2;ZZ	BENPORATH_ES_WITH_H3K27ME3;BONOME_OVARIAN_CANCER_SURVIVAL_SUBOPTIMAL_DEBULKING;BROWNE_HCMV_INFECTION_16HR_UP;BROWNE_HCMV_INFECTION_24HR_UP;CAGGTA_V$AREB6_01;CAGGTG_V$E12_Q6;chr2p23;ENK_UV_RESPONSE_KERATINOCYTE_UP;GGGCGGR_V$SP1_Q6;GSE11924_TH1_VS_TH17_CD4_TCELL_UP;GSE12845_IGD_POS_BLOOD_VS_DARKZONE_GC_TONSIL_BCELL_UP;GSE14308_TH2_VS_TH1_UP;GSE14308_TH2_VS_TH17_UP;GSE17721_0.5H_VS_12H_GARDIQUIMOD_B…	Alternativesplicing;Coiledcoil;Completeproteome;Cytoplasm;Metal-binding;Referenceproteome;Zinc;Zinc-finger
	Prostaglandin F2 receptor negative regulator	Ptgfrn	0.00151403	0.138228	+				26.7543	26.5394	27.4543	27.2711	26.661	26.7738	26.7144	26.2386	24.8491	24.7372	NaN	25.0429	25.8507	26.0142	26.0425	26.4526	27.6344	27.047	27.3095	27.1821	26.9508	26.4919	27.0099	27.084	25.4343	26.257	NaN	26.172	28.1992	27.0411	28.1604	27.5641			cellular component organization;cellular component organization at cellular level;cellular component organization or biogenesis;cellular component organization or biogenesis at cellular level;cellular process;lipid particle organization;organelle organization		cell part;cytoplasmic part;endoplasmic reticulum membrane;endoplasmic reticulum part;Golgi apparatus;integral to membrane;intracellular membrane-bounded organelle;intracellular organelle;intracellular organelle part;intracellular part;intrinsic to membrane;membrane;membrane part;membrane-bounded organelle;organelle;organelle membrane;organelle part		V-set	AACTTT_UNKNOWN;AAGCAAT,MIR-137;ACCATTT,MIR-522;AGTTCTC,MIR-146A,MIR-146B;ATACTGT,MIR-144;BYSTRYKH_HEMATOPOIESIS_STEM_CELL_QTL_TRANS;CAATGCA,MIR-33;CAGCTG_V$AP4_Q5;CAGGTA_V$AREB6_01;CHANGOLKAR_H2AFY_TARGETS_UP;chr1p13;CREIGHTON_ENDOCRINE_THERAPY_RESISTANCE_3;CREIGHTON_ENDOCRINE_THERAPY_RESISTANCE_5;CTTTGCA,MIR-527;CTTTGT_V$LEF1_Q2;DOUGLAS_BMI1_TARGETS_UP;ENGELMANN_CANCER_PROGENITORS_DN;GCACCTT,MIR…	Completeproteome;Disulfidebond;Endoplasmicreticulum;Glycoprotein;Golgiapparatus;Immunoglobulindomain;Membrane;Referenceproteome;Repeat;Signal;Transmembrane;Transmembranehelix
	Ectonucleoside triphosphate diphosphohydrolase 1	Entpd1	0.00156489	0.139894	+				28.0692	27.0124	28.4118	27.9147	29.9768	29.8607	30.0202	30.1524	24.8713	26.7044	25.8299	27.1369	NaN	21.5435	NaN	21.9698	28.2372	28.1013	27.7358	27.7025	29.7537	30.4778	30.3347	30.4253	25.1943	27.273	26.4247	27.4421	NaN	25.5013	NaN	NaN			ATP catabolic process;ATP metabolic process;biological regulation;catabolic process;cell activation;cell surface receptor linked signaling pathway;cellular catabolic process;cellular metabolic process;cellular nitrogen compound catabolic process;cellular nitrogen compound metabolic process;cellular process;cellular response to stimulus;G-protein coupled receptor protein signaling pathway;heterocy…	adenyl nucleotide binding;adenyl ribonucleotide binding;ATP binding;binding;catalytic activity;hydrolase activity;hydrolase activity, acting on acid anhydrides;hydrolase activity, acting on acid anhydrides, in phosphorus-containing anhydrides;nucleoside-diphosphatase activity;nucleoside-triphosphatase activity;nucleotide binding;purine nucleotide binding;purine ribonucleoside triphosphate binding…	basal lamina;cell part;extracellular matrix part;extracellular region part;integral to membrane;intrinsic to membrane;membrane part	Purine metabolism;Pyrimidine metabolism	GDA1_CD39	BENPORATH_NANOG_TARGETS;BENPORATH_OCT4_TARGETS;BLOOD_COAGULATION;BOYLAN_MULTIPLE_MYELOMA_C_D_DN;BREDEMEYER_RAG_SIGNALING_VIA_ATM_NOT_VIA_NFKB_DN;BRUINS_UVC_RESPONSE_VIA_TP53_GROUP_A;CASORELLI_APL_SECONDARY_VS_DE_NOVO_UP;CHEN_METABOLIC_SYNDROM_NETWORK;chr10q23;COAGULATION;DELYS_THYROID_CANCER_UP;FLECHNER_BIOPSY_KIDNEY_TRANSPLANT_REJECTED_VS_OK_UP;GAVIN_FOXP3_TARGETS_CLUSTER_P3;GAVIN_PDE3B_TARGETS;…	ATP-binding;Calcium;Completeproteome;Disulfidebond;Glycoprotein;Hydrolase;Magnesium;Membrane;Nucleotide-binding;Referenceproteome;Transmembrane;Transmembranehelix
	Guanine nucleotide-binding protein G(q) subunit alpha	Gnaq	0.00184736	0.161776	+				29.4085	28.6433	29.3349	28.6644	29.6828	29.2854	29.8714	29.2684	26.9457	26.4102	26.5022	25.9011	23.3366	22.8372	22.8215	24.4013	28.6715	28.7506	28.2478	28.2796	29.6487	29.145	29.4952	29.005	26.8741	27.1636	27.4509	27.1064	24.8686	24.5651	24.8561	23.7852	RGS7-Gbeta5-Galphaq complex	REACT_112621	activation of adenylate cyclase activity;activation of adenylate cyclase activity by G-protein signaling pathway;activation of phospholipase C activity;activation of phospholipase C activity by dopamine receptor signaling pathway;activation of phospholipase C activity by G-protein coupled receptor protein signaling pathway coupled to IP3 second messenger;anatomical structure development;anatomica…	binding;catalytic activity;cation binding;enzyme activator activity;enzyme regulator activity;G-protein beta/gamma-subunit complex binding;G-protein-coupled receptor binding;GTP binding;GTPase activator activity;GTPase activity;GTPase regulator activity;guanyl nucleotide binding;guanyl ribonucleotide binding;hydrolase activity;hydrolase activity, acting on acid anhydrides;hydrolase activity, acti…	cell part;extrinsic to internal side of plasma membrane;extrinsic to membrane;extrinsic to plasma membrane;heterotrimeric G-protein complex;intracellular organelle part;intracellular part;macromolecular complex;membrane;membrane part;nuclear membrane;nuclear part;organelle membrane;organelle part;plasma membrane part;protein complex	African trypanosomiasis;Alzheimer's disease;Amoebiasis;Calcium signaling pathway;Chagas disease (American trypanosomiasis);Endocrine and other factor-regulated calcium reabsorption;Gap junction;Gastric acid secretion;GnRH signaling pathway;Huntington's disease;Long-term depression;Long-term potentiation;Melanogenesis;Pancreatic secretion;Phototransduction - fly;Salivary secretion;Vascular smooth …	G-alpha	AAAYRNCTG_UNKNOWN;ACACTAC,MIR-142-3P;BIOCARTA_AT1R_PATHWAY;BIOCARTA_CALCINEURIN_PATHWAY;BIOCARTA_CCR3_PATHWAY;BIOCARTA_CCR5_PATHWAY;BIOCARTA_CXCR4_PATHWAY;BIOCARTA_GPCR_PATHWAY;BIOCARTA_MYOSIN_PATHWAY;BIOCARTA_PAR1_PATHWAY;BIOCARTA_PYK2_PATHWAY;BIOCARTA_VIP_PATHWAY;BLOOD_COAGULATION;CAMP_UP.V1_DN;CELL_SURFACE_RECEPTOR_LINKED_SIGNAL_TRANSDUCTION_GO_0007166;CHANGOLKAR_H2AFY_TARGETS_UP;chr9q21;COAGU…	3D-structure;Completeproteome;Directproteinsequencing;GTP-binding;Lipoprotein;Magnesium;Membrane;Metal-binding;Nucleotide-binding;Nucleus;Palmitate;Referenceproteome;Transducer
	Vacuolar protein sorting-associated protein 51 homolog	Vps51	0.00193872	0.166381	+				24.9285	23.991	24.9078	24.0968	NaN	23.312	23.794	NaN	NaN	NaN	NaN	NaN	NaN	NaN	NaN	23.7531	24.1679	24.5217	24.8468	24.6448	26.4195	NaN	NaN	NaN	24.2783	NaN	NaN	NaN	NaN	NaN	NaN	NaN			autophagy;catabolic process;cellular catabolic process;cellular metabolic process;cellular process;endosome transport;establishment of localization;establishment of localization in cell;establishment of protein localization;intracellular transport;lipid transport;metabolic process;organic substance transport;protein transport;retrograde transport, endosome to Golgi;transport;vesicle-mediated tran…		cell part;cytoplasmic part;cytoplasmic vesicle part;GARP complex;Golgi apparatus part;intracellular organelle part;intracellular part;macromolecular complex;organelle part;protein complex		Vps51		Alternativesplicing;Coiledcoil;Completeproteome;Golgiapparatus;Lipidtransport;Phosphoprotein;Proteintransport;Referenceproteome;Transport
	Cysteine desulfurase, mitochondrial	Nfs1	0.00209914	0.176616	+				26.2942	26.2627	26.0621	25.773	25.419	25.7511	24.831	25.7895	NaN	NaN	24.8456	NaN	NaN	NaN	25.2091	25.7292	26.1648	25.8473	25.8618	26.0104	25.5355	25.951	26.2364	26.8712	NaN	24.9054	NaN	NaN	NaN	23.5339	NaN	NaN			amine metabolic process;aromatic compound biosynthetic process;biosynthetic process;carboxylic acid metabolic process;cellular amine metabolic process;cellular amino acid metabolic process;cellular aromatic compound metabolic process;cellular biosynthetic process;cellular ketone metabolic process;cellular macromolecule metabolic process;cellular metabolic process;cellular nitrogen compound biosyn…	binding;catalytic activity;cofactor binding;cysteine desulfurase activity;pyridoxal phosphate binding;sulfurtransferase activity;transferase activity;transferase activity, transferring sulfur-containing groups;vitamin B6 binding;vitamin binding	cell part;cytoplasmic part;cytosol;intracellular membrane-bounded organelle;intracellular organelle;intracellular organelle lumen;intracellular organelle part;intracellular part;membrane-bounded organelle;membrane-enclosed lumen;mitochondrial matrix;mitochondrial part;nucleus;organelle;organelle lumen;organelle part	Sulfur relay system;Thiamine metabolism	Aminotran_5	AMINE_METABOLIC_PROCESS;AMINO_ACID_AND_DERIVATIVE_METABOLIC_PROCESS;AMINO_ACID_METABOLIC_PROCESS;BENPORATH_MYC_MAX_TARGETS;BENPORATH_NANOG_TARGETS;BIOPOLYMER_METABOLIC_PROCESS;BIOPOLYMER_MODIFICATION;BONOME_OVARIAN_CANCER_SURVIVAL_OPTIMAL_DEBULKING;BRUINS_UVC_RESPONSE_LATE;CARBOXYLIC_ACID_METABOLIC_PROCESS;CELLULAR_COMPONENT_ASSEMBLY;CELLULAR_MACROMOLECULE_METABOLIC_PROCESS;CELLULAR_PROTEIN_METAB…	Alternativeinitiation;Completeproteome;Cytoplasm;Mitochondrion;Molybdenumcofactorbiosynthesis;Nucleus;Pyridoxalphosphate;Referenceproteome;Transferase;Transitpeptide
	Ankyrin-3	Ank3	0.00223563	0.181348	+				27.9816	27.457	27.8671	28.1927	29.749	29.8595	30.3305	30.0184	29.565	29.1825	29.1023	29.3767	27.8495	27.1804	27.3672	28.2459	27.2425	25.7328	27.6193	27.3755	29.1811	29.3046	29.4526	29.3032	29.3983	28.1385	28.2421	28.0786	NaN	25.2589	24.5084	25.6246			axon guidance;biological regulation;cell cycle cytokinesis;cell cycle process;cellular chemical homeostasis;cellular component assembly;cellular component assembly at cellular level;cellular component organization;cellular component organization at cellular level;cellular component organization or biogenesis;cellular component organization or biogenesis at cellular level;cellular homeostasis;cell…	structural constituent of cytoskeleton;structural molecule activity	axon part;basal plasma membrane;cell junction;cell part;cell projection part;cell-cell contact zone;cell-cell junction;cytoplasmic part;cytoskeleton;initial segment;intercalated disc;intracellular membrane-bounded organelle;intracellular non-membrane-bounded organelle;intracellular organelle;intracellular part;lateral plasma membrane;lysosome;lytic vacuole;membrane;membrane part;membrane-bounded …		Ank;Ank_2;Death;ZU5	AAANWWTGC_UNKNOWN;AACTTT_UNKNOWN;AAGCCAT,MIR-135A,MIR-135B;ACACTAC,MIR-142-3P;BERENJENO_TRANSFORMED_BY_RHOA_DN;BHAT_ESR1_TARGETS_NOT_VIA_AKT1_DN;BLALOCK_ALZHEIMERS_DISEASE_DN;BREDEMEYER_RAG_SIGNALING_VIA_ATM_NOT_VIA_NFKB_DN;BRUINS_UVC_RESPONSE_VIA_TP53_GROUP_A;BURTON_ADIPOGENESIS_2;CAGCAGG,MIR-370;CAGGTG_V$E12_Q6;CAGTATT,MIR-200B,MIR-200C,MIR-429;CATRRAGC_UNKNOWN;CATTGTYY_V$SOX9_B1;CHARAFE_BREAST…	Alternativesplicing;ANKrepeat;Celljunction;Cellmembrane;Completeproteome;Cytoplasm;Cytoskeleton;Isopeptidebond;Lysosome;Membrane;Phosphoprotein;Postsynapticcellmembrane;Referenceproteome;Repeat;Synapse;Ublconjugation
	Ribosome biogenesis protein NSA2 homolog	Nsa2	0.00223991	0.181348	+				NaN	21.876	NaN	20.8992	NaN	NaN	NaN	NaN	23.348	NaN	23.5959	NaN	25.4908	25.3347	26.0778	NaN	22.0537	NaN	21.3134	NaN	NaN	NaN	NaN	NaN	24.3271	24.3594	23.94	NaN	NaN	23.7273	23.5859	NaN			cellular macromolecule metabolic process;cellular metabolic process;cellular nitrogen compound metabolic process;cellular process;macromolecule metabolic process;metabolic process;ncRNA metabolic process;ncRNA processing;nitrogen compound metabolic process;nucleic acid metabolic process;nucleobase-containing compound metabolic process;primary metabolic process;RNA metabolic process;RNA processing…		cell part;intracellular non-membrane-bounded organelle;intracellular organelle;intracellular organelle part;intracellular part;macromolecular complex;non-membrane-bounded organelle;nuclear part;nucleolus;organelle;organelle part;ribonucleoprotein complex		Ribosomal_S8e	BILANGES_RAPAMYCIN_SENSITIVE_VIA_TSC1_AND_TSC2;BILANGES_SERUM_RESPONSE_TRANSLATION;BILANGES_SERUM_SENSITIVE_GENES;BURTON_ADIPOGENESIS_8;chr5q13;CREIGHTON_ENDOCRINE_THERAPY_RESISTANCE_4;GNF2_DAP3;GNF2_EIF3S6;GNF2_FBL;GNF2_MBD4;GNF2_RBBP6;GNF2_ST13;GRADE_COLON_CANCER_UP;GSE10239_MEMORY_VS_DAY4.5_EFF_CD8_TCELL_UP;GSE11864_UNTREATED_VS_CSF1_IN_MAC_UP;GSE11864_UNTREATED_VS_CSF1_PAM3CYS_IN_MAC_UP;GSE12…	Completeproteome;Nucleus;Phosphoprotein;Referenceproteome;Ribonucleoprotein;Ribosomebiogenesis;rRNAprocessing
	Fibrillin-1	Fbn1	0.00239105	0.188529	+	+	Core matrisome	ECM Glycoproteins	26.271	24.4774	24.2751	25.3385	25.8449	24.2066	24.5442	24.529	28.8674	30.2531	30.3173	29.8906	33.6106	33.1608	33.5093	33.4158	22.8018	NaN	21.6448	23.0228	23.6855	25.517	24.0647	25.1703	28.8575	28.7248	28.5623	29.2056	33.6718	32.6924	33.1911	33.1637			anatomical structure development;biological regulation;cellular process;developmental process;extracellular sequestering of receptor ligand;heart development;maintenance of location;maintenance of location in cell;maintenance of protein localization to organelle;maintenance of protein location;maintenance of protein location in cell;maintenance of protein location in extracellular region;negative…	binding;calcium ion binding;cation binding;extracellular matrix structural constituent;ion binding;metal ion binding;structural molecule activity	basement membrane;extracellular matrix part;extracellular region part;extracellular space;fibril;microfibril		cEGF;EGF_CA;TB	AATGTGA,MIR-23A,MIR-23B;ACCAAAG,MIR-9;AKT_UP_MTOR_DN.V1_DN;ANASTASSIOU_CANCER_MESENCHYMAL_TRANSITION_SIGNATURE;ANATOMICAL_STRUCTURE_DEVELOPMENT;ATGTCAC,MIR-489;BANDRES_RESPONSE_TO_CARMUSTIN_MGMT_48HR_DN;BANDRES_RESPONSE_TO_CARMUSTIN_WITHOUT_MGMT_48HR_DN;BASAKI_YBX1_TARGETS_UP;BASEMENT_MEMBRANE;BENPORATH_ES_WITH_H3K27ME3;BENPORATH_SUZ12_TARGETS;BLALOCK_ALZHEIMERS_DISEASE_INCIPIENT_UP;BLALOCK_ALZHE…	Calcium;Completeproteome;Disulfidebond;EGF-likedomain;Extracellularmatrix;Glycoprotein;Phosphoprotein;Referenceproteome;Repeat;Secreted;Signal
	Isoleucine--tRNA ligase, cytoplasmic	Iars	0.00241647	0.188529	+				28.1384	27.6552	27.9835	28.0074	25.5331	26.1482	26.5533	25.5567	NaN	NaN	25.697	24.2179	NaN	NaN	NaN	24.4098	27.7506	27.8714	28.3377	27.5587	26.9657	25.9482	25.8085	25.7139	28.3305	NaN	NaN	NaN	NaN	25.5346	NaN	NaN			amine metabolic process;amino acid activation;biological regulation;carboxylic acid metabolic process;cellular amine metabolic process;cellular amino acid metabolic process;cellular ketone metabolic process;cellular macromolecule metabolic process;cellular metabolic process;cellular nitrogen compound metabolic process;cellular process;isoleucyl-tRNA aminoacylation;macromolecule metabolic process;…	adenyl nucleotide binding;adenyl ribonucleotide binding;aminoacyl-tRNA editing activity;aminoacyl-tRNA ligase activity;ATP binding;binding;carboxylic ester hydrolase activity;catalytic activity;hydrolase activity;hydrolase activity, acting on ester bonds;isoleucine-tRNA ligase activity;ligase activity;ligase activity, forming aminoacyl-tRNA and related compounds;ligase activity, forming carbon-ox…	cell part;cytoplasm;intracellular membrane-bounded organelle;intracellular organelle;intracellular part;membrane-bounded organelle;nucleus;organelle	Aminoacyl-tRNA biosynthesis;Valine, leucine and isoleucine biosynthesis	Anticodon_1;tRNA-synt_1	AMUNDSON_RESPONSE_TO_ARSENITE;BAELDE_DIABETIC_NEPHROPATHY_DN;BLALOCK_ALZHEIMERS_DISEASE_DN;BLUM_RESPONSE_TO_SALIRASIB_UP;BOQUEST_STEM_CELL_CULTURED_VS_FRESH_UP;BOYAULT_LIVER_CANCER_SUBCLASS_G23_UP;CAFFAREL_RESPONSE_TO_THC_24HR_5_UP;CAIRO_HEPATOBLASTOMA_CLASSES_UP;CELL_FRACTION;CHOI_ATL_CHRONIC_VS_ACUTE_DN;chr9q21;COLDREN_GEFITINIB_RESISTANCE_UP;COLLER_MYC_TARGETS_UP;CYTOPLASM;DELPUECH_FOXO3_TARGE…	Aminoacyl-tRNAsynthetase;ATP-binding;Completeproteome;Cytoplasm;Ligase;Nucleotide-binding;Phosphoprotein;Proteinbiosynthesis;Referenceproteome
	Cytochrome P450 20A1	Cyp20a1	0.00253434	0.194194	+				27.1289	26.6982	27.4713	26.8592	26.098	26.5926	26.9156	26.3639	NaN	NaN	25.1085	25.4319	NaN	NaN	NaN	NaN	27.3215	27.5324	27.4949	27.5599	26.7965	26.035	25.8643	26.5595	27.0859	NaN	NaN	NaN	NaN	NaN	NaN	NaN				binding;catalytic activity;cation binding;electron carrier activity;heme binding;ion binding;iron ion binding;metal ion binding;monooxygenase activity;oxidoreductase activity;oxidoreductase activity, acting on paired donors, with incorporation or reduction of molecular oxygen;tetrapyrrole binding;transition metal ion binding	cell part;integral to membrane;intrinsic to membrane;membrane part		p450	CCACACA,MIR-147;chr2q33;CUI_TCF21_TARGETS_2_DN;GINESTIER_BREAST_CANCER_ZNF217_AMPLIFIED_UP;GSE10239_MEMORY_VS_DAY4.5_EFF_CD8_TCELL_DN;GSE10239_MEMORY_VS_KLRG1HIGH_EFF_CD8_TCELL_DN;GSE10239_MEMORY_VS_KLRG1INT_EFF_CD8_TCELL_DN;GSE12845_NAIVE_VS_PRE_GC_TONSIL_BCELL_UP;GSE13485_DAY1_VS_DAY3_YF17D_VACCINE_PBMC_DN;GSE13493_DP_VS_CD8POS_THYMOCYTE_DN;GSE14769_20MIN_VS_360MIN_LPS_BMDM_UP;GSE17974_0.5H_VS_…	Completeproteome;Heme;Iron;Membrane;Metal-binding;Monooxygenase;Oxidoreductase;Referenceproteome;Transmembrane;Transmembranehelix
		Cp	0.0026048	0.194969	+				29.3728	29.2481	29.2316	29.2929	30.1925	30.0251	30.1854	29.8821	29.6822	29.7669	29.879	29.1466	27.9518	28.3373	28.4647	28.3133	30.5149	30.1091	29.9807	29.9826	29.8863	29.995	29.9573	29.8551	29.6392	29.6627	30.234	29.6022	28.3464	29.334	29.0552	28.8246			biological regulation;cation homeostasis;cation transport;cellular cation homeostasis;cellular chemical homeostasis;cellular homeostasis;cellular ion homeostasis;cellular iron ion homeostasis;cellular metal ion homeostasis;cellular process;chemical homeostasis;copper ion transport;establishment of localization;homeostatic process;ion homeostasis;ion transport;iron ion homeostasis;metal ion homeos…	binding;catalytic activity;cation binding;copper ion binding;ferroxidase activity;ion binding;metal ion binding;oxidoreductase activity;oxidoreductase activity, oxidizing metal ions;oxidoreductase activity, oxidizing metal ions, oxygen as acceptor;transition metal ion binding	extracellular region part;extracellular space	Porphyrin and chlorophyll metabolism	Cu-oxidase;Cu-oxidase_2;Cu-oxidase_3	AACTTT_UNKNOWN;ACEVEDO_FGFR1_TARGETS_IN_PROSTATE_CANCER_MODEL_UP;BERENJENO_ROCK_SIGNALING_NOT_VIA_RHOA_UP;BLALOCK_ALZHEIMERS_DISEASE_UP;BONOME_OVARIAN_CANCER_SURVIVAL_OPTIMAL_DEBULKING;BOYLAN_MULTIPLE_MYELOMA_C_D_DN;BOYLAN_MULTIPLE_MYELOMA_PCA1_UP;BYSTRYKH_HEMATOPOIESIS_STEM_CELL_QTL_TRANS;CAHOY_ASTROGLIAL;CAIRO_HEPATOBLASTOMA_DN;CATION_HOMEOSTASIS;CELLULAR_CATION_HOMEOSTASIS;CELLULAR_HOMEOSTASIS…	Completeproteome;Copper;Metal-binding;Oxidoreductase;Referenceproteome
	Protein Hook homolog 3	Hook3	0.00264892	0.194969	+				25.9962	26.4131	26.682	26.4399	25.7244	24.6905	26.0008	24.6348	24.817	NaN	25.2709	NaN	25.0115	NaN	NaN	NaN	26.1113	27.0269	26.8674	26.7729	23.8833	24.2523	NaN	24.0756	26.9334	NaN	NaN	NaN	25.1065	NaN	NaN	NaN			biological regulation;cellular component organization;cellular component organization at cellular level;cellular component organization or biogenesis;cellular component organization or biogenesis at cellular level;cellular localization;cellular macromolecule localization;cellular process;cellular protein localization;cytoplasmic microtubule organization;cytoskeleton organization;developmental pro…		cell part;centriolar satellite;cis-Golgi network;cytoplasmic part;cytoskeletal part;FHF complex;Golgi apparatus;Golgi apparatus part;HOPS complex;intracellular membrane-bounded organelle;intracellular organelle;intracellular organelle part;intracellular part;macromolecular complex;membrane part;membrane-bounded organelle;microtubule;microtubule organizing center part;organelle;organelle part;peri…		HOOK	AAAGGGA,MIR-204,MIR-211;ATTCTTT,MIR-186;BOYLAN_MULTIPLE_MYELOMA_C_D_UP;CATTTCA,MIR-203;CELLULAR_LOCALIZATION;chr8p11;CTGTTAC,MIR-194;CTTTGT_V$LEF1_Q2;CTTTGTA,MIR-524;CYTOPLASM;CYTOPLASMIC_PART;CYTOSKELETAL_PROTEIN_BINDING;CYTOSKELETON_ORGANIZATION_AND_BIOGENESIS;GEORGES_TARGETS_OF_MIR192_AND_MIR215;GGGYGTGNY_UNKNOWN;GOLGI_APPARATUS;GOLGI_APPARATUS_PART;GSE10463_CD40L_AND_VA347_VS_CD40L_IN_DC_UP;G…	Coiledcoil;Completeproteome;Cytoplasm;Cytoskeleton;Golgiapparatus;Microtubule;Phosphoprotein;Proteintransport;Referenceproteome;Transport
	Laminin subunit alpha-1	Lama1	0.00274829	0.194969	+	+	Core matrisome	ECM Glycoproteins	NaN	NaN	NaN	NaN	NaN	NaN	NaN	NaN	NaN	22.6023	23.6634	22.9516	29.7358	28.9975	28.9502	29.1995	NaN	NaN	NaN	NaN	NaN	NaN	NaN	NaN	24.2459	25.0608	24.0462	23.7769	28.2068	29.17	28.1952	27.4265		REACT_127416	anatomical structure morphogenesis;biological adhesion;biological regulation;blood vessel morphogenesis;branching involved in salivary gland morphogenesis;branching morphogenesis of a tube;cell adhesion;cell differentiation;cell projection organization;cell surface receptor linked signaling pathway;cellular component organization;cellular component organization at cellular level;cellular componen…	binding;extracellular matrix structural constituent;glycolipid binding;glycosphingolipid binding;lipid binding;sphingolipid binding;structural molecule activity	cell junction;cell-cell junction;extracellular matrix part;extracellular region part;extracellular space;laminin complex;laminin-1 complex;laminin-3 complex;macromolecular complex;protein complex	Amoebiasis;ECM-receptor interaction;Focal adhesion;Pathways in cancer;Small cell lung cancer;Toxoplasmosis	Laminin_B;Laminin_EGF;Laminin_G_1;Laminin_G_2;Laminin_I;Laminin_II;Laminin_N	ATACCTC,MIR-202;ATF2_S_UP.V1_DN;CATTGTYY_V$SOX9_B1;CELL_PROLIFERATION_GO_0008283;chr18p11;ESC_J1_UP_EARLY.V1_DN;ESC_J1_UP_LATE.V1_UP;ESC_V6.5_UP_EARLY.V1_DN;EXTRACELLULAR_MATRIX_STRUCTURAL_CONSTITUENT;FERREIRA_EWINGS_SARCOMA_UNSTABLE_VS_STABLE_UP;FRIDMAN_SENESCENCE_DN;GCTNWTTGK_UNKNOWN;GGGAGGRR_V$MAZ_Q6;GGGNNTTTCC_V$NFKB_Q6_01;GSE24634_TEFF_VS_TCONV_DAY7_IN_CULTURE_DN;GSE2826_WT_VS_BTK_KO_BCELL_U…	3D-structure;Basementmembrane;Celladhesion;Coiledcoil;Completeproteome;Directproteinsequencing;Disulfidebond;Extracellularmatrix;Glycoprotein;LamininEGF-likedomain;Pyrrolidonecarboxylicacid;Referenceproteome;Repeat;Secreted;Signal
	Stromal cell-derived factor 2-like protein 1	Sdf2l1	0.00277163	0.194969	+				26.3686	26.276	26.2253	26.1609	26.3415	25.6007	26.2855	25.8349	NaN	NaN	NaN	NaN	NaN	NaN	NaN	NaN	25.8296	25.8295	25.7369	26.0002	26.6118	26.3209	26.1894	26.6851	NaN	NaN	NaN	NaN	NaN	NaN	NaN	NaN	(ER)-localized multiprotein complex, Ig heavy chains associated;(ER)-localized multiprotein complex, in absence of Ig heavy chains				cell part;cytoplasmic part;endoplasmic reticulum;endoplasmic reticulum lumen;endoplasmic reticulum part;intracellular membrane-bounded organelle;intracellular organelle;intracellular organelle lumen;intracellular organelle part;intracellular part;membrane;membrane-bounded organelle;membrane-enclosed lumen;organelle;organelle lumen;organelle part		MIR	ACEVEDO_LIVER_TUMOR_VS_NORMAL_ADJACENT_TISSUE_UP;BENPORATH_MYC_MAX_TARGETS;BOYAULT_LIVER_CANCER_SUBCLASS_G2;CHEN_METABOLIC_SYNDROM_NETWORK;chr22q11;DANG_BOUND_BY_MYC;ELVIDGE_HYPOXIA_BY_DMOG_DN;ELVIDGE_HYPOXIA_DN;GARY_CD5_TARGETS_DN;GSE10239_NAIVE_VS_KLRG1HIGH_EFF_CD8_TCELL_DN;GSE11924_TH1_VS_TH2_CD4_TCELL_DN;GSE12845_PRE_GC_VS_DARKZONE_GC_TONSIL_BCELL_UP;GSE13411_NAIVE_VS_MEMORY_BCELL_DN;GSE13411…	Completeproteome;Endoplasmicreticulum;Referenceproteome;Repeat;Signal
	Semaphorin-3E	Sema3e	0.00276869	0.194969	+	+	Matrisome-associated	ECM-affiliated Proteins	NaN	NaN	22.9551	NaN	24.9882	25.2929	25.3527	25.9101	NaN	NaN	NaN	NaN	27.3702	28.0307	28.1671	27.7516	NaN	24.5822	NaN	NaN	24.9257	24.6934	25.0396	24.4764	NaN	NaN	NaN	23.1565	27.9913	28.2752	28.7077	29.3393	Sema3E-PlexinD1 complex;Sema3E-PlexinD1-Nrp1 complex		anatomical structure development;anatomical structure formation involved in morphogenesis;anatomical structure morphogenesis;angiogenesis;biological regulation;branching morphogenesis of a tube;cell differentiation;cell surface receptor linked signaling pathway;cellular component organization;cellular component organization or biogenesis;cellular developmental process;cellular process;cellular re…	receptor activity	cell part;extracellular region;membrane	Axon guidance	ig;Sema	ALK_DN.V1_DN;BHAT_ESR1_TARGETS_NOT_VIA_AKT1_DN;BHAT_ESR1_TARGETS_VIA_AKT1_DN;BMI1_DN.V1_DN;BMI1_DN_MEL18_DN.V1_DN;BRUINS_UVC_RESPONSE_LATE;CAHOY_ASTROCYTIC;chr7q21;CUI_TCF21_TARGETS_2_DN;CUI_TCF21_TARGETS_DN;EXTRACELLULAR_REGION;EXTRACELLULAR_REGION_PART;EXTRACELLULAR_SPACE;GSE11864_CSF1_VS_CSF1_PAM3CYS_IN_MAC_DN;GSE13484_UNSTIM_VS_12H_YF17D_VACCINE_STIM_PBMC_DN;GSE17721_LPS_VS_PAM3CSK4_1H_BMDM_D…	Angiogenesis;Completeproteome;Developmentalprotein;Differentiation;Disulfidebond;Glycoprotein;Immunoglobulindomain;Neurogenesis;Referenceproteome;Secreted;Signal
	ADP-ribosylation factor 4	Arf4	0.0028777	0.196004	+				28.3818	27.9866	27.297	27.7892	26.2939	26.4627	24.5291	25.8118	NaN	NaN	25.349	NaN	22.6148	NaN	NaN	NaN	28.4512	28.3723	28.1508	28.1386	25.0618	23.7599	24.8925	24.4517	NaN	23.8478	23.774	NaN	NaN	24.5073	NaN	24.0239			anatomical structure development;biological regulation;brain development;cell surface receptor linked signaling pathway;cellular process;cellular response to stimulus;developmental process;enzyme linked receptor protein signaling pathway;epidermal growth factor receptor signaling pathway;establishment of localization;establishment of protein localization;intracellular signal transduction;organ de…	binding;GTP binding;guanyl nucleotide binding;guanyl ribonucleotide binding;nucleotide binding;purine nucleotide binding;purine ribonucleoside triphosphate binding;purine ribonucleotide binding;ribonucleotide binding	cell part;cytoplasm;cytoplasmic part;Golgi apparatus;intracellular membrane-bounded organelle;intracellular organelle;intracellular part;membrane;membrane-bounded organelle;organelle;plasma membrane		Arf	ACATATC,MIR-190;ATGTAGC,MIR-221,MIR-222;BENPORATH_MYC_TARGETS_WITH_EBOX;BENPORATH_NANOG_TARGETS;BENPORATH_SOX2_TARGETS;BLALOCK_ALZHEIMERS_DISEASE_DN;BLUM_RESPONSE_TO_SALIRASIB_UP;CAFFAREL_RESPONSE_TO_THC_24HR_5_DN;CAGCTG_V$AP4_Q5;CATTGTYY_V$SOX9_B1;CHEOK_RESPONSE_TO_HD_MTX_DN;chr3p21;CREIGHTON_ENDOCRINE_THERAPY_RESISTANCE_5;DANG_BOUND_BY_MYC;DANG_REGULATED_BY_MYC_DN;DELACROIX_RAR_BOUND_ES;DIAZ_CH…	Completeproteome;ER-Golgitransport;Golgiapparatus;GTP-binding;Lipoprotein;Myristate;Nucleotide-binding;Proteintransport;Referenceproteome;Transport
		Bptf	0.00285685	0.196004	+				NaN	NaN	NaN	NaN	26.754	26.5206	26.4703	26.5478	27.318	27.3591	27.5598	27.6861	NaN	25.9291	25.4569	25.5495	NaN	NaN	NaN	NaN	26.4643	26.742	26.9204	26.6788	27.5654	27.2158	27.6578	27.1387	NaN	NaN	26.6875	NaN			anatomical structure development;anterior/posterior pattern specification;developmental process;embryonic organ development;embryonic placenta development;endoderm development;organ development;pattern specification process;regionalization;tissue development	binding;cation binding;ion binding;metal ion binding;transition metal ion binding;zinc ion binding			Bromodomain;DDT;PHD	AACTTT_UNKNOWN;AATGGAG,MIR-136;ACCTGTTG_UNKNOWN;ANATOMICAL_STRUCTURE_DEVELOPMENT;ATCATGA,MIR-433;ATGAAGG,MIR-205;ATGTCAC,MIR-489;ATPASE_ACTIVITY;ATPASE_ACTIVITY_COUPLED;BASAKI_YBX1_TARGETS_DN;BIDUS_METASTASIS_UP;BILANGES_SERUM_SENSITIVE_VIA_TSC2;BIOPOLYMER_METABOLIC_PROCESS;BONCI_TARGETS_OF_MIR15A_AND_MIR16_1;BRAIN_DEVELOPMENT;CAGGTG_V$E12_Q6;CAGTATT,MIR-200B,MIR-200C,MIR-429;CATTGTYY_V$SOX9_B1;C…	Bromodomain;Completeproteome;Metal-binding;Referenceproteome;Zinc;Zinc-finger
	Apolipoprotein A-IV	Apoa4	0.00339132	0.198477	+				30.1397	30.8133	29.5164	30.6046	29.004	29.0812	28.6775	28.6447	23.7431	24.3672	24.767	22.9811	27.413	27.867	27.7109	27.7889	30.6794	30.6578	30.5383	31.0492	28.8398	28.3955	28.4622	28.726	26.6899	NaN	24.9547	25.5894	28.5474	28.1367	29.2379	28.8476			alcohol metabolic process;amine metabolic process;biological adhesion;biological regulation;catabolic process;cell adhesion;cell-cell adhesion;cellular amine metabolic process;cellular biogenic amine metabolic process;cellular catabolic process;cellular component assembly;cellular component organization;cellular component organization or biogenesis;cellular lipid metabolic process;cellular macrom…	alcohol binding;amine binding;antioxidant activity;binding;cation binding;cell surface binding;cholesterol transporter activity;copper ion binding;enzyme activator activity;enzyme regulator activity;eukaryotic cell surface binding;ion binding;lipid binding;lipid transporter activity;metal ion binding;phosphatidylcholine binding;phosphatidylcholine-sterol O-acyltransferase activator activity;phosp…	cell part;cell surface;chylomicron;cytoplasmic part;cytosol;extracellular region part;extracellular space;high-density lipoprotein particle;intracellular part;macromolecular complex;plasma lipoprotein particle;protein-lipid complex;triglyceride-rich lipoprotein particle;very-low-density lipoprotein particle	Fat digestion and absorption;Vitamin digestion and absorption	Apolipoprotein	ACEVEDO_NORMAL_TISSUE_ADJACENT_TO_LIVER_TUMOR_DN;ANTIOXIDANT_ACTIVITY;BAUS_TFF2_TARGETS_UP;BRCA1_DN.V1_DN;BRUINS_UVC_RESPONSE_VIA_TP53_GROUP_A;CADWELL_ATG16L1_TARGETS_UP;CATABOLIC_PROCESS;CATION_BINDING;CELL_CELL_ADHESION;CELLULAR_CATABOLIC_PROCESS;CELLULAR_COMPONENT_ASSEMBLY;CELLULAR_MACROMOLECULE_METABOLIC_PROCESS;CELLULAR_PROTEIN_METABOLIC_PROCESS;CHEMICAL_HOMEOSTASIS;chr11q23;COPPER_ION_BINDI…	Chylomicron;Completeproteome;HDL;Lipidtransport;Polymorphism;Referenceproteome;Repeat;Secreted;Signal;Transport
	Apolipoprotein O-like	Apool	0.00334612	0.198477	+				28.092	28.1332	28.2301	27.3359	29.7477	30.1454	28.9237	28.8725	24.7295	25.3357	25.1863	24.4335	23.4252	24.512	23.0847	23.7109	27.4962	27.5924	27.2308	27.175	28.8398	29.8944	30.2218	30.067	26.6353	26.4884	27.3583	26.1424	23.3317	23.4161	NaN	24.9297					cell part;cytoplasmic part;extracellular region;intracellular organelle part;intracellular part;membrane;mitochondrial inner membrane;mitochondrial membrane;mitochondrial part;organelle inner membrane;organelle membrane;organelle part		ApoO	BASAKI_YBX1_TARGETS_DN;chrxq21;ENK_UV_RESPONSE_EPIDERMIS_DN;GAL_LEUKEMIC_STEM_CELL_DN;GATAAGR_V$GATA_C;GINESTIER_BREAST_CANCER_ZNF217_AMPLIFIED_UP;GRAESSMANN_APOPTOSIS_BY_DOXORUBICIN_DN;GSE14000_UNSTIM_VS_16H_LPS_DC_TRANSLATED_RNA_UP;GSE1460_NAIVE_CD4_TCELL_ADULT_BLOOD_VS_THYMIC_STROMAL_CELL_DN;GSE15324_ELF4_KO_VS_WT_ACTIVATED_CD8_TCELL_UP;GSE17721_LPS_VS_CPG_12H_BMDM_UP;GSE17721_LPS_VS_GARDIQUIM…	Completeproteome;Glycoprotein;Referenceproteome;Secreted;Signal
		Dhx16	0.00324119	0.198477	+				24.5889	NaN	25.3184	NaN	25.0127	24.9513	24.6985	24.8918	25.3596	25.4476	24.8351	25.1264	NaN	NaN	NaN	NaN	NaN	NaN	NaN	NaN	25.12	25.3055	25.0402	24.6062	23.9903	NaN	NaN	24.3233	NaN	24.6065	NaN	NaN				adenyl nucleotide binding;adenyl ribonucleotide binding;ATP binding;ATPase activity;ATPase activity, coupled;ATP-dependent helicase activity;binding;catalytic activity;helicase activity;hydrolase activity;hydrolase activity, acting on acid anhydrides;hydrolase activity, acting on acid anhydrides, in phosphorus-containing anhydrides;nucleic acid binding;nucleoside-triphosphatase activity;nucleotid…	cell part;intracellular membrane-bounded organelle;intracellular organelle;intracellular part;membrane-bounded organelle;nucleus;organelle	Spliceosome	DEAD;HA2;Helicase_C;OB_NTP_bind	ACEVEDO_LIVER_CANCER_UP;ACEVEDO_LIVER_TUMOR_VS_NORMAL_ADJACENT_TISSUE_UP;BANDRES_RESPONSE_TO_CARMUSTIN_MGMT_24HR_DN;BANDRES_RESPONSE_TO_CARMUSTIN_MGMT_48HR_DN;BIOPOLYMER_METABOLIC_PROCESS;chr6p21;GINESTIER_BREAST_CANCER_20Q13_AMPLIFICATION_DN;GSE11864_UNTREATED_VS_CSF1_IFNG_IN_MAC_DN;GSE12845_IGD_POS_VS_NEG_BLOOD_BCELL_UP;GSE13229_IMM_VS_INTMATURE_NKCELL_DN;GSE13306_RA_VS_UNTREATED_TREG_DN;GSE140…	ATP-binding;Completeproteome;Helicase;Hydrolase;Nucleotide-binding;Referenceproteome
	Glutathione peroxidase 1	Gpx1	0.00344384	0.198477	+				29.7535	29.8324	29.3689	29.6004	28.305	28.9995	29.1181	29.1639	29.4096	29.4816	30.0105	29.2085	28.4924	28.3369	28.3108	28.4475	30.4693	29.6196	29.8998	29.8216	28.2998	28.4094	28.2581	29.0103	27.5832	28.9115	27.754	28.9458	28.3802	28.5292	28.8708	28.0851			acylglycerol metabolic process;amine metabolic process;anatomical structure development;anatomical structure formation involved in morphogenesis;anatomical structure morphogenesis;angiogenesis;angiogenesis involved in wound healing;apoptotic mitochondrial changes;biological regulation;blood vessel endothelial cell migration;carboxylic acid metabolic process;catabolic process;cell development;cell…	antioxidant activity;catalytic activity;endopeptidase inhibitor activity;endopeptidase regulator activity;enzyme inhibitor activity;enzyme regulator activity;glutathione peroxidase activity;oxidoreductase activity;oxidoreductase activity, acting on peroxide as acceptor;peptidase inhibitor activity;peptidase regulator activity;peroxidase activity	cell part;cytoplasmic part;intracellular membrane-bounded organelle;intracellular organelle;intracellular part;membrane-bounded organelle;mitochondrion;organelle	Arachidonic acid metabolism;Glutathione metabolism	GSHPx	AAAYWAACM_V$HFH4_01;AACTTT_UNKNOWN;ACEVEDO_METHYLATED_IN_LIVER_CANCER_DN;ANTI_APOPTOSIS;APOPTOSIS_GO;APOPTOTIC_MITOCHONDRIAL_CHANGES;APOPTOTIC_PROGRAM;ASTIER_INTEGRIN_SIGNALING;BIOCARTA_FREE_PATHWAY;BROWNE_HCMV_INFECTION_24HR_DN;BYSTRYKH_HEMATOPOIESIS_STEM_CELL_QTL_TRANS;CACGTG_V$MYC_Q2;CAGCTG_V$AP4_Q5;CAGGTG_V$E12_Q6;CELL_DEVELOPMENT;CELL_PROLIFERATION_GO_0008283;CELLULAR_HOMEOSTASIS;CGGTGTG,MIR…	Acetylation;Completeproteome;Cytoplasm;Oxidoreductase;Peroxidase;Phosphoprotein;Referenceproteome;Selenocysteine
	Estradiol 17-beta-dehydrogenase 8	H2-Ke6;Hsd17b8	0.00351533	0.198477	+				26.0111	26.4224	25.7091	25.9535	NaN	23.8591	23.63	24.8095	NaN	NaN	NaN	NaN	NaN	NaN	NaN	NaN	25.6459	25.6408	25.4198	25.5817	24.5139	25.2825	25.556	25.7126	NaN	NaN	NaN	NaN	NaN	NaN	NaN	NaN			androgen metabolic process;biological regulation;biosynthetic process;carboxylic acid biosynthetic process;carboxylic acid metabolic process;cellular biosynthetic process;cellular hormone metabolic process;cellular ketone metabolic process;cellular lipid metabolic process;cellular metabolic process;cellular process;estrogen biosynthetic process;estrogen metabolic process;fatty acid biosynthetic p…	3-hydroxyacyl-CoA dehydrogenase activity;catalytic activity;estradiol 17-beta-dehydrogenase activity;oxidoreductase activity;oxidoreductase activity, acting on CH-OH group of donors;oxidoreductase activity, acting on the CH-OH group of donors, NAD or NADP as acceptor;steroid dehydrogenase activity;steroid dehydrogenase activity, acting on the CH-OH group of donors, NAD or NADP as acceptor;testost…	cell part;cytoplasmic part;envelope;intracellular organelle lumen;intracellular organelle part;intracellular part;membrane;membrane-enclosed lumen;mitochondrial envelope;mitochondrial matrix;mitochondrial part;organelle envelope;organelle lumen;organelle part;plasma membrane	Steroid hormone biosynthesis	adh_short	ACEVEDO_LIVER_TUMOR_VS_NORMAL_ADJACENT_TISSUE_UP;AKL_HTLV1_INFECTION_UP;BASSO_CD40_SIGNALING_DN;CAGCTG_V$AP4_Q5;CCTGCTG,MIR-214;chr6p21;CTTTGT_V$LEF1_Q2;DAZARD_RESPONSE_TO_UV_SCC_UP;DEURIG_T_CELL_PROLYMPHOCYTIC_LEUKEMIA_UP;DODD_NASOPHARYNGEAL_CARCINOMA_UP;GARY_CD5_TARGETS_UP;GATTGGY_V$NFY_Q6_01;GCANCTGNY_V$MYOD_Q6;GGGAGGRR_V$MAZ_Q6;GGGYGTGNY_UNKNOWN;GOLDRATH_EFF_VS_MEMORY_CD8_TCELL_DN;GOLDRATH_NA…	Acetylation;Alternativesplicing;Completeproteome;Fattyacidbiosynthesis;Fattyacidmetabolism;Lipidbiosynthesis;Lipidmetabolism;Mitochondrion;NAD;Oxidoreductase;Referenceproteome;Steroidbiosynthesis
	Beta-hexosaminidase subunit beta	Hexb	0.00348823	0.198477	+				27.9836	27.8536	28.0443	27.8942	27.3898	26.5126	27.0909	26.871	NaN	NaN	24.6837	NaN	NaN	NaN	NaN	24.7469	27.6705	27.8523	28.1982	27.8613	26.2865	26.6587	26.5763	27.2748	NaN	NaN	26.2713	NaN	NaN	25.8877	NaN	NaN			amine metabolic process;aminoglycan metabolic process;anatomical structure development;astrocyte cell migration;axon ensheathment;behavior;biological regulation;biosynthetic process;calcium ion homeostasis;carbohydrate catabolic process;carbohydrate metabolic process;catabolic process;cation homeostasis;cell migration;cell motility;cellular biosynthetic process;cellular calcium ion homeostasis;ce…	beta-N-acetylhexosaminidase activity;binding;catalytic activity;hexosaminidase activity;hydrolase activity;hydrolase activity, acting on glycosyl bonds;hydrolase activity, hydrolyzing O-glycosyl compounds;identical protein binding;protein binding;protein dimerization activity;protein homodimerization activity	acrosomal vesicle;cell part;cytoplasmic membrane-bounded vesicle;cytoplasmic part;cytoplasmic vesicle;intracellular membrane-bounded organelle;intracellular organelle;intracellular part;lysosome;lytic vacuole;membrane;membrane-bounded organelle;membrane-bounded vesicle;organelle;stored secretory granule;vacuole;vesicle	Amino sugar and nucleotide sugar metabolism;Glycosaminoglycan degradation;Glycosphingolipid biosynthesis - ganglio series;Glycosphingolipid biosynthesis - globo series;Lysosome;Other glycan degradation	Glyco_hydro_20;Glyco_hydro_20b	APPEL_IMATINIB_RESPONSE;BLALOCK_ALZHEIMERS_DISEASE_DN;BROWN_MYELOID_CELL_DEVELOPMENT_UP;CHEN_METABOLIC_SYNDROM_NETWORK;chr5q13;COLINA_TARGETS_OF_4EBP1_AND_4EBP2;CORDENONSI_YAP_CONSERVED_SIGNATURE;DAZARD_RESPONSE_TO_UV_NHEK_UP;GRAESSMANN_APOPTOSIS_BY_DOXORUBICIN_UP;GRAESSMANN_RESPONSE_TO_MC_AND_DOXORUBICIN_UP;GSE10325_BCELL_VS_MYELOID_DN;GSE10325_CD4_TCELL_VS_MYELOID_DN;GSE10325_LUPUS_BCELL_VS_LUP…	Completeproteome;Disulfidebond;Glycoprotein;Glycosidase;Hydrolase;Lysosome;Referenceproteome;Signal
	Integrin beta-1	Itgb1	0.00315279	0.198477	+				31.4917	31.1367	31.5601	31.4238	32.1717	32.0553	32.1205	32.0349	31.7489	32.0553	32.4553	31.7784	30.4448	30.7498	30.4467	30.4287	31.7497	31.1913	31.2295	31.3714	31.9394	31.7852	31.7582	31.81	31.3645	31.6713	32.1162	31.4358	30.6461	31.0123	31.5447	31.2515	Itga4-Itgb1-Adam2 complex;Itga9-Itgb1-Thbs1 complex;Itga-Itgb1-Ppap2b complex;Itgb1-Rap1a-Prkd1 complex;OAP-1-OSP/claudin-11-ITGB1 complex	REACT_127416	actin cytoskeleton organization;actin filament-based process;actomyosin structure organization;anatomical structure homeostasis;biological adhesion;biological regulation;blood vessel endothelial cell migration;calcium ion homeostasis;calcium-independent cell-matrix adhesion;cardiac cell differentiation;cardiac muscle cell differentiation;cation homeostasis;cell adhesion;cell adhesion mediated by …	binding;cation binding;ion binding;metal ion binding;peptide binding;receptor activity	acrosomal vesicle;adherens junction;alpha3-beta1 integrin complex;alpha9-beta1 integrin complex;anchoring junction;basement membrane;cell junction;cell part;cell projection membrane;cell projection part;cell-cell contact zone;cell-cell junction;cell-substrate adherens junction;cell-substrate junction;cytoplasmic membrane-bounded vesicle;cytoplasmic part;cytoplasmic vesicle;external side of plasma…	Arrhythmogenic right ventricular cardiomyopathy (ARVC);Axon guidance;Bacterial invasion of epithelial cells;Cell adhesion molecules (CAMs);Dilated cardiomyopathy;ECM-receptor interaction;Focal adhesion;Hypertrophic cardiomyopathy (HCM);Leishmaniasis;Leukocyte transendothelial migration;Pathogenic Escherichia coli infection;Pathways in cancer;Phagosome;Regulation of actin cytoskeleton;Shigellosis;…	EGF_2;Integrin_b_cyt;Integrin_B_tail;Integrin_beta	ABDELMOHSEN_ELAVL4_TARGETS;AKL_HTLV1_INFECTION_DN;AMUNDSON_POOR_SURVIVAL_AFTER_GAMMA_RADIATION_2G;ATGTACA,MIR-493;BENPORATH_MYC_TARGETS_WITH_EBOX;BENPORATH_NANOG_TARGETS;BIOCARTA_AGR_PATHWAY;BIOCARTA_BCELLSURVIVAL_PATHWAY;BIOCARTA_ECM_PATHWAY;BIOCARTA_EPHA4_PATHWAY;BIOCARTA_ERK_PATHWAY;BIOCARTA_INTEGRIN_PATHWAY;BIOCARTA_LAIR_PATHWAY;BIOCARTA_LYM_PATHWAY;BIOCARTA_MCALPAIN_PATHWAY;BIOCARTA_MET_PATH…	Acetylation;Celladhesion;Cellmembrane;Completeproteome;Disulfidebond;Glycoprotein;Integrin;Magnesium;Membrane;Metal-binding;Phosphoprotein;Receptor;Referenceproteome;Repeat;Signal;Transmembrane;Transmembranehelix
	Alpha-2-macroglobulin receptor-associated protein	Lrpap1	0.00316893	0.198477	+				29.1354	28.9024	28.8772	29.0167	29.0042	28.6606	28.6159	27.6499	22.8476	23.8305	NaN	23.6858	24.1503	NaN	NaN	NaN	28.2128	29.0845	28.4804	28.8871	28.6464	28.0334	28.4942	27.8808	25.0268	24.9543	24.1355	24.4592	NaN	NaN	NaN	NaN			biological regulation;negative regulation of binding;negative regulation of biological process;negative regulation of lipoprotein particle clearance;negative regulation of molecular function;negative regulation of multicellular organismal process;negative regulation of protein binding;negative regulation of very-low-density lipoprotein particle clearance;regulation of binding;regulation of biolog…	binding;carbohydrate binding;glycosaminoglycan binding;heparin binding;lipoprotein particle receptor binding;low-density lipoprotein particle receptor binding;pattern binding;polysaccharide binding;protein binding;receptor binding	cell part;cell surface;cytoplasmic part;endoplasmic reticulum;endoplasmic reticulum lumen;endoplasmic reticulum part;extracellular region;intracellular membrane-bounded organelle;intracellular organelle;intracellular organelle lumen;intracellular organelle part;intracellular part;membrane;membrane-bounded organelle;membrane-enclosed lumen;organelle;organelle lumen;organelle part;plasma membrane;r…		Alpha-2-MRAP_C;Alpha-2-MRAP_N	ACEVEDO_METHYLATED_IN_LIVER_CANCER_DN;ALONSO_METASTASIS_UP;CALCIUM_ION_BINDING;CARBOHYDRATE_BINDING;CATION_BINDING;CELL_PROLIFERATION_GO_0008283;CELLULAR_MACROMOLECULE_METABOLIC_PROCESS;CELLULAR_PROTEIN_METABOLIC_PROCESS;CHEMNITZ_RESPONSE_TO_PROSTAGLANDIN_E2_DN;CHOW_RASSF1_TARGETS_DN;chr4p16;CREIGHTON_ENDOCRINE_THERAPY_RESISTANCE_3;CREIGHTON_ENDOCRINE_THERAPY_RESISTANCE_5;DAVICIONI_TARGETS_OF_PAX…	Coiledcoil;Completeproteome;Cytoplasm;Directproteinsequencing;Endoplasmicreticulum;Glycoprotein;Heparin-binding;Referenceproteome;Signal
	Plexin-A1	Plxna1	0.00317927	0.198477	+	+	Matrisome-associated	ECM-affiliated Proteins	25.108	24.3944	25.4599	24.6759	25.2028	24.7808	25.0184	24.6393	NaN	NaN	NaN	NaN	24.2528	24.2601	NaN	23.9129	25.7714	25.0887	25.3258	25.3576	25.0796	23.8177	24.4712	24.0783	24.4614	23.8586	24.7322	NaN	25.7411	24.9832	25.0586	NaN	PlexinA1-PlexinB1 complex	REACT_127416	anatomical structure development;anatomical structure morphogenesis;axon guidance;biological regulation;cell development;cellular developmental process;cellular process;central nervous system neuron development;chemotaxis;developmental process;dichotomous subdivision of an epithelial terminal unit;dichotomous subdivision of terminal units involved in salivary gland branching;forebrain neuron deve…	molecular transducer activity;receptor activity;semaphorin receptor activity;signal transducer activity;signaling receptor activity;transmembrane signaling receptor activity	cell part;cytoplasm;integral to membrane;intracellular;intracellular membrane-bounded organelle;intracellular organelle;intracellular part;intrinsic to membrane;membrane;membrane part;membrane-bounded organelle;nucleus;organelle;plasma membrane	Axon guidance	Plexin_cytopl;PSI;Sema;TIG	AAGCACT,MIR-520F;AGCACTT,MIR-93,MIR-302A,MIR-302B,MIR-302C,MIR-302D,MIR-372,MIR-373,MIR-520E,MIR-520A,MIR-526B,MIR-520B,MIR-520C,MIR-520D;AGGAGTG,MIR-483;BUYTAERT_PHOTODYNAMIC_THERAPY_STRESS_UP;CHANDRAN_METASTASIS_UP;CHARAFE_BREAST_CANCER_LUMINAL_VS_BASAL_UP;CHARAFE_BREAST_CANCER_LUMINAL_VS_MESENCHYMAL_UP;chr3q21;chrxq28;CTCAGGG,MIR-125B,MIR-125A;CTTTGT_V$LEF1_Q2;DACOSTA_UV_RESPONSE_VIA_ERCC3_TTD…	3D-structure;Alternativesplicing;Cellmembrane;Coiledcoil;Completeproteome;Disulfidebond;Glycoprotein;Membrane;Phosphoprotein;Receptor;Referenceproteome;Repeat;Signal;Transmembrane;Transmembranehelix
	Serine/threonine-protein phosphatase 6 regulatory subunit 1	Ppp6r1	0.00314454	0.198477	+				25.9061	25.8999	25.978	25.8639	NaN	NaN	NaN	NaN	NaN	NaN	25.328	NaN	NaN	NaN	NaN	NaN	NaN	26.0975	26.0982	25.7859	NaN	NaN	NaN	NaN	26.4305	NaN	NaN	NaN	25.5215	NaN	NaN	NaN			biological regulation;regulation of biological process;regulation of catalytic activity;regulation of cellular metabolic process;regulation of cellular process;regulation of dephosphorylation;regulation of hydrolase activity;regulation of metabolic process;regulation of molecular function;regulation of phosphatase activity;regulation of phosphate metabolic process;regulation of phosphoprotein pho…	binding;enzyme binding;phosphatase binding;protein binding;protein phosphatase binding	cell part;cytoplasm;intracellular membrane-bounded organelle;intracellular organelle;intracellular part;membrane-bounded organelle;nucleus;organelle		SAPS	AMUNDSON_POOR_SURVIVAL_AFTER_GAMMA_RADIATION_2G;AMUNDSON_POOR_SURVIVAL_AFTER_GAMMA_RADIATION_8G;chr19q13;DODD_NASOPHARYNGEAL_CARCINOMA_UP;GHANDHI_DIRECT_IRRADIATION_UP;GSE12845_IGD_NEG_BLOOD_VS_PRE_GC_TONSIL_BCELL_DN;GSE13484_UNSTIM_VS_3H_YF17D_VACCINE_STIM_PBMC_UP;GSE13485_DAY1_VS_DAY21_YF17D_VACCINE_PBMC_UP;GSE14308_TH17_VS_NAIVE_CD4_TCELL_UP;GSE1460_NAIVE_CD4_TCELL_CORD_BLOOD_VS_THYMIC_STROMAL…	Completeproteome;Cytoplasm;Phosphoprotein;Referenceproteome
	Pre-mRNA-processing factor 6	Prpf6	0.00322484	0.198477	+				24.0846	22.3149	23.1575	22.7245	30.3778	30.5188	30.1688	30.9906	27.8764	27.1588	28.2742	27.9408	27.1263	27.7309	27.4381	27.3122	24.7284	24.849	22.232	24.2455	29.6096	30.6119	30.3383	30.3778	29.175	28.0493	27.9517	28.0436	24.6943	24.598	26.9035	25.4892			biological regulation;cellular macromolecule metabolic process;cellular metabolic process;cellular nitrogen compound metabolic process;cellular process;localization;macromolecule localization;macromolecule metabolic process;metabolic process;mRNA metabolic process;mRNA processing;nitrogen compound metabolic process;nuclear mRNA splicing, via spliceosome;nucleic acid metabolic process;nucleobase-c…	androgen receptor binding;binding;hormone receptor binding;nuclear hormone receptor binding;nucleic acid binding;protein binding;protein binding transcription factor activity;receptor binding;ribonucleoprotein binding;RNA binding;steroid hormone receptor binding;transcription coactivator activity;transcription cofactor activity;transcription factor binding transcription factor activity	catalytic step 2 spliceosome;cell part;intracellular membrane-bounded organelle;intracellular organelle;intracellular organelle part;intracellular part;macromolecular complex;membrane-bounded organelle;nuclear body;nuclear part;nuclear speck;nucleoplasm part;nucleus;organelle;organelle part;ribonucleoprotein complex;small nuclear ribonucleoprotein complex;spliceosomal complex;U4/U6 snRNP;U4/U6 x …	Spliceosome	PRP1_N;TPR_8	AGUIRRE_PANCREATIC_CANCER_COPY_NUMBER_UP;BIOPOLYMER_METABOLIC_PROCESS;BLALOCK_ALZHEIMERS_DISEASE_UP;BMI1_DN.V1_DN;CAIRO_HEPATOBLASTOMA_CLASSES_UP;chr20q13;EGFR_UP.V1_DN;GRADE_COLON_CANCER_UP;GSE11864_CSF1_IFNG_VS_CSF1_IFNG_PAM3CYS_IN_MAC_UP;GSE11924_TFH_VS_TH2_CD4_TCELL_UP;GSE13738_RESTING_VS_TCR_ACTIVATED_CD4_TCELL_DN;GSE13738_TCR_VS_BYSTANDER_ACTIVATED_CD4_TCELL_UP;GSE17721_12H_VS_24H_GARDIQUIM…	Alternativesplicing;Completeproteome;mRNAprocessing;mRNAsplicing;Nucleus;Phosphoprotein;Referenceproteome;Repeat;Spliceosome
	Dipeptidyl peptidase 3	Dpp3	0.00364382	0.20306					29.3157	29.0756	28.4782	28.9004	23.5641	24.1436	24.6312	22.9855	NaN	NaN	NaN	NaN	NaN	NaN	NaN	NaN	28.9778	29.0939	29.599	28.8359	22.5608	21.9888	22.8367	21.926	24.6317	NaN	NaN	NaN	NaN	NaN	NaN	NaN			macromolecule metabolic process;metabolic process;primary metabolic process;protein metabolic process;proteolysis	aminopeptidase activity;binding;catalytic activity;cation binding;dipeptidyl-peptidase activity;exopeptidase activity;hydrolase activity;ion binding;metal ion binding;metallopeptidase activity;peptidase activity;peptidase activity, acting on L-amino acid peptides;transition metal ion binding;zinc ion binding	cell part;cytoplasm;intracellular membrane-bounded organelle;intracellular organelle;intracellular part;membrane;membrane-bounded organelle;nucleus;organelle;plasma membrane			BENPORATH_SOX2_TARGETS;CACTGCC,MIR-34A,MIR-34C,MIR-449;CAGCTG_V$AP4_Q5;CELLULAR_MACROMOLECULE_METABOLIC_PROCESS;CELLULAR_PROTEIN_METABOLIC_PROCESS;chr11q12;CTACCTC,LET-7A,LET-7B,LET-7C,LET-7D,LET-7E,LET-7F,MIR-98,LET-7G,LET-7I;DIAZ_CHRONIC_MEYLOGENOUS_LEUKEMIA_UP;ENK_UV_RESPONSE_EPIDERMIS_UP;GGGCGGR_V$SP1_Q6;GSE12845_IGD_POS_BLOOD_VS_PRE_GC_TONSIL_BCELL_DN;GSE1460_INTRATHYMIC_T_PROGENITOR_VS_NAIV…	Aminopeptidase;Completeproteome;Cytoplasm;Hydrolase;Metal-binding;Metalloprotease;Protease;Referenceproteome;Zinc
	Coiled-coil-helix-coiled-coil-helix domain-containing protein 3, mitochondrial	Chchd3	0.00378372	0.205518					27.9756	27.9505	27.7535	27.9903	29.4041	30.7765	29.6181	29.4898	26.0662	26.8437	24.1048	25.3433	23.1845	24.1501	24.8478	22.6664	27.1356	27.4381	27.3008	27.2445	30.1825	29.6755	29.8609	30.2163	28.1524	26.4193	28.042	27.3364	24.5324	25.3901	25.456	25.2125			cellular component organization;cellular component organization at cellular level;cellular component organization or biogenesis;cellular component organization or biogenesis at cellular level;cellular membrane fusion;cellular membrane organization;cellular process;inner mitochondrial membrane organization;membrane fusion;membrane organization;mitochondrial fusion;mitochondrial membrane organizati…	binding;enzyme binding;phosphatase binding;protein binding;protein complex scaffold;structural molecule activity	cell part;cytoplasmic part;intracellular membrane-bounded organelle;intracellular organelle;intracellular organelle part;intracellular part;membrane;membrane-bounded organelle;mitochondrial inner membrane;mitochondrial membrane;mitochondrial part;nucleus;organelle;organelle inner membrane;organelle membrane;organelle part		DUF737	ACCTGTTG_UNKNOWN;ACEVEDO_LIVER_CANCER_UP;BRUINS_UVC_RESPONSE_LATE;BURTON_ADIPOGENESIS_6;CAGGTG_V$E12_Q6;CASORELLI_ACUTE_PROMYELOCYTIC_LEUKEMIA_DN;chr7q33;CHUNG_BLISTER_CYTOTOXICITY_UP;CYTOPLASM;CYTOPLASMIC_PART;DODD_NASOPHARYNGEAL_CARCINOMA_DN;GARCIA_TARGETS_OF_FLI1_AND_DAX1_DN;GATTGGY_V$NFY_Q6_01;GGGCGGR_V$SP1_Q6;GNF2_HAT1;GNF2_PA2G4;GNF2_RRM1;GRAESSMANN_APOPTOSIS_BY_DOXORUBICIN_DN;GSE11924_TH1_…	Acetylation;Completeproteome;Cytoplasm;Directproteinsequencing;Lipoprotein;Membrane;Mitochondrion;Mitochondrioninnermembrane;Myristate;Nucleus;Phosphoprotein;Referenceproteome;Repressor;Transcription;Transcriptionregulation
	60S acidic ribosomal protein P1	Rplp1	0.0037639	0.205518					27.5683	27.5723	27.9215	27.9435	28.2305	29.0748	29.1752	28.7402	28.0389	27.8104	28.0729	27.5042	NaN	NaN	NaN	NaN	27.813	27.9368	28.4784	28.5164	28.5675	27.7962	28.3245	29.2343	27.1727	26.1189	26.9085	26.7246	NaN	NaN	NaN	NaN			biosynthetic process;cellular biosynthetic process;cellular macromolecule biosynthetic process;cellular macromolecule metabolic process;cellular metabolic process;cellular process;macromolecule biosynthetic process;macromolecule metabolic process;metabolic process;translational elongation	structural constituent of ribosome;structural molecule activity	cell part;cytoplasmic part;intracellular non-membrane-bounded organelle;intracellular organelle;intracellular part;macromolecular complex;non-membrane-bounded organelle;organelle;ribonucleoprotein complex;ribosome	Ribosome	Ribosomal_60s	ACEVEDO_LIVER_CANCER_UP;ACEVEDO_NORMAL_TISSUE_ADJACENT_TO_LIVER_TUMOR_UP;BASSO_HAIRY_CELL_LEUKEMIA_DN;BENPORATH_MYC_MAX_TARGETS;BENPORATH_NANOG_TARGETS;BENPORATH_SOX2_TARGETS;BYSTROEM_CORRELATED_WITH_IL5_UP;BYSTRYKH_HEMATOPOIESIS_STEM_CELL_AND_BRAIN_QTL_TRANS;CHNG_MULTIPLE_MYELOMA_HYPERPLOID_UP;chr15q22;DIAZ_CHRONIC_MEYLOGENOUS_LEUKEMIA_DN;GATTGGY_V$NFY_Q6_01;GCM_TPT1;GNF2_GLTSCR2;GNF2_TPT1;GOLDR…	Completeproteome;Phosphoprotein;Referenceproteome;Ribonucleoprotein;Ribosomalprotein
	Profilin-1	Pfn1	0.00394542	0.209024					31.9407	32.0215	31.9548	31.9418	29.5481	29.7726	29.6887	29.5017	26.5524	26.5498	25.7726	26.3357	27.9046	28.74	28.8044	28.2823	31.8746	32.1625	31.9136	31.7798	29.7477	30.0914	29.7766	29.4177	28.0599	28.0703	27.574	26.7343	28.1652	29.2851	28.9132	28.319	Profilin 1 complex	REACT_89750	actin cytoskeleton organization;actin filament-based process;anatomical structure formation involved in morphogenesis;biological regulation;cellular component organization;cellular component organization at cellular level;cellular component organization or biogenesis;cellular component organization or biogenesis at cellular level;cellular process;cellular response to chemical stimulus;cellular re…	binding;lipid binding;phosphatidylinositol binding;phosphatidylinositol-4,5-bisphosphate binding;phospholipid binding	cell part;cell projection;cytoplasm;cytoplasmic part;cytoskeleton;cytosol;extracellular region;intracellular membrane-bounded organelle;intracellular non-membrane-bounded organelle;intracellular organelle;intracellular part;membrane-bounded organelle;neuron projection;non-membrane-bounded organelle;nucleus;organelle;synapse	Regulation of actin cytoskeleton;Shigellosis	Profilin	AAACCAC,MIR-140;AACTTT_UNKNOWN;ACEVEDO_LIVER_TUMOR_VS_NORMAL_ADJACENT_TISSUE_UP;ALONSO_METASTASIS_EMT_UP;ALONSO_METASTASIS_UP;BANDRES_RESPONSE_TO_CARMUSTIN_MGMT_24HR_DN;BANDRES_RESPONSE_TO_CARMUSTIN_MGMT_48HR_DN;BANDRES_RESPONSE_TO_CARMUSTIN_WITHOUT_MGMT_48HR_DN;BENPORATH_MYC_MAX_TARGETS;BIOCARTA_ECM_PATHWAY;BIOCARTA_RHO_PATHWAY;CACGTG_V$MYC_Q2;CAGNWMCNNNGAC_UNKNOWN;CCAWWNAAGG_V$SRF_Q4;CHANG_CORE…	Acetylation;Actin-binding;Completeproteome;Cytoplasm;Cytoskeleton;Directproteinsequencing;Isopeptidebond;Phosphoprotein;Referenceproteome;Ublconjugation
	6-phosphogluconolactonase	Pgls	0.00394569	0.209024					29.2549	29.4213	29.2684	29.2056	26.0808	26.0361	26.3972	25.2999	NaN	NaN	24.8922	NaN	NaN	NaN	NaN	NaN	29.2031	29.2407	29.5358	29.5688	27.2318	25.6662	26.6231	25.5944	28.7401	NaN	NaN	NaN	26.3445	25.3604	24.3627	NaN			alcohol catabolic process;alcohol metabolic process;carbohydrate catabolic process;carbohydrate metabolic process;catabolic process;cellular carbohydrate catabolic process;cellular carbohydrate metabolic process;cellular metabolic process;cellular nitrogen compound metabolic process;cellular process;coenzyme metabolic process;cofactor metabolic process;glucose catabolic process;glucose metabolic …	6-phosphogluconolactonase activity;binding;carbohydrate binding;carboxylic ester hydrolase activity;catalytic activity;hydrolase activity;hydrolase activity, acting on ester bonds;monosaccharide binding;sugar binding	cell part;cytoplasm;intracellular part	Pentose phosphate pathway	Glucosamine_iso	ALCOHOL_METABOLIC_PROCESS;BHATI_G2M_ARREST_BY_2METHOXYESTRADIOL_DN;BLALOCK_ALZHEIMERS_DISEASE_INCIPIENT_UP;BLALOCK_ALZHEIMERS_DISEASE_UP;CARBOHYDRATE_CATABOLIC_PROCESS;CARBOHYDRATE_METABOLIC_PROCESS;CATABOLIC_PROCESS;CELLULAR_CARBOHYDRATE_CATABOLIC_PROCESS;CELLULAR_CARBOHYDRATE_METABOLIC_PROCESS;CELLULAR_CATABOLIC_PROCESS;CELLULAR_MACROMOLECULE_CATABOLIC_PROCESS;chr19p13;COENZYME_METABOLIC_PROCES…	Acetylation;Completeproteome;Cytoplasm;Hydrolase;Referenceproteome
	CDGSH iron-sulfur domain-containing protein 3, mitochondrial	Cisd3	0.00412065	0.213296					NaN	NaN	NaN	NaN	24.8126	25.3616	25.124	24.9762	NaN	NaN	NaN	23.915	NaN	NaN	NaN	NaN	NaN	NaN	NaN	NaN	24.59	24.8144	24.382	24.9081	NaN	25.1702	NaN	NaN	NaN	NaN	NaN	NaN				2 iron, 2 sulfur cluster binding;binding;cation binding;ion binding;iron-sulfur cluster binding;metal cluster binding;metal ion binding	cell part;cytoplasmic part;intracellular membrane-bounded organelle;intracellular organelle;intracellular part;membrane-bounded organelle;mitochondrion;organelle		zf-CDGSH	BRUINS_UVC_RESPONSE_VIA_TP53_GROUP_B;chr17q12;GSE10239_NAIVE_VS_KLRG1INT_EFF_CD8_TCELL_DN;GSE12366_NAIVE_VS_MEMORY_BCELL_DN;GSE13493_CD4INTCD8POS_VS_CD8POS_THYMOCYTE_DN;GSE14000_TRANSLATED_RNA_VS_MRNA_DC_DN;GSE14308_TH1_VS_NAIVE_CD4_TCELL_UP;GSE14308_TH17_VS_NAIVE_CD4_TCELL_UP;GSE14308_TH17_VS_NATURAL_TREG_UP;GSE14308_TH2_VS_NAIVE_CD4_TCELL_UP;GSE14308_TH2_VS_NATURAL_TREG_UP;GSE2706_R848_VS_R848_…	2Fe-2S;Acetylation;Completeproteome;Iron;Iron-sulfur;Metal-binding;Mitochondrion;Referenceproteome;Transitpeptide
	Double zinc ribbon and ankyrin repeat-containing protein 1	Dzank1	0.00412574	0.213296					NaN	25.9321	NaN	NaN	NaN	25.9049	25.8749	NaN	27.4758	27.2846	26.9172	26.8631	27.5263	27.1372	26.4018	26.9033	NaN	NaN	24.3261	NaN	26.5939	27.024	26.2115	27.0375	25.7945	26.6126	27.1801	26.754	25.4894	25.99	26.5193	25.8957				binding;cation binding;ion binding;metal ion binding;transition metal ion binding;zinc ion binding	cell part;intracellular		Ank_2;DZR	chr20p11;CREIGHTON_ENDOCRINE_THERAPY_RESISTANCE_2;CYTAGCAAY_UNKNOWN;DODD_NASOPHARYNGEAL_CARCINOMA_UP;GATTGGY_V$NFY_Q6_01;GGGCGGR_V$SP1_Q6;GSE14308_TH2_VS_TH17_DN;GSE1460_DP_THYMOCYTE_VS_NAIVE_CD4_TCELL_ADULT_BLOOD_DN;GSE1460_DP_THYMOCYTE_VS_NAIVE_CD4_TCELL_CORD_BLOOD_DN;GSE16522_ANTI_CD3CD28_STIM_VS_UNSTIM_NAIVE_CD8_TCELL_UP;GSE17974_IL4_AND_ANTI_IL12_VS_UNTREATED_24H_ACT_CD4_TCELL_DN;GSE20366_CD…	ANKrepeat;Completeproteome;Directproteinsequencing;Metal-binding;Phosphoprotein;Referenceproteome;Repeat;Zinc;Zinc-finger
	Dynein heavy chain 5, axonemal	Dnah5	0.00426709	0.217977					24.9645	NaN	24.5768	NaN	24.8307	24.1154	25.8274	23.9183	26.7235	27.5338	27.9859	26.9918	NaN	24.1612	24.1242	22.9917	NaN	NaN	NaN	NaN	23.7219	24.7381	23.4411	23.4555	29.2687	29.1934	29.9093	28.212	NaN	24.3685	24.6627	23.7844			ATP catabolic process;ATP metabolic process;catabolic process;cell motility;cellular catabolic process;cellular component movement;cellular metabolic process;cellular nitrogen compound catabolic process;cellular nitrogen compound metabolic process;cellular process;ciliary or flagellar motility;heterocycle catabolic process;heterocycle metabolic process;locomotion;metabolic process;microtubule-bas…	adenyl nucleotide binding;adenyl ribonucleotide binding;ATP binding;ATPase activity;binding;catalytic activity;hydrolase activity;hydrolase activity, acting on acid anhydrides;hydrolase activity, acting on acid anhydrides, in phosphorus-containing anhydrides;microtubule motor activity;motor activity;nucleoside-triphosphatase activity;nucleotide binding;purine nucleotide binding;purine ribonucleos…	axonemal dynein complex;axoneme;axoneme part;cell part;cell projection part;cilium axoneme;cilium part;cytoskeletal part;dynein complex;intracellular organelle part;intracellular part;macromolecular complex;microtubule;microtubule associated complex;organelle part;protein complex		AAA_5;AAA_8;DHC_N1;DHC_N2;Dynein_heavy;MT	chr5p15;CREIGHTON_ENDOCRINE_THERAPY_RESISTANCE_2;DODD_NASOPHARYNGEAL_CARCINOMA_UP;GCTNWTTGK_UNKNOWN;GSE15750_WT_VS_TRAF6KO_DAY6_EFF_CD8_TCELL_DN;GSE17721_PAM3CSK4_VS_CPG_2H_BMDM_UP;GSE17974_0H_VS_0.5H_IN_VITRO_ACT_CD4_TCELL_UP;GSE17974_0H_VS_24H_IN_VITRO_ACT_CD4_TCELL_UP;GSE17974_0H_VS_48H_IN_VITRO_ACT_CD4_TCELL_UP;GSE17974_CTRL_VS_ACT_IL4_AND_ANTI_IL12_72H_CD4_TCELL_UP;GSE30083_SP1_VS_SP2_THYMOC…	ATP-binding;Cellprojection;Ciliopathy;Cilium;Coiledcoil;Completeproteome;Cytoplasm;Cytoskeleton;Dynein;Microtubule;Motorprotein;Nucleotide-binding;Phosphoprotein;Primaryciliarydyskinesia;Referenceproteome;Repeat
	Microfibril-associated glycoprotein 4	Mfap4	0.00445847	0.225074		+	Core matrisome	ECM Glycoproteins	32.3386	32.0747	31.8174	31.7611	28.6943	30.4097	31.2902	30.6656	28.9752	29.2627	29.3594	29.1784	33.7829	33.3112	34	33.3847	32.3435	32.1437	32.2007	32.4879	30.9173	30.3418	29.8428	30.6508	27.7656	26.5743	NaN	27.7249	33.2432	33.0743	35.458	34.1884			biological adhesion;cell adhesion;cellular process		extracellular matrix;extracellular region part;proteinaceous extracellular matrix		Fibrinogen_C	ACEVEDO_LIVER_TUMOR_VS_NORMAL_ADJACENT_TISSUE_DN;ATF2_UP.V1_DN;BERTUCCI_INVASIVE_CARCINOMA_DUCTAL_VS_LOBULAR_DN;BILANGES_SERUM_SENSITIVE_VIA_TSC1;BOQUEST_STEM_CELL_CULTURED_VS_FRESH_UP;BOQUEST_STEM_CELL_UP;BROWNE_HCMV_INFECTION_2HR_UP;BROWNE_HCMV_INFECTION_6HR_UP;BRUINS_UVC_RESPONSE_LATE;CAGGTG_V$E12_Q6;CERVERA_SDHB_TARGETS_1_UP;CHEN_LVAD_SUPPORT_OF_FAILING_HEART_UP;CHICAS_RB1_TARGETS_CONFLUENT;c…	Alternativesplicing;Calcium;Celladhesion;Completeproteome;Extracellularmatrix;Glycoprotein;Referenceproteome;Secreted;Signal
	Cell cycle control protein 50A	Tmem30a	0.00456114	0.22758					27.0787	26.3504	26.7605	26.6927	27.5919	27.1027	26.9478	27.0283	25.0133	25.5674	24.8581	25.3495	NaN	NaN	NaN	NaN	26.5982	25.9445	26.7723	25.8546	27.1305	26.6919	27.0934	26.9182	NaN	25.6212	26.2305	26.1334	NaN	NaN	NaN	NaN			biological regulation;positive regulation of biological process;positive regulation of intracellular protein transport;positive regulation of intracellular transport;positive regulation of protein exit from endoplasmic reticulum;positive regulation of protein transport;positive regulation of transport;regulation of biological process;regulation of cellular localization;regulation of cellular proc…		cell part;cytoplasmic part;endoplasmic reticulum;integral to membrane;intracellular membrane-bounded organelle;intracellular organelle;intracellular part;intrinsic to membrane;membrane;membrane part;membrane-bounded organelle;organelle		CDC50	AAAGGGA,MIR-204,MIR-211;AAGGGAT,MIR-188;BENPORATH_OCT4_TARGETS;CGGAARNGGCNG_UNKNOWN;CHARAFE_BREAST_CANCER_LUMINAL_VS_BASAL_DN;chr6q14;CUI_TCF21_TARGETS_2_DN;DUTERTRE_ESTRADIOL_RESPONSE_24HR_DN;FOSTER_TOLERANT_MACROPHAGE_DN;GAUSSMANN_MLL_AF4_FUSION_TARGETS_F_UP;GCM_BMPR2;GCM_CALM1;GCM_CRKL;GCM_CSNK1D;GCM_DEAF1;GCM_IL6ST;GCM_MAP4K4;GCM_PTK2;GCM_RAB10;GCM_RAN;GCM_RAP2A;GCM_SIRT2;GEORGES_TARGETS_OF_M…	Completeproteome;Glycoprotein;Membrane;Phosphoprotein;Referenceproteome;Transmembrane;Transmembranehelix
	Disintegrin and metalloproteinase domain-containing protein 10	Adam10	0.00478998	0.228375		+	Matrisome-associated	ECM Regulators	26.9817	25.7029	26.4055	26.5889	26.7217	26.2266	26.5344	26.7448	NaN	24.4708	24.9505	26.0683	24.2028	23.7709	24.4804	25.1225	27.0076	26.2482	26.9934	27.136	26.8027	26.43	26.5575	26.8553	24.2166	24.4868	25.0825	24.2649	NaN	25.6287	25.7614	25.6598		REACT_115202;REACT_118324;REACT_81380	biological regulation;cell activation;cell surface receptor linked signaling pathway;cellular macromolecule metabolic process;cellular metabolic process;cellular process;cellular protein metabolic process;cellular response to stimulus;chordate embryonic development;constitutive protein ectodomain proteolysis;developmental process;embryo development;embryo development ending in birth or egg hatchi…	binding;catalytic activity;cation binding;endopeptidase activity;enzyme binding;hydrolase activity;ion binding;kinase binding;metal ion binding;metalloendopeptidase activity;metallopeptidase activity;peptidase activity;peptidase activity, acting on L-amino acid peptides;protein binding;protein domain specific binding;protein kinase binding;SH2 domain binding;transition metal ion binding;zinc ion …	cell part;cell surface;cytoplasmic membrane-bounded vesicle;cytoplasmic part;cytoplasmic vesicle;cytoskeletal part;Golgi apparatus part;Golgi-associated vesicle;integral to membrane;intracellular membrane-bounded organelle;intracellular organelle;intracellular organelle part;intracellular part;intrinsic to membrane;membrane;membrane part;membrane-bounded organelle;membrane-bounded vesicle;nucleus…	Alzheimer's disease;Epithelial cell signaling in Helicobacter pylori infection	Disintegrin;Pep_M12B_propep	ADDYA_ERYTHROID_DIFFERENTIATION_BY_HEMIN;AGTCTTA,MIR-499;AKT_UP.V1_UP;AKT_UP_MTOR_DN.V1_UP;ATATGCA,MIR-448;ATGTACA,MIR-493;ATGTTTC,MIR-494;BIOPOLYMER_METABOLIC_PROCESS;BIOPOLYMER_MODIFICATION;BOQUEST_STEM_CELL_CULTURED_VS_FRESH_UP;BUYTAERT_PHOTODYNAMIC_THERAPY_STRESS_DN;BYSTROEM_CORRELATED_WITH_IL5_DN;BYSTRYKH_HEMATOPOIESIS_STEM_CELL_QTL_TRANS;CACGTG_V$MYC_Q2;CAGCTTT,MIR-320;CAGGTG_V$E12_Q6;CELL_…	Cleavageonpairofbasicresidues;Completeproteome;Disulfidebond;Glycoprotein;Hydrolase;Membrane;Metal-binding;Metalloprotease;Notchsignalingpathway;Protease;Referenceproteome;SH3-binding;Signal;Transmembrane;Transmembranehelix;Zinc;Zymogen
	Bleomycin hydrolase	Blmh	0.00471049	0.228375					29.03	29.1254	28.1992	29.2275	25.8966	26.7099	25.7023	NaN	NaN	NaN	NaN	NaN	23.5144	NaN	NaN	NaN	28.8394	28.7576	29.0043	28.5393	25.4929	NaN	25.1034	24.783	NaN	NaN	NaN	NaN	NaN	25.135	NaN	NaN			macromolecule metabolic process;metabolic process;primary metabolic process;protein metabolic process;proteolysis;response to chemical stimulus;response to drug;response to stimulus;response to toxin	catalytic activity;cysteine-type endopeptidase activity;cysteine-type peptidase activity;endopeptidase activity;hydrolase activity;peptidase activity;peptidase activity, acting on L-amino acid peptides	cell part;cytoplasm;intracellular membrane-bounded organelle;intracellular organelle;intracellular part;membrane-bounded organelle;nucleus;organelle		Peptidase_C1_2	ACOSTA_PROLIFERATION_INDEPENDENT_MYC_TARGETS_UP;ALFANO_MYC_TARGETS;AMINOPEPTIDASE_ACTIVITY;ATGCTGC,MIR-103,MIR-107;BASSO_B_LYMPHOCYTE_NETWORK;BORCZUK_MALIGNANT_MESOTHELIOMA_UP;BROWNE_HCMV_INFECTION_16HR_UP;BROWNE_HCMV_INFECTION_24HR_UP;CAIRO_HEPATOBLASTOMA_CLASSES_UP;CARBOXYPEPTIDASE_ACTIVITY;CASORELLI_ACUTE_PROMYELOCYTIC_LEUKEMIA_DN;CELLULAR_MACROMOLECULE_METABOLIC_PROCESS;CELLULAR_PROTEIN_METAB…	Acetylation;Completeproteome;Cytoplasm;Hydrolase;Protease;Referenceproteome;Thiolprotease
	Choline-phosphate cytidylyltransferase A	Pcyt1a	0.00465824	0.228375					26.6798	26.4741	26.5586	26.4425	26.2239	25.4933	26.1546	26.3631	25.0586	25.0175	25.5648	25.7989	NaN	NaN	NaN	NaN	26.5344	26.5382	26.4786	26.6092	25.9514	25.5363	25.3269	25.3204	26.1073	25.9661	NaN	NaN	NaN	NaN	NaN	NaN			alcohol metabolic process;amine metabolic process;biosynthetic process;CDP-choline pathway;cellular amine metabolic process;cellular biogenic amine metabolic process;cellular biosynthetic process;cellular lipid metabolic process;cellular metabolic process;cellular nitrogen compound metabolic process;cellular process;ethanolamine-containing compound metabolic process;gamete generation;glycerolipid…	binding;catalytic activity;choline-phosphate cytidylyltransferase activity;cytidylyltransferase activity;lipid binding;nucleotidyltransferase activity;transferase activity;transferase activity, transferring phosphorus-containing groups	cell part;cytoplasmic part;cytosol;endoplasmic reticulum;endoplasmic reticulum membrane;endoplasmic reticulum part;glycogen granule;intracellular membrane-bounded organelle;intracellular organelle;intracellular organelle part;intracellular part;membrane;membrane part;membrane-bounded organelle;organelle;organelle membrane;organelle part	Glycerophospholipid metabolism;Phosphonate and phosphinate metabolism	CTP_transf_2	AAAYRNCTG_UNKNOWN;AAGCCAT,MIR-135A,MIR-135B;ACTACCT,MIR-196A,MIR-196B;ALFANO_MYC_TARGETS;BANDRES_RESPONSE_TO_CARMUSTIN_MGMT_48HR_DN;BENPORATH_MYC_MAX_TARGETS;BIOSYNTHETIC_PROCESS;BYSTRYKH_HEMATOPOIESIS_STEM_CELL_QTL_TRANS;CACTTTG,MIR-520G,MIR-520H;CAGCTG_V$AP4_Q5;CASORELLI_ACUTE_PROMYELOCYTIC_LEUKEMIA_DN;CATRRAGC_UNKNOWN;CCCNNGGGAR_V$OLF1_01;CELL_FRACTION;CELLULAR_LIPID_METABOLIC_PROCESS;chr3q;ch…	Acetylation;Alternativesplicing;Completeproteome;Cytoplasm;Endoplasmicreticulum;Lipidbiosynthesis;Lipidmetabolism;Membrane;Nucleotidyltransferase;Phospholipidbiosynthesis;Phospholipidmetabolism;Phosphoprotein;Referenceproteome;Repeat;Transferase;Ublconjugation
	Ras-related protein Rab-35	Rab35	0.00475576	0.228375					27.8134	27.7948	27.7987	28.1879	29.015	28.692	29.4463	28.322	23.218	24.0416	24.6063	24.268	23.5551	24.6441	25.0814	24.7731	28.0122	26.201	25.949	27.0799	28.1598	28.3045	28.549	28.4493	NaN	24.9676	24.8278	24.8013	25.6113	25.1512	24.5694	25.2145			biological regulation;cellular process;cellular response to stimulus;cytokinesis;endosome transport;establishment of localization;establishment of localization in cell;establishment of protein localization;intracellular signal transduction;intracellular transport;protein transport;regulation of biological process;regulation of cellular process;response to stimulus;signal transduction;small GTPase…	binding;GDP binding;GTP binding;guanyl nucleotide binding;guanyl ribonucleotide binding;lipid binding;nucleotide binding;phosphatidylinositol binding;phosphatidylinositol-4,5-bisphosphate binding;phospholipid binding;purine nucleotide binding;purine ribonucleoside triphosphate binding;purine ribonucleotide binding;ribonucleotide binding	cell part;cell projection membrane;cell projection part;clathrin-coated endocytic vesicle;clathrin-coated vesicle;coated pit;coated vesicle;cytoplasmic membrane-bounded vesicle;cytoplasmic part;cytoplasmic vesicle;endocytic vesicle;endosome;extracellular region part;intercellular bridge;intracellular membrane-bounded organelle;intracellular organelle;intracellular part;melanosome;membrane part;me…		Ras	AAGCAAT,MIR-137;CAGGTG_V$E12_Q6;CCTGCTG,MIR-214;CELL_DIVISION;CELL_PROJECTION;CELL_PROJECTION_PART;CELLULAR_LOCALIZATION;chr12q24;CLATHRIN_COATED_VESICLE;COATED_VESICLE;CYTOKINESIS;CYTOPLASM;CYTOPLASMIC_MEMBRANE_BOUND_VESICLE;CYTOPLASMIC_PART;CYTOPLASMIC_VESICLE;ELVIDGE_HIF1A_TARGETS_UP;ELVIDGE_HYPOXIA_DN;ENDOCYTIC_VESICLE;ENDOSOME_TRANSPORT;ESTABLISHMENT_OF_CELLULAR_LOCALIZATION;ESTABLISHMENT_OF…	Cellmembrane;Coatedpit;Completeproteome;Cytoplasmicvesicle;Directproteinsequencing;Endosome;GTP-binding;Lipoprotein;Membrane;Nucleotide-binding;Prenylation;Proteintransport;Referenceproteome;Transport
	Endothelial cell-selective adhesion molecule	Esam	0.00506303	0.236146					28.5703	27.9586	29.0031	28.7479	28.1557	28.8427	27.7835	28.7213	22.9552	22.8772	NaN	NaN	NaN	NaN	NaN	NaN	29.0298	28.2483	28.7987	27.7941	27.4282	27.6031	28.5614	27.6746	24.7875	24.0504	NaN	NaN	NaN	23.8844	NaN	NaN			biological adhesion;calcium-independent cell-cell adhesion;cell adhesion;cell-cell adhesion;cellular process;homophilic cell adhesion		adherens junction;anchoring junction;cell junction;cell part;cell-cell junction;integral to membrane;intrinsic to membrane;membrane;membrane part;occluding junction;plasma membrane;tight junction	Cell adhesion molecules (CAMs);Leukocyte transendothelial migration	V-set	BENPORATH_EED_TARGETS;BENPORATH_ES_WITH_H3K27ME3;BENPORATH_PRC2_TARGETS;BENPORATH_SUZ12_TARGETS;CAGGTG_V$E12_Q6;CCCNNGGGAR_V$OLF1_01;CHIBA_RESPONSE_TO_TSA;chr11q24;CHYLA_CBFA2T3_TARGETS_UP;CLASPER_LYMPHATIC_VESSELS_DURING_METASTASIS_UP;CTAWWWATA_V$RSRFC4_Q2;GGGCGGR_V$SP1_Q6;GGGTGGRR_V$PAX4_03;GSE14308_TH17_VS_INDUCED_TREG_DN;GSE16522_ANTI_CD3CD28_STIM_VS_UNSTIM_NAIVE_CD8_TCELL_UP;GSE16522_MEMORY_…	Celladhesion;Celljunction;Cellmembrane;Completeproteome;Disulfidebond;Glycoprotein;Immunoglobulindomain;Membrane;Referenceproteome;Repeat;Signal;Tightjunction;Transmembrane;Transmembranehelix
		Zmynd8	0.00504784	0.236146					NaN	NaN	NaN	NaN	25.5038	25.0379	25.4483	24.446	27.2316	26.7451	27.2835	27.1756	NaN	NaN	NaN	NaN	NaN	NaN	NaN	NaN	NaN	26.3753	26.0453	25.4552	26.6803	26.7231	26.745	26.392	NaN	NaN	NaN	NaN				binding;cation binding;ion binding;metal ion binding;transition metal ion binding;zinc ion binding			Bromodomain;DUF3544;PHD;PWWP;zf-MYND	AAAYWAACM_V$HFH4_01;AMUNDSON_RESPONSE_TO_ARSENITE;BHAT_ESR1_TARGETS_VIA_AKT1_DN;BROWNE_HCMV_INFECTION_12HR_DN;BRUINS_UVC_RESPONSE_EARLY_LATE;BYSTRYKH_HEMATOPOIESIS_STEM_CELL_QTL_TRANS;CAGCTG_V$AP4_Q5;CATTGTYY_V$SOX9_B1;CCCNNNNNNAAGWT_UNKNOWN;CHANDRAN_METASTASIS_UP;chr20q13;CREIGHTON_ENDOCRINE_THERAPY_RESISTANCE_3;CTGCAGY_UNKNOWN;DACOSTA_UV_RESPONSE_VIA_ERCC3_COMMON_DN;DACOSTA_UV_RESPONSE_VIA_ERCC…	Completeproteome;Metal-binding;Referenceproteome;Zinc;Zinc-finger
	Coiled-coil-helix-coiled-coil-helix domain-containing protein 6, mitochondrial	Chchd6	0.00545327	0.242105					25.6618	25.171	25.8483	25.7828	27.6079	27.0817	26.9763	26.9302	24.3719	25.3109	25.412	NaN	NaN	NaN	NaN	NaN	25.4632	25.2728	25.1786	25.1475	26.4457	27.1221	27.4407	27.1715	27.1341	25.7791	NaN	26.0335	NaN	NaN	NaN	NaN			cellular component organization;cellular component organization at cellular level;cellular component organization or biogenesis;cellular component organization or biogenesis at cellular level;cellular membrane organization;cellular process;cellular response to stimulus;cellular response to stress;cristae formation;inner mitochondrial membrane organization;membrane organization;mitochondrial membr…		cell part;cytoplasmic part;intracellular organelle part;intracellular part;membrane;mitochondrial inner membrane;mitochondrial membrane;mitochondrial part;organelle inner membrane;organelle membrane;organelle part		DUF737	BOYLAN_MULTIPLE_MYELOMA_C_D_UP;BRUINS_UVC_RESPONSE_EARLY_LATE;CHEN_METABOLIC_SYNDROM_NETWORK;chr3q21;GSE13229_MATURE_VS_INTMATURE_NKCELL_UP;GSE13306_LAMINA_PROPRIA_VS_SPLEEN_TREG_DN;GSE14308_TH2_VS_TH1_UP;GSE15324_ELF4_KO_VS_WT_ACTIVATED_CD8_TCELL_UP;GSE15930_STIM_VS_STIM_AND_IL-12_48H_CD8_T_CELL_UP;GSE16522_MEMORY_VS_NAIVE_CD8_TCELL_UP;GSE17721_0.5H_VS_12H_POLYIC_BMDM_UP;GSE17721_CTRL_VS_CPG_24H…	Coiledcoil;Completeproteome;Disulfidebond;Lipoprotein;Membrane;Mitochondrion;Mitochondrioninnermembrane;Myristate;Referenceproteome
	Heat shock factor-binding protein 1	Hsbp1	0.00552931	0.242105					27.4352	27.3237	27.6405	27.2239	25.5788	26.1245	26.7598	25.4841	28.2722	28.6122	27.6252	28.2758	27.1777	26.7176	26.3429	26.6443	27.2811	27.2156	26.752	26.8728	25.1622	26.3027	26.1441	26.3693	27.1853	28.271	27.9632	28.551	28.8279	27.4312	27.6945	28.3692			multicellular organismal process;muscle contraction;muscle system process;system process		cell part;cytoskeleton;intracellular membrane-bounded organelle;intracellular non-membrane-bounded organelle;intracellular organelle;intracellular part;membrane-bounded organelle;non-membrane-bounded organelle;nucleus;organelle		HSBP1	ACEVEDO_LIVER_CANCER_DN;ACEVEDO_LIVER_CANCER_WITH_H3K27ME3_UP;ACEVEDO_LIVER_TUMOR_VS_NORMAL_ADJACENT_TISSUE_DN;BIOPOLYMER_METABOLIC_PROCESS;BLALOCK_ALZHEIMERS_DISEASE_UP;chr16q23;CREIGHTON_ENDOCRINE_THERAPY_RESISTANCE_3;DAVICIONI_MOLECULAR_ARMS_VS_ERMS_UP;DODD_NASOPHARYNGEAL_CARCINOMA_UP;FLECHNER_BIOPSY_KIDNEY_TRANSPLANT_OK_VS_DONOR_UP;GCM_MYST2;GRAESSMANN_APOPTOSIS_BY_DOXORUBICIN_UP;GRAESSMANN_R…	Completeproteome;Nucleus;Referenceproteome
	Ras-related protein Rab-6B	Rab6b	0.00537377	0.242105					29.6852	30.1519	30.0128	29.9631	29.2551	29.5484	29.4167	29.2612	27.0383	27.7316	27.0053	27.0232	NaN	26.1861	26.8083	26.3042	29.7946	29.8727	29.8646	29.6587	28.7372	29.109	29.2443	29.3382	26.179	25.8371	25.7918	26.5746	26.0106	26.3955	27.4528	27.6045			biological regulation;cellular process;cellular response to stimulus;establishment of localization;establishment of protein localization;intracellular signal transduction;protein transport;regulation of biological process;regulation of cellular process;response to stimulus;signal transduction;small GTPase mediated signal transduction;transport;vesicle-mediated transport	binding;GTP binding;guanyl nucleotide binding;guanyl ribonucleotide binding;nucleotide binding;purine nucleotide binding;purine ribonucleoside triphosphate binding;purine ribonucleotide binding;ribonucleotide binding	cell part;cytoplasmic membrane-bounded vesicle;cytoplasmic part;cytoplasmic vesicle;Golgi apparatus part;Golgi membrane;intracellular membrane-bounded organelle;intracellular organelle;intracellular organelle part;intracellular part;membrane;membrane-bounded organelle;membrane-bounded vesicle;organelle;organelle membrane;organelle part;vesicle		Ras	ACTTTAT,MIR-142-5P;AGGAAGC,MIR-516-3P;BROWNE_HCMV_INFECTION_24HR_UP;CHANDRAN_METASTASIS_UP;chr3q21;CREIGHTON_ENDOCRINE_THERAPY_RESISTANCE_3;CTGTTAC,MIR-194;CUI_TCF21_TARGETS_2_DN;DURAND_STROMA_MAX_DN;ESC_J1_UP_LATE.V1_UP;GAVIN_FOXP3_TARGETS_CLUSTER_P2;GCM_MAPK10;GGCCAGT,MIR-193A,MIR-193B;GGGAGGRR_V$MAZ_Q6;GGGTGGRR_V$PAX4_03;GGGYGTGNY_UNKNOWN;GNF2_DNM1;GNF2_MAPT;GNF2_RAB3A;GSE10094_LCMV_VS_LISTERI…	Completeproteome;Cytoplasmicvesicle;ER-Golgitransport;Golgiapparatus;GTP-binding;Lipoprotein;Membrane;Methylation;Nucleotide-binding;Prenylation;Proteintransport;Referenceproteome;Transport
	Uteroglobin	Scgb1a1	0.00542798	0.242105					31.9927	32.1803	32.3091	32.7287	30.123	30.318	30.0328	29.4217	26.1931	26.6678	27.3184	25.5593	24.4054	24.6388	25.8067	23.9393	32.5342	32.1841	32.7312	32.8824	30.2846	30.4371	30.859	30.6889	25.7613	26.6743	27.718	27.1548	27.877	27.0378	26.7486	26.0853			biological regulation;cellular macromolecule metabolic process;cellular metabolic process;cellular nitrogen compound metabolic process;cellular process;macromolecule metabolic process;metabolic process;mRNA metabolic process;negative regulation of biological process;negative regulation of biosynthetic process;negative regulation of cell activation;negative regulation of cell proliferation;negativ…	enzyme inhibitor activity;enzyme regulator activity;lipase inhibitor activity;phospholipase A2 inhibitor activity;phospholipase inhibitor activity	cell part;cytoplasm;cytoplasmic membrane-bounded vesicle;cytoplasmic part;cytoplasmic vesicle;endoplasmic reticulum;envelope;extracellular region part;extracellular space;intracellular membrane-bounded organelle;intracellular organelle;intracellular organelle part;intracellular part;membrane-bounded organelle;membrane-bounded vesicle;nuclear envelope;nuclear part;organelle;organelle envelope;orga…		Uteroglobin	chr11q12;CTIP_DN.V1_DN;DODD_NASOPHARYNGEAL_CARCINOMA_UP;EMBRYO_IMPLANTATION;FEMALE_PREGNANCY;GOZGIT_ESR1_TARGETS_DN;GSE14000_4H_VS_16H_LPS_DC_UP;GSE1448_CTRL_VS_ANTI_VBETA5_DP_THYMOCYTE_DN;GSE1460_CD4_THYMOCYTE_VS_THYMIC_STROMAL_CELL_UP;GSE17580_UNINFECTED_VS_S_MANSONI_INF_TREG_UP;GSE17974_IL4_AND_ANTI_IL12_VS_UNTREATED_4H_ACT_CD4_TCELL_DN;GSE22886_TH1_VS_TH2_48H_ACT_UP;GSE26669_CTRL_VS_COSTIM_BL…	Completeproteome;Directproteinsequencing;Disulfidebond;PhospholipaseA2inhibitor;Referenceproteome;Secreted;Signal
	Extracellular superoxide dismutase [Cu-Zn]	Sod3	0.00560317	0.242861					29.8986	28.9615	29.5568	29.8791	29.8715	29.7023	30.4642	30.292	30.2524	29.8297	29.837	29.8717	29.0023	29.36	29.675	28.972	29.2959	29.3094	29.1504	29.2099	30.3437	30.402	29.9207	30.5606	29.4683	29.9258	28.996	30.0258	29.9293	29.8135	29.918	30.6569			cellular metabolic process;cellular process;cellular response to chemical stimulus;cellular response to oxidative stress;cellular response to oxygen radical;cellular response to reactive oxygen species;cellular response to stimulus;cellular response to stress;cellular response to superoxide;metabolic process;reactive oxygen species metabolic process;removal of superoxide radicals;response to chem…	antioxidant activity;binding;catalytic activity;cation binding;copper ion binding;ion binding;metal ion binding;oxidoreductase activity;oxidoreductase activity, acting on superoxide radicals as acceptor;superoxide dismutase activity;transition metal ion binding;zinc ion binding	cell part;cytoplasmic part;cytosol;extracellular matrix;extracellular region part;extracellular space;Golgi apparatus part;intracellular membrane-bounded organelle;intracellular organelle;intracellular organelle part;intracellular part;membrane-bounded organelle;mitochondrion;nucleus;organelle;organelle part;trans-Golgi network		Sod_Cu	AFFAR_YY1_TARGETS_DN;BENPORATH_EED_TARGETS;BIOCARTA_LONGEVITY_PATHWAY;CELL_FRACTION;CHIBA_RESPONSE_TO_TSA_UP;chr4p16;COLINA_TARGETS_OF_4EBP1_AND_4EBP2;DARWICHE_PAPILLOMA_RISK_HIGH_DN;DARWICHE_PAPILLOMA_RISK_LOW_DN;DARWICHE_SKIN_TUMOR_PROMOTER_UP;DARWICHE_SQUAMOUS_CELL_CARCINOMA_UP;GAUSSMANN_MLL_AF4_FUSION_TARGETS_A_DN;GGGAGGRR_V$MAZ_Q6;GSE14026_TH1_VS_TH17_UP;GSE17721_4_VS_24H_CPG_BMDM_UP;GSE1772…	3D-structure;Antioxidant;Completeproteome;Copper;Directproteinsequencing;Disulfidebond;Glycoprotein;Metal-binding;Oxidoreductase;Referenceproteome;Secreted;Signal;Zinc
	Tyrosine-protein phosphatase non-receptor type 1	Ptpn1	0.00570087	0.243617					27.1354	26.9196	27.1636	26.7552	27.4286	26.9687	26.9144	27.6566	NaN	NaN	27.4367	NaN	NaN	25.7536	25.336	24.9878	26.5782	27.0255	27.4368	27.168	26.5264	27.7743	27.373	27.58	25.0951	NaN	NaN	NaN	NaN	NaN	NaN	25.6964		REACT_107772	actin cytoskeleton organization;actin cytoskeleton reorganization;actin filament-based process;biological regulation;cell surface receptor linked signaling pathway;cellular component organization;cellular component organization at cellular level;cellular component organization or biogenesis;cellular component organization or biogenesis at cellular level;cellular process;cellular response to chemi…	binding;catalytic activity;cation binding;hydrolase activity;hydrolase activity, acting on ester bonds;ion binding;metal ion binding;phosphatase activity;phosphoprotein phosphatase activity;phosphoric ester hydrolase activity;protein tyrosine phosphatase activity;transition metal ion binding;zinc ion binding	cell part;cytoplasmic part;cytoplasmic vesicle;cytosol;early endosome;endoplasmic reticulum membrane;endoplasmic reticulum part;endosome;intracellular membrane-bounded organelle;intracellular organelle;intracellular organelle part;intracellular part;membrane;membrane part;membrane-bounded organelle;organelle;organelle membrane;organelle part;plasma membrane;vesicle	Adherens junction;Insulin signaling pathway	Y_phosphatase	ABBUD_LIF_SIGNALING_1_UP;ACCATTT,MIR-522;ACEVEDO_LIVER_TUMOR_VS_NORMAL_ADJACENT_TISSUE_UP;BENPORATH_MYC_MAX_TARGETS;BENPORATH_NANOG_TARGETS;CAGCTG_V$AP4_Q5;CHEN_METABOLIC_SYNDROM_NETWORK;CHIN_BREAST_CANCER_COPY_NUMBER_UP;chr20q13;COLLIS_PRKDC_REGULATORS;CSR_EARLY_UP.V1_UP;CTTTGT_V$LEF1_Q2;DACOSTA_UV_RESPONSE_VIA_ERCC3_DN;DANG_BOUND_BY_MYC;DANG_MYC_TARGETS_DN;DANG_REGULATED_BY_MYC_DN;ENK_UV_RESPON…	Acetylation;Completeproteome;Endoplasmicreticulum;Hydrolase;Membrane;Phosphoprotein;Proteinphosphatase;Referenceproteome;S-nitrosylation
	THO complex subunit 7 homolog	Thoc7	0.00573416	0.243617					25.0253	24.6898	25.6958	25.2425	25.0429	26.4842	26.2007	27.1142	25.26	26.4945	27.0258	26.769	25.1384	24.3452	25.0705	25.02	24.7034	23.8924	23.0758	24.3183	26.6252	27.3946	26.318	26.8458	26.9749	26.8634	28.2971	27.827	23.9164	NaN	NaN	NaN			cellular macromolecule metabolic process;cellular metabolic process;cellular nitrogen compound metabolic process;cellular process;establishment of localization;establishment of localization in cell;establishment of RNA localization;interaction with host;interspecies interaction between organisms;intracellular transport;intronless viral mRNA export from host nucleus;macromolecule metabolic process…	binding;nucleic acid binding;RNA binding	cell part;cytoplasm;intracellular organelle part;intracellular part;macromolecular complex;nuclear part;organelle part;protein complex;THO complex;THO complex part of transcription export complex		THOC7	chr3p14;GAZDA_DIAMOND_BLACKFAN_ANEMIA_PROGENITOR_DN;GSE10239_MEMORY_VS_DAY4.5_EFF_CD8_TCELL_DN;GSE10239_MEMORY_VS_KLRG1HIGH_EFF_CD8_TCELL_DN;GSE10239_MEMORY_VS_KLRG1INT_EFF_CD8_TCELL_DN;GSE10325_BCELL_VS_LUPUS_BCELL_DN;GSE12845_IGD_NEG_BLOOD_VS_NAIVE_TONSIL_BCELL_UP;GSE13484_UNSTIM_VS_3H_YF17D_VACCINE_STIM_PBMC_UP;GSE13485_DAY1_VS_DAY21_YF17D_VACCINE_PBMC_DN;GSE13738_RESTING_VS_TCR_ACTIVATED_CD4_…	Acetylation;Alternativesplicing;Coiledcoil;Completeproteome;Cytoplasm;Directproteinsequencing;mRNAprocessing;mRNAsplicing;mRNAtransport;Nucleus;Referenceproteome;RNA-binding;Transport
	Leucine-rich repeat-containing protein 1	Lrrc1	0.00581947	0.244817					25.2415	25.3622	26.0017	25.0243	26.459	25.5026	25.1771	25.955	NaN	NaN	NaN	NaN	NaN	NaN	NaN	NaN	NaN	26.8578	26.798	NaN	25.188	24.9442	25.5655	25.9405	NaN	NaN	NaN	NaN	NaN	NaN	NaN	NaN					cell part;cytoplasm;intracellular part;membrane		LRR_1;LRR_4	AAAGGAT,MIR-501;AACTTT_UNKNOWN;ACACTAC,MIR-142-3P;ACCAAAG,MIR-9;ACCTGTTG_UNKNOWN;AKT_UP_MTOR_DN.V1_DN;BLALOCK_ALZHEIMERS_DISEASE_UP;CAGCCTC,MIR-485-5P;CAGGTG_V$E12_Q6;CAIRO_HEPATOBLASTOMA_CLASSES_UP;CAIRO_HEPATOBLASTOMA_UP;CCATCCA,MIR-432;CHIANG_LIVER_CANCER_SUBCLASS_PROLIFERATION_UP;chr6p12;CTACTGT,MIR-199A;CTTTGA_V$LEF1_Q2;DUTERTRE_ESTRADIOL_RESPONSE_24HR_DN;GGCAGCT,MIR-22;GSE14000_4H_VS_16H_LP…	Alternativesplicing;Coiledcoil;Completeproteome;Cytoplasm;Leucine-richrepeat;Membrane;Referenceproteome;Repeat
	CD9 antigen	Cd9	0.00603496	0.24678					27.7115	27.6331	28.109	27.2769	27.5246	NaN	26.7357	26.7676	NaN	NaN	26.319	NaN	NaN	25.5049	NaN	25.4727	28.2959	27.2964	27.3353	27.2837	27.1408	27.2113	27.1249	27.4525	NaN	25.5572	25.7805	25.336	29.0585	26.408	26.9532	28.2575			anatomical structure development;anatomical structure formation involved in morphogenesis;biological adhesion;biological regulation;brain development;cell adhesion;cell development;cell junction assembly;cell junction organization;cell-cell junction assembly;cell-cell junction organization;cellular component assembly;cellular component assembly at cellular level;cellular component assembly involv…		apical plasma membrane;cell part;external side of plasma membrane;integral to membrane;intrinsic to membrane;membrane part;plasma membrane part	Hematopoietic cell lineage	Tetraspannin	ACEVEDO_LIVER_CANCER_UP;ACEVEDO_LIVER_TUMOR_VS_NORMAL_ADJACENT_TISSUE_UP;ANATOMICAL_STRUCTURE_DEVELOPMENT;ANATOMICAL_STRUCTURE_FORMATION;ANATOMICAL_STRUCTURE_MORPHOGENESIS;BCAT.100_UP.V1_UP;BOCHKIS_FOXA2_TARGETS;BOQUEST_STEM_CELL_CULTURED_VS_FRESH_UP;BOYLAN_MULTIPLE_MYELOMA_C_D_DN;BOYLAN_MULTIPLE_MYELOMA_PCA1_UP;BRUNO_HEMATOPOIESIS;CAGCTG_V$AP4_Q5;CAGGTG_V$E12_Q6;CELL_CELL_SIGNALING;CELLULAR_COMP…	Celladhesion;Completeproteome;Disulfidebond;Fertilization;Glycoprotein;Lipoprotein;Membrane;Palmitate;Phosphoprotein;Referenceproteome;Transmembrane;Transmembranehelix
	Spondin-1	Spon1	0.00605895	0.24678		+	Core matrisome	ECM Glycoproteins	26.8991	26.2393	26.7839	26.7259	28.0192	27.4792	27.463	27.5518	25.0461	NaN	NaN	NaN	27.7794	28.0531	28.1634	28.3833	26.3256	26.5089	26.5782	26.532	27.9227	27.2056	27.3169	27.3595	NaN	NaN	NaN	NaN	28.5127	28.4934	29.7012	29.5891			biological adhesion;cell adhesion;cellular process		extracellular matrix;extracellular region part;proteinaceous extracellular matrix		Reeler;Spond_N;TSP_1	AAAYWAACM_V$HFH4_01;BENPORATH_EED_TARGETS;BENPORATH_ES_WITH_H3K27ME3;BENPORATH_PRC2_TARGETS;BENPORATH_SUZ12_TARGETS;BOYLAN_MULTIPLE_MYELOMA_C_D_DN;BOYLAN_MULTIPLE_MYELOMA_PCA1_UP;CAIRO_HEPATOBLASTOMA_CLASSES_DN;chr11p14;CTCTGGA,MIR-520A,MIR-525;CUI_TCF21_TARGETS_2_UP;DEURIG_T_CELL_PROLYMPHOCYTIC_LEUKEMIA_UP;GSE13493_CD4INTCD8POS_VS_CD8POS_THYMOCYTE_DN;GSE1460_CD4_THYMOCYTE_VS_NAIVE_CD4_TCELL_ADUL…	Celladhesion;Completeproteome;Disulfidebond;Extracellularmatrix;Glycoprotein;Referenceproteome;Repeat;Secreted;Signal
	Sepiapterin reductase	Spr	0.00609617	0.24678					29.9269	29.0302	29.8981	30.0521	26.5363	27.1842	26.7483	26.273	22.8898	21.8466	NaN	NaN	22.6541	22.4122	24.6343	22.2484	30.0924	29.7824	29.9954	29.9111	26.4889	26.3533	26.5701	26.1362	24.3877	24.2555	23.3487	NaN	NaN	25.673	NaN	24.4			alcohol metabolic process;amine metabolic process;anatomical structure morphogenesis;aromatic amino acid family metabolic process;aromatic compound biosynthetic process;benzene-containing compound metabolic process;biological regulation;biosynthetic process;carboxylic acid metabolic process;catecholamine metabolic process;catechol-containing compound metabolic process;cell morphogenesis;cell morp…	catalytic activity;oxidoreductase activity;oxidoreductase activity, acting on CH-OH group of donors;oxidoreductase activity, acting on the CH-OH group of donors, NAD or NADP as acceptor;sepiapterin reductase activity	cell part;cytoplasmic part;intracellular membrane-bounded organelle;intracellular organelle;intracellular part;membrane-bounded organelle;mitochondrion;organelle	Folate biosynthesis	adh_short	ALDO_KETO_REDUCTASE_ACTIVITY;AROMATIC_COMPOUND_METABOLIC_PROCESS;BIOSYNTHETIC_PROCESS;BONOME_OVARIAN_CANCER_SURVIVAL_OPTIMAL_DEBULKING;BROWNE_HCMV_INFECTION_24HR_UP;CELLULAR_BIOSYNTHETIC_PROCESS;chr2p14;COENZYME_BINDING;COFACTOR_BINDING;DACOSTA_UV_RESPONSE_VIA_ERCC3_UP;DOUGLAS_BMI1_TARGETS_UP;ELECTRON_TRANSPORT_GO_0006118;FERREIRA_EWINGS_SARCOMA_UNSTABLE_VS_STABLE_DN;GENERATION_OF_PRECURSOR_METAB…	3D-structure;Acetylation;Completeproteome;Cytoplasm;NADP;Oxidoreductase;Phosphoprotein;Referenceproteome
	Serine palmitoyltransferase 2	Sptlc2	0.00602665	0.24678					25.2648	25.4802	24.9917	25.0444	25.0092	25.2672	25.7394	24.5086	24.5575	25.6509	24.7729	24.9098	26.0411	NaN	NaN	NaN	25.9332	24.867	25.1427	25.1079	25.4166	25.0071	24.8508	25.2016	26.27	26.5858	NaN	26.1588	NaN	NaN	NaN	NaN			alcohol biosynthetic process;alcohol metabolic process;amine metabolic process;biosynthetic process;cellular biosynthetic process;cellular lipid metabolic process;cellular metabolic process;cellular nitrogen compound biosynthetic process;cellular nitrogen compound metabolic process;cellular process;ceramide biosynthetic process;ceramide metabolic process;lipid biosynthetic process;lipid metabolic…	binding;C-acyltransferase activity;catalytic activity;cofactor binding;C-palmitoyltransferase activity;palmitoyltransferase activity;pyridoxal phosphate binding;serine C-palmitoyltransferase activity;transferase activity;transferase activity, transferring acyl groups;transferase activity, transferring acyl groups other than amino-acyl groups;vitamin B6 binding;vitamin binding	cell part;cytoplasmic part;endoplasmic reticulum palmitoyltransferase complex;endoplasmic reticulum part;integral to membrane;intracellular membrane-bounded organelle;intracellular organelle;intracellular organelle part;intracellular part;intrinsic to membrane;macromolecular complex;membrane part;membrane-bounded organelle;mitochondrion;organelle;organelle part;palmitoyltransferase complex;protei…	Sphingolipid metabolism	Aminotran_1_2	AAAGACA,MIR-511;AAAYRNCTG_UNKNOWN;ACCAAAG,MIR-9;AGCYRWTTC_UNKNOWN;ATM_DN.V1_DN;BENPORATH_MYC_MAX_TARGETS;BLALOCK_ALZHEIMERS_DISEASE_UP;BONOME_OVARIAN_CANCER_SURVIVAL_OPTIMAL_DEBULKING;BOQUEST_STEM_CELL_CULTURED_VS_FRESH_UP;BOQUEST_STEM_CELL_DN;BRUINS_UVC_RESPONSE_EARLY_LATE;BUYTAERT_PHOTODYNAMIC_THERAPY_STRESS_UP;BYSTRYKH_HEMATOPOIESIS_STEM_CELL_AND_BRAIN_QTL_TRANS;CAGGTG_V$E12_Q6;CAIRO_HEPATOBLA…	Acyltransferase;Completeproteome;Endoplasmicreticulum;Lipidmetabolism;Membrane;Pyridoxalphosphate;Referenceproteome;Sphingolipidmetabolism;Transferase;Transmembrane;Transmembranehelix
	Sarcoplasmic/endoplasmic reticulum calcium ATPase 2	Atp2a2	0.00652096	0.252085					31.5148	32.631	31.2507	32.245	31.6156	32.6322	31.5491	31.9245	28.8093	30.1519	28.7677	29.9428	27.4709	29.4938	27.6637	29.5768	32.2015	31.4635	31.3325	32.0688	31.8016	30.9979	30.9061	31.9268	29.9743	28.6365	28.6092	28.7185	25.8584	26.6899	24.4953	26.7269			biological regulation;calcium ion homeostasis;cation homeostasis;cellular calcium ion homeostasis;cellular cation homeostasis;cellular chemical homeostasis;cellular divalent inorganic cation homeostasis;cellular homeostasis;cellular ion homeostasis;cellular metal ion homeostasis;cellular process;cellular response to stimulus;chemical homeostasis;divalent inorganic cation homeostasis;ER-nucleus si…	active transmembrane transporter activity;adenyl nucleotide binding;adenyl ribonucleotide binding;ATP binding;ATPase activity;ATPase activity, coupled;ATPase activity, coupled to movement of substances;ATPase activity, coupled to transmembrane movement of ions;ATPase activity, coupled to transmembrane movement of ions, phosphorylative mechanism;ATPase activity, coupled to transmembrane movement o…	cell part;cytoplasmic part;endoplasmic reticulum;endoplasmic reticulum membrane;endoplasmic reticulum part;integral to membrane;intracellular membrane-bounded organelle;intracellular organelle;intracellular organelle part;intracellular part;intrinsic to membrane;membrane;membrane part;membrane-bounded organelle;organelle;organelle membrane;organelle part;sarcoplasmic reticulum;sarcoplasmic reticu…	Alzheimer's disease;Calcium signaling pathway;Pancreatic secretion	Cation_ATPase_C;Cation_ATPase_N;E1-E2_ATPase;Hydrolase	AAAYWAACM_V$HFH4_01;ACACTAC,MIR-142-3P;ACEVEDO_LIVER_TUMOR_VS_NORMAL_ADJACENT_TISSUE_UP;ACTIVE_TRANSMEMBRANE_TRANSPORTER_ACTIVITY;ANATOMICAL_STRUCTURE_DEVELOPMENT;ATGTACA,MIR-493;ATPASE_ACTIVITY;ATPASE_ACTIVITY_COUPLED;ATPASE_ACTIVITY_COUPLED_TO_MOVEMENT_OF_SUBSTANCES;ATPASE_ACTIVITY_COUPLED_TO_TRANSMEMBRANE_MOVEMENT_OF_IONS;ATPASE_ACTIVITY_COUPLED_TO_TRANSMEMBRANE_MOVEMENT_OF_IONS_PHOSPHORYLATIV…	Alternativesplicing;ATP-binding;Calcium;Calciumtransport;Completeproteome;Directproteinsequencing;Endoplasmicreticulum;Hydrolase;Iontransport;Isopeptidebond;Magnesium;Membrane;Metal-binding;Nitration;Nucleotide-binding;Phosphoprotein;Referenceproteome;Sarcoplasmicreticulum;Transmembrane;Transmembranehelix;Transport;Ublconjugation
	Complement component C1q receptor	Cd93	0.00646995	0.252085					27.8589	26.9495	28.2986	28.2063	28.4885	27.4765	29.1237	27.224	NaN	24.4975	25.8964	25.2057	25.0003	25.2417	24.3545	NaN	27.8403	27.8103	28.608	27.7218	27.2071	27.4859	28.0172	27.5962	NaN	25.11	NaN	NaN	27.7469	26.4194	26.0084	27.2713			biological adhesion;cell adhesion;cell-cell adhesion;cellular process	binding;calcium ion binding;carbohydrate binding;cation binding;ion binding;metal ion binding	cell part;cell surface;cytoplasmic membrane-bounded vesicle;cytoplasmic part;cytoplasmic vesicle;integral to membrane;intracellular membrane-bounded organelle;intracellular organelle;intracellular part;intrinsic to membrane;membrane;membrane part;membrane-bounded organelle;membrane-bounded vesicle;organelle;plasma membrane;vesicle		cEGF;Lectin_C	ACEVEDO_FGFR1_TARGETS_IN_PROSTATE_CANCER_MODEL_DN;ACEVEDO_LIVER_CANCER_UP;ACEVEDO_LIVER_TUMOR_VS_NORMAL_ADJACENT_TISSUE_UP;AMUNDSON_POOR_SURVIVAL_AFTER_GAMMA_RADIATION_2G;BERENJENO_TRANSFORMED_BY_RHOA_UP;BOQUEST_STEM_CELL_DN;BRUINS_UVC_RESPONSE_VIA_TP53_GROUP_A;CELL_CELL_ADHESION;chr20p11;CHYLA_CBFA2T3_TARGETS_UP;FULCHER_INFLAMMATORY_RESPONSE_LECTIN_VS_LPS_UP;GAL_LEUKEMIC_STEM_CELL_DN;GNF2_CARD15…	Celladhesion;Completeproteome;Disulfidebond;EGF-likedomain;Glycoprotein;Lectin;Membrane;Phosphoprotein;Receptor;Referenceproteome;Repeat;Signal;Transmembrane;Transmembranehelix
	Creatine kinase B-type	Ckb	0.00648	0.252085					31.6922	31.0872	31.337	31.615	26.5948	27.3029	27.7007	26.5571	24.5284	NaN	NaN	NaN	21.6468	23.2577	24.2065	23.4514	30.8301	30.9268	31.2985	31.0439	26.8887	26.2998	27.1126	26.7074	NaN	21.2945	NaN	20.9833	22.8981	22.0198	21.9615	23.5546	Metallothionein-3 complex;Mt3-Hsp84-Ck complex		anatomical structure development;anion homeostasis;biological regulation;brain development;cellular anion homeostasis;cellular chemical homeostasis;cellular chloride ion homeostasis;cellular homeostasis;cellular ion homeostasis;cellular monovalent inorganic anion homeostasis;cellular process;chemical homeostasis;chloride ion homeostasis;developmental process;homeostatic process;ion homeostasis;mo…	adenyl nucleotide binding;adenyl ribonucleotide binding;ATP binding;binding;catalytic activity;creatine kinase activity;kinase activity;nucleotide binding;phosphotransferase activity, nitrogenous group as acceptor;purine nucleotide binding;purine ribonucleoside triphosphate binding;purine ribonucleotide binding;ribonucleotide binding;transferase activity;transferase activity, transferring phospho…	cell part;cytoplasmic part;intracellular membrane-bounded organelle;intracellular organelle;intracellular part;membrane-bounded organelle;mitochondrion;organelle	Arginine and proline metabolism	ATP-gua_Ptrans;ATP-gua_PtransN	ACAWNRNSRCGG_UNKNOWN;ACEVEDO_FGFR1_TARGETS_IN_PROSTATE_CANCER_MODEL_DN;ACEVEDO_LIVER_CANCER_UP;APRELIKOVA_BRCA1_TARGETS;BASAKI_YBX1_TARGETS_DN;BLALOCK_ALZHEIMERS_DISEASE_DN;BLUM_RESPONSE_TO_SALIRASIB_DN;BOYLAN_MULTIPLE_MYELOMA_C_DN;BOYLAN_MULTIPLE_MYELOMA_PCA3_UP;CAGGTG_V$E12_Q6;CAIRO_HEPATOBLASTOMA_UP;CHAUHAN_RESPONSE_TO_METHOXYESTRADIOL_UP;CHIANG_LIVER_CANCER_SUBCLASS_INTERFERON_DN;chr14q32;CRO…	ATP-binding;Completeproteome;Cytoplasm;Directproteinsequencing;Kinase;Nitration;Nucleotide-binding;Phosphoprotein;Referenceproteome;Transferase
	Hippocalcin-like protein 1	Hpcal1	0.00643635	0.252085					29.8679	29.5665	29.6819	29.5189	30.5487	30.4145	30.0229	30.0587	26.5955	26.4026	26.9878	26.9427	NaN	25.0821	25.6618	24.1584	29.6404	30.0356	29.6643	29.8459	30.2697	30.132	30.1005	30.087	26.4847	27.5254	26.6869	26.6444	24.0245	23.728	23.1215	24.2961			anatomical structure development;developmental process;inner ear development	binding;calcium ion binding;cation binding;ion binding;metal ion binding			EF_hand_5;efhand	AACTTT_UNKNOWN;ACTIN_BINDING;ALCALAY_AML_BY_NPM1_LOCALIZATION_DN;AMIT_EGF_RESPONSE_480_HELA;AMIT_EGF_RESPONSE_480_MCF10A;BENPORATH_SUZ12_TARGETS;BHAT_ESR1_TARGETS_VIA_AKT1_UP;BLALOCK_ALZHEIMERS_DISEASE_DN;BRUINS_UVC_RESPONSE_EARLY_LATE;BRUINS_UVC_RESPONSE_LATE;BRUINS_UVC_RESPONSE_VIA_TP53_GROUP_C;CACGTG_V$MYC_Q2;CAGCTG_V$AP4_Q5;CAGNWMCNNNGAC_UNKNOWN;CAHOY_NEURONAL;CALCIUM_ION_BINDING;CATION_BINDI…	Calcium;Completeproteome;Lipoprotein;Metal-binding;Myristate;Referenceproteome;Repeat
	Ribosomal RNA processing protein 1 homolog B	Rrp1b	0.00642181	0.252085					NaN	NaN	NaN	NaN	NaN	23.7305	24.3372	23.9056	25.5269	25.1481	25.461	NaN	NaN	NaN	NaN	NaN	NaN	NaN	NaN	NaN	24.4091	24.4708	24.7655	24.9038	NaN	25.2096	25.1628	24.9908	NaN	NaN	NaN	NaN			biological regulation;cellular macromolecule metabolic process;cellular metabolic process;cellular nitrogen compound metabolic process;cellular process;macromolecule metabolic process;metabolic process;ncRNA metabolic process;ncRNA processing;negative regulation of catalytic activity;negative regulation of hydrolase activity;negative regulation of molecular function;negative regulation of phospha…		cell part;chromatin;chromosomal part;cytoplasmic part;cytosol;euchromatin;heterochromatin;intracellular membrane-bounded organelle;intracellular non-membrane-bounded organelle;intracellular organelle;intracellular organelle part;intracellular part;macromolecular complex;membrane-bounded organelle;non-membrane-bounded organelle;nuclear part;nucleolus;nucleus;organelle;organelle part;preribosome;pr…		Nop52	ACOSTA_PROLIFERATION_INDEPENDENT_MYC_TARGETS_UP;BURTON_ADIPOGENESIS_2;CAIRO_HEPATOBLASTOMA_UP;chr21q22;CREIGHTON_ENDOCRINE_THERAPY_RESISTANCE_1;CREIGHTON_ENDOCRINE_THERAPY_RESISTANCE_4;CTACCTC,LET-7A,LET-7B,LET-7C,LET-7D,LET-7E,LET-7F,MIR-98,LET-7G,LET-7I;CUI_TCF21_TARGETS_2_UP;CYCLIN_D1_KE_.V1_DN;CYTOPLASM;CYTOPLASMIC_PART;CYTOSOL;DAZARD_RESPONSE_TO_UV_NHEK_DN;DAZARD_UV_RESPONSE_CLUSTER_G6;DODD_…	Acetylation;Completeproteome;Nucleus;Phosphoprotein;Referenceproteome
	Phosphoglucomutase-1	Pgm1;Pgm2	0.00671582	0.255023					30.9545	30.3494	29.7355	30.0523	26.6866	27.2815	26.3601	27.0789	NaN	25.1214	24.8504	NaN	NaN	NaN	NaN	21.2917	30.3503	30.536	29.7792	30.6862	27.705	26.8768	25.6526	25.9712	25.0162	NaN	NaN	NaN	NaN	24.2975	NaN	NaN			alcohol catabolic process;alcohol metabolic process;biosynthetic process;carbohydrate biosynthetic process;carbohydrate catabolic process;carbohydrate metabolic process;catabolic process;cellular biosynthetic process;cellular carbohydrate biosynthetic process;cellular carbohydrate catabolic process;cellular carbohydrate metabolic process;cellular glucan metabolic process;cellular macromolecule bi…	binding;catalytic activity;cation binding;intramolecular transferase activity;intramolecular transferase activity, phosphotransferases;ion binding;isomerase activity;magnesium ion binding;metal ion binding;phosphoglucomutase activity	cell part;cytoplasmic part;cytosol;intracellular part	Amino sugar and nucleotide sugar metabolism;Galactose metabolism;Glycolysis / Gluconeogenesis;Pentose phosphate pathway;Purine metabolism;Starch and sucrose metabolism;Streptomycin biosynthesis	PGM_PMM_I;PGM_PMM_II;PGM_PMM_III;PGM_PMM_IV	AAAYWAACM_V$HFH4_01;ACEVEDO_LIVER_CANCER_DN;ACEVEDO_NORMAL_TISSUE_ADJACENT_TO_LIVER_TUMOR_DN;BIOCARTA_FEEDER_PATHWAY;BLALOCK_ALZHEIMERS_DISEASE_DN;BOSCO_ALLERGEN_INDUCED_TH2_ASSOCIATED_MODULE;BRUINS_UVC_RESPONSE_EARLY_LATE;BRUINS_UVC_RESPONSE_LATE;BRUINS_UVC_RESPONSE_VIA_TP53_GROUP_D;BURTON_ADIPOGENESIS_6;CACTGCC,MIR-34A,MIR-34C,MIR-449;CAIRO_LIVER_DEVELOPMENT_DN;CHANG_CORE_SERUM_RESPONSE_UP;CHAR…	Acetylation;Carbohydratemetabolism;Completeproteome;Cytoplasm;Glucosemetabolism;Isomerase;Magnesium;Metal-binding;Phosphoprotein;Referenceproteome
	Phosphoglucomutase-2	Pgm2	0.00671582	0.255023					29.9317	29.4787	29.8957	29.7308	25.0587	26.0928	25.4313	24.8089	23.8095	NaN	NaN	NaN	NaN	21.415	24.6289	23.5133	30.012	30.039	30.4052	29.8114	25.0761	25.9971	25.4651	22.9255	25.7785	NaN	NaN	NaN	NaN	23.2689	NaN	NaN			alcohol metabolic process;carbohydrate catabolic process;carbohydrate metabolic process;catabolic process;cellular carbohydrate metabolic process;cellular metabolic process;cellular process;deoxyribose phosphate catabolic process;deoxyribose phosphate metabolic process;glucose metabolic process;hexose metabolic process;metabolic process;monosaccharide metabolic process;organophosphate catabolic p…	binding;catalytic activity;cation binding;intramolecular transferase activity;intramolecular transferase activity, phosphotransferases;ion binding;isomerase activity;magnesium ion binding;metal ion binding;phosphoglucomutase activity;phosphopentomutase activity	cell part;cytoplasmic part;cytosol;intracellular part	Amino sugar and nucleotide sugar metabolism;Galactose metabolism;Glycolysis / Gluconeogenesis;Pentose phosphate pathway;Purine metabolism;Starch and sucrose metabolism;Streptomycin biosynthesis	PGM_PMM_I;PGM_PMM_II;PGM_PMM_III;PGM_PMM_IV	AAAYWAACM_V$HFH4_01;ACEVEDO_LIVER_CANCER_DN;ACEVEDO_NORMAL_TISSUE_ADJACENT_TO_LIVER_TUMOR_DN;BRUINS_UVC_RESPONSE_EARLY_LATE;BRUINS_UVC_RESPONSE_VIA_TP53_GROUP_D;CHANG_CORE_SERUM_RESPONSE_UP;CHARAFE_BREAST_CANCER_LUMINAL_VS_BASAL_DN;chr4p14;CSR_LATE_UP.V1_UP;CUI_TCF21_TARGETS_2_DN;FORTSCHEGGER_PHF8_TARGETS_DN;FULCHER_INFLAMMATORY_RESPONSE_LECTIN_VS_LPS_UP;GARY_CD5_TARGETS_DN;GOLDRATH_ANTIGEN_RESPO…	Carbohydratemetabolism;Completeproteome;Cytoplasm;Glucosemetabolism;Isomerase;Magnesium;Metal-binding;Phosphoprotein;Referenceproteome
	Tubulin-specific chaperone A	Tbca	0.00683828	0.257395					29.3191	29.1196	28.6926	29.1171	25.8343	25.471	25.4282	25.1336	NaN	NaN	NaN	23.9628	NaN	NaN	NaN	NaN	28.3975	29.4979	28.7441	28.587	24.0922	24.5516	24.862	24.1194	NaN	NaN	NaN	24.8188	NaN	NaN	NaN	NaN			cellular component assembly;cellular component assembly at cellular level;cellular component organization;cellular component organization at cellular level;cellular component organization or biogenesis;cellular component organization or biogenesis at cellular level;cellular macromolecular complex assembly;cellular macromolecular complex subunit organization;cellular process;cellular protein compl…		cell part;cytoplasm;cytoskeletal part;intracellular non-membrane-bounded organelle;intracellular organelle;intracellular organelle part;intracellular part;macromolecular complex;microtubule;non-membrane-bounded organelle;nuclear part;nucleolus;organelle;organelle part;protein complex		TBCA	BAELDE_DIABETIC_NEPHROPATHY_DN;BLALOCK_ALZHEIMERS_DISEASE_DN;BOYAULT_LIVER_CANCER_SUBCLASS_G6_UP;CELLULAR_MACROMOLECULE_METABOLIC_PROCESS;CELLULAR_PROTEIN_METABOLIC_PROCESS;CHAPERONE_BINDING;chr5q14;CYTOPLASM;DAVICIONI_MOLECULAR_ARMS_VS_ERMS_UP;DING_LUNG_CANCER_EXPRESSION_BY_COPY_NUMBER;FLECHNER_BIOPSY_KIDNEY_TRANSPLANT_OK_VS_DONOR_UP;GRADE_COLON_CANCER_UP;GRAESSMANN_APOPTOSIS_BY_SERUM_DEPRIVATIO…	Acetylation;Chaperone;Completeproteome;Cytoplasm;Cytoskeleton;Microtubule;Referenceproteome
	Lysophosphatidic acid phosphatase type 6	Acp6	0.0069834	0.260572					26.2503	26.0195	26.4666	26.2715	24.9347	25.1134	24.5728	25.2536	NaN	NaN	NaN	NaN	NaN	NaN	NaN	NaN	25.9146	26.4679	26.3059	25.7931	25.8673	25.4787	25.4885	25.8448	25.2525	NaN	NaN	NaN	NaN	NaN	NaN	NaN				acid phosphatase activity;catalytic activity;hydrolase activity;hydrolase activity, acting on ester bonds;phosphatase activity;phosphoric ester hydrolase activity	cell part;cytoplasmic part;extracellular region;intracellular membrane-bounded organelle;intracellular organelle;intracellular part;membrane-bounded organelle;mitochondrion;organelle	Riboflavin metabolism	His_Phos_2	AACWWCAANK_UNKNOWN;ACTWSNACTNY_UNKNOWN;BRUINS_UVC_RESPONSE_LATE;BUYTAERT_PHOTODYNAMIC_THERAPY_STRESS_DN;BYSTRYKH_HEMATOPOIESIS_STEM_CELL_QTL_TRANS;chr1q21;CYTOPLASM;CYTOPLASMIC_PART;DELACROIX_RAR_BOUND_ES;ENK_UV_RESPONSE_EPIDERMIS_UP;GGAMTNNNNNTCCY_UNKNOWN;GOLDRATH_EFF_VS_MEMORY_CD8_TCELL_DN;GOLDRATH_NAIVE_VS_EFF_CD8_TCELL_UP;GSE10239_NAIVE_VS_DAY4.5_EFF_CD8_TCELL_UP;GSE10239_NAIVE_VS_KLRG1HIGH_E…	Alternativesplicing;Completeproteome;Hydrolase;Referenceproteome;Secreted;Signal
	Calcium/calmodulin-dependent protein kinase type II subunit gamma	Camk2g	0.00728996	0.267361					26.2684	25.7688	26.3931	26.1525	26.3289	26.4067	26.6012	26.7491	25.9909	25.9104	24.9923	26.0733	27.2913	25.9893	26.3143	26.7987	25.6831	25.8467	25.8908	25.8471	26.0628	26.7123	26.0333	26.2512	26.7912	26.2372	26.5644	26.0653	25.4194	26.1401	25.838	26.2933			anatomical structure development;calcium ion transport;cation transport;cell cycle process;cell differentiation;cellular developmental process;cellular macromolecule metabolic process;cellular metabolic process;cellular process;cellular protein metabolic process;developmental process;divalent inorganic cation transport;divalent metal ion transport;establishment of localization;G1/S transition of …	adenyl nucleotide binding;adenyl ribonucleotide binding;ATP binding;binding;calmodulin-dependent protein kinase activity;catalytic activity;kinase activity;nucleotide binding;phosphotransferase activity, alcohol group as acceptor;protein kinase activity;protein serine/threonine kinase activity;purine nucleotide binding;purine ribonucleoside triphosphate binding;purine ribonucleotide binding;ribon…	cell part;cytoplasmic part;endoplasmic reticulum membrane;endoplasmic reticulum part;intracellular organelle part;intracellular part;membrane;membrane part;organelle membrane;organelle part;sarcoplasmic reticulum membrane	Calcium signaling pathway;ErbB signaling pathway;Gastric acid secretion;Glioma;GnRH signaling pathway;ko05152;Long-term potentiation;Melanogenesis;Neurotrophin signaling pathway;Olfactory transduction;Oocyte meiosis;Phototransduction - fly;Wnt signaling pathway	CaMKII_AD;Pkinase	ACAGGGT,MIR-10A,MIR-10B;AGGAGTG,MIR-483;AMBROSINI_FLAVOPIRIDOL_TREATMENT_TP53;ATAACCT,MIR-154;ATGCACG,MIR-517B;BHAT_ESR1_TARGETS_NOT_VIA_AKT1_DN;BIOCARTA_BIOPEPTIDES_PATHWAY;BIOCARTA_CACAM_PATHWAY;BIOCARTA_CREB_PATHWAY;BIOCARTA_PGC1A_PATHWAY;BIOCARTA_STATHMIN_PATHWAY;BROWNE_HCMV_INFECTION_24HR_UP;BROWNE_HCMV_INFECTION_30MIN_UP;CAATGCA,MIR-33;CAGCTG_V$AP4_Q5;CAGGGTC,MIR-504;CAGGTG_V$E12_Q6;CCTGAGT…	Alternativesplicing;ATP-binding;Calmodulin-binding;Completeproteome;Developmentalprotein;Differentiation;Kinase;Membrane;Neurogenesis;Nucleotide-binding;Phosphoprotein;Referenceproteome;Sarcoplasmicreticulum;Serine/threonine-proteinkinase;Transferase
	Prostaglandin G/H synthase 1	Ptgs1	0.00723971	0.267361					28.6838	28.2554	28.5385	28.4609	28.1339	27.925	27.8713	27.4026	NaN	NaN	NaN	NaN	NaN	NaN	NaN	NaN	28.869	28.4352	28.6718	28.3416	27.238	27.0417	27.4144	26.8192	NaN	NaN	NaN	NaN	NaN	NaN	NaN	NaN			anagen;anatomical structure development;anatomical structure formation involved in morphogenesis;angiogenesis;arachidonic acid metabolic process;behavior;biological regulation;biomineral tissue development;biosynthetic process;bone mineralization;brown fat cell differentiation;carboxylic acid biosynthetic process;carboxylic acid metabolic process;cell differentiation;cellular biosynthetic process…	antioxidant activity;binding;catalytic activity;cation binding;dioxygenase activity;heme binding;ion binding;iron ion binding;lipid binding;metal ion binding;oxidoreductase activity;oxidoreductase activity, acting on paired donors, with incorporation or reduction of molecular oxygen;oxidoreductase activity, acting on peroxide as acceptor;oxidoreductase activity, acting on single donors with incor…	cell part;cell projection;cilium;cytoplasm;cytoplasmic part;endoplasmic reticulum membrane;endoplasmic reticulum part;intracellular organelle part;intracellular part;macromolecular complex;membrane;membrane part;neuron projection;nonmotile primary cilium;organelle membrane;organelle part;photoreceptor outer segment;primary cilium;protein complex	Arachidonic acid metabolism;Leishmaniasis;Pathways in cancer;Small cell lung cancer;VEGF signaling pathway	An_peroxidase	AACTTT_UNKNOWN;ABE_VEGFA_TARGETS;ABE_VEGFA_TARGETS_2HR;ABE_VEGFA_TARGETS_30MIN;AFFAR_YY1_TARGETS_DN;AGARWAL_AKT_PATHWAY_TARGETS;AKL_HTLV1_INFECTION_DN;AMIT_EGF_RESPONSE_40_HELA;AMIT_EGF_RESPONSE_480_HELA;AMIT_EGF_RESPONSE_60_MCF10A;AMIT_SERUM_RESPONSE_60_MCF10A;ATF2_S_UP.V1_DN;ATF2_UP.V1_DN;AZARE_NEOPLASTIC_TRANSFORMATION_BY_STAT3_DN;AZARE_NEOPLASTIC_TRANSFORMATION_BY_STAT3_UP;BAFNA_MUC4_TARGETS_…	3D-structure;Completeproteome;Dioxygenase;Directproteinsequencing;Disulfidebond;EGF-likedomain;Endoplasmicreticulum;Fattyacidbiosynthesis;Fattyacidmetabolism;Glycoprotein;Heme;Iron;Lipidbiosynthesis;Lipidmetabolism;Membrane;Metal-binding;Microsome;Oxidoreductase;Peroxidase;Phosphoprotein;Prostaglandinbiosynthesis;Prostaglandinmetabolism;Referenceproteome;Signal;S-nitrosylation
	40S ribosomal protein S23	Rps23	0.0073526	0.267373					29.6014	29.424	29.7064	29.2125	29.4579	29.791	29.9665	29.4566	28.48	28.2352	28.6861	27.9673	29.5131	29.3661	29.996	29.6131	29.1207	29.7122	29.184	29.3241	29.4997	28.8523	29.0193	29.8467	29.6295	28.7655	28.8786	29.0111	29.2672	29.5175	28.6379	29.5517			biosynthetic process;cellular biosynthetic process;cellular macromolecule biosynthetic process;cellular macromolecule metabolic process;cellular metabolic process;cellular process;cellular protein metabolic process;macromolecule biosynthetic process;macromolecule metabolic process;metabolic process;primary metabolic process;protein metabolic process;translation	structural constituent of ribosome;structural molecule activity	cell part;cytosolic small ribosomal subunit;intracellular organelle part;intracellular part;macromolecular complex;organelle part;ribonucleoprotein complex;small ribosomal subunit	Ribosome	Ribosomal_S12	BILANGES_SERUM_AND_RAPAMYCIN_SENSITIVE_GENES;BYSTRYKH_HEMATOPOIESIS_STEM_CELL_QTL_TRANS;CHNG_MULTIPLE_MYELOMA_HYPERPLOID_UP;chr5q14;CREIGHTON_ENDOCRINE_THERAPY_RESISTANCE_1;DANG_REGULATED_BY_MYC_DN;DAZARD_RESPONSE_TO_UV_NHEK_UP;DAZARD_UV_RESPONSE_CLUSTER_G1;FLECHNER_PBL_KIDNEY_TRANSPLANT_OK_VS_DONOR_UP;GCM_ACTG1;GCM_APEX1;GCM_NPM1;GCM_TPT1;GGGCGGR_V$SP1_Q6;GNF2_DAP3;GNF2_EIF3S6;GNF2_FBL;GNF2_HDAC…	Acetylation;Completeproteome;Referenceproteome;Ribonucleoprotein;Ribosomalprotein
	28S ribosomal protein S23, mitochondrial	Mrps23	0.00743916	0.268247					24.9343	25.3784	25.123	25.0568	25.0983	24.5369	24.9148	25.1736	NaN	NaN	NaN	NaN	NaN	NaN	NaN	NaN	25.1	24.8857	24.9106	24.8874	25.6563	25.4976	25.2419	25.2525	NaN	NaN	NaN	NaN	NaN	NaN	NaN	NaN			biosynthetic process;cellular biosynthetic process;cellular macromolecule biosynthetic process;cellular macromolecule metabolic process;cellular metabolic process;cellular process;cellular protein metabolic process;macromolecule biosynthetic process;macromolecule metabolic process;metabolic process;primary metabolic process;protein metabolic process;translation	structural constituent of ribosome;structural molecule activity	cell part;cytoplasmic part;cytoskeleton;intermediate filament cytoskeleton;intracellular non-membrane-bounded organelle;intracellular organelle;intracellular organelle part;intracellular part;macromolecular complex;membrane;mitochondrial part;mitochondrial small ribosomal subunit;non-membrane-bounded organelle;nuclear membrane;nuclear part;organellar small ribosomal subunit;organelle;organelle me…		MRP-S23	ACEVEDO_LIVER_CANCER_UP;ACEVEDO_LIVER_TUMOR_VS_NORMAL_ADJACENT_TISSUE_UP;BENPORATH_SOX2_TARGETS;CHIANG_LIVER_CANCER_SUBCLASS_UNANNOTATED_DN;chr17q22;CTAWWWATA_V$RSRFC4_Q2;DODD_NASOPHARYNGEAL_CARCINOMA_DN;DUTERTRE_ESTRADIOL_RESPONSE_6HR_UP;GARY_CD5_TARGETS_DN;GGAANCGGAANY_UNKNOWN;GSE14000_TRANSLATED_RNA_VS_MRNA_DC_UP;GSE14350_IL2RB_KO_VS_WT_TREG_UP;GSE17721_0.5H_VS_12H_CPG_BMDM_UP;GSE17721_0.5H_VS…	Acetylation;Completeproteome;Mitochondrion;Referenceproteome;Ribonucleoprotein;Ribosomalprotein
	DnaJ homolog subfamily C member 10	Dnajc10	0.00763792	0.273119					25.8275	25.344	26.0365	25.2384	26.2842	26.9801	26.567	26.3711	25.0551	25.074	NaN	25.9317	24.9836	NaN	NaN	24.5087	24.6136	25.3254	25.1388	24.8753	26.5107	26.1938	26.4586	26.5561	26.0922	25.9348	NaN	25.8884	NaN	NaN	NaN	NaN			apoptosis;apoptosis in response to endoplasmic reticulum stress;biological regulation;catabolic process;cell death;cell redox homeostasis;cellular catabolic process;cellular homeostasis;cellular macromolecule catabolic process;cellular macromolecule metabolic process;cellular metabolic process;cellular process;death;ER-associated protein catabolic process;homeostatic process;macromolecule catabol…	ATPase activator activity;ATPase regulator activity;binding;catalytic activity;chaperone binding;disulfide oxidoreductase activity;enzyme activator activity;enzyme regulator activity;misfolded protein binding;nucleoside-triphosphatase regulator activity;oxidoreductase activity;oxidoreductase activity, acting on a sulfur group of donors;protein binding	cell part;cytoplasmic part;endoplasmic reticulum chaperone complex;endoplasmic reticulum lumen;endoplasmic reticulum part;extracellular region;intracellular organelle lumen;intracellular organelle part;intracellular part;macromolecular complex;membrane-enclosed lumen;organelle lumen;organelle part;protein complex	Protein processing in endoplasmic reticulum	DnaJ;Thioredoxin	ATAGGAA,MIR-202;BOYAULT_LIVER_CANCER_SUBCLASS_G3_UP;BRUINS_UVC_RESPONSE_VIA_TP53_GROUP_D;CAIRO_HEPATOBLASTOMA_CLASSES_UP;CHANDRAN_METASTASIS_DN;chr2q32;ELLWOOD_MYC_TARGETS_DN;FOURNIER_ACINAR_DEVELOPMENT_LATE_2;GARY_CD5_TARGETS_DN;GSE11864_CSF1_IFNG_VS_CSF1_IFNG_PAM3CYS_IN_MAC_UP;GSE11864_UNTREATED_VS_CSF1_IN_MAC_UP;GSE12845_IGD_NEG_BLOOD_VS_DARKZONE_GC_TONSIL_BCELL_DN;GSE12845_IGD_POS_BLOOD_VS_DA…	3D-structure;Chaperone;Completeproteome;Endoplasmicreticulum;Glycoprotein;Referenceproteome;Repeat;Secreted;Signal
	Arf-GAP with coiled-coil, ANK repeat and PH domain-containing protein 2	Acap2	0.00796728	0.273474					27.2659	27.2419	27.1447	26.8219	25.8157	26.1044	27.4718	26.4829	NaN	NaN	25.8165	NaN	NaN	NaN	NaN	26.1085	27.19	27.3416	27.7066	26.893	25.156	25.2695	24.7986	25.0339	NaN	25.6102	NaN	NaN	NaN	NaN	NaN	NaN			biological regulation;positive regulation of catalytic activity;positive regulation of GTPase activity;positive regulation of hydrolase activity;positive regulation of molecular function;regulation of ARF GTPase activity;regulation of biological process;regulation of catabolic process;regulation of catalytic activity;regulation of cellular catabolic process;regulation of cellular metabolic proces…	ARF GTPase activator activity;binding;cation binding;enzyme activator activity;enzyme regulator activity;GTPase activator activity;GTPase regulator activity;ion binding;lipid binding;metal ion binding;nucleoside-triphosphatase regulator activity;phospholipid binding;small GTPase regulator activity;transition metal ion binding;zinc ion binding		Endocytosis	Ank_2;ArfGap;PH	ACATTCC,MIR-1,MIR-206;ACCATTT,MIR-522;AMUNDSON_RESPONSE_TO_ARSENITE;ATGTACA,MIR-493;BENPORATH_CYCLING_GENES;BILBAN_B_CLL_LPL_DN;BLALOCK_ALZHEIMERS_DISEASE_UP;BORCZUK_MALIGNANT_MESOTHELIOMA_UP;BOYLAN_MULTIPLE_MYELOMA_C_D_UP;CACGTG_V$MYC_Q2;chr1p36;chr3q29;CTTTGA_V$LEF1_Q2;CUI_TCF21_TARGETS_2_DN;DACOSTA_UV_RESPONSE_VIA_ERCC3_DN;DACOSTA_UV_RESPONSE_VIA_ERCC3_TTD_DN;DACOSTA_UV_RESPONSE_VIA_ERCC3_XPCS…	Alternativesplicing;ANKrepeat;Coiledcoil;Completeproteome;GTPaseactivation;Metal-binding;Phosphoprotein;Referenceproteome;Repeat;Zinc;Zinc-finger
	ATPase family AAA domain-containing protein 2	Atad2	0.00795244	0.273474					NaN	NaN	NaN	NaN	NaN	NaN	24.0497	24.0396	25.8721	25.4155	NaN	25.9777	24.7479	24.5914	NaN	24.7587	NaN	NaN	NaN	NaN	NaN	24.6877	24.852	24.4998	NaN	24.2423	25.1301	25.2601	NaN	24.6514	NaN	24.2878			ATP catabolic process;ATP metabolic process;biological regulation;biosynthetic process;catabolic process;cellular biosynthetic process;cellular catabolic process;cellular macromolecule biosynthetic process;cellular macromolecule metabolic process;cellular metabolic process;cellular nitrogen compound catabolic process;cellular nitrogen compound metabolic process;cellular process;heterocycle catabo…	adenyl nucleotide binding;adenyl ribonucleotide binding;ATP binding;ATPase activity;binding;catalytic activity;hydrolase activity;hydrolase activity, acting on acid anhydrides;hydrolase activity, acting on acid anhydrides, in phosphorus-containing anhydrides;nucleoside-triphosphatase activity;nucleotide binding;purine nucleotide binding;purine ribonucleoside triphosphate binding;purine ribonucleo…	cell part;intracellular membrane-bounded organelle;intracellular organelle;intracellular part;membrane-bounded organelle;nucleus;organelle		AAA;Bromodomain	AAGCACT,MIR-520F;AGCACTT,MIR-93,MIR-302A,MIR-302B,MIR-302C,MIR-302D,MIR-372,MIR-373,MIR-520E,MIR-520A,MIR-526B,MIR-520B,MIR-520C,MIR-520D;ATCMNTCCGY_UNKNOWN;ATGTACA,MIR-493;BENPORATH_CYCLING_GENES;BENPORATH_NANOG_TARGETS;BENPORATH_NOS_TARGETS;BENPORATH_OCT4_TARGETS;BENPORATH_PROLIFERATION;BENPORATH_SOX2_TARGETS;BILD_E2F3_ONCOGENIC_SIGNATURE;BOYAULT_LIVER_CANCER_SUBCLASS_G123_UP;CHANG_CYCLING_GENE…	Activator;Alternativesplicing;ATP-binding;Bromodomain;Coiledcoil;Completeproteome;Hydrolase;Nucleotide-binding;Nucleus;Phosphoprotein;Referenceproteome;Transcription;Transcriptionregulation
	Centriolin	Cntrl;Cep110	0.00809397	0.273474					23.6531	21.5425	23.9417	22.315	20.9992	23.4534	22.6677	NaN	24.8751	26.522	26.8591	25.187	29.9826	31.3287	29.5355	30.3255	NaN	20.5952	NaN	NaN	23.6725	24.6052	24.7211	NaN	25.4798	26.1562	27.1802	27.1021	28.9698	30.3952	29.8759	28.7218			cell cycle;cell division;cellular process		cell part;centrosome;cytoplasm;cytoplasmic part;cytoskeletal part;intracellular non-membrane-bounded organelle;intracellular organelle;intracellular organelle part;intracellular part;microtubule organizing center;non-membrane-bounded organelle;organelle;organelle part		LRR_4	ACEVEDO_LIVER_CANCER_WITH_H3K27ME3_DN;AMUNDSON_POOR_SURVIVAL_AFTER_GAMMA_RADIATION_2G;CENTROSOME;chr9q33;CREIGHTON_ENDOCRINE_THERAPY_RESISTANCE_2;CYTOPLASM;CYTOPLASMIC_PART;CYTOSKELETAL_PART;CYTOSKELETON;GABRIELY_MIR21_TARGETS;GINESTIER_BREAST_CANCER_20Q13_AMPLIFICATION_DN;GRAESSMANN_APOPTOSIS_BY_DOXORUBICIN_UP;GRAESSMANN_RESPONSE_TO_MC_AND_DOXORUBICIN_UP;GRESHOCK_CANCER_COPY_NUMBER_UP;GSE11924_T…	Alternativesplicing;Cellcycle;Celldivision;Coiledcoil;Completeproteome;Cytoplasm;Cytoskeleton;Leucine-richrepeat;Referenceproteome;Repeat
	Maleylacetoacetate isomerase	Gstz1	0.00787139	0.273474					29.3376	29.1438	29.0091	29.5207	25.7192	25.5678	25.9066	25.0498	NaN	NaN	NaN	NaN	21.5596	NaN	21.8597	23.2707	28.9799	29.1864	28.907	29.4576	26.1772	25.6034	25.6385	25.6638	22.0658	NaN	NaN	NaN	23.6755	23.932	NaN	NaN			amine catabolic process;amine metabolic process;aromatic amino acid family catabolic process;aromatic amino acid family metabolic process;aromatic compound catabolic process;carboxylic acid catabolic process;carboxylic acid metabolic process;catabolic process;cellular amine metabolic process;cellular amino acid catabolic process;cellular amino acid metabolic process;cellular aromatic compound met…	catalytic activity;cis-trans isomerase activity;glutathione transferase activity;isomerase activity;maleylacetoacetate isomerase activity;transferase activity;transferase activity, transferring alkyl or aryl (other than methyl) groups	cell part;cytoplasmic part;intracellular membrane-bounded organelle;intracellular organelle;intracellular part;membrane-bounded organelle;mitochondrion;organelle	Drug metabolism - cytochrome P450;Glutathione metabolism;Metabolism of xenobiotics by cytochrome P450;Styrene degradation;Tyrosine metabolism	GST_C	AMINE_CATABOLIC_PROCESS;AMINE_METABOLIC_PROCESS;AMINO_ACID_AND_DERIVATIVE_METABOLIC_PROCESS;AMINO_ACID_CATABOLIC_PROCESS;AMINO_ACID_METABOLIC_PROCESS;ANTIOXIDANT_ACTIVITY;AROMATIC_COMPOUND_METABOLIC_PROCESS;BERENJENO_TRANSFORMED_BY_RHOA_DN;BRUINS_UVC_RESPONSE_LATE;BURTON_ADIPOGENESIS_6;CAIRO_HEPATOBLASTOMA_DN;CARBOXYLIC_ACID_METABOLIC_PROCESS;CATABOLIC_PROCESS;CELLULAR_CATABOLIC_PROCESS;chr14q24;…	3D-structure;Completeproteome;Cytoplasm;Isomerase;Multifunctionalenzyme;Phenylalaninecatabolism;Referenceproteome;Transferase;Tyrosinecatabolism
	La-related protein 1	Larp1	0.00784711	0.273474					24.7856	24.6199	24.6898	24.6324	25.3604	24.7479	24.5553	24.5105	NaN	NaN	NaN	24.4637	NaN	NaN	NaN	NaN	24.9519	25.3728	25.0605	25.0999	24.3542	24.4093	24.5789	NaN	NaN	NaN	NaN	NaN	NaN	NaN	NaN	NaN			biological regulation;positive regulation of autophagy;positive regulation of biological process;positive regulation of catabolic process;positive regulation of cell communication;positive regulation of cellular catabolic process;positive regulation of cellular metabolic process;positive regulation of cellular process;positive regulation of macroautophagy;positive regulation of metabolic process;…	binding;nucleic acid binding;RNA binding	cell part;cytoplasm;intracellular part		La	AAAGGAT,MIR-501;ACCAAAG,MIR-9;ALFANO_MYC_TARGETS;BENPORATH_CYCLING_GENES;CCTGCTG,MIR-214;CHANDRAN_METASTASIS_TOP50_UP;CHANDRAN_METASTASIS_UP;CHEMNITZ_RESPONSE_TO_PROSTAGLANDIN_E2_UP;chr5q33;CTATGCA,MIR-153;CTTGTAT,MIR-381;CTTTGTA,MIR-524;DASU_IL6_SIGNALING_SCAR_UP;DAVICIONI_TARGETS_OF_PAX_FOXO1_FUSIONS_DN;DEURIG_T_CELL_PROLYMPHOCYTIC_LEUKEMIA_UP;DIAZ_CHRONIC_MEYLOGENOUS_LEUKEMIA_UP;GINESTIER_BREA…	Acetylation;Alternativesplicing;Completeproteome;Phosphoprotein;Referenceproteome;RNA-binding
	Protein phosphatase inhibitor 2	Ppp1r2	0.00776758	0.273474					28.7135	29.2282	28.6675	28.6061	26.3769	26.3431	NaN	NaN	NaN	NaN	NaN	NaN	NaN	NaN	NaN	NaN	28.8086	29.4766	29.33	29.1702	NaN	24.8855	25.9045	25.5248	NaN	NaN	NaN	NaN	NaN	NaN	NaN	NaN			biological regulation;carbohydrate metabolic process;cellular carbohydrate metabolic process;cellular glucan metabolic process;cellular macromolecule metabolic process;cellular metabolic process;cellular polysaccharide metabolic process;cellular process;energy derivation by oxidation of organic compounds;energy reserve metabolic process;generation of precursor metabolites and energy;glucan metabo…	enzyme inhibitor activity;enzyme regulator activity;phosphatase inhibitor activity;phosphatase regulator activity;protein phosphatase inhibitor activity;protein phosphatase regulator activity			IPP-2	ACACTGG,MIR-199A,MIR-199B;ACEVEDO_LIVER_TUMOR_VS_NORMAL_ADJACENT_TISSUE_UP;BENPORATH_CYCLING_GENES;BENPORATH_NANOG_TARGETS;BENPORATH_SOX2_TARGETS;BLALOCK_ALZHEIMERS_DISEASE_DN;BORCZUK_MALIGNANT_MESOTHELIOMA_UP;BROWNE_HCMV_INFECTION_16HR_UP;BROWNE_HCMV_INFECTION_18HR_UP;BURTON_ADIPOGENESIS_PEAK_AT_8HR;CAIRO_HEPATOBLASTOMA_UP;chr3q29;CUI_TCF21_TARGETS_2_DN;ENZYME_INHIBITOR_ACTIVITY;ENZYME_REGULATOR…	3D-structure;Acetylation;Carbohydratemetabolism;Completeproteome;Glycogenmetabolism;Phosphoprotein;Proteinphosphataseinhibitor;Referenceproteome
	Ethylmalonyl-CoA decarboxylase	Echdc1	0.00822292	0.275661					26.3733	27.8289	27.2294	27.8492	NaN	24.4881	NaN	NaN	NaN	24.4413	NaN	24.6259	NaN	NaN	NaN	NaN	25.935	26.2422	26.0385	26.0126	NaN	NaN	NaN	NaN	25.5731	NaN	NaN	NaN	NaN	NaN	NaN	NaN				carbon-carbon lyase activity;carboxy-lyase activity;catalytic activity;lyase activity;methylmalonyl-CoA decarboxylase activity	cell part;cytoplasmic part;cytosol;intracellular part		ECH	BRUINS_UVC_RESPONSE_LATE;CASORELLI_ACUTE_PROMYELOCYTIC_LEUKEMIA_DN;CHANDRAN_METASTASIS_DN;CHARAFE_BREAST_CANCER_LUMINAL_VS_MESENCHYMAL_DN;chr6q22;FARMER_BREAST_CANCER_APOCRINE_VS_BASAL;FARMER_BREAST_CANCER_APOCRINE_VS_LUMINAL;FULCHER_INFLAMMATORY_RESPONSE_LECTIN_VS_LPS_DN;GINESTIER_BREAST_CANCER_20Q13_AMPLIFICATION_DN;GSE11864_CSF1_IFNG_VS_CSF1_PAM3CYS_IN_MAC_UP;GSE13485_DAY1_VS_DAY21_YF17D_VACCI…	Alternativesplicing;Completeproteome;Cytoplasm;Lyase;Referenceproteome
	Glutathione peroxidase 3;Glutathione peroxidase	Gpx3	0.00841909	0.275773					28.6273	28.586	28.3836	28.6325	29.1048	29.1343	29.483	29.3656	30.412	29.857	30.3095	30.1044	30.3973	29.9893	29.6372	30.0718	28.6431	28.1962	28.442	28.8453	29.3015	28.9831	28.6516	29.1192	29.2495	29.0827	30.1115	29.327	30.1928	30.1394	30.3839	30.8473			catabolic process;cellular catabolic process;cellular component assembly;cellular component organization;cellular component organization or biogenesis;cellular metabolic process;cellular process;cellular response to chemical stimulus;cellular response to hydrogen peroxide;cellular response to oxidative stress;cellular response to reactive oxygen species;cellular response to stimulus;cellular resp…	antioxidant activity;binding;catalytic activity;glutathione peroxidase activity;oxidoreductase activity;oxidoreductase activity, acting on peroxide as acceptor;peroxidase activity;selenium binding	extracellular region;extracellular region part;extracellular space	Arachidonic acid metabolism;Glutathione metabolism	GSHPx	ABBUD_LIF_SIGNALING_1_UP;ACEVEDO_FGFR1_TARGETS_IN_PROSTATE_CANCER_MODEL_DN;ANTIOXIDANT_ACTIVITY;ATF2_UP.V1_UP;AZARE_NEOPLASTIC_TRANSFORMATION_BY_STAT3_DN;BLALOCK_ALZHEIMERS_DISEASE_UP;BMI1_DN.V1_DN;BMI1_DN_MEL18_DN.V1_DN;BOQUEST_STEM_CELL_CULTURED_VS_FRESH_UP;BROWNE_HCMV_INFECTION_16HR_UP;BROWNE_HCMV_INFECTION_30MIN_UP;BROWNE_HCMV_INFECTION_8HR_UP;BRUINS_UVC_RESPONSE_EARLY_LATE;CATABOLIC_PROCESS;…	Completeproteome;Oxidoreductase;Peroxidase;Referenceproteome;Secreted;Selenocysteine;Signal
	Sortilin	Sort1	0.00836776	0.275773					27.3625	27.0587	27.7651	27.6094	26.8307	26.8702	27.6902	27.1826	NaN	NaN	NaN	23.9411	24.9357	NaN	25.877	25.7873	26.9685	27.2909	27.8648	27.0322	27.3343	26.3033	27.2275	27.0841	26.2606	NaN	NaN	NaN	NaN	NaN	25.6852	NaN			biological regulation;carbohydrate transport;cell differentiation;cell surface receptor linked signaling pathway;cellular component organization;cellular component organization at cellular level;cellular component organization or biogenesis;cellular component organization or biogenesis at cellular level;cellular developmental process;cellular membrane organization;cellular process;cellular respon…	binding;growth factor binding;molecular transducer activity;nerve growth factor receptor activity;neurotensin receptor activity, non-G-protein coupled;neurotrophin binding;neurotrophin receptor activity;protein binding;receptor activity;signal transducer activity;signaling receptor activity;transmembrane signaling receptor activity	cell body;cell part;cell projection;cell surface;clathrin-coated vesicle;coated pit;coated vesicle;cytoplasmic membrane-bounded vesicle;cytoplasmic part;cytoplasmic vesicle;dendrite;early endosome;endoplasmic reticulum membrane;endoplasmic reticulum part;endosomal part;endosome;endosome membrane;Golgi apparatus part;Golgi cisterna membrane;Golgi membrane;Golgi-associated vesicle;integral to membr…	Lysosome;Neurotrophin signaling pathway		AAANWWTGC_UNKNOWN;ACCAAAG,MIR-9;ACEVEDO_LIVER_CANCER_UP;ACEVEDO_NORMAL_TISSUE_ADJACENT_TO_LIVER_TUMOR_UP;BENPORATH_SOX2_TARGETS;BERTUCCI_MEDULLARY_VS_DUCTAL_BREAST_CANCER_DN;BOCHKIS_FOXA2_TARGETS;CAGGGTC,MIR-504;CHEN_METABOLIC_SYNDROM_NETWORK;chr1p21;CTCAGGG,MIR-125B,MIR-125A;CTTTGT_V$LEF1_Q2;CTTTGTA,MIR-524;DEURIG_T_CELL_PROLYMPHOCYTIC_LEUKEMIA_UP;DODD_NASOPHARYNGEAL_CARCINOMA_UP;EIF4E_DN;ELVIDG…	Alternativesplicing;Cellmembrane;Cleavageonpairofbasicresidues;Completeproteome;Developmentalprotein;Differentiation;Disulfidebond;Endocytosis;Endoplasmicreticulum;Endosome;Glycoprotein;Golgiapparatus;Lysosome;Membrane;Nucleus;Osteogenesis;Phosphoprotein;Receptor;Referenceproteome;Repeat;Signal;Transmembrane;Transmembranehelix;Transport
	Vesicle-associated membrane protein-associated protein B	Vapb	0.0083075	0.275773					28.7757	28.4322	29.0516	28.8867	29.9163	30.065	29.7027	29.7	27.5013	27.8146	27.6095	28.2105	NaN	24.7537	24.5622	25.4269	28.7624	28.5189	28.7495	28.927	29.5338	28.9304	29.4894	29.2924	28.2963	26.7493	27.6948	27.3972	NaN	26.1866	NaN	NaN			activation of signaling protein activity involved in unfolded protein response;biological regulation;calcium ion homeostasis;cation homeostasis;cellular calcium ion homeostasis;cellular cation homeostasis;cellular chemical homeostasis;cellular divalent inorganic cation homeostasis;cellular homeostasis;cellular ion homeostasis;cellular metal ion homeostasis;cellular process;cellular response to ch…	beta-tubulin binding;binding;cytoskeletal protein binding;enzyme binding;identical protein binding;protein binding;protein dimerization activity;protein heterodimerization activity;protein homodimerization activity;structural molecule activity;tubulin binding	cell part;cytoplasmic part;endoplasmic reticulum membrane;endoplasmic reticulum part;Golgi apparatus;integral to membrane;intracellular membrane-bounded organelle;intracellular organelle;intracellular organelle part;intracellular part;intrinsic to membrane;membrane;membrane part;membrane-bounded organelle;organelle;organelle membrane;organelle part		Motile_Sperm	ATGTAGC,MIR-221,MIR-222;BENPORATH_NANOG_TARGETS;BETA_TUBULIN_BINDING;BROWNE_HCMV_INFECTION_1HR_DN;BROWNE_HCMV_INFECTION_30MIN_DN;BROWNE_HCMV_INFECTION_48HR_DN;BROWNE_HCMV_INFECTION_4HR_DN;CHEMNITZ_RESPONSE_TO_PROSTAGLANDIN_E2_DN;CHEOK_RESPONSE_TO_MERCAPTOPURINE_DN;chr20q13;CYTOPLASM;CYTOPLASMIC_PART;CYTOSKELETAL_PROTEIN_BINDING;ENDOMEMBRANE_SYSTEM;ENDOPLASMIC_RETICULUM;ENDOPLASMIC_RETICULUM_MEMBR…	Coiledcoil;Completeproteome;Endoplasmicreticulum;Membrane;Phosphoprotein;Referenceproteome;Transmembrane;Transmembranehelix;Unfoldedproteinresponse
	Advanced glycosylation end product-specific receptor	Ager	0.00876232	0.284842					32.9821	32.5014	33.0489	32.5807	33.4298	33.7853	34.0204	34.0847	33.1362	32.8427	32.9594	32.8581	31.2147	31.1737	31.2162	31.0749	32.5311	32.5488	32.5472	32.353	34.3003	34.0524	33.8196	34.0145	32.9113	32.8586	33.1739	32.9486	31.1236	31.8829	31.9097	32.3439			biological regulation;defense response;induction of positive chemotaxis;inflammatory response;positive regulation of behavior;positive regulation of biological process;positive regulation of chemotaxis;positive regulation of locomotion;positive regulation of molecular function;positive regulation of NF-kappaB transcription factor activity;positive regulation of positive chemotaxis;positive regula…		cell part;integral to membrane;intrinsic to membrane;membrane;membrane part		C2-set_2	AAACCAC,MIR-140;ACAWNRNSRCGG_UNKNOWN;BIOPOLYMER_METABOLIC_PROCESS;BIOPOLYMER_MODIFICATION;CAGGTA_V$AREB6_01;CELL_SURFACE_RECEPTOR_LINKED_SIGNAL_TRANSDUCTION_GO_0007166;CELLULAR_MACROMOLECULE_METABOLIC_PROCESS;CELLULAR_PROTEIN_METABOLIC_PROCESS;chr14q32;chr6p21;COULOUARN_TEMPORAL_TGFB1_SIGNATURE_UP;CYCLIN_D1_UP.V1_DN;CYTOPLASM;DEFENSE_RESPONSE;ESC_V6.5_UP_EARLY.V1_UP;GCCATNTTG_V$YY1_Q6;GCM_CDH5;GC…	Completeproteome;Disulfidebond;Glycoprotein;Immunoglobulindomain;Inflammatoryresponse;Membrane;Receptor;Referenceproteome;Repeat;Signal;Transmembrane;Transmembranehelix
	Cysteine-rich protein 1	Crip1	0.00894619	0.288632					30.4272	30.7646	30.7792	30.3345	29.0706	27.6966	27.464	28.0765	23.514	NaN	NaN	21.0659	27.1431	26.3404	26.5408	26.6466	30.0338	30.3251	30.5031	30.3824	27.4554	27.7717	28.2994	27.7521	NaN	24.4645	NaN	24.5694	NaN	27.2185	24.2402	24.98			apoptosis;cell death;cellular process;cellular response to abiotic stimulus;cellular response to antibiotic;cellular response to chemical stimulus;cellular response to light stimulus;cellular response to radiation;cellular response to stimulus;cellular response to UV;cellular response to UV-B;death;programmed cell death;response to abiotic stimulus;response to antibiotic;response to chemical stim…	AT DNA binding;binding;cation binding;DNA bending activity;DNA binding;ion binding;metal ion binding;nucleic acid binding;peptide binding;sequence-specific DNA binding;transition metal ion binding;zinc ion binding	cell part;cytoplasm;intracellular part		LIM	ACEVEDO_FGFR1_TARGETS_IN_PROSTATE_CANCER_MODEL_DN;AFFAR_YY1_TARGETS_DN;BAELDE_DIABETIC_NEPHROPATHY_UP;BASSO_B_LYMPHOCYTE_NETWORK;BAUS_TFF2_TARGETS_UP;BENPORATH_ES_WITH_H3K27ME3;BENPORATH_SUZ12_TARGETS;BOQUEST_STEM_CELL_CULTURED_VS_FRESH_UP;BOQUEST_STEM_CELL_UP;CATION_BINDING;CELL_PROLIFERATION_GO_0008283;CHARAFE_BREAST_CANCER_LUMINAL_VS_MESENCHYMAL_UP;CHICAS_RB1_TARGETS_SENESCENT;chr14q32;CHUNG_B…	Acetylation;Completeproteome;LIMdomain;Metal-binding;Referenceproteome;Zinc
	Centrin-2	Cetn2	0.0092735	0.290589					25.7008	24.5305	25.3716	25.6085	27.5204	27.4963	27.7914	28.0166	25.7328	26.8949	27.697	27.2756	28.3939	26.4927	27.1827	27.9985	24.5195	25.7277	25.3397	25.2589	27.6749	28.0738	28.046	28.1834	27.4455	27.2929	29.1807	26.7838	24.3681	26.658	26.1481	25.6968			biological regulation;cell cycle phase;cell cycle process;cell division;cellular component organization;cellular component organization at cellular level;cellular component organization or biogenesis;cellular component organization or biogenesis at cellular level;cellular macromolecule metabolic process;cellular metabolic process;cellular nitrogen compound metabolic process;cellular process;cellu…	adenyl nucleotide binding;adenyl ribonucleotide binding;ATP binding;ATPase activity;ATPase activity, coupled;ATP-dependent helicase activity;binding;calcium ion binding;catalytic activity;cation binding;cytoskeletal protein binding;G-protein beta/gamma-subunit complex binding;helicase activity;heterotrimeric G-protein binding;hydrolase activity;hydrolase activity, acting on acid anhydrides;hydrol…	cell part;cell projection;cell projection part;centriole;centrosome;cilium;cytoplasm;cytoplasmic part;cytoskeletal part;intracellular non-membrane-bounded organelle;intracellular organelle;intracellular organelle part;intracellular part;macromolecular complex;microtubule basal body;microtubule organizing center;microtubule organizing center part;non-membrane-bounded organelle;nonmotile primary ci…	Nucleotide excision repair	EF_hand_4;EF_hand_5	ACEVEDO_LIVER_CANCER_UP;ACEVEDO_LIVER_TUMOR_VS_NORMAL_ADJACENT_TISSUE_UP;BAKKER_FOXO3_TARGETS_DN;BROWNE_HCMV_INFECTION_48HR_DN;BYSTRYKH_HEMATOPOIESIS_STEM_CELL_AND_BRAIN_QTL_TRANS;BYSTRYKH_HEMATOPOIESIS_STEM_CELL_SCP2_QTL_TRANS;CAIRO_HEPATOBLASTOMA_UP;CALCIUM_ION_BINDING;CATION_BINDING;CELL_CYCLE_GO_0007049;CELL_CYCLE_PHASE;CELL_CYCLE_PROCESS;CENTROSOME;CENTROSOME_CYCLE;CENTROSOME_ORGANIZATION_AN…	Alternativesplicing;Calcium;Cellcycle;Celldivision;Completeproteome;Cytoplasm;Cytoskeleton;DNAdamage;DNArepair;Metal-binding;Mitosis;Nucleus;Phosphoprotein;Referenceproteome;Repeat
	Cystatin-C	Cst3	0.00954861	0.290589		+	Matrisome-associated	ECM Regulators	26.9685	27.1511	27.0058	26.9525	25.7699	25.3671	24.7891	26.1448	NaN	NaN	NaN	NaN	NaN	NaN	NaN	24.8569	26.3879	26.8862	26.7997	27.0429	25.1346	25.7177	25.759	25.4904	NaN	NaN	NaN	NaN	NaN	NaN	26.7214	NaN			anatomical structure development;apoptosis;behavior;biological regulation;brain development;cell activation;cell death;cell development;cellular component organization;cellular component organization at cellular level;cellular component organization or biogenesis;cellular component organization or biogenesis at cellular level;cellular developmental process;cellular process;cellular process involv…	beta-amyloid binding;binding;cysteine-type endopeptidase inhibitor activity;endopeptidase inhibitor activity;endopeptidase regulator activity;enzyme inhibitor activity;enzyme regulator activity;peptidase inhibitor activity;peptidase regulator activity;protein binding	axon part;basement membrane;cell body;cell part;cell projection part;contractile fiber;cytoplasmic part;endoplasmic reticulum;endosome;extracellular matrix part;extracellular region part;extracellular space;intracellular membrane-bounded organelle;intracellular non-membrane-bounded organelle;intracellular organelle;intracellular organelle part;intracellular part;late endosome;lysosome;lytic vacuo…	Salivary secretion	Cystatin	ACEVEDO_METHYLATED_IN_LIVER_CANCER_DN;BYSTRYKH_HEMATOPOIESIS_STEM_CELL_QTL_CIS;CHANG_CORE_SERUM_RESPONSE_DN;CHANG_POU5F1_TARGETS_DN;chr20p11;DELACROIX_RAR_BOUND_ES;ENZYME_INHIBITOR_ACTIVITY;ENZYME_REGULATOR_ACTIVITY;GOLDRATH_ANTIGEN_RESPONSE;GOLUB_ALL_VS_AML_DN;GSE10325_LUPUS_BCELL_VS_LUPUS_MYELOID_DN;GSE10325_LUPUS_CD4_TCELL_VS_LUPUS_MYELOID_DN;GSE12366_PLASMA_CELL_VS_MEMORY_BCELL_UP;GSE12366_PL…	Completeproteome;Disulfidebond;Proteaseinhibitor;Referenceproteome;Secreted;Signal;Thiolproteaseinhibitor
	N-terminal kinase-like protein	Scyl1	0.00948666	0.290589					25.8517	25.6225	25.0964	25.1655	24.2351	24.1598	24.4035	24.098	24.2638	NaN	24.7307	24.4769	NaN	NaN	NaN	24.567	NaN	24.6625	25.1785	25.3885	24.8932	NaN	NaN	NaN	25.7661	NaN	NaN	NaN	NaN	24.3488	NaN	NaN			cellular process;establishment of localization;establishment of localization in cell;Golgi vesicle transport;intracellular transport;retrograde vesicle-mediated transport, Golgi to ER;transport;vesicle-mediated transport	adenyl nucleotide binding;adenyl ribonucleotide binding;ATP binding;binding;catalytic activity;kinase activity;nucleotide binding;phosphotransferase activity, alcohol group as acceptor;protein kinase activity;purine nucleotide binding;purine ribonucleoside triphosphate binding;purine ribonucleotide binding;ribonucleotide binding;transferase activity;transferase activity, transferring phosphorus-c…	cell part;cis-Golgi network;COPI vesicle coat;cytoplasmic part;cytoplasmic vesicle part;cytoskeletal part;endoplasmic reticulum-Golgi intermediate compartment;Golgi apparatus part;intracellular membrane-bounded organelle;intracellular organelle;intracellular organelle part;intracellular part;macromolecular complex;membrane coat;membrane part;membrane-bounded organelle;microtubule organizing cente…		Pkinase	ACEVEDO_LIVER_CANCER_DN;CACGTG_V$MYC_Q2;chr11q11;CYTOPLASM;FOSTER_KDM1A_TARGETS_DN;GGGCGGR_V$SP1_Q6;GSE14308_NAIVE_CD4_TCELL_VS_NATURAL_TREG_UP;GSE14308_TH2_VS_INDUCED_TREG_UP;GSE17580_TREG_VS_TEFF_DN;GSE17721_0.5H_VS_12H_GARDIQUIMOD_BMDM_DN;GSE17721_CPG_VS_GARDIQUIMOD_6H_BMDM_DN;GSE17721_LPS_VS_CPG_16H_BMDM_UP;GSE17721_LPS_VS_GARDIQUIMOD_4H_BMDM_DN;GSE17721_PAM3CSK4_VS_CPG_1H_BMDM_DN;GSE17721_PA…	Coiledcoil;Completeproteome;Cytoplasm;Cytoskeleton;Directproteinsequencing;ER-Golgitransport;Golgiapparatus;Phosphoprotein;Referenceproteome;Repeat;Transport
	Mitochondrial dicarboxylate carrier	Slc25a10	0.00950779	0.290589					28.6622	27.5096	28.6511	28.6679	28.2905	28.4112	28.1402	27.9129	24.5947	24.1732	23.8503	24.5308	23.0411	NaN	NaN	24.1443	28.2482	27.2185	28.2991	28.0959	28.1843	27.1327	27.2381	27.5201	27.2969	25.0214	25.4446	24.9804	25.9904	23.8214	24.9515	NaN			anion transport;establishment of localization;establishment of localization in cell;inorganic anion transport;intracellular transport;ion transport;mitochondrial transport;sulfate transport;thiosulfate transport;transport	active transmembrane transporter activity;anion transmembrane transporter activity;antiporter activity;C4-dicarboxylate transmembrane transporter activity;carboxylic acid transmembrane transporter activity;dicarboxylic acid transmembrane transporter activity;inorganic anion transmembrane transporter activity;ion transmembrane transporter activity;malate transmembrane transporter activity;organic …	cell part;cytoplasmic part;integral to membrane;intracellular organelle part;intracellular part;intrinsic to membrane;membrane;membrane part;mitochondrial inner membrane;mitochondrial membrane;mitochondrial part;organelle inner membrane;organelle membrane;organelle part	Proximal tubule bicarbonate reclamation	Mito_carr	ACEVEDO_LIVER_CANCER_DN;ALCOHOL_METABOLIC_PROCESS;BIOSYNTHETIC_PROCESS;BLUM_RESPONSE_TO_SALIRASIB_DN;BOCHKIS_FOXA2_TARGETS;BONOME_OVARIAN_CANCER_SURVIVAL_SUBOPTIMAL_DEBULKING;BURTON_ADIPOGENESIS_6;CAGGTG_V$E12_Q6;CARBOHYDRATE_BIOSYNTHETIC_PROCESS;CARBOHYDRATE_METABOLIC_PROCESS;CARBOXYLIC_ACID_METABOLIC_PROCESS;CARBOXYLIC_ACID_TRANSMEMBRANE_TRANSPORTER_ACTIVITY;CARBOXYLIC_ACID_TRANSPORT;CELLULAR_B…	Completeproteome;Membrane;Mitochondrion;Mitochondrioninnermembrane;Referenceproteome;Repeat;Transmembrane;Transmembranehelix;Transport
	Synaptosomal-associated protein 23;Synaptosomal-associated protein	Snap23	0.00939312	0.290589					28.1845	27.5785	27.9234	27.6195	29.5602	29.2216	29.0651	28.9803	27.2511	27.4884	27.8346	27.2485	NaN	NaN	NaN	NaN	28.2244	27.995	27.5796	27.8859	28.3762	28.8493	28.8655	28.4393	27.4681	27.8218	28.0235	27.8012	26.7347	NaN	NaN	NaN	SNARE complex (Stx4, Vamp2, Snap23);SNARE complex (Stx4, Vamp8, Snap23)	REACT_147847;REACT_88307	cellular process;establishment of localization;establishment of localization in cell;establishment of protein localization;exocytosis;protein transport;secretion;secretion by cell;transport;vesicle-mediated transport		azurophil granule;cell junction;cell part;cell projection;cytoplasmic membrane-bounded vesicle;cytoplasmic part;cytoplasmic vesicle;Golgi apparatus;intracellular membrane-bounded organelle;intracellular organelle;intracellular part;lysosome;lytic vacuole;membrane;membrane-bounded organelle;membrane-bounded vesicle;neuron projection;nucleus;organelle;plasma membrane;primary lysosome;specific granu…	SNARE interactions in vesicular transport	SNAP-25;SNARE	BRUINS_UVC_RESPONSE_EARLY_LATE;BRUNO_HEMATOPOIESIS;BUYTAERT_PHOTODYNAMIC_THERAPY_STRESS_UP;BYSTRYKH_HEMATOPOIESIS_STEM_CELL_QTL_TRANS;CELLULAR_LOCALIZATION;chr15q14;CHUNG_BLISTER_CYTOTOXICITY_DN;CROONQUIST_NRAS_VS_STROMAL_STIMULATION_UP;CUI_TCF21_TARGETS_2_DN;CYTOSKELETON_ORGANIZATION_AND_BIOGENESIS;DIAZ_CHRONIC_MEYLOGENOUS_LEUKEMIA_UP;ESTABLISHMENT_OF_CELLULAR_LOCALIZATION;ESTABLISHMENT_OF_LOCAL…	Acetylation;Celljunction;Cellmembrane;Coiledcoil;Completeproteome;Lipoprotein;Membrane;Palmitate;Phosphoprotein;Proteintransport;Referenceproteome;Repeat;Synapse;Synaptosome;Transport
	TOM1-like protein 2	Tom1l2	0.00939919	0.290589					26.4735	26.49	26.4111	26.7788	27.5165	26.8088	26.7774	27.4679	27.1157	27.3272	27.4322	27.0722	NaN	NaN	NaN	NaN	27.3329	26.3011	26.6287	26.6975	27.266	26.994	27.2524	27.0448	25.9417	25.8787	26.9179	26.5921	NaN	NaN	NaN	NaN			establishment of localization;establishment of localization in cell;establishment of protein localization;intracellular protein transport;intracellular transport;protein transport;transport		cell part;intracellular		GAT;VHS	AACTTT_UNKNOWN;BAELDE_DIABETIC_NEPHROPATHY_DN;CACGTG_V$MYC_Q2;chr17p11;CYTAGCAAY_UNKNOWN;DUTERTRE_ESTRADIOL_RESPONSE_24HR_DN;FORTSCHEGGER_PHF8_TARGETS_DN;GOZGIT_ESR1_TARGETS_DN;GSE10239_NAIVE_VS_KLRG1HIGH_EFF_CD8_TCELL_UP;GSE11057_NAIVE_VS_CENT_MEMORY_CD4_TCELL_UP;GSE11057_NAIVE_VS_EFF_MEMORY_CD4_TCELL_UP;GSE11057_NAIVE_VS_MEMORY_CD4_TCELL_UP;GSE12366_PLASMA_CELL_VS_NAIVE_BCELL_UP;GSE14308_TH17_V…	Alternativesplicing;Completeproteome;Phosphoprotein;Proteintransport;Referenceproteome;Transport
		Xpnpep2	0.00925203	0.290589					24.8667	24.6874	24.5308	25.2931	27.9713	27.1733	26.7792	27.5534	27.7424	28.1565	28.1333	27.9235	24.7294	26.2702	25.0236	24.5947	23.9448	23.9421	23.9568	23.6906	23.8232	23.9968	24.7605	24.8883	25.2831	26.2821	28.3799	28.0799	24.6706	NaN	NaN	24.5182			cellular process	aminopeptidase activity;binding;catalytic activity;cation binding;exopeptidase activity;hydrolase activity;ion binding;metal ion binding;peptidase activity;peptidase activity, acting on L-amino acid peptides		Protein digestion and absorption	Creatinase_N;Peptidase_M24	ACEVEDO_LIVER_CANCER_DN;ACEVEDO_NORMAL_TISSUE_ADJACENT_TO_LIVER_TUMOR_DN;AGCYRWTTC_UNKNOWN;BORCZUK_MALIGNANT_MESOTHELIOMA_DN;chrxq25;FLECHNER_BIOPSY_KIDNEY_TRANSPLANT_REJECTED_VS_OK_DN;FOSTER_KDM1A_TARGETS_UP;GSE17721_CTRL_VS_LPS_1H_BMDM_DN;GSE17721_CTRL_VS_LPS_24H_BMDM_UP;GSE19825_NAIVE_VS_DAY3_EFF_CD8_TCELL_UP;GSE19825_NAIVE_VS_IL2RAHIGH_DAY3_EFF_CD8_TCELL_UP;GSE19825_NAIVE_VS_IL2RALOW_DAY3_EFF…	Aminopeptidase;Completeproteome;Hydrolase;Metal-binding;Protease;Referenceproteome
		Dgkh	0.00991754	0.293718					24.4529	NaN	24.3305	24.5569	23.5593	NaN	23.5929	23.7494	23.7579	NaN	NaN	NaN	NaN	NaN	NaN	NaN	24.8561	NaN	24.6451	24.2508	23.9771	NaN	NaN	NaN	25.4035	NaN	NaN	NaN	NaN	NaN	NaN	NaN			activation of protein kinase activity;activation of protein kinase C activity by G-protein coupled receptor protein signaling pathway;biological regulation;cell surface receptor linked signaling pathway;cellular component assembly;cellular component organization;cellular component organization or biogenesis;cellular process;cellular response to stimulus;G-protein coupled receptor protein signalin…	binding;catalytic activity;diacylglycerol kinase activity;kinase activity;lipid binding;phospholipid binding;phosphotransferase activity, alcohol group as acceptor;transferase activity;transferase activity, transferring phosphorus-containing groups	cell part;cytoplasmic part;endosome;intracellular membrane-bounded organelle;intracellular organelle;intracellular organelle part;intracellular part;membrane;membrane-bounded organelle;nuclear membrane;nuclear part;organelle;organelle membrane;organelle part	Glycerolipid metabolism;Glycerophospholipid metabolism;Phosphatidylinositol signaling system	C1_1;DAGK_acc;DAGK_cat;PH	AACTTT_UNKNOWN;AAGCCAT,MIR-135A,MIR-135B;ACEVEDO_LIVER_CANCER_WITH_H3K9ME3_DN;ATGCACG,MIR-517B;chr13q13;CTTTGA_V$LEF1_Q2;FIRESTEIN_CTNNB1_PATHWAY;FOSTER_TOLERANT_MACROPHAGE_DN;GSE10463_CD40L_AND_VA347_VS_CD40L_IN_DC_UP;GSE13306_TREG_VS_TCONV_SPLEEN_UP;GSE14308_NAIVE_CD4_TCELL_VS_INDUCED_TREG_DN;GSE14308_TH1_VS_TH17_UP;GSE14308_TH2_VS_NAIVE_CD4_TCELL_DN;GSE14308_TH2_VS_TH1_DN;GSE14350_IL2RB_KO_VS_…	Completeproteome;Referenceproteome
	Fetuin-B	Fetub	0.00972589	0.293718					26.2369	26.0828	24.6936	25.4708	NaN	23.6122	NaN	NaN	NaN	NaN	NaN	NaN	24.6876	25.8737	NaN	25.0516	27.1484	27.7964	26.9382	26.9952	23.66	NaN	NaN	23.9808	NaN	24.2497	NaN	NaN	27.8646	27.9528	28.7239	28.065				cysteine-type endopeptidase inhibitor activity;endopeptidase inhibitor activity;endopeptidase regulator activity;enzyme inhibitor activity;enzyme regulator activity;peptidase inhibitor activity;peptidase regulator activity	extracellular region part;extracellular space		Cystatin	BLALOCK_ALZHEIMERS_DISEASE_UP;BLUM_RESPONSE_TO_SALIRASIB_UP;BRUINS_UVC_RESPONSE_VIA_TP53_GROUP_A;CAIRO_HEPATOBLASTOMA_DN;CHEN_METABOLIC_SYNDROM_NETWORK;chr3q24;DURAND_STROMA_MAX_DN;DURCHDEWALD_SKIN_CARCINOGENESIS_DN;EIF4E_UP;ESC_J1_UP_EARLY.V1_DN;FOSTER_KDM1A_TARGETS_UP;GNF2_HPN;GNF2_HPX;GNF2_LCAT;GOZGIT_ESR1_TARGETS_DN;GRAESSMANN_APOPTOSIS_BY_DOXORUBICIN_UP;GRAESSMANN_RESPONSE_TO_MC_AND_DOXORUBI…	Completeproteome;Disulfidebond;Glycoprotein;Referenceproteome;Repeat;Secreted;Signal
	Tumor protein D52	Tpd52	0.00989319	0.293718					27.9902	27.9516	27.692	28.2014	27.137	26.3809	27.4658	27.1984	NaN	25.2069	25.058	NaN	NaN	NaN	NaN	NaN	27.7167	28.616	28.7752	28.1008	25.7255	26.6891	26.3497	26.5946	26.2205	NaN	NaN	NaN	NaN	NaN	NaN	NaN			B cell activation;B cell differentiation;cell activation;cell differentiation;cellular developmental process;cellular process;developmental process;immune system process;leukocyte activation;leukocyte differentiation;lymphocyte activation;lymphocyte differentiation	binding;calcium ion binding;cation binding;identical protein binding;ion binding;metal ion binding;protein binding;protein dimerization activity;protein heterodimerization activity;protein homodimerization activity	cell part;cytoplasmic part;endoplasmic reticulum;intracellular membrane-bounded organelle;intracellular organelle;intracellular part;membrane-bounded organelle;organelle;perinuclear region of cytoplasm		TPD52	ANATOMICAL_STRUCTURE_DEVELOPMENT;ANATOMICAL_STRUCTURE_MORPHOGENESIS;ATF2_S_UP.V1_DN;ATF2_UP.V1_DN;ATGCTGC,MIR-103,MIR-107;ATGTTAA,MIR-302C;B_CELL_ACTIVATION;B_CELL_DIFFERENTIATION;BASAKI_YBX1_TARGETS_DN;BLALOCK_ALZHEIMERS_DISEASE_INCIPIENT_UP;BLALOCK_ALZHEIMERS_DISEASE_UP;BOQUEST_STEM_CELL_DN;BOYAULT_LIVER_CANCER_SUBCLASS_G3_UP;BRUINS_UVC_RESPONSE_VIA_TP53_GROUP_B;CACTGCC,MIR-34A,MIR-34C,MIR-449;…	Alternativesplicing;Coiledcoil;Completeproteome;Directproteinsequencing;Phosphoprotein;Referenceproteome
	Usher syndrome type-1C protein-binding protein 1	Ushbp1	0.0099252	0.293718					25.1963	NaN	NaN	25.0221	23.4542	24.2378	24.5218	24.2919	25.6508	26.078	26.5274	26.1512	NaN	NaN	NaN	NaN	NaN	24.7738	25.7463	25.102	24.6097	24.9308	NaN	24.6652	25.5434	NaN	24.9645	25.2521	NaN	NaN	NaN	NaN							MCC-bdg_PDZ	chr19p13;GSE17721_12H_VS_24H_GARDIQUIMOD_BMDM_UP;GSE17721_CTRL_VS_LPS_4H_BMDM_DN;GSE20715_0H_VS_24H_OZONE_LUNG_UP;GSE20715_0H_VS_48H_OZONE_TLR4_KO_LUNG_UP;GSE29614_CTRL_VS_DAY3_TIV_FLU_VACCINE_PBMC_DN;GSE7460_CTRL_VS_FOXP3_OVEREXPR_TCONV_UP;IVANOVA_HEMATOPOIESIS_STEM_CELL_AND_PROGENITOR;MARTINEZ_RB1_AND_TP53_TARGETS_UP;MARTINEZ_RB1_TARGETS_DN;MARTINEZ_TP53_TARGETS_UP;MODULE_257;MODULE_397;MODULE_…	Coiledcoil;Completeproteome;Directproteinsequencing;Referenceproteome
	Rab3 GTPase-activating protein non-catalytic subunit	Rab3gap2	0.010081	0.294579					25.4604	25.8769	25.8224	25.2329	NaN	23.6137	24.7833	NaN	24.1293	NaN	24.8909	NaN	NaN	NaN	NaN	NaN	24.9301	24.9061	25.5893	24.8865	26.096	NaN	24.1174	NaN	27.6272	NaN	NaN	NaN	NaN	NaN	NaN	NaN			biological regulation;positive regulation of catalytic activity;positive regulation of GTPase activity;positive regulation of hydrolase activity;positive regulation of molecular function;regulation of biological process;regulation of catabolic process;regulation of catalytic activity;regulation of cellular catabolic process;regulation of cellular metabolic process;regulation of cellular process;r…	binding;enzyme activator activity;enzyme regulator activity;GTPase activator activity;GTPase regulator activity;nucleoside-triphosphatase regulator activity;protein binding;protein dimerization activity;protein heterodimerization activity	cell part;cytoplasm;intracellular part;membrane;plasma membrane			ACEVEDO_NORMAL_TISSUE_ADJACENT_TO_LIVER_TUMOR_DN;BENPORATH_MYC_MAX_TARGETS;BENPORATH_NANOG_TARGETS;BENPORATH_SOX2_TARGETS;BROWNE_HCMV_INFECTION_14HR_DN;CELL_FRACTION;CELLULAR_LOCALIZATION;chr1p36;CUI_TCF21_TARGETS_2_DN;DANG_BOUND_BY_MYC;ENZYME_ACTIVATOR_ACTIVITY;ENZYME_REGULATOR_ACTIVITY;ESTABLISHMENT_OF_CELLULAR_LOCALIZATION;ESTABLISHMENT_OF_LOCALIZATION;ESTABLISHMENT_OF_PROTEIN_LOCALIZATION;GAB…	Alternativesplicing;Completeproteome;Cytoplasm;GTPaseactivation;Phosphoprotein;Referenceproteome
	Transmembrane emp24 domain-containing protein 5	Tmed5	0.0100916	0.294579					24.773	24.9644	25.2043	24.9158	24.9102	24.9784	25.3043	NaN	NaN	NaN	NaN	NaN	NaN	NaN	NaN	NaN	24.9917	25.3898	24.8605	25.0569	NaN	24.2567	NaN	NaN	NaN	NaN	NaN	NaN	NaN	NaN	NaN	NaN			cellular component organization;cellular component organization at cellular level;cellular component organization or biogenesis;cellular component organization or biogenesis at cellular level;cellular process;establishment of localization;establishment of protein localization;Golgi organization;Golgi ribbon formation;organelle organization;protein transport;transport		cell part;cis-Golgi network;cytoplasmic part;endoplasmic reticulum exit site;endoplasmic reticulum membrane;endoplasmic reticulum part;endoplasmic reticulum-Golgi intermediate compartment;endoplasmic reticulum-Golgi intermediate compartment membrane;Golgi apparatus;Golgi apparatus part;integral to membrane;intracellular membrane-bounded organelle;intracellular organelle;intracellular organelle pa…		EMP24_GP25L	ACEVEDO_LIVER_CANCER_UP;ACTAYRNNNCCCR_UNKNOWN;ACTGTGA,MIR-27A,MIR-27B;BAELDE_DIABETIC_NEPHROPATHY_DN;BOYAULT_LIVER_CANCER_SUBCLASS_G1_DN;BUYTAERT_PHOTODYNAMIC_THERAPY_STRESS_UP;CHARAFE_BREAST_CANCER_LUMINAL_VS_BASAL_DN;CREIGHTON_ENDOCRINE_THERAPY_RESISTANCE_3;CTACCTC,LET-7A,LET-7B,LET-7C,LET-7D,LET-7E,LET-7F,MIR-98,LET-7G,LET-7I;CTTTGT_V$LEF1_Q2;CUI_TCF21_TARGETS_2_DN;CYTOPLASM;CYTOPLASMIC_PART;E…	Completeproteome;Endoplasmicreticulum;Golgiapparatus;Membrane;Proteintransport;Referenceproteome;Signal;Transmembrane;Transmembranehelix;Transport
		Akr1b10	0.0102115	0.296064					30.0326	30.0243	29.3464	29.2465	25.6504	26.3459	26.5727	25.7201	NaN	NaN	NaN	NaN	23.2684	NaN	21.9493	NaN	29.0387	29.9325	29.8575	29.7903	26.0586	25.7017	25.6605	25.6976	23.7497	22.1113	23.1097	NaN	24.7811	25.6942	NaN	23.4288				catalytic activity;oxidoreductase activity	cell part;cytoplasmic part;intracellular membrane-bounded organelle;intracellular organelle;intracellular part;membrane-bounded organelle;mitochondrion;organelle		Aldo_ket_red	ALDO_KETO_REDUCTASE_ACTIVITY;BONOME_OVARIAN_CANCER_SURVIVAL_OPTIMAL_DEBULKING;BRUECKNER_TARGETS_OF_MIRLET7A3_DN;BRUINS_UVC_RESPONSE_LATE;CAHOY_ASTROGLIAL;CELLULAR_LIPID_METABOLIC_PROCESS;CHARAFE_BREAST_CANCER_BASAL_VS_MESENCHYMAL_UP;CHARAFE_BREAST_CANCER_LUMINAL_VS_BASAL_DN;CHIANG_LIVER_CANCER_SUBCLASS_POLYSOMY7_DN;chr7q33;DIGESTION;ENK_UV_RESPONSE_EPIDERMIS_UP;ERB2_UP.V1_UP;FARMER_BREAST_CANCER_…	Completeproteome;Referenceproteome
	Protein-glutamine gamma-glutamyltransferase 2	Tgm2	0.0104062	0.299685		+	Matrisome-associated	ECM Regulators	29.5891	29.3537	29.4743	29.9166	31.8571	31.9419	31.9587	32.6774	33.4864	33.9013	33.9042	33.5689	36.4199	35.8481	36.039	35.6727	30.0204	30.3413	30.3067	30.1933	32.4878	33.1934	32.6242	32.8595	33.6551	33.9146	34.1646	34.0275	35.7657	35.4711	36.1809	35.8461			activation of phospholipase C activity;activation of phospholipase C activity by G-protein coupled receptor protein signaling pathway coupled to IP3 second messenger;anatomical structure formation involved in morphogenesis;anatomical structure morphogenesis;apoptotic cell clearance;biological regulation;blood vessel remodeling;branching involved in salivary gland morphogenesis;calcium ion homeost…	binding;calcium ion binding;catalytic activity;cation binding;GTP binding;guanyl nucleotide binding;guanyl ribonucleotide binding;ion binding;metal ion binding;nucleotide binding;protein-glutamine gamma-glutamyltransferase activity;purine nucleotide binding;purine ribonucleoside triphosphate binding;purine ribonucleotide binding;ribonucleotide binding;transaminase activity;transferase activity;tr…	cell part;cytoplasm;cytoplasmic part;cytosol;extracellular matrix;extracellular region part;intracellular membrane-bounded organelle;intracellular organelle;intracellular part;membrane;membrane-bounded organelle;mitochondrion;organelle;plasma membrane;proteinaceous extracellular matrix	Huntington's disease	Transglut_C;Transglut_core;Transglut_N	ACEVEDO_FGFR1_TARGETS_IN_PROSTATE_CANCER_MODEL_DN;AFFAR_YY1_TARGETS_UP;ALFANO_MYC_TARGETS;AMIT_EGF_RESPONSE_480_HELA;ANATOMICAL_STRUCTURE_DEVELOPMENT;ATF2_UP.V1_DN;BHAT_ESR1_TARGETS_NOT_VIA_AKT1_UP;BHAT_ESR1_TARGETS_VIA_AKT1_UP;BILD_MYC_ONCOGENIC_SIGNATURE;BIOPOLYMER_METABOLIC_PROCESS;BIOPOLYMER_MODIFICATION;BOQUEST_STEM_CELL_CULTURED_VS_FRESH_UP;BOQUEST_STEM_CELL_DN;BOYAULT_LIVER_CANCER_SUBCLASS…	Acetylation;Acyltransferase;Calcium;Completeproteome;Cytoplasm;Directproteinsequencing;Metal-binding;Referenceproteome;Transferase
	AT-hook-containing transcription factor	Akna	0.0107563	0.307701					NaN	NaN	NaN	NaN	NaN	NaN	NaN	NaN	NaN	NaN	NaN	23.4022	27.0574	26.0165	26.4612	26.1437	NaN	NaN	NaN	NaN	NaN	NaN	NaN	NaN	NaN	24.2541	NaN	NaN	NaN	24.7939	25.1339	25.0657			biological regulation;biosynthetic process;cellular biosynthetic process;cellular macromolecule biosynthetic process;cellular macromolecule metabolic process;cellular metabolic process;cellular nitrogen compound metabolic process;cellular process;macromolecule biosynthetic process;macromolecule metabolic process;metabolic process;nitrogen compound metabolic process;nucleic acid metabolic process;…	binding;DNA binding;nucleic acid binding	cell part;intracellular membrane-bounded organelle;intracellular organelle;intracellular part;membrane-bounded organelle;nucleus;organelle		AKNA	ACEVEDO_METHYLATED_IN_LIVER_CANCER_DN;BHAT_ESR1_TARGETS_VIA_AKT1_UP;CHEN_METABOLIC_SYNDROM_NETWORK;chr9q32;chr9q33;CREIGHTON_ENDOCRINE_THERAPY_RESISTANCE_2;GARGALOVIC_RESPONSE_TO_OXIDIZED_PHOSPHOLIPIDS_BLUE_DN;GSE14000_TRANSLATED_RNA_VS_MRNA_16H_LPS_DC_UP;GSE14308_TH17_VS_NAIVE_CD4_TCELL_DN;GSE14308_TH17_VS_NATURAL_TREG_DN;GSE14308_TH2_VS_TH1_DN;GSE14308_TH2_VS_TH17_DN;GSE14769_UNSTIM_VS_120MIN_L…	Activator;Alternativesplicing;Completeproteome;DNA-binding;Nucleus;Phosphoprotein;Referenceproteome;Transcription;Transcriptionregulation
	Trans-1,2-dihydrobenzene-1,2-diol dehydrogenase	Dhdh	0.0109228	0.308307					28.3926	28.786	27.9152	28.2773	NaN	NaN	23.7538	NaN	NaN	NaN	NaN	NaN	NaN	NaN	NaN	NaN	27.9268	27.6901	28.2414	28.0992	24.9563	NaN	NaN	NaN	NaN	NaN	NaN	NaN	NaN	NaN	NaN	NaN			alcohol catabolic process;alcohol metabolic process;carbohydrate catabolic process;carbohydrate metabolic process;catabolic process;cellular carbohydrate catabolic process;cellular carbohydrate metabolic process;cellular metabolic process;cellular process;D-xylose catabolic process;D-xylose metabolic process;metabolic process;monosaccharide catabolic process;monosaccharide metabolic process;pento…	catalytic activity;D-xylose 1-dehydrogenase (NADP+) activity;oxidoreductase activity;oxidoreductase activity, acting on CH-OH group of donors;oxidoreductase activity, acting on the CH-CH group of donors;oxidoreductase activity, acting on the CH-CH group of donors, NAD or NADP as acceptor;oxidoreductase activity, acting on the CH-OH group of donors, NAD or NADP as acceptor;trans-1,2-dihydrobenzene…		Metabolism of xenobiotics by cytochrome P450;Pentose and glucuronate interconversions	GFO_IDH_MocA;GFO_IDH_MocA_C	CARBOHYDRATE_METABOLIC_PROCESS;chr19q13;ELECTRON_CARRIER_ACTIVITY;GSE14308_TH1_VS_NAIVE_CD4_TCELL_UP;GSE14308_TH1_VS_NATURAL_TREG_UP;GSE14308_TH17_VS_NAIVE_CD4_TCELL_UP;GSE14308_TH17_VS_NATURAL_TREG_UP;GSE18791_CTRL_VS_NEWCASTLE_VIRUS_DC_16H_DN;GSE26928_NAIVE_VS_CXCR5_POS_CD4_TCELL_UP;GSE30083_SP1_VS_SP4_THYMOCYTE_DN;GSE30083_SP3_VS_SP4_THYMOCYTE_DN;GSE32423_IL7_VS_IL7_IL4_NAIVE_CD8_TCELL_UP;GSE7…	Completeproteome;NADP;Oxidoreductase;Referenceproteome
	Mitochondrial pyruvate carrier 2	Mpc2	0.0110649	0.308307					27.3289	28.2065	27.4458	28.4893	28.0723	28.849	28.2973	27.9966	24.2576	24.5917	24.2446	23.4451	23.581	NaN	NaN	NaN	27.4085	27.676	27.7127	27.5386	27.534	27.1434	27.597	27.1688	25.886	24.3479	NaN	24.0487	NaN	25.1906	NaN	NaN			anion transport;carboxylic acid metabolic process;carboxylic acid transport;cellular ketone metabolic process;cellular metabolic process;cellular process;establishment of localization;establishment of localization in cell;intracellular transport;ion transport;metabolic process;mitochondrial pyruvate transport;mitochondrial transport;monocarboxylic acid metabolic process;monocarboxylic acid transp…	binding;cation binding;ion binding;metal ion binding;nucleic acid binding;transition metal ion binding;zinc ion binding	cell part;cytoplasmic part;integral to membrane;intracellular membrane-bounded organelle;intracellular organelle;intracellular organelle part;intracellular part;intrinsic to membrane;membrane;membrane part;membrane-bounded organelle;mitochondrial inner membrane;mitochondrial membrane;mitochondrial part;mitochondrion;organelle;organelle inner membrane;organelle membrane;organelle part		UPF0041;zf-C2H2		Acetylation;Completeproteome;Membrane;Mitochondrion;Mitochondrioninnermembrane;Referenceproteome;Transmembrane;Transmembranehelix;Transport
	NADH dehydrogenase [ubiquinone] 1 alpha subcomplex subunit 9, mitochondrial	Ndufa9	0.0108785	0.308307					29.3131	30.2333	29.1455	29.5834	29.688	31.0741	29.2136	28.928	23.0732	NaN	NaN	NaN	NaN	24.4285	NaN	23.8147	29.6162	29.7357	29.289	29.5044	29.9751	29.3841	29.5163	29.4441	26.4551	24.8066	NaN	NaN	NaN	24.0405	NaN	23.6403	Respiratory chain complex I, mitochondrial		cellular metabolic process;cellular process;electron transport chain;generation of precursor metabolites and energy;metabolic process;oxidation-reduction process		cell part;cytoplasmic part;intracellular organelle lumen;intracellular organelle part;intracellular part;membrane;membrane part;membrane-enclosed lumen;mitochondrial inner membrane;mitochondrial matrix;mitochondrial membrane;mitochondrial part;organelle inner membrane;organelle lumen;organelle membrane;organelle part;respiratory chain	Alzheimer's disease;Huntington's disease;Oxidative phosphorylation;Parkinson's disease	NmrA	BHATI_G2M_ARREST_BY_2METHOXYESTRADIOL_UP;BURTON_ADIPOGENESIS_6;chr12p13;CYTOPLASM;CYTOPLASMIC_PART;ELECTRON_CARRIER_ACTIVITY;ENVELOPE;FERREIRA_EWINGS_SARCOMA_UNSTABLE_VS_STABLE_UP;GAVIN_FOXP3_TARGETS_CLUSTER_T7;GRUETZMANN_PANCREATIC_CANCER_UP;GSE13411_NAIVE_VS_IGM_MEMORY_BCELL_DN;GSE13411_NAIVE_VS_SWITCHED_MEMORY_BCELL_DN;GSE13484_12H_VS_3H_YF17D_VACCINE_STIM_PBMC_DN;GSE14308_TH1_VS_NAIVE_CD4_TCE…	Acetylation;Completeproteome;Directproteinsequencing;Electrontransport;FAD;Flavoprotein;Mitochondrion;Referenceproteome;Respiratorychain;Transitpeptide;Transport
	Palmdelphin	Palmd	0.0110459	0.308307					26.1739	25.569	26.3167	25.3595	26.6189	26.5257	26.2913	26.6634	26.9364	27.3038	26.1204	26.8377	25.1325	NaN	NaN	NaN	26.361	26.3142	26.3443	25.7278	26.6934	26.9539	26.9204	26.8437	26.8076	26.3331	26.7153	26.3643	26.1525	26.7429	NaN	27.3596			biological regulation;regulation of anatomical structure morphogenesis;regulation of biological process;regulation of biological quality;regulation of cell morphogenesis;regulation of cell shape;regulation of cellular component organization;regulation of cellular process;regulation of developmental process		cell part;cell projection;cell projection part;cytoplasm;dendritic spine;intracellular part;membrane;neuron projection;neuron spine		Paralemmin	AAAYWAACM_V$HFH4_01;ACCAAAG,MIR-9;AMIT_EGF_RESPONSE_40_HELA;BCAT_BILD_ET_AL_UP;BILD_HRAS_ONCOGENIC_SIGNATURE;BOQUEST_STEM_CELL_DN;CAGCTG_V$AP4_Q5;chr1p22;COULOUARN_TEMPORAL_TGFB1_SIGNATURE_UP;DELACROIX_RAR_TARGETS_DN;DELACROIX_RARG_BOUND_MEF;DODD_NASOPHARYNGEAL_CARCINOMA_UP;EBAUER_MYOGENIC_TARGETS_OF_PAX3_FOXO1_FUSION;EBAUER_TARGETS_OF_PAX3_FOXO1_FUSION_UP;FLOTHO_PEDIATRIC_ALL_THERAPY_RESPONSE_DN…	Cellprojection;Coiledcoil;Completeproteome;Cytoplasm;Phosphoprotein;Referenceproteome
	AMP deaminase 3	Ampd3	0.0120161	0.312493					27.6244	26.7915	26.7262	26.3285	26.5043	26.1101	27.2001	27.174	25.7596	26.5939	27.5787	27.1515	NaN	NaN	26.4073	26.7247	26.7727	27.1247	27.3184	26.9277	25.3516	25.6832	26.1594	26.1566	25.5561	26.0323	25.5562	25.8306	NaN	25.1407	NaN	23.9716			biosynthetic process;cellular biosynthetic process;cellular metabolic compound salvage;cellular metabolic process;cellular nitrogen compound biosynthetic process;cellular nitrogen compound metabolic process;cellular process;heterocycle biosynthetic process;heterocycle metabolic process;IMP biosynthetic process;IMP metabolic process;IMP salvage;metabolic process;nitrogen compound metabolic process…	AMP deaminase activity;binding;catalytic activity;cation binding;deaminase activity;hydrolase activity;hydrolase activity, acting on carbon-nitrogen (but not peptide) bonds;hydrolase activity, acting on carbon-nitrogen (but not peptide) bonds, in cyclic amidines;ion binding;metal ion binding		Purine metabolism	A_deaminase	ACOSTA_PROLIFERATION_INDEPENDENT_MYC_TARGETS_DN;BENPORATH_MYC_TARGETS_WITH_EBOX;BHATI_G2M_ARREST_BY_2METHOXYESTRADIOL_DN;BLALOCK_ALZHEIMERS_DISEASE_UP;BUYTAERT_PHOTODYNAMIC_THERAPY_STRESS_UP;CATABOLIC_PROCESS;CELLULAR_CATABOLIC_PROCESS;chr11p15;CHYLA_CBFA2T3_TARGETS_DN;CREIGHTON_ENDOCRINE_THERAPY_RESISTANCE_3;CTTTGA_V$LEF1_Q2;DANG_BOUND_BY_MYC;DEAMINASE_ACTIVITY;DIAZ_CHRONIC_MEYLOGENOUS_LEUKEMIA_…	Completeproteome;Hydrolase;Metal-binding;Nucleotidemetabolism;Phosphoprotein;Referenceproteome;Zinc
	Adipocyte plasma membrane-associated protein	Apmap	0.0118519	0.312493					29.4968	29.5208	29.1967	28.948	28.8598	28.2029	29.1614	28.9827	25.2765	23.4072	24.3143	24.2223	26.8884	NaN	NaN	NaN	29.4407	28.9419	29.6399	29.5053	28.3241	28.1397	28.2691	28.7246	24.223	23.1257	24.8584	25.1006	NaN	23.7969	NaN	NaN			biosynthetic process;metabolic process	amine-lyase activity;arylesterase activity;carbon-nitrogen lyase activity;carboxylic ester hydrolase activity;catalytic activity;hydrolase activity;hydrolase activity, acting on ester bonds;lyase activity;strictosidine synthase activity	cell part;cell surface;integral to membrane;intrinsic to membrane;membrane part		Str_synth		Completeproteome;Directproteinsequencing;Glycoprotein;Membrane;Referenceproteome;Signal-anchor;Transmembrane;Transmembranehelix
	Cyclin-dependent kinase 11B	Cdk11b	0.0116369	0.312493					24.8955	24.3584	24.5152	NaN	26.0066	25.8925	28.0842	26.6402	24.9819	24.2814	23.725	24.137	24.13	NaN	NaN	NaN	NaN	24.8233	24.8901	NaN	25.671	24.968	24.7564	24.6209	25.3537	23.9929	NaN	24.9065	NaN	NaN	NaN	NaN		REACT_127416;REACT_27166	anatomical structure development;apoptosis;biological regulation;blastocyst development;cell death;cellular process;death;developmental process;programmed cell death;regulation of biological process;regulation of cell cycle;regulation of cell cycle process;regulation of cellular component organization;regulation of cellular process;regulation of mitosis;regulation of mitotic cell cycle;regulation…	adenyl nucleotide binding;adenyl ribonucleotide binding;ATP binding;binding;catalytic activity;cyclin-dependent protein kinase activity;kinase activity;nucleotide binding;phosphotransferase activity, alcohol group as acceptor;protein kinase activity;protein serine/threonine kinase activity;purine nucleotide binding;purine ribonucleoside triphosphate binding;purine ribonucleotide binding;ribonucle…	cell part;intracellular membrane-bounded organelle;intracellular organelle;intracellular organelle part;intracellular part;membrane-bounded organelle;nuclear part;nucleoplasm;nucleus;organelle;organelle part		Pkinase	AAAYWAACM_V$HFH4_01;ADENYL_NUCLEOTIDE_BINDING;ADENYL_RIBONUCLEOTIDE_BINDING;ATP_BINDING;BIOCARTA_HIVNEF_PATHWAY;BIOPOLYMER_METABOLIC_PROCESS;BIOPOLYMER_MODIFICATION;CELL_PROLIFERATION_GO_0008283;CELLULAR_MACROMOLECULE_METABOLIC_PROCESS;CELLULAR_PROTEIN_METABOLIC_PROCESS;CHIN_BREAST_CANCER_COPY_NUMBER_DN;chr1p36;CTTTAAR_UNKNOWN;CYTOPLASM;GROWTH;GSE14308_TH1_VS_NAIVE_CD4_TCELL_DN;GSE17580_UNINFECTE…	Alternativeinitiation;ATP-binding;Cellcycle;Completeproteome;Kinase;Nucleotide-binding;Phosphoprotein;Referenceproteome;Serine/threonine-proteinkinase;Transferase
	Heat shock 70 kDa protein 12A	Hspa12a	0.011692	0.312493					26.3134	26.6351	26.8657	26.736	26.9693	26.9171	26.8819	27.3334	26.9808	26.4604	26.479	26.5805	25.3646	NaN	25.2717	25.4459	26.8976	26.5312	26.1783	26.1637	26.9301	26.7402	27.0398	27.1621	26.0347	26.1457	NaN	26.5232	NaN	26.4642	25.6897	NaN				adenyl nucleotide binding;adenyl ribonucleotide binding;ATP binding;binding;nucleotide binding;purine nucleotide binding;purine ribonucleoside triphosphate binding;purine ribonucleotide binding;ribonucleotide binding				BAELDE_DIABETIC_NEPHROPATHY_DN;BROWNE_HCMV_INFECTION_16HR_UP;BROWNE_HCMV_INFECTION_8HR_UP;CADWELL_ATG16L1_TARGETS_UP;chr10q26;CUI_TCF21_TARGETS_2_DN;DEBIASI_APOPTOSIS_BY_REOVIRUS_INFECTION_DN;DELYS_THYROID_CANCER_DN;GSE13306_TREG_VS_TCONV_SPLEEN_DN;GSE1432_CTRL_VS_IFNG_1H_MICROGLIA_DN;GSE15767_MED_VS_SCS_MAC_LN_UP;GSE18791_UNSTIM_VS_NEWCATSLE_VIRUS_DC_1H_DN;GSE24634_TEFF_VS_TCONV_DAY10_IN_CULTURE…	ATP-binding;Completeproteome;Directproteinsequencing;Nucleotide-binding;Phosphoprotein;Referenceproteome
	Leucine zipper protein 1	Luzp1	0.011422	0.312493					25.2967	24.473	24.8296	24.4497	26.6313	26.5188	26.5598	26.9197	28.4562	28.3118	27.7907	28.2395	25.9294	25.3357	NaN	24.3248	23.926	25.1712	23.8855	24.3292	26.7089	27.3224	27.3113	27.436	28.7777	27.7421	28.2911	28.4663	24.661	23.6513	23.5054	NaN			anatomical structure development;anatomical structure morphogenesis;artery development;blood vessel development;cardiac septum development;developmental process;embryonic morphogenesis;morphogenesis of an epithelial fold;morphogenesis of an epithelium;neural fold bending;tissue morphogenesis;ventricular septum development		cell part;intracellular membrane-bounded organelle;intracellular organelle;intracellular part;membrane-bounded organelle;nucleus;organelle			AACTTT_UNKNOWN;AAGGGAT,MIR-188;ACEVEDO_METHYLATED_IN_LIVER_CANCER_DN;AGCTCCT,MIR-28;ATAGGAA,MIR-202;BILD_CTNNB1_ONCOGENIC_SIGNATURE;BONCI_TARGETS_OF_MIR15A_AND_MIR16_1;CCTGCTG,MIR-214;CHARAFE_BREAST_CANCER_LUMINAL_VS_BASAL_DN;CHARAFE_BREAST_CANCER_LUMINAL_VS_MESENCHYMAL_DN;CHICAS_RB1_TARGETS_SENESCENT;chr1p36;CTCCAAG,MIR-432;DEURIG_T_CELL_PROLYMPHOCYTIC_LEUKEMIA_DN;DOUGLAS_BMI1_TARGETS_UP;FOSTER_…	Acetylation;Coiledcoil;Completeproteome;Nucleus;Phosphoprotein;Referenceproteome
	Microfibrillar-associated protein 5	Mfap5	0.0116412	0.312493		+	Core matrisome	ECM Glycoproteins	NaN	NaN	NaN	NaN	NaN	NaN	NaN	NaN	23.2214	22.6917	22.7579	23.3679	27.8737	28.2948	28.5149	28.438	NaN	NaN	NaN	NaN	NaN	NaN	NaN	NaN	22.6979	23.0118	NaN	23.3752	25.8519	27.5355	24.0074	25.0648			cellular component organization;cellular component organization at cellular level;cellular component organization or biogenesis;cellular component organization or biogenesis at cellular level;cellular process;extracellular matrix organization;extracellular structure organization;fibril organization	extracellular matrix constituent conferring elasticity;extracellular matrix structural constituent;structural molecule activity	extracellular matrix part;extracellular region part;fibril;microfibril		MAGP	ACEVEDO_METHYLATED_IN_LIVER_CANCER_DN;AMIT_SERUM_RESPONSE_480_MCF10A;ANASTASSIOU_CANCER_MESENCHYMAL_TRANSITION_SIGNATURE;BASSO_HAIRY_CELL_LEUKEMIA_DN;BMI1_DN.V1_UP;BOQUEST_STEM_CELL_UP;BRUINS_UVC_RESPONSE_LATE;CAGTATT,MIR-200B,MIR-200C,MIR-429;CATTGTYY_V$SOX9_B1;CHIARADONNA_NEOPLASTIC_TRANSFORMATION_KRAS_DN;chr12p13;EXTRACELLULAR_MATRIX_STRUCTURAL_CONSTITUENT;GAUSSMANN_MLL_AF4_FUSION_TARGETS_F_UP…	Completeproteome;Disulfidebond;Extracellularmatrix;Glycoprotein;Referenceproteome;Secreted;Signal
	Mitochondrial carrier homolog 2	Mtch2	0.0117388	0.312493					28.5395	28.7138	28.7132	28.4552	29.459	30.3401	29.4389	29.4227	27.5054	27.7881	26.0523	26.1693	NaN	NaN	NaN	23.2499	28.7352	28.5214	28.1564	28.432	29.0395	29.9897	29.9335	29.5846	28.0892	27.3632	27.2256	27.0595	NaN	25.7146	NaN	24.9605			establishment of localization;transport		cell part;cytoplasmic part;integral to membrane;intracellular organelle part;intracellular part;intrinsic to membrane;membrane;membrane part;mitochondrial inner membrane;mitochondrial membrane;mitochondrial part;organelle inner membrane;organelle membrane;organelle part		Mito_carr	AACTTT_UNKNOWN;AAGCACT,MIR-520F;AFFAR_YY1_TARGETS_DN;ALCALA_APOPTOSIS;BCAT_BILD_ET_AL_UP;BLALOCK_ALZHEIMERS_DISEASE_DN;BRUINS_UVC_RESPONSE_VIA_TP53_GROUP_C;CACGTG_V$MYC_Q2;chr11p11;DIAZ_CHRONIC_MEYLOGENOUS_LEUKEMIA_UP;GALLUZZI_PERMEABILIZE_MITOCHONDRIA;GCM_IL6ST;GCM_NF2;GCM_USP6;GGGCGGR_V$SP1_Q6;GRAESSMANN_APOPTOSIS_BY_DOXORUBICIN_DN;GSE12845_IGD_NEG_BLOOD_VS_PRE_GC_TONSIL_BCELL_DN;GSE13493_DP_VS…	Acetylation;Completeproteome;Directproteinsequencing;Membrane;Mitochondrion;Mitochondrioninnermembrane;Referenceproteome;Repeat;Transmembrane;Transmembranehelix;Transport
	GPI inositol-deacylase	Pgap1	0.0119988	0.312493					NaN	23.4294	23.2724	NaN	23.8998	23.5464	23.5721	23.8575	NaN	NaN	NaN	NaN	NaN	NaN	NaN	NaN	NaN	NaN	24.6808	23.7962	NaN	23.4131	23.3519	23.5795	NaN	NaN	NaN	NaN	NaN	NaN	NaN	NaN			anatomical structure development;anterior/posterior axis specification;axis specification;biosynthetic process;cellular biosynthetic process;cellular lipid metabolic process;cellular macromolecule metabolic process;cellular metabolic process;cellular process;cellular protein metabolic process;developmental process;embryonic pattern specification;establishment of localization;establishment of loca…	catalytic activity;hydrolase activity;hydrolase activity, acting on ester bonds;nuclease activity;phosphoric ester hydrolase activity	cell part;cytoplasmic part;endoplasmic reticulum;endoplasmic reticulum membrane;endoplasmic reticulum part;integral to membrane;intracellular membrane-bounded organelle;intracellular organelle;intracellular organelle part;intracellular part;intrinsic to membrane;membrane;membrane part;membrane-bounded organelle;organelle;organelle membrane;organelle part	Glycosylphosphatidylinositol(GPI)-anchor biosynthesis	PGAP1	ACCAAAG,MIR-9;ACEVEDO_FGFR1_TARGETS_IN_PROSTATE_CANCER_MODEL_UP;ACTGTGA,MIR-27A,MIR-27B;ATACCTC,MIR-202;ATAGGAA,MIR-202;CACTGTG,MIR-128A,MIR-128B;CHICAS_RB1_TARGETS_GROWING;chr2q33;CHUNG_BLISTER_CYTOTOXICITY_UP;CTTTGT_V$LEF1_Q2;CYTOPLASM;CYTOPLASMIC_PART;DODD_NASOPHARYNGEAL_CARCINOMA_DN;DURAND_STROMA_MAX_DN;ELVIDGE_HIF1A_AND_HIF2A_TARGETS_DN;ELVIDGE_HIF1A_TARGETS_DN;ELVIDGE_HYPOXIA_UP;ENDOPLASMIC…	Alternativesplicing;Completeproteome;Endoplasmicreticulum;Glycoprotein;Hydrolase;Membrane;Proteintransport;Referenceproteome;Transmembrane;Transmembranehelix;Transport
	Protein phosphatase 1B	Ppm1b	0.0116297	0.312493					26.3055	26.2789	25.8304	26.0001	NaN	24.6157	NaN	NaN	NaN	NaN	NaN	NaN	NaN	NaN	NaN	NaN	26.0366	25.5883	25.9502	25.8575	NaN	NaN	25.5388	NaN	NaN	NaN	NaN	NaN	NaN	NaN	NaN	NaN			cellular macromolecule metabolic process;cellular metabolic process;cellular process;cellular protein metabolic process;dephosphorylation;macromolecule metabolic process;macromolecule modification;metabolic process;peptidyl-threonine dephosphorylation;phosphate-containing compound metabolic process;phosphorus metabolic process;primary metabolic process;protein dephosphorylation;protein metabolic …	binding;catalytic activity;cation binding;hydrolase activity;hydrolase activity, acting on ester bonds;ion binding;magnesium ion binding;manganese ion binding;metal ion binding;phosphatase activity;phosphoprotein phosphatase activity;phosphoric ester hydrolase activity;protein serine/threonine phosphatase activity;transition metal ion binding		MAPK signaling pathway	PP2C;PP2C_C	ACACTGG,MIR-199A,MIR-199B;ATTCTTT,MIR-186;BENPORATH_ES_1;BENPORATH_SOX2_TARGETS;BIOPOLYMER_METABOLIC_PROCESS;BIOPOLYMER_MODIFICATION;BLALOCK_ALZHEIMERS_DISEASE_UP;BOCHKIS_FOXA2_TARGETS;CAGCAGG,MIR-370;CAGCTTT,MIR-320;CAGGTA_V$AREB6_01;CAGTATT,MIR-200B,MIR-200C,MIR-429;CATTTCA,MIR-203;CCAWYNNGAAR_UNKNOWN;CELLULAR_MACROMOLECULE_METABOLIC_PROCESS;CELLULAR_PROTEIN_METABOLIC_PROCESS;chr2p22;CTTTGTA,MI…	Alternativesplicing;Completeproteome;Hydrolase;Magnesium;Manganese;Metal-binding;Proteinphosphatase;Referenceproteome
	Structural maintenance of chromosomes flexible hinge domain-containing protein 1	Smchd1	0.0119016	0.312493					23.726	23.8936	23.8627	24.3446	27.2147	27.8478	26.5652	27.3702	28.5993	28.4076	28.5116	29.0765	27.2124	27.55	27.7583	27.3289	23.9012	24.6493	24.5417	25.0515	26.6108	27.1334	27.2641	26.7286	26.8502	28.9185	29.0553	28.6336	NaN	26.861	25.2404	25.9052			biological regulation;cellular component organization;cellular component organization at cellular level;cellular component organization or biogenesis;cellular component organization or biogenesis at cellular level;cellular process;chromosome organization;dosage compensation;dosage compensation, by inactivation of X chromosome;inactivation of X chromosome by DNA methylation;organelle organization;…	adenyl nucleotide binding;adenyl ribonucleotide binding;ATP binding;binding;nucleotide binding;purine nucleotide binding;purine ribonucleoside triphosphate binding;purine ribonucleotide binding;ribonucleotide binding	Barr body;cell part;chromosome;intracellular non-membrane-bounded organelle;intracellular organelle;intracellular organelle part;intracellular part;non-membrane-bounded organelle;nuclear chromosome;nuclear part;organelle;organelle part;sex chromosome;X chromosome		SMC_hinge	BASAKI_YBX1_TARGETS_DN;CHARAFE_BREAST_CANCER_LUMINAL_VS_BASAL_DN;CHEN_HOXA5_TARGETS_9HR_UP;CHEOK_RESPONSE_TO_MERCAPTOPURINE_AND_HD_MTX_DN;chr18p11;CUI_TCF21_TARGETS_2_UP;DACOSTA_UV_RESPONSE_VIA_ERCC3_COMMON_DN;DACOSTA_UV_RESPONSE_VIA_ERCC3_DN;GSE12845_IGD_NEG_BLOOD_VS_NAIVE_TONSIL_BCELL_UP;GSE13484_UNSTIM_VS_YF17D_VACCINE_STIM_PBMC_DN;GSE13493_CD4INTCD8POS_VS_CD8POS_THYMOCYTE_DN;GSE1432_CTRL_VS_I…	Acetylation;Chromosome;Completeproteome;Referenceproteome;Ublconjugation
	Voltage-dependent anion-selective channel protein 2	Vdac2	0.0118004	0.312493					30.2594	30.533	30.7702	30.6846	32.158	32.7279	32.2539	32.2938	29.6517	29.8821	29.527	29.0426	28.1095	28.9844	28.8063	28.1901	30.7842	30.5344	30.3287	30.3065	32.4335	32.5203	32.5653	32.6952	30.3195	29.7981	30.9189	30.6095	29.1441	29.1294	29.4011	29.3578			biological regulation;cellular process;establishment of localization;negative regulation of biological process;negative regulation of cellular component organization;negative regulation of cellular process;negative regulation of protein complex assembly;negative regulation of protein polymerization;regulation of biological process;regulation of cellular component biogenesis;regulation of cellular…	anion channel activity;anion transmembrane transporter activity;binding;channel activity;gated channel activity;ion channel activity;ion transmembrane transporter activity;nucleotide binding;passive transmembrane transporter activity;porin activity;substrate-specific channel activity;substrate-specific transmembrane transporter activity;substrate-specific transporter activity;transmembrane transp…	cell part;cytoplasmic part;intracellular non-membrane-bounded organelle;intracellular organelle;intracellular organelle part;intracellular part;macromolecular complex;membrane;membrane part;mitochondrial inner membrane;mitochondrial membrane;mitochondrial nucleoid;mitochondrial outer membrane;mitochondrial part;non-membrane-bounded organelle;nucleoid;organelle;organelle inner membrane;organelle m…	Calcium signaling pathway;Huntington's disease;Parkinson's disease	Porin_3	AAAGGAT,MIR-501;ANION_TRANSPORT;BENPORATH_MYC_MAX_TARGETS;BRUECKNER_TARGETS_OF_MIRLET7A3_UP;BYSTRYKH_HEMATOPOIESIS_STEM_CELL_AND_BRAIN_QTL_TRANS;CAGCAGG,MIR-370;CAIRO_HEPATOBLASTOMA_CLASSES_UP;chr10q22;CYTOPLASM;CYTOPLASMIC_PART;DANG_BOUND_BY_MYC;DITTMER_PTHLH_TARGETS_UP;ENVELOPE;ESTABLISHMENT_OF_LOCALIZATION;FLECHNER_BIOPSY_KIDNEY_TRANSPLANT_REJECTED_VS_OK_DN;GALLUZZI_PERMEABILIZE_MITOCHONDRIA;G…	Acetylation;Completeproteome;Directproteinsequencing;Iontransport;Membrane;Mitochondrion;Mitochondrionoutermembrane;NAD;Nucleotide-binding;Phosphoprotein;Porin;Referenceproteome;Transmembrane;Transmembranebetastrand;Transport
	Glutathione S-transferase theta-1	Gstt1	0.0121614	0.314366					31.245	30.8479	30.6917	30.7212	27.374	27.7818	27.788	27.776	NaN	21.6603	NaN	NaN	25.3499	25.5797	26.9006	26.6986	30.5007	30.7359	31.3511	31.1219	29.922	27.4792	27.4208	26.9443	27.5196	23.7996	NaN	NaN	25.9067	26.6193	25.0689	25.9751			amine metabolic process;carboxylic acid metabolic process;cellular amine metabolic process;cellular amino acid metabolic process;cellular ketone metabolic process;cellular metabolic process;cellular modified amino acid metabolic process;cellular nitrogen compound metabolic process;cellular process;glutathione metabolic process;metabolic process;nitrogen compound metabolic process;organic acid met…	antioxidant activity;catalytic activity;glutathione peroxidase activity;glutathione transferase activity;oxidoreductase activity;oxidoreductase activity, acting on peroxide as acceptor;peroxidase activity;transferase activity;transferase activity, transferring alkyl or aryl (other than methyl) groups	cell part;cytoplasmic part;cytosol;intracellular membrane-bounded organelle;intracellular organelle;intracellular part;membrane-bounded organelle;nucleus;organelle	Drug metabolism - cytochrome P450;Glutathione metabolism;Metabolism of xenobiotics by cytochrome P450	GST_C;GST_N	AGUIRRE_PANCREATIC_CANCER_COPY_NUMBER_DN;AGUIRRE_PANCREATIC_CANCER_COPY_NUMBER_UP;ATF2_UP.V1_DN;BROWNE_HCMV_INFECTION_1HR_DN;BROWNE_HCMV_INFECTION_24HR_DN;BRUINS_UVC_RESPONSE_VIA_TP53_GROUP_A;BURTON_ADIPOGENESIS_9;CAIRO_LIVER_DEVELOPMENT_DN;CAMPS_COLON_CANCER_COPY_NUMBER_DN;chr22q11;DACOSTA_UV_RESPONSE_VIA_ERCC3_UP;DELLA_RESPONSE_TO_TSA_AND_BUTYRATE;GAUSSMANN_MLL_AF4_FUSION_TARGETS_F_UP;GLUTATHIO…	Completeproteome;Cytoplasm;Nucleus;Referenceproteome;Transferase
	Myristoylated alanine-rich C-kinase substrate	Marcks	0.0122631	0.315095					31.0464	30.5192	30.7884	30.6738	30.6066	29.7133	29.8826	29.9254	27.1493	27.3409	27.7182	27.2798	NaN	NaN	26.1274	NaN	30.0364	30.2126	30.4825	30.2102	29.3906	29.4777	29.9781	29.8543	27.9089	26.812	27.3419	26.6787	NaN	NaN	24.4788	24.382					cell cortex;cell part;centrosome;cytoplasmic part;cytoskeletal part;female germ cell nucleus;germ cell nucleus;germinal vesicle;intracellular membrane-bounded organelle;intracellular non-membrane-bounded organelle;intracellular organelle;intracellular organelle part;intracellular part;membrane;membrane-bounded organelle;microtubule organizing center;non-membrane-bounded organelle;nucleus;organell…	Fc gamma R-mediated phagocytosis	MARCKS	AAGCACA,MIR-218;AATGTGA,MIR-23A,MIR-23B;ACACTAC,MIR-142-3P;ACEVEDO_LIVER_CANCER_UP;ACEVEDO_LIVER_TUMOR_VS_NORMAL_ADJACENT_TISSUE_UP;ACEVEDO_NORMAL_TISSUE_ADJACENT_TO_LIVER_TUMOR_UP;ACTGCAG,MIR-17-3P;ACTGTGA,MIR-27A,MIR-27B;ACTIN_BINDING;ACTIN_CYTOSKELETON;ACTIN_FILAMENT_BINDING;AGTCTTA,MIR-499;ALFANO_MYC_TARGETS;ATACTGT,MIR-144;ATAGGAA,MIR-202;ATGAAGG,MIR-205;BAE_BRCA1_TARGETS_UP;BERENJENO_TRANSF…	3D-structure;Actin-binding;Calmodulin-binding;Completeproteome;Cytoplasm;Cytoskeleton;Directproteinsequencing;Lipoprotein;Membrane;Myristate;Phosphoprotein;Referenceproteome
	Centrosomal protein of 112 kDa	Cep112	0.0125803	0.316405					NaN	NaN	NaN	NaN	23.7058	NaN	NaN	NaN	23.8438	23.767	23.5857	24.1552	28.616	26.1714	25.7614	26.1665	NaN	NaN	NaN	NaN	NaN	NaN	NaN	NaN	24.6682	23.4558	24.864	26.0921	24.6366	24.7244	25.0345	25.7541			localization;macromolecule localization;protein localization;protein localization to synapse;receptor localization to synapse		cell part;centrosome;cytoplasm;cytoplasmic part;cytoskeletal part;inhibitory synapse;intracellular non-membrane-bounded organelle;intracellular organelle;intracellular organelle part;intracellular part;membrane;microtubule organizing center;non-membrane-bounded organelle;organelle;organelle part;plasma membrane;synapse			ACEVEDO_LIVER_CANCER_WITH_H3K9ME3_DN;BROWNE_HCMV_INFECTION_6HR_DN;BUYTAERT_PHOTODYNAMIC_THERAPY_STRESS_UP;CAGCAGG,MIR-370;chr17q24;CREIGHTON_ENDOCRINE_THERAPY_RESISTANCE_2;DEURIG_T_CELL_PROLYMPHOCYTIC_LEUKEMIA_UP;DODD_NASOPHARYNGEAL_CARCINOMA_UP;GAL_LEUKEMIC_STEM_CELL_DN;GNF2_MLF1;GRAESSMANN_APOPTOSIS_BY_DOXORUBICIN_UP;GRAESSMANN_APOPTOSIS_BY_SERUM_DEPRIVATION_UP;GRAESSMANN_RESPONSE_TO_MC_AND_SER…	Alternativesplicing;Coiledcoil;Completeproteome;Cytoplasm;Cytoskeleton;Referenceproteome
	Probable ATP-dependent RNA helicase DDX46	Ddx46	0.0126886	0.316405					27.5495	27.3	27.858	27.3103	28.8922	29.213	27.5767	28.9673	25.1922	25.9538	26.5579	26.9907	24.9206	NaN	25.2215	26.8014	26.8558	27.5955	28.4346	27.4525	28.8668	28.0244	28.4935	28.1843	24.2017	25.7029	24.6205	24.6862	26.3951	26.2435	26.4525	26.9315			cellular macromolecule metabolic process;cellular metabolic process;cellular nitrogen compound metabolic process;cellular process;macromolecule metabolic process;metabolic process;mRNA metabolic process;mRNA processing;nitrogen compound metabolic process;nucleic acid metabolic process;nucleobase-containing compound metabolic process;primary metabolic process;RNA metabolic process;RNA processing;R…	adenyl nucleotide binding;adenyl ribonucleotide binding;ATP binding;ATPase activity;ATPase activity, coupled;ATP-dependent helicase activity;binding;catalytic activity;helicase activity;hydrolase activity;hydrolase activity, acting on acid anhydrides;hydrolase activity, acting on acid anhydrides, in phosphorus-containing anhydrides;nucleic acid binding;nucleoside-triphosphatase activity;nucleotid…	Cajal body;cell part;intracellular non-membrane-bounded organelle;intracellular organelle;intracellular organelle part;intracellular part;non-membrane-bounded organelle;nuclear body;nuclear part;nuclear speck;nucleolus;nucleoplasm part;organelle;organelle part	Spliceosome	DEAD;Helicase_C	AACTTT_UNKNOWN;ACEVEDO_LIVER_TUMOR_VS_NORMAL_ADJACENT_TISSUE_UP;BILANGES_SERUM_SENSITIVE_VIA_TSC2;chr5q31;E2F1_UP.V1_UP;GABRIELY_MIR21_TARGETS;GARY_CD5_TARGETS_DN;GNF2_DAP3;GNF2_HDAC1;GSE11864_UNTREATED_VS_CSF1_IFNG_PAM3CYS_IN_MAC_UP;GSE11924_TH2_VS_TH17_CD4_TCELL_DN;GSE14000_TRANSLATED_RNA_VS_MRNA_4H_LPS_DC_UP;GSE1448_ANTI_VALPHA2_VS_VBETA5_DP_THYMOCYTE_DN;GSE1460_DP_THYMOCYTE_VS_NAIVE_CD4_TCELL…	Acetylation;Alternativesplicing;ATP-binding;Coiledcoil;Completeproteome;Helicase;Hydrolase;mRNAprocessing;mRNAsplicing;Nucleotide-binding;Nucleus;Phosphoprotein;Referenceproteome;RNA-binding
	ADP-ribosylation factor-binding protein GGA1	Gga1	0.0127344	0.316405					27.4935	28.1421	27.302	27.1673	24.3442	25.0735	24.5746	25.6351	24.4998	NaN	24.8818	25.5272	23.23	NaN	NaN	NaN	27.6137	27.3602	26.6794	27.4348	25.065	24.2059	25.0764	24.2617	23.5861	23.0256	NaN	NaN	NaN	24.302	NaN	NaN			biological regulation;cellular process;establishment of localization;establishment of localization in cell;establishment of protein localization;intracellular protein transport;intracellular transport;positive regulation of biological process;positive regulation of catabolic process;positive regulation of macromolecule metabolic process;positive regulation of metabolic process;positive regulation…		AP-type membrane coat adaptor complex;cell part;clathrin adaptor complex;cytoplasmic part;endosomal part;endosome membrane;Golgi apparatus;intracellular membrane-bounded organelle;intracellular organelle;intracellular organelle part;intracellular part;macromolecular complex;membrane;membrane part;membrane-bounded organelle;organelle;organelle membrane;organelle part;protein complex	Lysosome	Alpha_adaptinC2;GAT;VHS	ACEVEDO_METHYLATED_IN_LIVER_CANCER_DN;AGUIRRE_PANCREATIC_CANCER_COPY_NUMBER_DN;AKT_UP_MTOR_DN.V1_UP;ATGCTGG,MIR-338;BENPORATH_NANOG_TARGETS;BENPORATH_SOX2_TARGETS;BLALOCK_ALZHEIMERS_DISEASE_UP;BYSTROEM_CORRELATED_WITH_IL5_UP;CELLULAR_LOCALIZATION;CGTSACG_V$PAX3_B;CHARAFE_BREAST_CANCER_LUMINAL_VS_BASAL_UP;chr22q13;CYTOPLASM;CYTOPLASMIC_PART;ESTABLISHMENT_OF_CELLULAR_LOCALIZATION;ESTABLISHMENT_OF_L…	Completeproteome;Endosome;Golgiapparatus;Membrane;Phosphoprotein;Proteintransport;Referenceproteome;Transport;Ublconjugation
	Inosine-5-monophosphate dehydrogenase 1;Inosine-5-monophosphate dehydrogenase	Impdh1	0.0124202	0.316405					28.108	28.4594	28.6735	28.7317	25.5565	26.1162	25.4934	25.4591	NaN	NaN	NaN	NaN	NaN	NaN	NaN	22.765	28.4331	27.4453	27.8816	28.5047	25.4744	23.6177	24.1057	24.9431	NaN	NaN	NaN	NaN	NaN	24.4642	NaN	NaN			anatomical structure development;biosynthetic process;cell activation;cell proliferation;cellular biosynthetic process;cellular metabolic process;cellular nitrogen compound biosynthetic process;cellular nitrogen compound metabolic process;cellular process;developmental process;GMP biosynthetic process;GMP metabolic process;heterocycle biosynthetic process;heterocycle metabolic process;immune syst…	binding;catalytic activity;cation binding;DNA binding;IMP dehydrogenase activity;ion binding;metal ion binding;nucleic acid binding;nucleotide binding;oxidoreductase activity;oxidoreductase activity, acting on CH-OH group of donors;oxidoreductase activity, acting on the CH-OH group of donors, NAD or NADP as acceptor	cell part;cytoplasm;intracellular membrane-bounded organelle;intracellular organelle;intracellular part;membrane-bounded organelle;nucleus;organelle	Drug metabolism - other enzymes;Purine metabolism	CBS;IMPDH	AAAYWAACM_V$HFH4_01;AACTTT_UNKNOWN;ALFANO_MYC_TARGETS;BENPORATH_ES_WITH_H3K27ME3;BENPORATH_SUZ12_TARGETS;BURTON_ADIPOGENESIS_6;BYSTRYKH_HEMATOPOIESIS_STEM_CELL_QTL_TRANS;CAGCTG_V$AP4_Q5;chr7q31;CTTTGCA,MIR-527;DOUGLAS_BMI1_TARGETS_UP;FOSTER_KDM1A_TARGETS_UP;FOURNIER_ACINAR_DEVELOPMENT_LATE_2;GGATTA_V$PITX2_Q2;GGGAGGRR_V$MAZ_Q6;GGGCGGR_V$SP1_Q6;GSE11864_UNTREATED_VS_CSF1_IFNG_IN_MAC_UP;GSE12366_NA…	CBSdomain;Completeproteome;Cytoplasm;GMPbiosynthesis;Metal-binding;NAD;Nucleus;Oxidoreductase;Potassium;Purinebiosynthesis;Referenceproteome;Repeat
	Transcription activator BRG1	Smarca4	0.0127466	0.316405					26.687	26.2451	25.5019	26.2764	28.9453	28.5928	28.5871	28.9793	27.2032	27.5167	26.7372	27.0399	27.1479	26.6072	27.8368	27.674	24.7909	25.7565	25.7385	25.2254	28.58	28.6274	28.4854	28.4024	28.1788	27.7201	27.208	27.8519	27.3927	26.3246	25.3433	26.3724	Ikaros complex		anatomical structure development;anatomical structure formation involved in morphogenesis;anatomical structure morphogenesis;aortic smooth muscle cell differentiation;appendage morphogenesis;biological regulation;biosynthetic process;blastocyst growth;blastocyst hatching;cell differentiation;cell fate determination;cell morphogenesis;cellular biosynthetic process;cellular component assembly;cellu…	adenyl nucleotide binding;adenyl ribonucleotide binding;ATP binding;ATPase activity;binding;catalytic activity;chromatin binding;DNA binding;helicase activity;hydrolase activity;hydrolase activity, acting on acid anhydrides;hydrolase activity, acting on acid anhydrides, in phosphorus-containing anhydrides;nucleic acid binding;nucleoside-triphosphatase activity;nucleotide binding;protein binding t…	cell part;chromatin;chromatin remodeling complex;chromosomal part;euchromatin;heterochromatin;intracellular organelle part;intracellular part;macromolecular complex;nBAF complex;npBAF complex;nuclear chromatin;nuclear chromosome part;nuclear euchromatin;nuclear part;organelle part;perichromatin fibrils;protein complex;SWI/SNF complex;SWI/SNF-type complex		BRK;Bromodomain;Helicase_C;HSA;QLQ;SNF2_N	ACATTCC,MIR-1,MIR-206;ACTGTAG,MIR-139;AGCATTA,MIR-155;BENPORATH_ES_CORE_NINE_CORRELATED;BILANGES_SERUM_SENSITIVE_VIA_TSC2;CAIRO_HEPATOBLASTOMA_CLASSES_UP;CAIRO_HEPATOBLASTOMA_UP;CHANG_POU5F1_TARGETS_UP;chr19p13;CSR_EARLY_UP.V1_UP;CTTTGT_V$LEF1_Q2;DNA_BINDING;DODD_NASOPHARYNGEAL_CARCINOMA_DN;FOURNIER_ACINAR_DEVELOPMENT_LATE_2;GAZDA_DIAMOND_BLACKFAN_ANEMIA_PROGENITOR_DN;GGGAGGRR_V$MAZ_Q6;GILDEA_MET…	Acetylation;Activator;Alternativesplicing;ATP-binding;Bromodomain;Chromatinregulator;Completeproteome;Helicase;Hydrolase;Neurogenesis;Nucleotide-binding;Nucleus;Phosphoprotein;Referenceproteome;Repressor;Transcription;Transcriptionregulation
	Transcriptional regulator ATRX	Atrx	0.0128425	0.316707					22.4394	22.174	23.7545	22.8375	28.616	29.1679	29.6757	29.4795	29.2487	29.4862	29.9213	30.1097	26.3962	25.2311	24.572	26.497	24.0611	24.1864	22.6002	25.6455	27.87	29.2313	28.8173	29.1429	28.5678	28.8923	29.7377	29.5598	23.0349	24.4428	25.1581	24.6604			anatomical structure development;cellular macromolecule metabolic process;cellular metabolic process;cellular nitrogen compound metabolic process;cellular process;cellular response to stimulus;cellular response to stress;developmental process;DNA metabolic process;DNA repair;forebrain development;macromolecule metabolic process;metabolic process;nitrogen compound metabolic process;nucleic acid me…	adenyl nucleotide binding;adenyl ribonucleotide binding;ATP binding;binding;catalytic activity;cation binding;chromatin binding;DNA binding;helicase activity;hydrolase activity;hydrolase activity, acting on acid anhydrides;hydrolase activity, acting on acid anhydrides, in phosphorus-containing anhydrides;ion binding;metal ion binding;nucleic acid binding;nucleoside-triphosphatase activity;nucleot…	cell part;chromatin;chromosomal part;chromosome;heterochromatin;intracellular non-membrane-bounded organelle;intracellular organelle;intracellular organelle part;intracellular part;non-membrane-bounded organelle;nuclear chromosome;nuclear part;organelle;organelle part		Helicase_C;SNF2_N	AAAGACA,MIR-511;ACCATTT,MIR-522;ACTGTAG,MIR-139;ATGTCAC,MIR-489;ATGTTTC,MIR-494;BACOLOD_RESISTANCE_TO_ALKYLATING_AGENTS_DN;BASAKI_YBX1_TARGETS_DN;BILD_CTNNB1_ONCOGENIC_SIGNATURE;BIOPOLYMER_METABOLIC_PROCESS;BIOPOLYMER_MODIFICATION;BLALOCK_ALZHEIMERS_DISEASE_DN;BROWNE_HCMV_INFECTION_48HR_DN;BRUINS_UVC_RESPONSE_EARLY_LATE;CAGCTTT,MIR-320;CAGTATT,MIR-200B,MIR-200C,MIR-429;CCAWNWWNNNGGC_UNKNOWN;CCAWW…	ATP-binding;Completeproteome;DNA-binding;DNAdamage;DNArepair;Helicase;Hydrolase;Metal-binding;Nucleotide-binding;Nucleus;Phosphoprotein;Referenceproteome;Zinc;Zinc-finger
	Complement C1q tumor necrosis factor-related protein 7	C1qtnf7	0.0130953	0.320569		+	Matrisome-associated	ECM-affiliated Proteins	NaN	NaN	NaN	NaN	NaN	NaN	NaN	NaN	27.6314	26.7482	27.6459	26.3552	26.4789	NaN	26.6897	26.3898	NaN	NaN	NaN	NaN	NaN	NaN	NaN	NaN	26.5641	26.1235	26.6627	26.6903	26.5336	27.5919	28.0411	27.9493			cellular component assembly;cellular component organization;cellular component organization or biogenesis;macromolecular complex assembly;macromolecular complex subunit organization;protein complex assembly;protein complex subunit organization;protein homooligomerization;protein oligomerization		collagen;extracellular matrix part;extracellular region part;extracellular space		C1q;Collagen	AACTTT_UNKNOWN;ATGTTAA,MIR-302C;chr4p15;CTTTAAR_UNKNOWN;CTTTGA_V$LEF1_Q2;CUI_TCF21_TARGETS_2_DN;GGGTGGRR_V$PAX4_03;GSE15659_CD45RA_NEG_CD4_TCELL_VS_ACTIVATED_TREG_UP;GSE15659_CD45RA_NEG_CD4_TCELL_VS_RESTING_TREG_UP;GSE15659_NAIVE_CD4_TCELL_VS_ACTIVATED_TREG_UP;GSE15659_NAIVE_CD4_TCELL_VS_NONSUPPRESSIVE_TCELL_UP;GSE15659_RESTING_TREG_VS_NONSUPPRESSIVE_TCELL_UP;GSE15659_RESTING_VS_ACTIVATED_TREG_UP…	Collagen;Completeproteome;Referenceproteome;Secreted;Signal
	Centrosomal protein of 57 kDa	Cep57	0.0131485	0.320569					NaN	NaN	NaN	NaN	NaN	NaN	NaN	NaN	26.9664	27.5095	27.8546	26.9565	28.4935	28.3595	28.0424	28.5272	NaN	NaN	NaN	NaN	NaN	NaN	NaN	NaN	27.2103	27.1116	28.5296	27.5746	25.6302	27.0159	27.8348	26.9006			anatomical structure development;biological regulation;cell development;cell surface receptor linked signaling pathway;cellular component assembly;cellular component organization;cellular component organization at cellular level;cellular component organization or biogenesis;cellular component organization or biogenesis at cellular level;cellular developmental process;cellular process;cellular pro…	binding;cytoskeletal protein binding;fibroblast growth factor binding;growth factor binding;identical protein binding;microtubule binding;protein binding;protein dimerization activity;protein homodimerization activity;tubulin binding	cell part;centrosome;cytoplasm;cytoplasmic part;cytoskeletal part;Golgi apparatus;intracellular membrane-bounded organelle;intracellular non-membrane-bounded organelle;intracellular organelle;intracellular organelle part;intracellular part;macromolecular complex;membrane-bounded organelle;microtubule;microtubule organizing center;non-membrane-bounded organelle;nucleus;organelle;organelle part;pro…		Cep57_CLD;Cep57_MT_bd	BIDUS_METASTASIS_UP;CACGTG_V$MYC_Q2;CACTTTG,MIR-520G,MIR-520H;CAIRO_HEPATOBLASTOMA_CLASSES_UP;CELL_DEVELOPMENT;CELL_SURFACE_RECEPTOR_LINKED_SIGNAL_TRANSDUCTION_GO_0007166;CELLULAR_LOCALIZATION;CENTROSOME;CHICAS_RB1_TARGETS_GROWING;CHICAS_RB1_TARGETS_SENESCENT;chr11q21;CTTTGT_V$LEF1_Q2;CTTTGTA,MIR-524;CYTOPLASM;CYTOPLASMIC_PART;CYTOSKELETAL_PART;CYTOSKELETON;DEURIG_T_CELL_PROLYMPHOCYTIC_LEUKEMIA_D…	Alternativesplicing;Coiledcoil;Completeproteome;Cytoplasm;Cytoskeleton;Microtubule;Nucleus;Referenceproteome
	Casein kinase I isoform epsilon	Csnk1e	0.0132486	0.321185					25.5592	24.5498	24.6918	25.5018	27.385	26.2458	27.1445	27.653	26.0445	24.8938	23.7089	25.4056	27.2242	27.1733	27.5085	27.3525	24.23	24.9806	24.3958	24.7823	26.884	27.2136	27.5442	27.9654	25.4379	27.2997	25.8302	27.018	27.1086	26.5962	26.5843	26.9409		REACT_109335;REACT_24972	biological regulation;cell surface receptor linked signaling pathway;cellular localization;cellular macromolecule localization;cellular macromolecule metabolic process;cellular metabolic process;cellular process;cellular protein localization;cellular protein metabolic process;cellular response to stimulus;circadian rhythm;localization;macromolecule localization;macromolecule metabolic process;mac…	adenyl nucleotide binding;adenyl ribonucleotide binding;ATP binding;binding;catalytic activity;kinase activity;nucleotide binding;phosphotransferase activity, alcohol group as acceptor;protein kinase activity;protein serine/threonine kinase activity;purine nucleotide binding;purine ribonucleoside triphosphate binding;purine ribonucleotide binding;ribonucleotide binding;transferase activity;transf…	cell part;cytoplasm;cytoplasmic part;cytosol;intracellular membrane-bounded organelle;intracellular organelle;intracellular organelle part;intracellular part;macromolecular complex;membrane-bounded organelle;nuclear part;nucleoplasm;nucleus;organelle;organelle part;ribonucleoprotein complex	Circadian rhythm - fly;Circadian rhythm - mammal;Hedgehog signaling pathway;Wnt signaling pathway	Pkinase	ACTGAAA,MIR-30A-3P,MIR-30E-3P;AGGGCAG,MIR-18A;AGUIRRE_PANCREATIC_CANCER_COPY_NUMBER_DN;ATGTTAA,MIR-302C;BENPORATH_EED_TARGETS;BENPORATH_NANOG_TARGETS;BENPORATH_SOX2_TARGETS;BILD_HRAS_ONCOGENIC_SIGNATURE;BIOCARTA_CK1_PATHWAY;BIOCARTA_P35ALZHEIMERS_PATHWAY;BIOCARTA_P53HYPOXIA_PATHWAY;BIOCARTA_WNT_PATHWAY;BIOPOLYMER_METABOLIC_PROCESS;BIOPOLYMER_MODIFICATION;BLALOCK_ALZHEIMERS_DISEASE_UP;BORCZUK_MALI…	ATP-binding;Completeproteome;Cytoplasm;Kinase;Nucleotide-binding;Nucleus;Phosphoprotein;Referenceproteome;Serine/threonine-proteinkinase;Transferase;Wntsignalingpathway
	Neuronal proto-oncogene tyrosine-protein kinase Src	Src	0.0136035	0.327936					26.6313	26.7376	25.9976	26.5356	28.4825	28.518	28.5662	28.2251	26.5734	26.8232	26.5186	25.8568	24.1883	NaN	25.1919	24.4967	26.3171	26.0304	26.1486	26.3761	27.1435	27.2055	28.1102	27.4679	26.2548	25.4876	26.6561	25.5761	24.6457	26.2024	NaN	25.3614	Src-dynamin-synapsin complex	REACT_115202;REACT_127416;REACT_23985	anatomical structure development;anatomical structure homeostasis;anatomical structure morphogenesis;biological adhesion;biological regulation;bone resorption;branching involved in mammary gland duct morphogenesis;branching morphogenesis of a tube;cell adhesion;cell cycle;cell migration;cell motility;cellular component movement;cellular macromolecule metabolic process;cellular metabolic process;c…	adenyl nucleotide binding;adenyl ribonucleotide binding;ATP binding;binding;catalytic activity;cation binding;heme binding;ion binding;iron ion binding;kinase activity;metal ion binding;non-membrane spanning protein tyrosine kinase activity;nucleotide binding;phosphotransferase activity, alcohol group as acceptor;protein kinase activity;protein tyrosine kinase activity;purine nucleotide binding;p…	caveola;cell part;cytoplasmic part;cytoskeleton;cytosol;endosome;intracellular membrane-bounded organelle;intracellular non-membrane-bounded organelle;intracellular organelle;intracellular organelle part;intracellular part;late endosome;lysosome;lytic vacuole;membrane;membrane part;membrane raft;membrane-bounded organelle;mitochondrial inner membrane;mitochondrial membrane;mitochondrial part;non-…	Adherens junction;Bacterial invasion of epithelial cells;Endocytosis;Epithelial cell signaling in Helicobacter pylori infection;ErbB signaling pathway;Focal adhesion;Gap junction;GnRH signaling pathway;ko05152;Tight junction;VEGF signaling pathway	Pkinase_Tyr;SH2;SH3_1	AACTTT_UNKNOWN;AFFAR_YY1_TARGETS_UP;BILD_SRC_ONCOGENIC_SIGNATURE;BIOCARTA_ACH_PATHWAY;BIOCARTA_AGR_PATHWAY;BIOCARTA_AT1R_PATHWAY;BIOCARTA_BARRESTIN_SRC_PATHWAY;BIOCARTA_CBL_PATHWAY;BIOCARTA_CELL2CELL_PATHWAY;BIOCARTA_ECM_PATHWAY;BIOCARTA_EDG1_PATHWAY;BIOCARTA_ERK_PATHWAY;BIOCARTA_GABA_PATHWAY;BIOCARTA_INTEGRIN_PATHWAY;BIOCARTA_MET_PATHWAY;BIOCARTA_MPR_PATHWAY;BIOCARTA_PYK2_PATHWAY;BIOCARTA_RHO_PA…	Acetylation;ATP-binding;Celladhesion;Cellcycle;Cellmembrane;Completeproteome;Cytoplasm;Cytoskeleton;Immunity;Kinase;Lipoprotein;Membrane;Mitochondrion;Mitochondrioninnermembrane;Myristate;Nucleotide-binding;Nucleus;Phosphoprotein;Proto-oncogene;Referenceproteome;SH2domain;SH3domain;S-nitrosylation;Transferase;Tyrosine-proteinkinase;Ublconjugation
	Histone-binding protein RBBP7	Rbbp7	0.0136996	0.328408					27.9811	27.699	27.789	27.7612	28.826	28.8973	28.6518	29.7868	29.1122	28.8995	28.7393	29.1693	27.0022	26.899	26.8186	27.4802	27.8881	27.9877	27.8598	28.1277	28.7891	29.4438	29.6629	29.5123	28.4646	28.1185	28.2896	28.8671	25.7182	26.5911	26.7927	26.4887	Gata1-Fog1-MeCP1 complex;Nkx3.2-SMAD1-SMAD4-HDAC-Sin3A complex;PYR complex		biological regulation;biosynthetic process;cellular biosynthetic process;cellular component organization;cellular component organization at cellular level;cellular component organization or biogenesis;cellular component organization or biogenesis at cellular level;cellular heat acclimation;cellular macromolecule biosynthetic process;cellular macromolecule metabolic process;cellular metabolic proc…		cell part;chromatin remodeling complex;ESC/E(Z) complex;histone deacetylase complex;histone methyltransferase complex;intracellular organelle part;intracellular part;macromolecular complex;methyltransferase complex;nuclear part;nucleoplasm part;NuRD complex;organelle part;PcG protein complex;protein complex;transcriptional repressor complex		CAF1C_H4-bd;WD40	ACEVEDO_LIVER_CANCER_UP;ACEVEDO_LIVER_TUMOR_VS_NORMAL_ADJACENT_TISSUE_UP;AGCACTT,MIR-93,MIR-302A,MIR-302B,MIR-302C,MIR-302D,MIR-372,MIR-373,MIR-520E,MIR-520A,MIR-526B,MIR-520B,MIR-520C,MIR-520D;ALFANO_MYC_TARGETS;BENPORATH_ES_WITH_H3K27ME3;BENPORATH_SUZ12_TARGETS;BLALOCK_ALZHEIMERS_DISEASE_DN;BLUM_RESPONSE_TO_SALIRASIB_DN;CACGTG_V$MYC_Q2;CAGCTG_V$AP4_Q5;CAGGTG_V$E12_Q6;CARD_MIR302A_TARGETS;CELL_P…	Acetylation;Chaperone;Chromatinregulator;Completeproteome;Directproteinsequencing;DNAreplication;Isopeptidebond;Nucleus;Phosphoprotein;Referenceproteome;Repeat;Repressor;Transcription;Transcriptionregulation;Ublconjugation;WDrepeat
	Leucine-rich repeat and calponin homology domain-containing protein 1	Lrch1	0.0139851	0.333388					24.186	24.6307	24.3832	25.2508	26.3833	25.6383	25.9242	26.1254	28.5999	28.432	27.8101	27.8881	25.8209	25.3951	25.8765	26.0202	25.3476	24.4	25.4859	25.1117	24.8279	25.7407	26.1041	25.0249	27.6854	27.283	28.5437	27.3438	24.2943	25.2184	24.8952	24.3405							CH	AACWWCAANK_UNKNOWN;ACAWYAAAG_UNKNOWN;ACCATTT,MIR-522;ACEVEDO_LIVER_CANCER_WITH_H3K27ME3_UP;ACTGTAG,MIR-139;AGTCTTA,MIR-499;ATGTTAA,MIR-302C;ATTCTTT,MIR-186;BEIER_GLIOMA_STEM_CELL_DN;BENPORATH_EED_TARGETS;BENPORATH_ES_WITH_H3K27ME3;BENPORATH_PRC2_TARGETS;BENPORATH_SUZ12_TARGETS;CAGCTG_V$AP4_Q5;CAGCTTT,MIR-320;CCANNAGRKGGC_UNKNOWN;chr13q14;chrxq24;CTTTGA_V$LEF1_Q2;CTTTGT_V$LEF1_Q2;CUI_TCF21_TARGETS…	Alternativesplicing;Completeproteome;Leucine-richrepeat;Phosphoprotein;Referenceproteome;Repeat
	DCC-interacting protein 13-alpha	Appl1	0.0142336	0.335333					27.6046	27.9463	28.0899	28.2312	25.9622	25.7846	26.3135	25.057	26.1684	NaN	26.0001	NaN	25.1237	NaN	25.7017	25.4727	27.8906	28.2001	28.9654	27.9864	25.0682	25.2898	25.4312	24.2426	NaN	24.1069	NaN	NaN	26.2487	26.2069	24.6951	NaN			biological regulation;cell cycle;cell proliferation;cellular process;regulation of biological process;regulation of cellular component organization;regulation of cellular localization;regulation of cellular process;regulation of establishment of protein localization;regulation of establishment of protein localization in plasma membrane;regulation of glucose import;regulation of glucose transport;…	binding;lipid binding;phospholipid binding	cell part;chromatin remodeling complex;cytoplasmic part;cytosol;early endosome membrane;endosomal part;endosome membrane;histone deacetylase complex;intracellular membrane-bounded organelle;intracellular organelle;intracellular organelle part;intracellular part;macromolecular complex;membrane;membrane-bounded organelle;nuclear part;nucleoplasm part;nucleus;NuRD complex;organelle;organelle membran…	Colorectal cancer;Pathways in cancer	PID	AAGTCCA,MIR-422B,MIR-422A;BENPORATH_MYC_MAX_TARGETS;BRUINS_UVC_RESPONSE_VIA_TP53_GROUP_A;CAGTATT,MIR-200B,MIR-200C,MIR-429;CATTTCA,MIR-203;CELL_PROLIFERATION_GO_0008283;chr3p21;CTTTGTA,MIR-524;DANG_BOUND_BY_MYC;FIRESTEIN_PROLIFERATION;GCGNNANTTCC_UNKNOWN;GEORGES_TARGETS_OF_MIR192_AND_MIR215;GGGCGGR_V$SP1_Q6;GSE10094_LCMV_VS_LISTERIA_IND_EFF_CD4_TCELL_UP;GSE10239_NAIVE_VS_MEMORY_CD8_TCELL_UP;GSE12…	Cellcycle;Coiledcoil;Completeproteome;Endosome;Membrane;Nucleus;Phosphoprotein;Referenceproteome
	pre-rRNA processing protein FTSJ3	Ftsj3	0.0141667	0.335333					NaN	NaN	NaN	NaN	NaN	26.2311	25.8592	26.2599	26.0568	25.7894	25.3124	25.7585	NaN	NaN	NaN	NaN	NaN	NaN	NaN	NaN	NaN	24.9759	NaN	NaN	25.4034	26.12	25.749	25.8787	NaN	NaN	NaN	NaN	Parvulin-associated pre-rRNP complex		cellular macromolecule metabolic process;cellular metabolic process;cellular nitrogen compound metabolic process;cellular process;macromolecule metabolic process;macromolecule methylation;macromolecule modification;metabolic process;methylation;ncRNA metabolic process;ncRNA processing;nitrogen compound metabolic process;nucleic acid metabolic process;nucleobase-containing compound metabolic proce…	catalytic activity;methyltransferase activity;transferase activity;transferase activity, transferring one-carbon groups	cell part;intracellular non-membrane-bounded organelle;intracellular organelle;intracellular organelle part;intracellular part;non-membrane-bounded organelle;nuclear part;nucleolus;organelle;organelle part		DUF3381;FtsJ;Spb1_C	BERENJENO_TRANSFORMED_BY_RHOA_UP;BURTON_ADIPOGENESIS_2;BYSTRYKH_HEMATOPOIESIS_STEM_CELL_QTL_TRANS;chr17q23;ESC_V6.5_UP_LATE.V1_DN;FARMER_BREAST_CANCER_CLUSTER_6;GCCATNTTG_V$YY1_Q6;GCNP_SHH_UP_EARLY.V1_UP;GCNP_SHH_UP_LATE.V1_UP;GGGCGGR_V$SP1_Q6;GRAESSMANN_APOPTOSIS_BY_DOXORUBICIN_UP;GSE14000_UNSTIM_VS_4H_LPS_DC_UP;GSE14308_NAIVE_CD4_TCELL_VS_NATURAL_TREG_DN;GSE1448_ANTI_VALPHA2_VS_VBETA5_DP_THYMOC…	Coiledcoil;Completeproteome;Directproteinsequencing;Methyltransferase;Nucleus;Phosphoprotein;Referenceproteome;Ribosomebiogenesis;rRNAprocessing;S-adenosyl-L-methionine;Transferase
	Partitioning defective 3 homolog	Pard3	0.0143011	0.335333					23.4881	NaN	23.7751	24.6885	24.8178	25.0174	26.3835	25.499	27.9481	27.6064	26.2783	27.7303	25.5589	24.8507	24.6326	24.6932	NaN	23.2044	23.5895	23.9739	25.5576	26.1804	26.4372	26.2141	25.5066	27.1583	26.4446	26.119	NaN	25.83	25.317	25.9247	aPKC-PAR-6-PAR-3 cell polarity complex;Cdc42-Par6b-Par3-Prkci complex;CDC42-Par6c-Par3-Prkcz complex;PALS1-Par3-aPKC-14-3-3 zeta complex;PALS1-PATJ-CRB3-PAR3-PAR6-aPKC-14-3-3 zeta complex;Par-3-p75NTR complex;PAR3-PATJ-PALS1 complex;PAR-3-VE-cadherin complex, endothelial;Par-3-VE-cadherin-alpha-beta-catenin complex;PAR-6-aPKC-PAR-3 complex;PAR-6-aPKC-PAR-3-Cdc42-Rac1 complex;Tiam1-Par-3-aPKC-zeta…		actin filament-based process;actin-mediated cell contraction;apical constriction;biological adhesion;biological regulation;cell adhesion;cell cycle;cell division;cell junction assembly;cell junction organization;cell migration;cell motility;cell-cell adhesion;cell-cell junction assembly;cell-cell junction organization;cellular component assembly;cellular component assembly at cellular level;cellu…	binding;lipid binding;phosphatidylinositol binding;phosphatidylinositol-3,4,5-trisphosphate binding;phosphatidylinositol-3-phosphate binding;phosphatidylinositol-4,5-bisphosphate binding;phospholipid binding	adherens junction;anchoring junction;apical part of cell;axon part;axonal growth cone;cell body;cell cortex;cell junction;cell part;cell projection part;cell-cell adherens junction;cell-cell junction;cytoplasm;cytoplasmic part;cytoskeletal part;endomembrane system;growth cone;intracellular non-membrane-bounded organelle;intracellular organelle;intracellular organelle part;intracellular part;later…	Adherens junction;Chemokine signaling pathway;Endocytosis;Neuroactive ligand-receptor interaction;Tight junction	DUF3534;PDZ	AACTTT_UNKNOWN;ACTIVATION_OF_PROTEIN_KINASE_ACTIVITY;AMBROSINI_FLAVOPIRIDOL_TREATMENT_TP53;ANATOMICAL_STRUCTURE_DEVELOPMENT;ANATOMICAL_STRUCTURE_MORPHOGENESIS;APICAL_JUNCTION_COMPLEX;APICOLATERAL_PLASMA_MEMBRANE;AXONOGENESIS;BAELDE_DIABETIC_NEPHROPATHY_DN;BENPORATH_EED_TARGETS;BENPORATH_OCT4_TARGETS;BENPORATH_SUZ12_TARGETS;BLALOCK_ALZHEIMERS_DISEASE_UP;CELL_DEVELOPMENT;CELL_DIVISION;CELL_JUNCTION…	3D-structure;Alternativesplicing;Cellcycle;Celldivision;Celljunction;Coiledcoil;Completeproteome;Cytoplasm;Cytoskeleton;Lipid-binding;Membrane;Phosphoprotein;Referenceproteome;Repeat;Tightjunction
	26S proteasome non-ATPase regulatory subunit 4	Psmd4	0.0145224	0.33684					28.4472	28.7886	27.9772	28.4145	NaN	26.7461	25.9384	25.784	NaN	NaN	NaN	NaN	NaN	NaN	NaN	NaN	28.7708	26.8258	28.9417	28.6076	27.8479	27.7752	NaN	28.3529	NaN	NaN	NaN	25.9713	NaN	NaN	NaN	NaN			catabolic process;cellular catabolic process;cellular macromolecule catabolic process;cellular macromolecule metabolic process;cellular metabolic process;cellular process;macromolecule catabolic process;macromolecule metabolic process;metabolic process;modification-dependent macromolecule catabolic process;modification-dependent protein catabolic process;primary metabolic process;protein metaboli…		cell part;intracellular part;macromolecular complex;proteasome accessory complex;proteasome regulatory particle, base subcomplex;protein complex	Proteasome	UIM	BROWNE_HCMV_INFECTION_14HR_DN;BRUINS_UVC_RESPONSE_LATE;CAIRO_HEPATOBLASTOMA_UP;chr1q21;GATTGGY_V$NFY_Q6_01;GAVIN_FOXP3_TARGETS_CLUSTER_T4;GNF2_G22P1;GNF2_PPP6C;GRADE_COLON_AND_RECTAL_CANCER_UP;GRADE_COLON_CANCER_UP;GSE12845_NAIVE_VS_DARKZONE_GC_TONSIL_BCELL_DN;GSE13484_12H_VS_3H_YF17D_VACCINE_STIM_PBMC_UP;GSE14308_NAIVE_CD4_TCELL_VS_NATURAL_TREG_UP;GSE14308_TH1_VS_TH17_DN;GSE1460_DP_THYMOCYTE_VS_…	Alternativesplicing;Completeproteome;Phosphoprotein;Proteasome;Referenceproteome;Repeat
	Trafficking protein particle complex subunit 11	Trappc11	0.0144464	0.33684					25.8558	25.8327	26.5803	26.5499	25.778	25.4892	26.4145	25.7323	NaN	NaN	25.1635	NaN	NaN	NaN	NaN	NaN	26.1654	26.285	26.6337	26.409	26.2439	25.3141	25.6301	25.3133	27.0166	NaN	NaN	NaN	NaN	NaN	NaN	NaN			cellular process;establishment of localization;transport;vesicle-mediated transport		cell part;cytoplasmic part;Golgi apparatus;intracellular membrane-bounded organelle;intracellular organelle;intracellular part;membrane-bounded organelle;organelle		Foie-gras_1;Gryzun-like		Acetylation;Alternativesplicing;Completeproteome;ER-Golgitransport;Golgiapparatus;Referenceproteome;Transport
	Anoctamin-6	Ano6	0.0153404	0.337129					27.0878	26.2135	27.4417	26.4084	27.5865	27.696	27.3024	26.8044	23.2143	NaN	NaN	NaN	NaN	NaN	24.7017	NaN	26.7915	27.4481	27.2872	26.5131	27.0026	27.0496	27.3753	26.9476	24.641	24.6286	24.4653	24.8321	NaN	24.9099	24.6636	NaN			activation of blood coagulation via clotting cascade;biological regulation;blood coagulation;cellular component organization;cellular component organization or biogenesis;cellular membrane organization;cellular process;coagulation;hemostasis;membrane organization;multicellular organismal process;phosphatidylserine exposure on blood platelet;phospholipid scrambling;plasma membrane organization;pos…	anion channel activity;anion transmembrane transporter activity;calcium activated cation channel activity;cation channel activity;cation transmembrane transporter activity;channel activity;chloride channel activity;gated channel activity;ion channel activity;ion transmembrane transporter activity;passive transmembrane transporter activity;substrate-specific channel activity;substrate-specific tra…	cell part;chloride channel complex;ion channel complex;macromolecular complex;membrane;membrane part;plasma membrane;protein complex		Anoctamin	AAGCACT,MIR-520F;ACEVEDO_LIVER_TUMOR_VS_NORMAL_ADJACENT_TISSUE_UP;AGCACTT,MIR-93,MIR-302A,MIR-302B,MIR-302C,MIR-302D,MIR-372,MIR-373,MIR-520E,MIR-520A,MIR-526B,MIR-520B,MIR-520C,MIR-520D;ALONSO_METASTASIS_UP;BOYLAN_MULTIPLE_MYELOMA_D_CLUSTER_DN;CHEN_METABOLIC_SYNDROM_NETWORK;chr12q12;DODD_NASOPHARYNGEAL_CARCINOMA_DN;DUTERTRE_ESTRADIOL_RESPONSE_24HR_DN;EHLERS_ANEUPLOIDY_DN;GCACTTT,MIR-17-5P,MIR-20…	Alternativesplicing;Cellmembrane;Chloride;Chloridechannel;Completeproteome;Glycoprotein;Ionchannel;Iontransport;Membrane;Referenceproteome;Transmembrane;Transmembranehelix;Transport;Voltage-gatedchannel
	DNA-binding protein Ikaros	Ikzf1	0.0156059	0.337129					NaN	NaN	NaN	NaN	24.9304	24.9144	NaN	24.6438	24.4428	NaN	NaN	NaN	NaN	NaN	NaN	NaN	NaN	NaN	NaN	NaN	NaN	26.847	25.7682	26.0281	24.2326	24.1888	23.3408	23.2498	NaN	NaN	NaN	NaN	Ikaros complex;Ikaros-NuRD complex;PYR complex		anatomical structure development;B cell activation;B cell differentiation;biological regulation;biosynthetic process;cell activation;cell cycle;cell differentiation;cellular biosynthetic process;cellular component organization;cellular component organization at cellular level;cellular component organization or biogenesis;cellular component organization or biogenesis at cellular level;cellular dev…	binding;cation binding;DNA binding;ion binding;metal ion binding;nucleic acid binding;nucleic acid binding transcription factor activity;regulatory region DNA binding;regulatory region nucleic acid binding;sequence-specific DNA binding;sequence-specific DNA binding transcription factor activity;transcription regulatory region DNA binding;transition metal ion binding;zinc ion binding	cell part;centromeric heterochromatin;chromatin;chromosomal part;cytoplasm;heterochromatin;intracellular membrane-bounded organelle;intracellular organelle;intracellular organelle part;intracellular part;macromolecular complex;membrane-bounded organelle;nuclear part;nucleoplasm part;nucleus;organelle;organelle part;protein complex;transcription factor complex		zf-C2H2	AACTTT_UNKNOWN;AAGCACA,MIR-218;ACCAAAG,MIR-9;ACEVEDO_FGFR1_TARGETS_IN_PROSTATE_CANCER_MODEL_UP;ACEVEDO_LIVER_CANCER_WITH_H3K27ME3_UP;ACEVEDO_METHYLATED_IN_LIVER_CANCER_DN;AGCTCCT,MIR-28;AGCYRWTTC_UNKNOWN;AGGCACT,MIR-515-3P;AMUNDSON_POOR_SURVIVAL_AFTER_GAMMA_RADIATION_2G;ANATOMICAL_STRUCTURE_DEVELOPMENT;ATACCTC,MIR-202;BLALOCK_ALZHEIMERS_DISEASE_INCIPIENT_UP;BLALOCK_ALZHEIMERS_DISEASE_UP;BOSCO_ALL…	Acetylation;Activator;Alternativesplicing;Cellcycle;Chromatinregulator;Completeproteome;Cytoplasm;Developmentalprotein;Directproteinsequencing;DNA-binding;Isopeptidebond;Metal-binding;Nucleus;Phosphoprotein;Referenceproteome;Repeat;Repressor;Transcription;Transcriptionregulation;Ublconjugation;Zinc;Zinc-finger
	Inositol polyphosphate 1-phosphatase	Inpp1	0.0156348	0.337129					27.5584	27.0946	27.4627	26.486	23.8406	24.2033	NaN	23.2647	NaN	NaN	NaN	NaN	NaN	NaN	NaN	NaN	26.9366	27.2226	26.9481	26.8775	NaN	24.6699	24.9239	24.5273	24.4437	NaN	NaN	NaN	NaN	NaN	NaN	NaN			cellular lipid metabolic process;cellular metabolic process;cellular process;glycerolipid metabolic process;glycerophospholipid metabolic process;lipid metabolic process;lipid modification;lipid phosphorylation;metabolic process;organophosphate metabolic process;phosphate-containing compound metabolic process;phosphatidylinositol metabolic process;phosphatidylinositol phosphorylation;phospholipid…	binding;catalytic activity;cation binding;hydrolase activity;hydrolase activity, acting on ester bonds;inositol bisphosphate phosphatase activity;inositol or phosphatidylinositol phosphatase activity;inositol phosphate phosphatase activity;inositol-1,4-bisphosphate 1-phosphatase activity;ion binding;metal ion binding;phosphatase activity;phosphoric ester hydrolase activity		Inositol phosphate metabolism;Phosphatidylinositol signaling system	Inositol_P	AMIT_EGF_RESPONSE_480_HELA;BEIER_GLIOMA_STEM_CELL_DN;BILD_HRAS_ONCOGENIC_SIGNATURE;BLALOCK_ALZHEIMERS_DISEASE_UP;BLUM_RESPONSE_TO_SALIRASIB_UP;BOYAULT_LIVER_CANCER_SUBCLASS_G6_DN;BROWNE_HCMV_INFECTION_20HR_UP;BRUINS_UVC_RESPONSE_VIA_TP53_GROUP_B;CAIRO_HEPATOBLASTOMA_DN;CASORELLI_ACUTE_PROMYELOCYTIC_LEUKEMIA_DN;CHARAFE_BREAST_CANCER_LUMINAL_VS_BASAL_DN;CHARAFE_BREAST_CANCER_LUMINAL_VS_MESENCHYMAL_…	Completeproteome;Hydrolase;Lithium;Magnesium;Metal-binding;Phosphoprotein;Referenceproteome
	Leucine-rich repeat-containing protein 8D	Lrrc8d	0.0150847	0.337129					NaN	24.234	NaN	NaN	24.9019	25.2955	26.1911	25.0619	23.5127	NaN	NaN	NaN	NaN	NaN	NaN	NaN	NaN	NaN	NaN	NaN	25.6546	25.0102	24.5688	24.5283	25.9547	NaN	NaN	NaN	NaN	NaN	NaN	NaN					cell part;integral to membrane;intrinsic to membrane;membrane part		DUF3733;LRR_4	AAAGGGA,MIR-204,MIR-211;AACTTT_UNKNOWN;ACEVEDO_LIVER_CANCER_UP;ACEVEDO_LIVER_TUMOR_VS_NORMAL_ADJACENT_TISSUE_UP;BRUINS_UVC_RESPONSE_LATE;CAGGTG_V$E12_Q6;CHOI_ATL_CHRONIC_VS_ACUTE_DN;chr1p22;FARMER_BREAST_CANCER_APOCRINE_VS_BASAL;FARMER_BREAST_CANCER_BASAL_VS_LULMINAL;GAVIN_FOXP3_TARGETS_CLUSTER_P7;GGATTA_V$PITX2_Q2;GSE11057_EFF_MEM_VS_CENT_MEM_CD4_TCELL_DN;GSE13484_12H_UNSTIM_VS_YF17D_VACCINE_STI…	Completeproteome;Glycoprotein;Leucine-richrepeat;Membrane;Phosphoprotein;Referenceproteome;Repeat;Transmembrane;Transmembranehelix
	Lactadherin	Mfge8	0.0149143	0.337129		+	Core matrisome	ECM Glycoproteins	28.4472	28.3025	28.8219	28.0063	29.2617	29.7267	29.3962	28.9875	28.1389	28.4583	29.019	27.8665	27.8544	28.4721	28.4506	27.7818	29.2572	28.8988	28.3726	28.678	31.234	30.12	29.8801	30.8454	31.1908	29.524	30.1636	31.4484	29.8957	29.0819	30.519	30.7944			anatomical structure formation involved in morphogenesis;angiogenesis;biological adhesion;biological regulation;cell adhesion;cell recognition;cellular component organization;cellular component organization or biogenesis;cellular membrane organization;cellular process;developmental process;fertilization;membrane invagination;membrane organization;phagocytosis, engulfment;phagocytosis, recognition…	binding;integrin binding;lipid binding;phosphatidylethanolamine binding;phosphatidylserine binding;phospholipid binding;protein binding;protein complex binding;receptor binding	cell part;external side of plasma membrane;extracellular matrix;extracellular region part;extracellular space;extrinsic to membrane;extrinsic to plasma membrane;membrane part;plasma membrane part		EGF;F5_F8_type_C;hEGF	ACEVEDO_FGFR1_TARGETS_IN_PROSTATE_CANCER_MODEL_UP;AMUNDSON_GENOTOXIC_SIGNATURE;BENPORATH_ES_1;BMI1_DN.V1_UP;BRUECKNER_TARGETS_OF_MIRLET7A3_DN;BRUINS_UVC_RESPONSE_VIA_TP53_GROUP_B;CAHOY_ASTROCYTIC;CHANG_CORE_SERUM_RESPONSE_DN;CHARAFE_BREAST_CANCER_LUMINAL_VS_BASAL_DN;CHARAFE_BREAST_CANCER_LUMINAL_VS_MESENCHYMAL_DN;CHEN_METABOLIC_SYNDROM_NETWORK;CHICAS_RB1_TARGETS_CONFLUENT;chr15q25;COATES_MACROPHA…	3D-structure;Alternativesplicing;Angiogenesis;Celladhesion;Completeproteome;Directproteinsequencing;Disulfidebond;EGF-likedomain;Fertilization;Glycoprotein;Membrane;Referenceproteome;Repeat;Secreted;Signal
	Calcium uptake protein 3, mitochondrial	Micu3	0.0149441	0.337129					NaN	NaN	NaN	NaN	NaN	NaN	NaN	NaN	29.1862	27.6799	28.5258	NaN	NaN	29.4239	29.7529	NaN	NaN	NaN	NaN	NaN	NaN	NaN	NaN	NaN	NaN	26.1999	24.5651	NaN	29.3401	28.8237	28.6689	29.3184				binding;calcium ion binding;cation binding;ion binding;metal ion binding	cell part;integral to membrane;intrinsic to membrane;membrane part		EF_hand_4		Calcium;Completeproteome;Membrane;Metal-binding;Mitochondrion;Referenceproteome;Repeat;Transmembrane;Transmembranehelix
	Neutral cholesterol ester hydrolase 1	Nceh1	0.015425	0.337129					28.4107	28.1967	28.6017	28.0737	28.0719	28.3514	28.1175	27.4184	25.2657	24.2549	24.829	NaN	NaN	NaN	NaN	NaN	29.4197	28.577	28.6469	29.0218	27.3434	27.6487	27.8078	27.5666	NaN	24.2159	NaN	24.3305	NaN	NaN	NaN	NaN			catabolic process;cellular macromolecule metabolic process;cellular metabolic process;cellular process;cellular protein metabolic process;dephosphorylation;lipid catabolic process;lipid metabolic process;macromolecule metabolic process;macromolecule modification;metabolic process;phosphate-containing compound metabolic process;phosphorus metabolic process;primary metabolic process;protein dephosp…	anion binding;binding;carboxylesterase activity;carboxylic ester hydrolase activity;catalytic activity;hydrolase activity;hydrolase activity, acting on ester bonds;ion binding;phosphate ion binding;serine hydrolase activity	cell part;cytoplasmic part;endoplasmic reticulum;integral to membrane;intracellular membrane-bounded organelle;intracellular organelle;intracellular part;intrinsic to membrane;membrane;membrane part;membrane-bounded organelle;organelle	Bile secretion	Abhydrolase_3	BAKKER_FOXO3_TARGETS_UP;BILANGES_SERUM_SENSITIVE_GENES;CACTGCC,MIR-34A,MIR-34C,MIR-449;CAHOY_ASTROCYTIC;CHANG_CORE_SERUM_RESPONSE_UP;CHIANG_LIVER_CANCER_SUBCLASS_PROLIFERATION_UP;chr3q26;CREIGHTON_ENDOCRINE_THERAPY_RESISTANCE_3;CREIGHTON_ENDOCRINE_THERAPY_RESISTANCE_5;GARGALOVIC_RESPONSE_TO_OXIDIZED_PHOSPHOLIPIDS_RED_UP;GEORGES_TARGETS_OF_MIR192_AND_MIR215;GOBERT_OLIGODENDROCYTE_DIFFERENTIATION_D…	Completeproteome;Endoplasmicreticulum;Glycoprotein;Hydrolase;Lipiddegradation;Lipidmetabolism;Membrane;Microsome;Referenceproteome;Signal-anchor;Transmembrane;Transmembranehelix
	Nitric oxide synthase-interacting protein	Nosip	0.0149515	0.337129					23.2753	NaN	NaN	NaN	NaN	22.7663	NaN	23.1202	24.787	NaN	NaN	25.42	NaN	NaN	NaN	NaN	NaN	NaN	NaN	NaN	NaN	23.9621	NaN	23.88	NaN	24.5317	NaN	23.9977	NaN	NaN	NaN	NaN			biological regulation;negative regulation of catalytic activity;negative regulation of molecular function;negative regulation of monooxygenase activity;negative regulation of nitric-oxide synthase activity;negative regulation of oxidoreductase activity;regulation of biological process;regulation of catalytic activity;regulation of metabolic process;regulation of molecular function;regulation of m…		cell part;cytoplasm;intracellular membrane-bounded organelle;intracellular organelle;intracellular part;membrane-bounded organelle;nucleus;organelle			AGUIRRE_PANCREATIC_CANCER_COPY_NUMBER_UP;BLALOCK_ALZHEIMERS_DISEASE_UP;BRUINS_UVC_RESPONSE_EARLY_LATE;CAGCTG_V$AP4_Q5;CAGGTA_V$AREB6_01;CHANG_CORE_SERUM_RESPONSE_DN;chr19q13;CTTTAAR_UNKNOWN;CTTTGT_V$LEF1_Q2;CYTOPLASM;GGGAGGRR_V$MAZ_Q6;GGGCGGR_V$SP1_Q6;GSE10325_CD4_TCELL_VS_BCELL_UP;GSE10325_CD4_TCELL_VS_LUPUS_CD4_TCELL_UP;GSE10325_CD4_TCELL_VS_MYELOID_UP;GSE10325_LUPUS_CD4_TCELL_VS_LUPUS_BCELL_UP…	Alternativesplicing;Completeproteome;Cytoplasm;Nucleus;Phosphoprotein;Referenceproteome
	DNA-directed RNA polymerase II subunit RPB3	Polr2c	0.0147643	0.337129					25.2634	25.1645	25.2269	24.8919	27.0814	27.2425	26.9271	26.8636	26.064	26.2635	26.4202	26.4715	25.1769	NaN	NaN	NaN	NaN	24.3972	24.9445	24.6	26.3373	26.6058	27.2278	27.0914	26.7902	26.6791	26.5057	27.251	NaN	NaN	25.0928	NaN			biosynthetic process;cellular biosynthetic process;cellular macromolecule biosynthetic process;cellular macromolecule metabolic process;cellular metabolic process;cellular nitrogen compound metabolic process;cellular process;macromolecule biosynthetic process;macromolecule metabolic process;metabolic process;nitrogen compound metabolic process;nucleic acid metabolic process;nucleobase-containing …	binding;catalytic activity;DNA binding;DNA-directed RNA polymerase activity;nucleic acid binding;nucleotidyltransferase activity;RNA polymerase activity;transferase activity;transferase activity, transferring phosphorus-containing groups	cell part;cytoplasm;cytoskeleton;DNA-directed RNA polymerase complex;DNA-directed RNA polymerase II, core complex;intracellular membrane-bounded organelle;intracellular non-membrane-bounded organelle;intracellular organelle;intracellular organelle part;intracellular part;macromolecular complex;membrane-bounded organelle;microtubule cytoskeleton;non-membrane-bounded organelle;nuclear DNA-directed …	Huntington's disease;Purine metabolism;Pyrimidine metabolism;RNA polymerase	RNA_pol_A_bac;RNA_pol_L	ACEVEDO_LIVER_TUMOR_VS_NORMAL_ADJACENT_TISSUE_UP;BIOPOLYMER_METABOLIC_PROCESS;BOCHKIS_FOXA2_TARGETS;BROWNE_HCMV_INFECTION_12HR_UP;BYSTRYKH_HEMATOPOIESIS_STEM_CELL_QTL_TRANS;CHENG_RESPONSE_TO_NICKEL_ACETATE;chr16q13;COLIN_PILOCYTIC_ASTROCYTOMA_VS_GLIOBLASTOMA_DN;CTTTGA_V$LEF1_Q2;CYCLIN_D1_KE_.V1_UP;DAIRKEE_CANCER_PRONE_RESPONSE_BPA_E2;DIAZ_CHRONIC_MEYLOGENOUS_LEUKEMIA_UP;DOUGLAS_BMI1_TARGETS_UP;GO…	Completeproteome;DNA-directedRNApolymerase;Nucleus;Phosphoprotein;Referenceproteome;Transcription
	Proteasome subunit alpha type-2	Psma2	0.0153119	0.337129					30.5241	30.2256	30.0345	30.072	26.044	27.5781	27.6363	27.0181	NaN	NaN	26.2475	NaN	NaN	23.5403	NaN	NaN	30.048	30.2888	30.5215	30.2912	28.6959	27.321	26.9809	27.6393	23.7856	NaN	NaN	NaN	24.0449	25.3662	NaN	NaN	20S proteasome;immunoproteasome	REACT_102124	catabolic process;cellular catabolic process;cellular macromolecule catabolic process;cellular macromolecule metabolic process;cellular metabolic process;cellular process;macromolecule catabolic process;macromolecule metabolic process;metabolic process;modification-dependent macromolecule catabolic process;modification-dependent protein catabolic process;multi-organism process;primary metabolic p…	catalytic activity;endopeptidase activity;hydrolase activity;peptidase activity;peptidase activity, acting on L-amino acid peptides;threonine-type endopeptidase activity;threonine-type peptidase activity	cell part;cytoplasmic mRNA processing body;cytoplasmic part;cytosol;intracellular membrane-bounded organelle;intracellular non-membrane-bounded organelle;intracellular organelle;intracellular part;macromolecular complex;membrane-bounded organelle;non-membrane-bounded organelle;nucleus;organelle;proteasome core complex;proteasome core complex, alpha-subunit complex;protein complex;ribonucleoprotei…	Proteasome	Proteasome;Proteasome_A_N	ACEVEDO_LIVER_CANCER_DN;BAELDE_DIABETIC_NEPHROPATHY_DN;BHATI_G2M_ARREST_BY_2METHOXYESTRADIOL_UP;BHATTACHARYA_EMBRYONIC_STEM_CELL;BIOCARTA_PROTEASOME_PATHWAY;BORCZUK_MALIGNANT_MESOTHELIOMA_UP;CAFFAREL_RESPONSE_TO_THC_24HR_5_UP;CHIANG_LIVER_CANCER_SUBCLASS_UNANNOTATED_DN;chr7p13;DAIRKEE_CANCER_PRONE_RESPONSE_BPA;DIAZ_CHRONIC_MEYLOGENOUS_LEUKEMIA_UP;DODD_NASOPHARYNGEAL_CARCINOMA_DN;FERRANDO_T_ALL_WI…	3D-structure;Acetylation;Completeproteome;Cytoplasm;Directproteinsequencing;Hydrolase;Nitration;Nucleus;Phosphoprotein;Protease;Proteasome;Referenceproteome;Threonineprotease
	Serine/arginine-rich splicing factor 3	Srsf3;Gm12355	0.0154363	0.337129					28.483	28.233	28.7521	28.5455	30.5489	29.778	29.6774	30.0479	28.7244	28.3917	29.05	28.8547	28.798	28.792	29.5978	29.1718	27.9953	28.4527	28.3238	28.1038	29.7516	29.6011	30.1002	29.6758	28.2639	28.7373	28.5686	28.2251	27.8249	28.6416	27.568	27.5428			biological regulation;cell surface receptor linked signaling pathway;cellular macromolecule metabolic process;cellular metabolic process;cellular nitrogen compound metabolic process;cellular process;cellular response to chemical stimulus;cellular response to endogenous stimulus;cellular response to hormone stimulus;cellular response to insulin stimulus;cellular response to organic substance;cellu…	binding;nucleic acid binding;nucleotide binding;RNA binding	cell part;intracellular organelle part;intracellular part;nuclear body;nuclear part;nuclear speck;nucleoplasm part;organelle part	Spliceosome	RRM_1	AACATTC,MIR-409-3P;AAGTCCA,MIR-422B,MIR-422A;ABRAMSON_INTERACT_WITH_AIRE;ACATTCC,MIR-1,MIR-206;ACAWNRNSRCGG_UNKNOWN;ACEVEDO_LIVER_TUMOR_VS_NORMAL_ADJACENT_TISSUE_UP;ATAAGCT,MIR-21;ATCATGA,MIR-433;ATGTACA,MIR-493;BENPORATH_CYCLING_GENES;BLALOCK_ALZHEIMERS_DISEASE_DN;BLUM_RESPONSE_TO_SALIRASIB_DN;BOHN_PRIMARY_IMMUNODEFICIENCY_SYNDROM_UP;BORCZUK_MALIGNANT_MESOTHELIOMA_UP;BROWNE_HCMV_INFECTION_12HR_D…	Acetylation;Alternativesplicing;Completeproteome;mRNAprocessing;mRNAsplicing;Nucleus;Phosphoprotein;Referenceproteome;Repeat;RNA-binding
	Small ubiquitin-related modifier 1	Sumo1	0.0155957	0.337129					26.6388	26.0555	25.8621	26.2939	25.6096	25.9368	25.1025	25.662	26.6917	25.7774	NaN	25.7372	NaN	NaN	NaN	NaN	25.1962	25.5038	26.2731	26.0176	26.6092	26.5124	25.931	26.2045	25.9609	25.8767	NaN	25.4441	NaN	NaN	NaN	NaN	Junb-Sumo1 complex		anatomical structure development;biological regulation;cellular component organization;cellular component organization at cellular level;cellular component organization or biogenesis;cellular component organization or biogenesis at cellular level;cellular localization;cellular macromolecule localization;cellular macromolecule metabolic process;cellular metabolic process;cellular process;cellular …	acid-amino acid ligase activity;binding;catalytic activity;enzyme binding;ligase activity;ligase activity, forming carbon-nitrogen bonds;protein binding;small conjugating protein ligase activity;SUMO ligase activity;ubiquitin protein ligase binding	cell part;cell projection;cytoplasm;dendrite;intracellular organelle part;intracellular part;membrane;neuron projection;nuclear body;nuclear membrane;nuclear part;nuclear speck;nucleoplasm part;organelle membrane;organelle part;PML body;synapse	RNA transport	ubiquitin	ACAWNRNSRCGG_UNKNOWN;ATTCTTT,MIR-186;BENPORATH_NANOG_TARGETS;BIOCARTA_PARKIN_PATHWAY;BIOCARTA_PML_PATHWAY;BIOPOLYMER_METABOLIC_PROCESS;BIOPOLYMER_MODIFICATION;BLALOCK_ALZHEIMERS_DISEASE_DN;CASORELLI_ACUTE_PROMYELOCYTIC_LEUKEMIA_DN;CELLULAR_MACROMOLECULE_METABOLIC_PROCESS;CELLULAR_PROTEIN_METABOLIC_PROCESS;CHOI_ATL_CHRONIC_VS_ACUTE_DN;chr2q33;DANG_REGULATED_BY_MYC_DN;DIAZ_CHRONIC_MEYLOGENOUS_LEUKE…	Acetylation;Completeproteome;Cytoplasm;Isopeptidebond;Membrane;Nucleus;Phosphoprotein;Referenceproteome;Stressresponse;Ublconjugation;Ublconjugationpathway
	Inactive tyrosine-protein kinase 7	Ptk7	0.0162207	0.348015					28.7063	28.4572	28.6696	28.8255	27.4782	27.7249	27.8656	27.1415	24.8659	NaN	26.5358	25.2914	NaN	24.5404	23.9153	25.3168	27.9453	28.1087	28.4308	28.399	27.9601	26.4628	26.6168	26.4329	25.8201	24.9477	25.8373	25.4822	26.0918	25.7254	NaN	NaN			actin cytoskeleton organization;actin cytoskeleton reorganization;actin filament-based process;anatomical structure development;anatomical structure formation involved in morphogenesis;anatomical structure morphogenesis;axis elongation;biological adhesion;biological regulation;canonical Wnt receptor signaling pathway;cell adhesion;cell communication;cell differentiation;cell migration;cell motili…	catalytic activity;transferase activity;transferase activity, transferring phosphorus-containing groups	cell junction;cell part;cell-cell junction;integral to membrane;intrinsic to membrane;membrane;membrane part		I-set;Pkinase_Tyr	ACAWYAAAG_UNKNOWN;ACOSTA_PROLIFERATION_INDEPENDENT_MYC_TARGETS_UP;ACTGCCT,MIR-34B;BROWNE_HCMV_INFECTION_30MIN_UP;BROWNE_HCMV_INFECTION_4HR_UP;BRUINS_UVC_RESPONSE_VIA_TP53_GROUP_B;CAGCTG_V$AP4_Q5;CAGGTA_V$AREB6_01;CCCAGAG,MIR-326;CHARAFE_BREAST_CANCER_LUMINAL_VS_BASAL_DN;chr6p21;CROMER_TUMORIGENESIS_UP;CTTTGT_V$LEF1_Q2;DEBIASI_APOPTOSIS_BY_REOVIRUS_INFECTION_DN;DELYS_THYROID_CANCER_UP;ESC_V6.5_UP_…	Celladhesion;Celljunction;Completeproteome;Disulfidebond;Glycoprotein;Immunoglobulindomain;Membrane;Receptor;Referenceproteome;Repeat;Signal;Transmembrane;Transmembranehelix;Wntsignalingpathway
	Pericentrin	Pcnt	0.0163243	0.348496					21.5536	NaN	22.8803	NaN	NaN	25.104	24.1446	NaN	27.3573	28.5429	28.3229	28.2787	30.8454	28.4575	27.305	29.2165	25.2506	NaN	NaN	23.2977	NaN	22.4208	23.2792	25.2248	26.8093	28.4333	27.803	28.0191	24.8972	27.5589	26.5332	26.2483	Pericentrin-GCP complex		anatomical structure development;anatomical structure formation involved in morphogenesis;anatomical structure morphogenesis;apoptosis;appendage morphogenesis;brain morphogenesis;cell death;cell migration;cell motility;cell projection assembly;cell projection organization;cell proliferation;cellular component assembly;cellular component assembly at cellular level;cellular component assembly invol…		cell part;centriole;cytoplasmic part;cytoskeletal part;extracellular region part;intercellular bridge;intracellular non-membrane-bounded organelle;intracellular organelle;intracellular organelle part;intracellular part;macromolecular complex;microtubule;microtubule organizing center part;non-membrane-bounded organelle;organelle;organelle part;protein complex		PACT_coil_coil	AAGWWRNYGGC_UNKNOWN;ANATOMICAL_STRUCTURE_DEVELOPMENT;ANATOMICAL_STRUCTURE_MORPHOGENESIS;ATF2_S_UP.V1_UP;BIOCARTA_AKAPCENTROSOME_PATHWAY;BLALOCK_ALZHEIMERS_DISEASE_DN;BLALOCK_ALZHEIMERS_DISEASE_INCIPIENT_DN;BRUINS_UVC_RESPONSE_VIA_TP53_GROUP_A;CELL_PROJECTION_BIOGENESIS;chr21q22;CTGRYYYNATT_UNKNOWN;DACOSTA_UV_RESPONSE_VIA_ERCC3_DN;DACOSTA_UV_RESPONSE_VIA_ERCC3_TTD_DN;DACOSTA_UV_RESPONSE_VIA_ERCC3_…	Alternativesplicing;Calmodulin-binding;Coiledcoil;Completeproteome;Cytoplasm;Cytoskeleton;Microtubule;Phosphoprotein;Referenceproteome
	Oxygen-regulated protein 1	Rp1	0.016495	0.350397					NaN	NaN	NaN	NaN	24.0992	NaN	24.472	24.3352	23.1838	NaN	NaN	NaN	NaN	NaN	NaN	NaN	NaN	NaN	NaN	NaN	NaN	24.5954	24.1722	24.1966	24.567	NaN	NaN	NaN	NaN	NaN	NaN	NaN			anatomical structure development;axoneme assembly;biological regulation;cell development;cell projection assembly;cell projection organization;cellular component assembly;cellular component assembly at cellular level;cellular component maintenance;cellular component organization;cellular component organization at cellular level;cellular component organization or biogenesis;cellular component orga…	binding;cytoskeletal protein binding;microtubule binding;protein binding;tubulin binding	axoneme;cell part;cell projection;cell projection part;cilium;cilium axoneme;cilium part;cytoskeletal part;intracellular organelle part;intracellular part;macromolecular complex;microtubule associated complex;nonmotile primary cilium;organelle part;photoreceptor connecting cilium;photoreceptor inner segment;photoreceptor outer segment;primary cilium;protein complex		DCX	chr8q11;DETECTION_OF_ABIOTIC_STIMULUS;DETECTION_OF_EXTERNAL_STIMULUS;DETECTION_OF_STIMULUS;DETECTION_OF_STIMULUS_INVOLVED_IN_SENSORY_PERCEPTION;GGATTA_V$PITX2_Q2;GSE13229_MATURE_VS_INTMATURE_NKCELL_UP;GSE13485_CTRL_VS_DAY3_YF17D_VACCINE_PBMC_UP;GSE13485_PRE_VS_POST_YF17D_VACCINATION_PBMC_UP;GSE14308_TH2_VS_NATURAL_TREG_DN;GSE14769_UNSTIM_VS_20MIN_LPS_BMDM_DN;GSE17721_0.5H_VS_24H_POLYIC_BMDM_UP;GS…	Cellprojection;Cilium;Ciliumbiogenesis/degradation;Completeproteome;Cytoplasm;Cytoskeleton;Directproteinsequencing;Referenceproteome;Repeat;Sensorytransduction;Vision
	ATP-binding cassette sub-family B member 7, mitochondrial	Abcb7	0.0167798	0.35123					25.5444	25.0093	25.4325	NaN	NaN	25.7285	26.7323	NaN	NaN	NaN	NaN	NaN	NaN	NaN	NaN	NaN	25.3574	25.8951	25.7276	25.3507	25.2585	NaN	24.4963	NaN	NaN	NaN	NaN	NaN	NaN	NaN	NaN	NaN			biological regulation;cation homeostasis;cellular cation homeostasis;cellular chemical homeostasis;cellular homeostasis;cellular ion homeostasis;cellular iron ion homeostasis;cellular metal ion homeostasis;cellular process;chemical homeostasis;homeostatic process;ion homeostasis;iron ion homeostasis;metal ion homeostasis;regulation of biological quality	active transmembrane transporter activity;adenyl nucleotide binding;adenyl ribonucleotide binding;ATP binding;ATPase activity;ATPase activity, coupled;ATPase activity, coupled to movement of substances;ATPase activity, coupled to transmembrane movement of substances;binding;catalytic activity;hydrolase activity;hydrolase activity, acting on acid anhydrides;hydrolase activity, acting on acid anhyd…	cell part;cytoplasmic part;integral to membrane;intracellular organelle part;intracellular part;intrinsic to membrane;membrane;membrane part;mitochondrial inner membrane;mitochondrial membrane;mitochondrial part;organelle inner membrane;organelle membrane;organelle part	ABC transporters	ABC_membrane;ABC_tran	ACATTCC,MIR-1,MIR-206;ACEVEDO_LIVER_TUMOR_VS_NORMAL_ADJACENT_TISSUE_DN;ACTIVE_TRANSMEMBRANE_TRANSPORTER_ACTIVITY;ADENYL_NUCLEOTIDE_BINDING;ADENYL_RIBONUCLEOTIDE_BINDING;ATP_BINDING;ATPASE_ACTIVITY;ATPASE_ACTIVITY_COUPLED;ATPASE_ACTIVITY_COUPLED_TO_MOVEMENT_OF_SUBSTANCES;BENPORATH_NANOG_TARGETS;BENPORATH_SOX2_TARGETS;BROWNE_HCMV_INFECTION_48HR_UP;CAGGTG_V$E12_Q6;chrxq12;COFACTOR_TRANSPORTER_ACTIVI…	Acetylation;ATP-binding;Completeproteome;Membrane;Mitochondrion;Mitochondrioninnermembrane;Nucleotide-binding;Referenceproteome;Transmembrane;Transmembranehelix;Transport
	LIM and calponin homology domains-containing protein 1	Limch1	0.0167218	0.35123					30.4149	30.2976	30.5205	30.3242	32.417	32.2546	32.4435	32.4705	32.9475	32.952	32.7019	32.9895	31.153	30.9692	30.9076	30.7373	30.6223	30.3713	30.6086	30.2755	32.0566	32.4035	32.6387	32.5977	32.2107	32.2291	32.7347	32.6588	30.2309	30.2098	30.4681	30.9083			actin cytoskeleton organization;actin filament-based process;actomyosin structure organization;cellular component organization;cellular component organization at cellular level;cellular component organization or biogenesis;cellular component organization or biogenesis at cellular level;cellular process;cytoskeleton organization;organelle organization	binding;cation binding;ion binding;metal ion binding;transition metal ion binding;zinc ion binding			CH;LIM	AAGCAAT,MIR-137;ACEVEDO_LIVER_CANCER_WITH_H3K27ME3_UP;ACEVEDO_LIVER_CANCER_WITH_H3K9ME3_UP;ACEVEDO_METHYLATED_IN_LIVER_CANCER_DN;ATF2_UP.V1_DN;BONOME_OVARIAN_CANCER_POOR_SURVIVAL_UP;BONOME_OVARIAN_CANCER_SURVIVAL_SUBOPTIMAL_DEBULKING;BOQUEST_STEM_CELL_CULTURED_VS_FRESH_UP;CATTTCA,MIR-203;CHEBOTAEV_GR_TARGETS_DN;chr4p13;CREIGHTON_ENDOCRINE_THERAPY_RESISTANCE_3;CREIGHTON_ENDOCRINE_THERAPY_RESISTANC…	Alternativesplicing;Coiledcoil;Completeproteome;LIMdomain;Metal-binding;Phosphoprotein;Referenceproteome;Zinc
	Protein-L-isoaspartate O-methyltransferase;Protein-L-isoaspartate(D-aspartate) O-methyltransferase	Pcmt1	0.0166607	0.35123					28.7581	28.7362	28.2419	28.664	29.7736	29.628	29.8426	30.1752	29.1548	30.007	29.3956	29.411	28.9012	28.6806	28.5284	27.8029	28.3864	28.4315	28.3173	28.9378	30.2894	30.54	30.0139	29.9324	28.2454	29.7089	28.4694	28.6361	28.8819	29.0429	29.1339	28.6513			amine metabolic process;carboxylic acid metabolic process;cellular amine metabolic process;cellular amino acid metabolic process;cellular ketone metabolic process;cellular metabolic process;cellular modified amino acid metabolic process;cellular nitrogen compound metabolic process;cellular process;coenzyme metabolic process;cofactor metabolic process;heterocycle metabolic process;metabolic proces…	carboxyl-O-methyltransferase activity;catalytic activity;methyltransferase activity;O-methyltransferase activity;protein carboxyl O-methyltransferase activity;protein methyltransferase activity;protein-L-isoaspartate (D-aspartate) O-methyltransferase activity;S-adenosylmethionine-dependent methyltransferase activity;transferase activity;transferase activity, transferring one-carbon groups	cell part;cytoplasm;intracellular part		PCMT	ACEVEDO_LIVER_CANCER_DN;ACEVEDO_LIVER_TUMOR_VS_NORMAL_ADJACENT_TISSUE_DN;BAELDE_DIABETIC_NEPHROPATHY_DN;BENPORATH_MYC_MAX_TARGETS;BHATI_G2M_ARREST_BY_2METHOXYESTRADIOL_UP;BIOPOLYMER_METABOLIC_PROCESS;BIOPOLYMER_MODIFICATION;BLALOCK_ALZHEIMERS_DISEASE_DN;BORCZUK_MALIGNANT_MESOTHELIOMA_UP;BRUINS_UVC_RESPONSE_LATE;CCACACA,MIR-147;CELLULAR_MACROMOLECULE_METABOLIC_PROCESS;CELLULAR_PROTEIN_METABOLIC_PR…	Acetylation;Alternativesplicing;Completeproteome;Cytoplasm;Directproteinsequencing;Methyltransferase;Referenceproteome;S-adenosyl-L-methionine;Transferase
		Aox3	0.0182811	0.365788					29.9285	29.3501	29.536	29.1223	23.3002	25.1809	23.4241	23.3594	22.9092	22.6378	24.4599	23.9988	NaN	21.5998	NaN	NaN	29.5503	28.3258	29.7567	29.6752	24.5671	22.7811	22.922	23.655	NaN	NaN	22.0865	NaN	23.8015	24.6473	NaN	NaN				2 iron, 2 sulfur cluster binding;aldehyde oxidase activity;binding;catalytic activity;cation binding;coenzyme binding;cofactor binding;electron carrier activity;flavin adenine dinucleotide binding;ion binding;iron ion binding;iron-sulfur cluster binding;metal cluster binding;metal ion binding;molybdenum ion binding;NAD binding;nucleotide binding;oxidoreductase activity;oxidoreductase activity, ac…			Ald_Xan_dh_C;Ald_Xan_dh_C2;CO_deh_flav_C;FAD_binding_5;Fer2;Fer2_2		2Fe-2S;Completeproteome;Iron;Iron-sulfur;Metal-binding;Referenceproteome
	Cofilin-1	Cfl1	0.0186562	0.365788					33.1634	32.9784	33.1604	33.1326	31.6192	31.576	31.3282	31.4524	29.7813	30.3487	29.7839	29.9104	29.8166	29.717	29.9803	29.6279	32.9536	33.0375	33.1903	32.9964	31.9978	31.8072	31.7447	31.641	31.2849	30.2746	30.1962	30.7092	30.6539	30.1979	30.5625	30.2093		REACT_127416;REACT_89750	actin cytoskeleton organization;actin filament depolymerization;actin filament organization;actin filament-based process;actin polymerization or depolymerization;ameboidal cell migration;anatomical structure morphogenesis;biological regulation;cell migration;cell motility;cell projection organization;cellular component disassembly;cellular component disassembly at cellular level;cellular componen…		cell cortex part;cell part;cell projection;cell projection membrane;cell projection part;cortical actin cytoskeleton;cortical cytoskeleton;cytoplasmic part;cytoskeletal part;cytoskeleton;cytosol;extracellular region;intracellular non-membrane-bounded organelle;intracellular organelle;intracellular organelle part;intracellular part;lamellipodium;lamellipodium membrane;leading edge membrane;membran…	Axon guidance;Fc gamma R-mediated phagocytosis;Regulation of actin cytoskeleton	Cofilin_ADF	ACTAYRNNNCCCR_UNKNOWN;ACTIN_CYTOSKELETON_ORGANIZATION_AND_BIOGENESIS;ACTIN_FILAMENT_BASED_PROCESS;ANTI_APOPTOSIS;APOPTOSIS_GO;ATGCTGC,MIR-103,MIR-107;BENPORATH_NANOG_TARGETS;BENPORATH_SOX2_TARGETS;BIOCARTA_CCR3_PATHWAY;BIOCARTA_RAC1_PATHWAY;BIOCARTA_RHO_PATHWAY;CACGTG_V$MYC_Q2;CAGCAGG,MIR-370;CAGGTG_V$E12_Q6;CELL_DEVELOPMENT;CGGAARNGGCNG_UNKNOWN;CHEN_METABOLIC_SYNDROM_NETWORK;chr11q13;CTGCAGY_UNK…	Acetylation;Actin-binding;Cellmembrane;Cellprojection;Completeproteome;Cytoplasm;Cytoskeleton;Directproteinsequencing;Membrane;Nucleus;Phosphoprotein;Referenceproteome
	Developmentally-regulated GTP-binding protein 1	Drg1	0.0176402	0.365788					26.1847	26.3543	26.1084	26.1394	26.1816	25.1625	25.1394	25.5987	NaN	NaN	25.0993	24.7202	25.9254	NaN	NaN	26.6386	26.1214	25.7606	26.203	26.0537	25.5622	25.4836	NaN	25.4196	NaN	24.696	NaN	NaN	NaN	27.7385	NaN	NaN				binding;GTP binding;guanyl nucleotide binding;guanyl ribonucleotide binding;nucleotide binding;purine nucleotide binding;purine ribonucleoside triphosphate binding;purine ribonucleotide binding;ribonucleotide binding	cell part;cytoplasm;cytoskeleton;intermediate filament cytoskeleton;intracellular membrane-bounded organelle;intracellular non-membrane-bounded organelle;intracellular organelle;intracellular part;macromolecular complex;membrane-bounded organelle;non-membrane-bounded organelle;nucleus;organelle;polysome;ribonucleoprotein complex		MMR_HSR1;TGS	ACEVEDO_LIVER_TUMOR_VS_NORMAL_ADJACENT_TISSUE_UP;BENPORATH_MYC_MAX_TARGETS;BRUINS_UVC_RESPONSE_LATE;CAGCTG_V$AP4_Q5;CASORELLI_ACUTE_PROMYELOCYTIC_LEUKEMIA_UP;CATRRAGC_UNKNOWN;CEBALLOS_TARGETS_OF_TP53_AND_MYC_UP;chr22q12;CTGRYYYNATT_UNKNOWN;DAIRKEE_TERT_TARGETS_UP;DANG_BOUND_BY_MYC;DIAZ_CHRONIC_MEYLOGENOUS_LEUKEMIA_UP;FEVR_CTNNB1_TARGETS_DN;GARY_CD5_TARGETS_DN;GAVIN_FOXP3_TARGETS_CLUSTER_T4;GRADE_…	Completeproteome;Cytoplasm;GTP-binding;Nucleotide-binding;Phosphoprotein;Referenceproteome;Ublconjugation
		E030010N08Rik	0.0184852	0.365788					21.5094	21.9528	NaN	NaN	NaN	21.0522	NaN	NaN	25.0629	26.0919	26.4327	24.9895	31.0758	31.8014	30.9856	32.4692	NaN	20.3957	NaN	NaN	NaN	NaN	NaN	NaN	25.8256	26.4765	26.6167	27.2509	31.3697	29.7424	30.7385	31.316			cellular component organization;cellular component organization at cellular level;cellular component organization or biogenesis;cellular component organization or biogenesis at cellular level;cellular process;centrosome organization;microtubule organizing center organization;organelle organization		cell part;cell projection part;ciliary rootlet;cilium part;cytoskeletal part;intracellular organelle part;intracellular part;organelle part				Completeproteome;Referenceproteome
		Gbp9	0.0180783	0.365788					29.3534	28.9675	28.351	29.4337	23.1064	25.3234	24.9757	23.0368	22.3502	NaN	23.9268	22.9058	22.4658	22.846	23.361	24.2108	28.9537	28.4854	29.398	28.7206	24.4495	21.6998	23.4828	22.1724	25.166	23.3542	NaN	25.6557	NaN	25.6326	NaN	NaN			adhesion to other organism involved in symbiotic interaction;adhesion to symbiont;biological adhesion;catabolic process;cellular catabolic process;cellular metabolic process;cellular nitrogen compound catabolic process;cellular nitrogen compound metabolic process;cellular process;cellular response to chemical stimulus;cellular response to cytokine stimulus;cellular response to interferon-gamma;ce…	binding;catalytic activity;GTP binding;GTPase activity;guanyl nucleotide binding;guanyl ribonucleotide binding;hydrolase activity;hydrolase activity, acting on acid anhydrides;hydrolase activity, acting on acid anhydrides, in phosphorus-containing anhydrides;nucleoside-triphosphatase activity;nucleotide binding;purine nucleotide binding;purine ribonucleoside triphosphate binding;purine ribonucleo…	cell part;cytoplasmic part;cytoplasmic vesicle;extracellular region part;host cell part;intracellular organelle;intracellular organelle part;intracellular part;membrane;organelle;organelle membrane;organelle part;other organism part;symbiont-containing vacuole membrane;vacuolar membrane;vacuolar part;vesicle		GBP;GBP_C		Completeproteome;Referenceproteome
	Synaptojanin-2-binding protein	Gm20498;Synj2bp	0.0186564	0.365788					25.4208	25.4702	25.6272	25.2628	26.6757	25.9625	26.0905	25.8712	NaN	24.9996	NaN	NaN	NaN	NaN	NaN	NaN	25.3674	24.8048	24.8503	24.9912	26.4977	26.125	26.926	26.8374	25.2922	NaN	NaN	25.6703	NaN	NaN	NaN	NaN			biological regulation;cellular component organization;cellular component organization at cellular level;cellular component organization or biogenesis;cellular component organization or biogenesis at cellular level;cellular localization;cellular membrane organization;cellular process;endocytosis;establishment of localization;intracellular distribution of mitochondria;localization;membrane invagina…		cell part;cell surface;cytoplasmic part;integral to membrane;integral to mitochondrial membrane;integral to mitochondrial outer membrane;integral to organelle membrane;intracellular membrane-bounded organelle;intracellular organelle;intracellular organelle part;intracellular part;intrinsic to membrane;intrinsic to mitochondrial outer membrane;intrinsic to organelle membrane;membrane;membrane part…		COX16;PDZ	ACEVEDO_LIVER_CANCER_DN;ACEVEDO_LIVER_TUMOR_VS_NORMAL_ADJACENT_TISSUE_DN;BERNARD_PPAPDC1B_TARGETS_UP;BONOME_OVARIAN_CANCER_SURVIVAL_OPTIMAL_DEBULKING;BUYTAERT_PHOTODYNAMIC_THERAPY_STRESS_DN;BYSTRYKH_HEMATOPOIESIS_STEM_CELL_QTL_TRANS;CAGGTG_V$E12_Q6;chr14q22;CREIGHTON_AKT1_SIGNALING_VIA_MTOR_UP;CUI_TCF21_TARGETS_2_DN;FARMER_BREAST_CANCER_BASAL_VS_LULMINAL;GRAESSMANN_APOPTOSIS_BY_DOXORUBICIN_DN;GRA…	Alternativesplicing;Completeproteome;Cytoplasm;Endocytosis;Membrane;Mitochondrion;Mitochondrionoutermembrane;Referenceproteome;Signal-anchor;Transitpeptide;Transmembrane;Transmembranehelix
	Gamma-soluble NSF attachment protein	Napg	0.0186687	0.365788					27.0178	27.7915	27.7914	27.6263	27.9086	27.344	27.3846	27.1094	24.7555	NaN	NaN	24.4255	NaN	24.4223	NaN	NaN	27.1766	27.3438	27.6708	27.6453	27.9091	26.9914	27.0159	26.9976	25.5253	NaN	25.6322	NaN	NaN	NaN	NaN	NaN			cellular process;establishment of localization;establishment of localization in cell;establishment of protein localization;intracellular protein transport;intracellular transport;protein transport;transport;vesicle-mediated transport		cell part;cytoplasmic part;intracellular membrane-bounded organelle;intracellular organelle;intracellular part;membrane;membrane-bounded organelle;mitochondrion;organelle			BAELDE_DIABETIC_NEPHROPATHY_DN;BLUM_RESPONSE_TO_SALIRASIB_UP;BOUDOUKHA_BOUND_BY_IGF2BP2;CELLULAR_LOCALIZATION;chr18p11;CYTOPLASM;CYTOPLASMIC_PART;DING_LUNG_CANCER_EXPRESSION_BY_COPY_NUMBER;ESTABLISHMENT_OF_CELLULAR_LOCALIZATION;ESTABLISHMENT_OF_LOCALIZATION;FORTSCHEGGER_PHF8_TARGETS_DN;GALE_APL_WITH_FLT3_MUTATED_DN;GCM_BAG5;GCM_CALM1;GCM_DEAF1;GCM_DLG1;GCM_ERBB2IP;GCM_GSPT1;GCM_IL6ST;GCM_MAP4K4;G…	Completeproteome;ER-Golgitransport;Membrane;Phosphoprotein;Proteintransport;Referenceproteome;Transport
	Poly [ADP-ribose] polymerase 12	Parp12	0.0183704	0.365788					26.8862	NaN	NaN	25.9668	NaN	NaN	25.9791	26.047	26.3525	NaN	NaN	NaN	25.3383	NaN	NaN	25.9	NaN	25.8076	NaN	25.9696	NaN	NaN	NaN	NaN	NaN	26.3132	25.7167	NaN	NaN	27.7283	NaN	NaN				binding;catalytic activity;cation binding;ion binding;metal ion binding;NAD+ ADP-ribosyltransferase activity;nucleic acid binding;transferase activity;transferase activity, transferring glycosyl groups;transferase activity, transferring pentosyl groups;transition metal ion binding;zinc ion binding	cell part;intracellular membrane-bounded organelle;intracellular organelle;intracellular part;membrane-bounded organelle;nucleus;organelle		PARP;zf-CCCH	AAGCACA,MIR-218;ACACTGG,MIR-199A,MIR-199B;ATGTCAC,MIR-489;BENPORATH_EED_TARGETS;BHAT_ESR1_TARGETS_VIA_AKT1_UP;BOSCO_INTERFERON_INDUCED_ANTIVIRAL_MODULE;CAGCTG_V$AP4_Q5;chr7q34;COLINA_TARGETS_OF_4EBP1_AND_4EBP2;CUI_TCF21_TARGETS_2_DN;DAUER_STAT3_TARGETS_DN;DODD_NASOPHARYNGEAL_CARCINOMA_DN;DUTERTRE_ESTRADIOL_RESPONSE_24HR_DN;GAUSSMANN_MLL_AF4_FUSION_TARGETS_B_UP;GGGAGGRR_V$MAZ_Q6;GGGYGTGNY_UNKNOWN;…	Completeproteome;Metal-binding;NAD;Nucleus;Referenceproteome;Repeat;Transferase;Zinc;Zinc-finger
	Alpha-1-antitrypsin 1-4	Serpina1d	0.0178565	0.365788		+	Matrisome-associated	ECM Regulators	30.131	30.9709	30.0367	30.712	27.294	28.0114	27.3558	27.2234	27.0051	25.733	27.0527	24.7812	29.9698	30.3916	30.372	29.8844	30.3787	30.3569	31.0625	31.6275	28.2645	27.5226	28.1196	28.5673	28.5151	27.7234	28.5962	28.3896	31.3407	30.7939	32.0337	32.1328				endopeptidase inhibitor activity;endopeptidase regulator activity;enzyme inhibitor activity;enzyme regulator activity;peptidase inhibitor activity;peptidase regulator activity;serine-type endopeptidase inhibitor activity	extracellular region	Complement and coagulation cascades	Serpin		Completeproteome;Glycoprotein;Proteaseinhibitor;Referenceproteome;Secreted;Serineproteaseinhibitor;Signal
	Thyroid hormone receptor-associated protein 3	Thrap3	0.0185577	0.365788					28.403	28.1365	28.9007	27.9225	31.5415	31.0895	30.7425	31.4299	29.511	29.3372	28.6238	29.5119	28.3048	27.9176	27.8777	27.2911	27.3578	28.5923	28.1436	28.1614	31.0852	30.9199	31.2046	31.2231	29.7628	29.2539	29.1032	29.4523	25.3726	26.8767	25.5319	27.6355	Mediator complex		androgen receptor signaling pathway;biological regulation;biosynthetic process;catabolic process;cellular biosynthetic process;cellular catabolic process;cellular macromolecule biosynthetic process;cellular macromolecule catabolic process;cellular macromolecule metabolic process;cellular metabolic process;cellular nitrogen compound metabolic process;cellular process;cellular response to stimulus;…	adenyl nucleotide binding;adenyl ribonucleotide binding;ATP binding;binding;nucleotide binding;phosphoprotein binding;protein binding;protein binding transcription factor activity;purine nucleotide binding;purine ribonucleoside triphosphate binding;purine ribonucleotide binding;receptor activity;ribonucleotide binding;RNA polymerase II transcription cofactor activity;RNA polymerase II transcripti…	cell part;intracellular organelle part;intracellular part;macromolecular complex;mediator complex;nuclear part;nucleoplasm part;organelle part;protein complex			AACTTT_UNKNOWN;ANDROGEN_RECEPTOR_SIGNALING_PATHWAY;BENPORATH_CYCLING_GENES;BENPORATH_MYC_MAX_TARGETS;BIOPOLYMER_METABOLIC_PROCESS;CELLULAR_COMPONENT_ASSEMBLY;CHICAS_RB1_TARGETS_SENESCENT;chr1p34;CTCAAGA,MIR-526B;DANG_BOUND_BY_MYC;DNA_DIRECTED_RNA_POLYMERASEII_HOLOENZYME;DOANE_RESPONSE_TO_ANDROGEN_UP;GCM_CASP2;GCM_DDX11;GENERAL_RNA_POLYMERASE_II_TRANSCRIPTION_FACTOR_ACTIVITY;GGGAGGRR_V$MAZ_Q6;GGGT…	Acetylation;Activator;ATP-binding;Completeproteome;Methylation;mRNAprocessing;mRNAsplicing;Nucleotide-binding;Nucleus;Phosphoprotein;Receptor;Referenceproteome;Transcription;Transcriptionregulation
	Troponin T, slow skeletal muscle	Tnnt1	0.0176869	0.365788					NaN	NaN	NaN	NaN	26.6527	NaN	NaN	26.6934	27.2784	NaN	NaN	NaN	NaN	NaN	NaN	NaN	NaN	NaN	NaN	NaN	NaN	26.8113	NaN	NaN	NaN	25.4978	NaN	NaN	NaN	NaN	NaN	NaN			biological regulation;multicellular organismal process;muscle contraction;muscle system process;negative regulation of biological process;negative regulation of multicellular organismal process;negative regulation of muscle contraction;regulation of biological process;regulation of multicellular organismal process;regulation of muscle contraction;regulation of muscle system process;regulation of …		cell part;contractile fiber part;cytoplasmic part;cytoskeletal part;intracellular organelle part;intracellular part;macromolecular complex;organelle part;protein complex;troponin complex		Troponin	ACEVEDO_FGFR1_TARGETS_IN_PROSTATE_CANCER_MODEL_DN;ACOSTA_PROLIFERATION_INDEPENDENT_MYC_TARGETS_DN;BENPORATH_ES_1;BHATTACHARYA_EMBRYONIC_STEM_CELL;BMI1_DN.V1_DN;BRUINS_UVC_RESPONSE_VIA_TP53_GROUP_A;CAGCTG_V$AP4_Q5;CERVERA_SDHB_TARGETS_1_UP;CHEMELLO_SOLEUS_VS_EDL_MYOFIBERS_UP;chr19q13;CREIGHTON_ENDOCRINE_THERAPY_RESISTANCE_1;CRX_NRL_DN.V1_UP;CYTOSKELETAL_PROTEIN_BINDING;DAIRKEE_CANCER_PRONE_RESPONS…	Alternativesplicing;Completeproteome;Muscleprotein;Phosphoprotein;Referenceproteome
	Vacuolar protein sorting-associated protein 53 homolog	Vps53	0.0179197	0.365788					25.6967	25.4659	25.1779	25.3433	25.2265	24.7071	24.9327	25.1539	24.937	24.7771	25.1743	25.375	NaN	24.9155	24.4706	NaN	25.3949	24.9773	25.6193	25.287	26.6043	24.411	NaN	24.2318	27.2495	NaN	NaN	NaN	NaN	NaN	NaN	NaN			establishment of localization;establishment of protein localization;protein transport;transport		cell part;cytoplasmic part;cytoplasmic vesicle part;endosomal part;endosome membrane;GARP complex;Golgi apparatus part;intracellular organelle part;intracellular part;macromolecular complex;membrane;organelle membrane;organelle part;protein complex		Vps53_N	BERNARD_PPAPDC1B_TARGETS_UP;chr17p13;FIGUEROA_AML_METHYLATION_CLUSTER_1_UP;GCM_DDX11;GCM_GSPT1;GCM_ING1;GCM_MLL;GCM_NF2;GCM_SMO;GCM_USP6;GSE11864_UNTREATED_VS_CSF1_IFNG_PAM3CYS_IN_MAC_DN;GSE11864_UNTREATED_VS_CSF1_IN_MAC_UP;GSE13484_UNSTIM_VS_12H_YF17D_VACCINE_STIM_PBMC_UP;GSE14308_TH2_VS_NAIVE_CD4_TCELL_UP;GSE15930_STIM_VS_STIM_AND_IL-12_48H_CD8_T_CELL_UP;GSE15930_STIM_VS_STIM_AND_TRICHOSTATINA_…	Acetylation;Alternativesplicing;Coiledcoil;Completeproteome;Endosome;Golgiapparatus;Membrane;Phosphoprotein;Proteintransport;Referenceproteome;Transport
	Phosphatidylinositide phosphatase SAC1	Sacm1l	0.0192113	0.373011					28.8798	28.4456	29.5608	28.6665	29.3924	29.4261	29.5144	28.566	23.7099	NaN	24.8838	21.9557	23.5496	23.3572	23.169	23.7811	28.9961	28.1718	28.8315	28.9559	29.5286	29.0734	27.6944	28.7388	26.6327	25.5348	NaN	24.549	23.7456	24.1479	NaN	NaN			cellular lipid metabolic process;cellular metabolic process;cellular process;dephosphorylation;glycerolipid metabolic process;glycerophospholipid metabolic process;lipid metabolic process;lipid modification;metabolic process;organophosphate metabolic process;phosphate-containing compound metabolic process;phosphatidylinositol dephosphorylation;phosphatidylinositol metabolic process;phospholipid d…	catalytic activity;hydrolase activity;hydrolase activity, acting on ester bonds;inositol or phosphatidylinositol phosphatase activity;lipid phosphatase activity;phosphatase activity;phosphatidylinositol bisphosphate phosphatase activity;phosphatidylinositol monophosphate phosphatase activity;phosphatidylinositol-3-phosphatase activity;phosphatidylinositol-4-phosphate phosphatase activity;phosphor…	alpha-amino-3-hydroxy-5-methyl-4-isoxazolepropionic acid selective glutamate receptor complex;cell part;cytoplasmic part;endoplasmic reticulum membrane;endoplasmic reticulum part;Golgi apparatus;integral to endoplasmic reticulum membrane;integral to membrane;integral to organelle membrane;intracellular membrane-bounded organelle;intracellular organelle;intracellular organelle part;intracellular p…		Syja_N	AACTGGA,MIR-145;ACEVEDO_NORMAL_TISSUE_ADJACENT_TO_LIVER_TUMOR_UP;BAELDE_DIABETIC_NEPHROPATHY_DN;chr3p21;CTTTGA_V$LEF1_Q2;CUI_TCF21_TARGETS_2_DN;CYTOPLASM;CYTOPLASMIC_PART;GABRIELY_MIR21_TARGETS;GATTGGY_V$NFY_Q6_01;GAUSSMANN_MLL_AF4_FUSION_TARGETS_C_UP;GCGCCTT,MIR-525,MIR-524;GCM_BAG5;GCNP_SHH_UP_LATE.V1_UP;GOLGI_APPARATUS;GSE13411_IGM_VS_SWITCHED_MEMORY_BCELL_DN;GSE14026_TH1_VS_TH17_DN;GSE14769_4…	Acetylation;Completeproteome;Endoplasmicreticulum;Hydrolase;Membrane;Referenceproteome;Transmembrane;Transmembranehelix
	Sentrin-specific protease 3	Senp3	0.0194321	0.3756					NaN	NaN	NaN	NaN	24.7599	24.7221	25.2625	24.8418	24.7168	24.347	NaN	24.971	25.4138	NaN	25.4983	NaN	NaN	NaN	NaN	NaN	24.271	24.3524	24.92	25.0436	25.6207	NaN	NaN	NaN	NaN	NaN	NaN	NaN			macromolecule metabolic process;metabolic process;primary metabolic process;protein metabolic process;proteolysis	catalytic activity;cysteine-type peptidase activity;hydrolase activity;peptidase activity;peptidase activity, acting on L-amino acid peptides;small conjugating protein-specific protease activity;ubiquitin-specific protease activity	cell part;cytoplasm;histone methyltransferase complex;intracellular non-membrane-bounded organelle;intracellular organelle;intracellular organelle part;intracellular part;macromolecular complex;methyltransferase complex;MLL1 complex;non-membrane-bounded organelle;nuclear part;nucleolus;nucleoplasm part;organelle;organelle part;protein complex		Peptidase_C48	AAAGGAT,MIR-501;ACTGCCT,MIR-34B;BLALOCK_ALZHEIMERS_DISEASE_UP;CHEMNITZ_RESPONSE_TO_PROSTAGLANDIN_E2_DN;chr17p13;GGGAGGRR_V$MAZ_Q6;GGGYGTGNY_UNKNOWN;GSE10239_KLRG1INT_VS_KLRG1HIGH_EFF_CD8_TCELL_UP;GSE14026_TH1_VS_TH17_UP;GSE17721_0.5H_VS_4H_CPG_BMDM_UP;GSE17721_0.5H_VS_8H_CPG_BMDM_UP;GSE17721_12H_VS_24H_POLYIC_BMDM_DN;GSE17721_4H_VS_24H_POLYIC_BMDM_DN;GSE17721_CTRL_VS_GARDIQUIMOD_1H_BMDM_UP;GSE177…	Completeproteome;Cytoplasm;Hydrolase;Nucleus;Phosphoprotein;Protease;Referenceproteome;Thiolprotease;Ublconjugationpathway
	Rho guanine nucleotide exchange factor 17	Arhgef17	0.019665	0.376849					24.9019	24.4685	24.4828	24.9338	26.518	26.3864	27.1412	26.2324	27.2272	27.1271	26.6897	27.6911	25.4134	23.8596	24.9279	25.5998	26.0175	NaN	NaN	25.5044	24.2639	26.0857	26.2152	26.2104	27.2072	26.9267	27.0737	27.7129	25.3649	25.5525	NaN	26.184			actin cytoskeleton organization;actin filament-based process;biological regulation;cellular component organization;cellular component organization at cellular level;cellular component organization or biogenesis;cellular component organization or biogenesis at cellular level;cellular process;cytoskeleton organization;organelle organization;regulation of biological process;regulation of cellular pr…	enzyme regulator activity;GTPase regulator activity;guanyl-nucleotide exchange factor activity;nucleoside-triphosphatase regulator activity;Ras guanyl-nucleotide exchange factor activity;Rho guanyl-nucleotide exchange factor activity;small GTPase regulator activity	cell part;intracellular		RhoGEF	AAAGACA,MIR-511;AACTTT_UNKNOWN;AAGCACT,MIR-520F;ACCAAAG,MIR-9;ACTIN_CYTOSKELETON_ORGANIZATION_AND_BIOGENESIS;ACTIN_FILAMENT_BASED_PROCESS;AGCACTT,MIR-93,MIR-302A,MIR-302B,MIR-302C,MIR-302D,MIR-372,MIR-373,MIR-520E,MIR-520A,MIR-526B,MIR-520B,MIR-520C,MIR-520D;AMUNDSON_POOR_SURVIVAL_AFTER_GAMMA_RADIATION_8G;ATGTTTC,MIR-494;BAKKER_FOXO3_TARGETS_DN;BIOCARTA_MYOSIN_PATHWAY;BIOCARTA_PAR1_PATHWAY;BROWNE…	Alternativesplicing;Completeproteome;Guanine-nucleotidereleasingfactor;Phosphoprotein;Referenceproteome
	Nuclear pore complex protein Nup133	Nup133	0.0196724	0.376849					NaN	NaN	NaN	NaN	27.3477	27.4424	28.6641	27.9766	28.8737	28.2764	27.6548	28.0017	26.9248	27.1471	26.2765	27.185	NaN	NaN	NaN	NaN	27.5014	28.9989	29.1398	28.811	27.9575	27.4113	27.2726	26.6725	26.5331	26.0629	NaN	26.279			anatomical structure development;cellular component organization;cellular component organization at cellular level;cellular component organization or biogenesis;cellular component organization or biogenesis at cellular level;cellular macromolecular complex subunit organization;cellular process;developmental process;establishment of localization;establishment of localization in cell;establishment …	nucleocytoplasmic transporter activity;transporter activity	cell part;chromosomal part;condensed chromosome outer kinetochore;intracellular organelle part;intracellular part;macromolecular complex;membrane part;nuclear part;Nup107-160 complex;organelle part;protein complex	RNA transport	Nucleoporin_C;Nucleoporin_N	ACEVEDO_LIVER_CANCER_UP;ACEVEDO_LIVER_TUMOR_VS_NORMAL_ADJACENT_TISSUE_UP;BOYAULT_LIVER_CANCER_SUBCLASS_G1_UP;CAIRO_HEPATOBLASTOMA_UP;CELLULAR_LOCALIZATION;chr1q42;DACOSTA_UV_RESPONSE_VIA_ERCC3_DN;DODD_NASOPHARYNGEAL_CARCINOMA_DN;ENDOMEMBRANE_SYSTEM;ENVELOPE;ESTABLISHMENT_OF_CELLULAR_LOCALIZATION;ESTABLISHMENT_OF_LOCALIZATION;GARY_CD5_TARGETS_DN;GCM_BMPR2;GCM_CALM1;GCM_DFFA;GCM_GSPT1;GCM_MLL;GCM_M…	Acetylation;Centromere;Chromosome;Completeproteome;Kinetochore;mRNAtransport;Nuclearporecomplex;Nucleus;Phosphoprotein;Proteintransport;Referenceproteome;Translocation;Transport
	Carnitine O-acetyltransferase	Crat	0.0198684	0.377235					27.8815	28.7294	27.626	27.8047	26.4006	27.3986	27.3669	26.7919	NaN	25.0803	23.576	23.5526	24.8273	NaN	25.4316	26.2394	27.6755	26.9123	27.4105	27.6738	26.0717	26.5347	26.2561	26.6036	NaN	NaN	NaN	NaN	NaN	26.5665	NaN	26.6767			amine metabolic process;betaine metabolic process;carboxylic acid metabolic process;carnitine metabolic process;carnitine metabolic process, CoA-linked;cellular amine metabolic process;cellular amino acid metabolic process;cellular ketone metabolic process;cellular lipid metabolic process;cellular metabolic process;cellular nitrogen compound metabolic process;cellular process;establishment of loc…	acetyltransferase activity;carnitine O-acetyltransferase activity;carnitine O-acyltransferase activity;catalytic activity;O-acetyltransferase activity;O-acyltransferase activity;transferase activity;transferase activity, transferring acyl groups;transferase activity, transferring acyl groups other than amino-acyl groups	cell part;cytoplasmic part;endoplasmic reticulum;intracellular membrane-bounded organelle;intracellular organelle;intracellular organelle part;intracellular part;membrane;membrane-bounded organelle;microbody;mitochondrial inner membrane;mitochondrial membrane;mitochondrial part;mitochondrion;organelle;organelle inner membrane;organelle membrane;organelle part;peroxisome	Peroxisome	Carn_acyltransf	AAAYRNCTG_UNKNOWN;BAE_BRCA1_TARGETS_DN;BANDRES_RESPONSE_TO_CARMUSTIN_MGMT_48HR_DN;BURTON_ADIPOGENESIS_5;CAGGTG_V$E12_Q6;CHEN_METABOLIC_SYNDROM_NETWORK;chr9q34;DANG_BOUND_BY_MYC;DOANE_BREAST_CANCER_CLASSES_UP;DODD_NASOPHARYNGEAL_CARCINOMA_UP;ENERGY_DERIVATION_BY_OXIDATION_OF_ORGANIC_COMPOUNDS;ESC_V6.5_UP_EARLY.V1_UP;FARMER_BREAST_CANCER_APOCRINE_VS_BASAL;FEVR_CTNNB1_TARGETS_UP;GENERATION_OF_PRECUR…	3D-structure;Acetylation;Acyltransferase;Completeproteome;Endoplasmicreticulum;Fattyacidmetabolism;Lipidmetabolism;Membrane;Mitochondrion;Mitochondrioninnermembrane;Peroxisome;Referenceproteome;Transferase;Transport
	Signal peptidase complex subunit 2	Spcs2	0.0198518	0.377235					27.7759	26.7562	27.661	27.8023	28.756	28.6816	28.6569	27.6218	24.5723	25.6184	25.6743	25.5617	NaN	25.0032	NaN	23.8748	27.2506	27.4204	27.094	26.5624	27.034	27.1982	27.9189	27.6344	25.5517	26.4186	26.2255	26.0938	NaN	NaN	NaN	24.3465			cellular macromolecule metabolic process;cellular metabolic process;cellular process;cellular protein metabolic process;macromolecule metabolic process;metabolic process;peptide metabolic process;primary metabolic process;protein maturation;protein metabolic process;protein processing;proteolysis;signal peptide processing	catalytic activity;hydrolase activity;peptidase activity	cell part;cytoplasmic part;endoplasmic reticulum part;integral to membrane;intracellular organelle part;intracellular part;intrinsic to membrane;macromolecular complex;membrane part;organelle part;protein complex;signal peptidase complex	Protein export	SPC25	ACAACTT,MIR-382;ACEVEDO_LIVER_TUMOR_VS_NORMAL_ADJACENT_TISSUE_UP;ACTAYRNNNCCCR_UNKNOWN;ACTTTAT,MIR-142-5P;ATGTTAA,MIR-302C;BENPORATH_SOX2_TARGETS;CAGCTTT,MIR-320;CAGGTG_V$E12_Q6;chr11q13;CTGTTAC,MIR-194;GATGKMRGCG_UNKNOWN;GATTGGY_V$NFY_Q6_01;GCCATNTTG_V$YY1_Q6;GGGAGGRR_V$MAZ_Q6;GNF2_DENR;GSE1448_CTRL_VS_ANTI_VALPHA2_DP_THYMOCYTE_DN;GSE1448_CTRL_VS_ANTI_VBETA5_DP_THYMOCYTE_DN;GSE15659_CD45RA_NEG_C…	Acetylation;Completeproteome;Endoplasmicreticulum;Hydrolase;Membrane;Microsome;Protease;Referenceproteome;Transmembrane;Transmembranehelix
	40S ribosomal protein S6	Rps6	0.0203787	0.38522					30.3221	30.5114	30.3635	30.2478	30.9189	30.3606	30.6121	30.7164	28.6473	28.8749	29.1235	28.4955	29.2762	29.663	30.2912	29.9677	30.2399	30.2402	30.1403	29.9228	30.5454	30.5592	30.2254	30.657	29.7935	28.8528	29.5436	29.0826	29.4205	29.5493	29.6639	29.541	Parvulin-associated pre-rRNP complex		biological regulation;biosynthetic process;carbohydrate homeostasis;cellular biosynthetic process;cellular component assembly;cellular component assembly at cellular level;cellular component organization;cellular component organization at cellular level;cellular component organization or biogenesis;cellular component organization or biogenesis at cellular level;cellular macromolecular complex ass…	structural constituent of ribosome;structural molecule activity	cell part;cytosolic small ribosomal subunit;intracellular non-membrane-bounded organelle;intracellular organelle;intracellular organelle part;intracellular part;macromolecular complex;non-membrane-bounded organelle;nuclear part;nucleolus;organelle;organelle part;ribonucleoprotein complex;small ribosomal subunit	Insulin signaling pathway;mTOR signaling pathway;Ribosome	Ribosomal_S6e	AGUIRRE_PANCREATIC_CANCER_COPY_NUMBER_DN;BENPORATH_MYC_MAX_TARGETS;BENPORATH_MYC_TARGETS_WITH_EBOX;BILANGES_SERUM_AND_RAPAMYCIN_SENSITIVE_GENES;BILANGES_SERUM_RESPONSE_TRANSLATION;BIOCARTA_IGF1MTOR_PATHWAY;BIOCARTA_MTOR_PATHWAY;CAIRO_HEPATOBLASTOMA_CLASSES_UP;CHEMICAL_HOMEOSTASIS;CHNG_MULTIPLE_MYELOMA_HYPERPLOID_UP;chr9p21;DAIRKEE_CANCER_PRONE_RESPONSE_BPA_E2;DANG_BOUND_BY_MYC;FERNANDEZ_BOUND_BY_…	Acetylation;Completeproteome;Directproteinsequencing;Phosphoprotein;Referenceproteome;Ribonucleoprotein;Ribosomalprotein
	Adenylosuccinate synthetase isozyme 1	Adssl1	0.0215718	0.388191					27.7477	28.8838	27.6953	27.9133	22.6087	24.3793	23.5885	NaN	NaN	NaN	NaN	NaN	NaN	21.2109	23.8156	24.1596	27.2772	28.2845	27.8131	27.4435	22.0822	23.1448	NaN	21.4716	NaN	NaN	NaN	NaN	NaN	25.9824	NaN	NaN			AMP biosynthetic process;AMP metabolic process;biosynthetic process;cellular biosynthetic process;cellular metabolic process;cellular nitrogen compound biosynthetic process;cellular nitrogen compound metabolic process;cellular process;'de novo' AMP biosynthetic process;heterocycle biosynthetic process;heterocycle metabolic process;metabolic process;nitrogen compound metabolic process;nucleobase-c…	adenylosuccinate synthase activity;binding;catalytic activity;cation binding;GTP binding;guanyl nucleotide binding;guanyl ribonucleotide binding;ion binding;ligase activity;ligase activity, forming carbon-nitrogen bonds;magnesium ion binding;metal ion binding;nucleotide binding;purine nucleotide binding;purine ribonucleoside triphosphate binding;purine ribonucleotide binding;ribonucleotide binding	cell part;cytoplasm;intracellular part;membrane	Alanine, aspartate and glutamate metabolism;Purine metabolism	Adenylsucc_synt	BOYLAN_MULTIPLE_MYELOMA_PCA3_UP;CHEN_METABOLIC_SYNDROM_NETWORK;CHIANG_LIVER_CANCER_SUBCLASS_POLYSOMY7_UP;chr14q32;CHYLA_CBFA2T3_TARGETS_UP;DODD_NASOPHARYNGEAL_CARCINOMA_UP;ESC_J1_UP_EARLY.V1_UP;GERY_CEBP_TARGETS;GRADE_COLON_VS_RECTAL_CANCER_DN;GSE13229_MATURE_VS_INTMATURE_NKCELL_DN;GSE13306_LAMINA_PROPRIA_VS_SPLEEN_TREG_DN;GSE15930_NAIVE_VS_72H_IN_VITRO_STIM_CD8_TCELL_DN;GSE15930_NAIVE_VS_72H_IN_…	3D-structure;Alternativesplicing;Completeproteome;Cytoplasm;GTP-binding;Ligase;Magnesium;Membrane;Metal-binding;Nucleotide-binding;Purinebiosynthesis;Referenceproteome
	V-type proton ATPase subunit d 1	Atp6v0d1	0.0218024	0.388191					27.4953	26.9955	27.5536	27.3023	28.2214	28.6193	28.4544	28.2296	28.2753	28.7203	28.577	27.5946	NaN	25.1411	NaN	NaN	27.3831	27.4629	27.8117	27.5583	28.7024	28.4823	28.5219	28.7792	27.9083	27.3229	28.3278	28.0285	NaN	26.2839	NaN	NaN			anatomical structure development;ATP hydrolysis coupled proton transport;brain development;cation transport;cellular process;developmental process;energy coupled proton transport, against electrochemical gradient;establishment of localization;hydrogen transport;ion transmembrane transport;ion transport;monovalent inorganic cation transport;organ development;proton transport;transmembrane transpor…	active transmembrane transporter activity;ATPase activity;ATPase activity, coupled;ATPase activity, coupled to movement of substances;ATPase activity, coupled to transmembrane movement of ions;ATPase activity, coupled to transmembrane movement of ions, phosphorylative mechanism;ATPase activity, coupled to transmembrane movement of substances;catalytic activity;cation transmembrane transporter act…	apical plasma membrane;axon part;axon terminus;cell part;cell projection part;clathrin-coated vesicle;coated vesicle;cytoplasmic membrane-bounded vesicle;cytoplasmic part;cytoplasmic vesicle;early endosome;endosome;intracellular membrane-bounded organelle;intracellular organelle;intracellular part;macromolecular complex;membrane part;membrane-bounded organelle;membrane-bounded vesicle;neuron proj…	Collecting duct acid secretion;Epithelial cell signaling in Helicobacter pylori infection;ko05152;Lysosome;Oxidative phosphorylation;Phagosome;Rheumatoid arthritis;Vibrio cholerae infection	vATP-synt_AC39	ALONSO_METASTASIS_UP;AMUNDSON_RESPONSE_TO_ARSENITE;BERENJENO_TRANSFORMED_BY_RHOA_DN;BOHN_PRIMARY_IMMUNODEFICIENCY_SYNDROM_DN;BRUINS_UVC_RESPONSE_LATE;CAGCTG_V$AP4_Q5;CAGGTG_V$E12_Q6;CASORELLI_ACUTE_PROMYELOCYTIC_LEUKEMIA_DN;CHIANG_LIVER_CANCER_SUBCLASS_UNANNOTATED_DN;chr16q22;DAIRKEE_TERT_TARGETS_UP;DARWICHE_PAPILLOMA_RISK_HIGH_DN;DARWICHE_PAPILLOMA_RISK_LOW_UP;DARWICHE_SKIN_TUMOR_PROMOTER_UP;DAR…	Completeproteome;Directproteinsequencing;Hydrogeniontransport;Iontransport;Phosphoprotein;Referenceproteome;Transport
	CGG triplet repeat-binding protein 1	Cggbp1	0.021399	0.388191					25.7837	25.2342	25.1736	25.154	25.9668	25.3645	26.0348	NaN	NaN	NaN	NaN	NaN	NaN	NaN	NaN	NaN	24.97	24.8945	25.3591	24.7347	NaN	26.2613	26.5481	NaN	NaN	NaN	NaN	25.2076	NaN	NaN	NaN	NaN			biological regulation;biosynthetic process;cellular biosynthetic process;cellular macromolecule biosynthetic process;cellular macromolecule metabolic process;cellular metabolic process;cellular nitrogen compound metabolic process;cellular process;macromolecule biosynthetic process;macromolecule metabolic process;metabolic process;nitrogen compound metabolic process;nucleic acid metabolic process;…	binding;DNA binding;nucleic acid binding	cell part;intracellular membrane-bounded organelle;intracellular organelle;intracellular part;membrane-bounded organelle;nucleus;organelle			ATGGYGGA_UNKNOWN;ATGTTAA,MIR-302C;ATGTTTC,MIR-494;BLALOCK_ALZHEIMERS_DISEASE_UP;BROWNE_HCMV_INFECTION_1HR_DN;BROWNE_HCMV_INFECTION_20HR_UP;BROWNE_HCMV_INFECTION_4HR_UP;BYSTRYKH_HEMATOPOIESIS_STEM_CELL_QTL_TRANS;CAGGTG_V$E12_Q6;CHOI_ATL_CHRONIC_VS_ACUTE_DN;chr3p12;CTTGTAT,MIR-381;DIAZ_CHRONIC_MEYLOGENOUS_LEUKEMIA_UP;DNA_BINDING;DOUBLE_STRANDED_DNA_BINDING;DOUGLAS_BMI1_TARGETS_DN;ENK_UV_RESPONSE_KE…	Completeproteome;DNA-binding;Nucleus;Phosphoprotein;Referenceproteome;Transcription;Transcriptionregulation
	UMP-CMP kinase	Cmpk1	0.0210775	0.388191					29.9421	29.2086	29.0366	29.4675	26.458	25.9875	25.9803	26.2378	NaN	NaN	21.8967	NaN	23.0436	NaN	23.9617	24.3941	29.2826	29.5638	29.5952	28.8172	25.7544	26.3521	25.9683	25.4814	25.0003	23.4825	NaN	NaN	23.6046	25.3672	NaN	23.518			2'-deoxyribonucleotide biosynthetic process;2'-deoxyribonucleotide metabolic process;benzene-containing compound metabolic process;biosynthetic process;carboxylic acid metabolic process;CDP biosynthetic process;CDP metabolic process;cellular aromatic compound metabolic process;cellular biosynthetic process;cellular ketone metabolic process;cellular metabolic process;cellular nitrogen compound bio…	adenyl nucleotide binding;adenyl ribonucleotide binding;ATP binding;binding;catalytic activity;cytidylate kinase activity;kinase activity;nucleobase-containing compound kinase activity;nucleotide binding;nucleotide kinase activity;phosphotransferase activity, phosphate group as acceptor;purine nucleotide binding;purine ribonucleoside triphosphate binding;purine ribonucleotide binding;ribonucleoti…	cell part;cytoplasm;intracellular membrane-bounded organelle;intracellular organelle;intracellular part;membrane-bounded organelle;nucleus;organelle	Pyrimidine metabolism	ADK	ACCATTT,MIR-522;BIOSYNTHETIC_PROCESS;CACTTTG,MIR-520G,MIR-520H;CELLULAR_BIOSYNTHETIC_PROCESS;CHARAFE_BREAST_CANCER_LUMINAL_VS_BASAL_DN;chr1p34;CREIGHTON_ENDOCRINE_THERAPY_RESISTANCE_3;CTTTGT_V$LEF1_Q2;CYTOPLASM;DIAZ_CHRONIC_MEYLOGENOUS_LEUKEMIA_UP;FIRESTEIN_PROLIFERATION;GAGCCTG,MIR-484;GCACTTT,MIR-17-5P,MIR-20A,MIR-106A,MIR-106B,MIR-20B,MIR-519D;GCATTTG,MIR-105;GCTTGAA,MIR-498;GEORGES_TARGETS_OF…	Acetylation;ATP-binding;Completeproteome;Cytoplasm;Directproteinsequencing;Kinase;Nucleotide-binding;Nucleus;Pyrimidinebiosynthesis;Referenceproteome;Transferase
	Quinone oxidoreductase	Cryz	0.0210523	0.388191					27.8919	27.6276	27.5545	27.6191	NaN	NaN	NaN	NaN	NaN	NaN	NaN	NaN	NaN	NaN	NaN	26.1789	27.8151	27.6079	28.3619	28.3155	26.6688	NaN	NaN	NaN	NaN	NaN	NaN	NaN	25.2234	NaN	NaN	NaN			catabolic process;cellular catabolic process;cellular component assembly;cellular component organization;cellular component organization or biogenesis;cellular metabolic process;cellular process;macromolecular complex assembly;macromolecular complex subunit organization;metabolic process;protein complex assembly;protein complex subunit organization;protein homooligomerization;protein homotetramer…	binding;catalytic activity;cation binding;coenzyme binding;cofactor binding;ion binding;metal ion binding;mRNA 3'-UTR binding;mRNA binding;NADP binding;NADPH binding;NADPH:quinone reductase activity;nucleic acid binding;nucleotide binding;oxidoreductase activity;oxidoreductase activity, acting on NADH or NADPH;oxidoreductase activity, acting on NADH or NADPH, quinone or similar compound as accept…	cell part;cytoplasmic part;cytosol;Golgi apparatus;intracellular membrane-bounded organelle;intracellular organelle;intracellular part;membrane-bounded organelle;organelle		ADH_N;ADH_zinc_N	ACEVEDO_METHYLATED_IN_LIVER_CANCER_DN;BASSO_CD40_SIGNALING_DN;BENPORATH_NANOG_TARGETS;BILANGES_RAPAMYCIN_SENSITIVE_VIA_TSC1_AND_TSC2;BILANGES_SERUM_SENSITIVE_GENES;BLALOCK_ALZHEIMERS_DISEASE_DN;BOYAULT_LIVER_CANCER_SUBCLASS_G6_UP;BYSTRYKH_HEMATOPOIESIS_STEM_CELL_QTL_CIS;CHEMNITZ_RESPONSE_TO_PROSTAGLANDIN_E2_DN;CHEOK_RESPONSE_TO_HD_MTX_DN;chr1p31;COLINA_TARGETS_OF_4EBP1_AND_4EBP2;E2F1_UP.V1_UP;FLE…	Acetylation;Completeproteome;Cytoplasm;NADP;Oxidoreductase;Referenceproteome;RNA-binding
	Transcriptional repressor CTCF	Ctcf	0.0209502	0.388191					26.3991	25.9807	26.1752	25.9585	28.9745	28.8344	27.6336	27.971	26.8034	26.3332	25.7515	25.778	25.9491	26.1267	26.8207	25.7212	24.4827	25.6632	25.1533	25.2665	28.3314	28.2039	28.2203	28.1751	25.4178	27.0333	26.7763	27.1045	NaN	25.5518	NaN	24.0095			biological regulation;biosynthetic process;cellular biosynthetic process;cellular component assembly;cellular component assembly at cellular level;cellular component organization;cellular component organization at cellular level;cellular component organization or biogenesis;cellular component organization or biogenesis at cellular level;cellular macromolecular complex subunit organization;cellula…	binding;cation binding;chromatin binding;chromatin DNA binding;chromatin insulator sequence binding;DNA binding;ion binding;metal ion binding;nucleic acid binding;nucleic acid binding transcription factor activity;regulatory region DNA binding;regulatory region nucleic acid binding;sequence-specific DNA binding;sequence-specific DNA binding transcription factor activity;structure-specific DNA bin…	cell part;chromosomal part;chromosome;chromosome, centromeric region;condensed chromosome;intracellular membrane-bounded organelle;intracellular non-membrane-bounded organelle;intracellular organelle;intracellular organelle part;intracellular part;membrane-bounded organelle;non-membrane-bounded organelle;nuclear part;nucleolus;nucleoplasm;nucleus;organelle;organelle part		zf-C2H2	AAACCAC,MIR-140;AACTTT_UNKNOWN;AATGTGA,MIR-23A,MIR-23B;ACAWNRNSRCGG_UNKNOWN;ACEVEDO_LIVER_CANCER_UP;ACEVEDO_LIVER_TUMOR_VS_NORMAL_ADJACENT_TISSUE_UP;ATGTAGC,MIR-221,MIR-222;BENPORATH_CYCLING_GENES;BENPORATH_EED_TARGETS;BIOPOLYMER_METABOLIC_PROCESS;BYSTRYKH_HEMATOPOIESIS_STEM_CELL_AND_BRAIN_QTL_TRANS;CAAGGAT,MIR-362;CATION_BINDING;CCCAGAG,MIR-326;CGTSACG_V$PAX3_B;chr16q21;CTCNANGTGNY_UNKNOWN;CTTTG…	Activator;Centromere;Chromatinregulator;Chromosome;Chromosomepartition;Completeproteome;DNA-binding;Isopeptidebond;Metal-binding;Nucleus;Phosphoprotein;Referenceproteome;Repeat;Repressor;Transcription;Transcriptionregulation;Tumorsuppressor;Ublconjugation;Zinc;Zinc-finger
	60S ribosomal protein L29	Gm17669;Rpl29;Gm10709	0.0216475	0.388191					26.6319	26.8097	27.4147	26.7505	27.5891	27.199	27.4265	26.3583	24.9341	24.1908	25.9848	24.1174	24.185	24.1723	25.6265	NaN	25.3688	27.0754	26.5538	26.0521	26.4923	25.9758	26.5771	27.0233	25.829	25.6685	25.8517	26.6359	NaN	23.1336	24.477	24.5823			biosynthetic process;cellular biosynthetic process;cellular macromolecule biosynthetic process;cellular macromolecule metabolic process;cellular metabolic process;cellular process;cellular protein metabolic process;macromolecule biosynthetic process;macromolecule metabolic process;metabolic process;primary metabolic process;protein metabolic process;translation	structural constituent of ribosome;structural molecule activity	cell part;cytoplasmic part;intracellular non-membrane-bounded organelle;intracellular organelle;intracellular part;macromolecular complex;non-membrane-bounded organelle;organelle;ribonucleoprotein complex;ribosome	Ribosome	Ribosomal_L29e	BILANGES_SERUM_AND_RAPAMYCIN_SENSITIVE_GENES;BILANGES_SERUM_RESPONSE_TRANSLATION;BIOSYNTHETIC_PROCESS;CARBOHYDRATE_BINDING;CELLULAR_BIOSYNTHETIC_PROCESS;CELLULAR_MACROMOLECULE_METABOLIC_PROCESS;CELLULAR_PROTEIN_METABOLIC_PROCESS;CHNG_MULTIPLE_MYELOMA_HYPERPLOID_UP;chr3p21;DAIRKEE_CANCER_PRONE_RESPONSE_BPA_E2;DAIRKEE_TERT_TARGETS_UP;DIRMEIER_LMP1_RESPONSE_LATE_DN;EMBRYO_IMPLANTATION;ENK_UV_RESPONS…	Acetylation;Completeproteome;Isopeptidebond;Methylation;Phosphoprotein;Referenceproteome;Repeat;Ribonucleoprotein;Ribosomalprotein;Ublconjugation
	Guanine nucleotide-binding protein subunit alpha-11	Gna11	0.0213902	0.388191					30.0536	29.2965	30.1141	29.7849	30.4651	30.1333	30.1847	29.8295	27.5962	28.0729	28.5601	27.9357	26.0137	26.5369	26.8596	26.5435	29.7658	29.5159	29.8052	29.8336	29.6581	29.8266	29.9635	29.7267	29.3929	27.4754	28.4747	27.6364	27.7106	27.4741	27.23	27.282			activation of phospholipase C activity;activation of phospholipase C activity by dopamine receptor signaling pathway;activation of phospholipase C activity by G-protein coupled receptor protein signaling pathway coupled to IP3 second messenger;anatomical structure development;biological regulation;cAMP-mediated signaling;cell surface receptor linked signaling pathway;cellular chemical homeostasis…	binding;catalytic activity;cation binding;G-protein beta/gamma-subunit complex binding;G-protein-coupled receptor binding;GTP binding;GTPase activity;guanyl nucleotide binding;guanyl ribonucleotide binding;hydrolase activity;hydrolase activity, acting on acid anhydrides;hydrolase activity, acting on acid anhydrides, in phosphorus-containing anhydrides;ion binding;metal ion binding;molecular trans…	cell part;extrinsic to internal side of plasma membrane;extrinsic to membrane;extrinsic to plasma membrane;heterotrimeric G-protein complex;intracellular part;macromolecular complex;membrane part;plasma membrane part;protein complex	Amoebiasis;Calcium signaling pathway;Chagas disease (American trypanosomiasis);Gap junction;GnRH signaling pathway;Long-term depression;Vascular smooth muscle contraction	G-alpha	ACEVEDO_LIVER_CANCER_DN;AMBROSINI_FLAVOPIRIDOL_TREATMENT_TP53;AMUNDSON_POOR_SURVIVAL_AFTER_GAMMA_RADIATION_8G;BIOCARTA_BIOPEPTIDES_PATHWAY;BRUINS_UVC_RESPONSE_VIA_TP53_GROUP_B;CAGGTG_V$E12_Q6;chr19p13;CYTOPLASM;DEURIG_T_CELL_PROLYMPHOCYTIC_LEUKEMIA_UP;DODD_NASOPHARYNGEAL_CARCINOMA_UP;FEVR_CTNNB1_TARGETS_UP;FOSTER_KDM1A_TARGETS_DN;GAZDA_DIAMOND_BLACKFAN_ANEMIA_ERYTHROID_DN;GGGAGGRR_V$MAZ_Q6;GOTZMA…	Cellmembrane;Completeproteome;Directproteinsequencing;GTP-binding;Lipoprotein;Magnesium;Membrane;Metal-binding;Nucleotide-binding;Palmitate;Referenceproteome;Transducer
		Taf15	0.0217087	0.388191					26.6791	27.0259	27.0427	26.4327	28.5138	28.5357	28.1076	28.6315	26.9229	27.2171	25.769	26.9757	25.5794	NaN	25.8789	25.803	26.5436	26.8854	26.8721	27.1295	27.8739	27.9734	28.0809	27.765	27.0617	28.1541	26.9681	26.8491	NaN	NaN	NaN	26.8238				binding;cation binding;ion binding;metal ion binding;nucleic acid binding;nucleotide binding;transition metal ion binding;zinc ion binding	cell part;cytoplasm;intracellular;intracellular membrane-bounded organelle;intracellular organelle;intracellular part;membrane-bounded organelle;nucleus;organelle	Basal transcription factors	RRM_1;zf-RanBP	ACEVEDO_FGFR1_TARGETS_IN_PROSTATE_CANCER_MODEL_UP;ACEVEDO_NORMAL_TISSUE_ADJACENT_TO_LIVER_TUMOR_DN;BENPORATH_SOX2_TARGETS;BLALOCK_ALZHEIMERS_DISEASE_UP;CAGGTG_V$E12_Q6;CASORELLI_ACUTE_PROMYELOCYTIC_LEUKEMIA_DN;CCTGCTG,MIR-214;chr17q11;CSR_EARLY_UP.V1_DN;DACOSTA_UV_RESPONSE_VIA_ERCC3_DN;E2F3_UP.V1_DN;FUJII_YBX1_TARGETS_DN;GACTGTT,MIR-212,MIR-132;GAJATE_RESPONSE_TO_TRABECTEDIN_UP;GARY_CD5_TARGETS_U…	Completeproteome;Referenceproteome
	Partner of Y14 and mago	Wibg	0.0215633	0.388191					26.2265	26.5461	26.4499	26.5516	25.8046	25.3804	25.5987	25.4111	NaN	NaN	NaN	NaN	NaN	NaN	NaN	NaN	26.2164	NaN	26.4702	26.3561	26.051	25.7828	25.9816	25.7633	NaN	NaN	NaN	NaN	NaN	NaN	NaN	NaN			biological regulation;catabolic process;cellular catabolic process;cellular macromolecule catabolic process;cellular macromolecule metabolic process;cellular metabolic process;cellular nitrogen compound metabolic process;cellular process;macromolecule catabolic process;macromolecule metabolic process;metabolic process;mRNA catabolic process;mRNA metabolic process;nitrogen compound metabolic proce…	binding;ribonucleoprotein binding;ribosome binding	cell part;cytoplasm;exon-exon junction complex;intracellular non-membrane-bounded organelle;intracellular organelle;intracellular organelle part;intracellular part;macromolecular complex;non-membrane-bounded organelle;nuclear part;nucleolus;nucleoplasm;organelle;organelle part;protein complex	mRNA surveillance pathway;RNA transport	Mago-bind	AACTTT_UNKNOWN;ACTGCAG,MIR-17-3P;BENPORATH_CYCLING_GENES;CAGGTG_V$E12_Q6;CCANNAGRKGGC_UNKNOWN;chr12q13;CTTTAAR_UNKNOWN;CTTTGT_V$LEF1_Q2;GCCATNTTG_V$YY1_Q6;GCM_ING1;GGGAGGRR_V$MAZ_Q6;GGGCGGR_V$SP1_Q6;GSE11864_UNTREATED_VS_CSF1_IFNG_PAM3CYS_IN_MAC_UP;GSE11864_UNTREATED_VS_CSF1_IN_MAC_UP;GSE13306_RA_VS_UNTREATED_TCONV_DN;GSE14350_TREG_VS_TEFF_DN;GSE15767_MED_VS_SCS_MAC_LN_DN;GSE17974_CTRL_VS_ACT_IL4…	Acetylation;Alternativesplicing;Coiledcoil;Completeproteome;Cytoplasm;Nonsense-mediatedmRNAdecay;Nucleus;Phosphoprotein;Referenceproteome;Translationregulation
		Ythdc1	0.0217862	0.388191					NaN	NaN	NaN	NaN	26.3197	26.2873	26.4276	27.1078	26.0624	NaN	NaN	NaN	26.5975	27.1313	26.9774	NaN	NaN	NaN	NaN	NaN	26.5683	27.0248	26.8869	26.8934	NaN	25.2837	NaN	NaN	26.2204	26.2208	26.3281	26.7229							YTH	AACTGGA,MIR-145;AAGCACT,MIR-520F;ACEVEDO_LIVER_CANCER_WITH_H3K27ME3_UP;ATGCAGT,MIR-217;BILD_CTNNB1_ONCOGENIC_SIGNATURE;BROWNE_HCMV_INFECTION_1HR_DN;BROWNE_HCMV_INFECTION_48HR_DN;BROWNE_HCMV_INFECTION_6HR_DN;CAGCCTC,MIR-485-5P;CAGTGTT,MIR-141,MIR-200A;chr4q13;CTACTGT,MIR-199A;DEBIASI_APOPTOSIS_BY_REOVIRUS_INFECTION_UP;DIAZ_CHRONIC_MEYLOGENOUS_LEUKEMIA_UP;ENK_UV_RESPONSE_KERATINOCYTE_DN;ENK_UV_RESP…	Completeproteome;Referenceproteome
	Serine protease inhibitor A3M	Serpina3m	0.021912	0.38853		+	Matrisome-associated	ECM Regulators	28.9909	29.2043	28.6272	29.4835	26.208	26.3995	25.1882	24.844	NaN	NaN	25.6637	25.9811	29.1201	27.9842	28.4577	27.8094	29.3622	28.959	30.0185	30.1125	26.1934	24.717	25.8915	26.7831	NaN	NaN	NaN	NaN	29.9777	30.0705	30.688	31.6665			biological regulation;regulation of biological process;regulation of macromolecule metabolic process;regulation of metabolic process;regulation of primary metabolic process;regulation of protein metabolic process;regulation of proteolysis;response to chemical stimulus;response to cytokine stimulus;response to endogenous stimulus;response to hormone stimulus;response to organic substance;response …	endopeptidase inhibitor activity;endopeptidase regulator activity;enzyme inhibitor activity;enzyme regulator activity;peptidase inhibitor activity;peptidase regulator activity;serine-type endopeptidase inhibitor activity	extracellular region		Serpin		Completeproteome;Directproteinsequencing;Glycoprotein;Proteaseinhibitor;Referenceproteome;Secreted;Serineproteaseinhibitor;Signal
	Conserved oligomeric Golgi complex subunit 4	Cog4	0.0225783	0.397063					24.3784	NaN	NaN	24.2855	NaN	24.0079	24.067	NaN	NaN	NaN	NaN	NaN	NaN	NaN	NaN	NaN	NaN	24.3711	24.5226	24.1593	24.8018	NaN	NaN	NaN	24.5376	NaN	NaN	NaN	NaN	NaN	NaN	NaN			cellular component assembly;cellular component assembly at cellular level;cellular component organization;cellular component organization at cellular level;cellular component organization or biogenesis;cellular component organization or biogenesis at cellular level;cellular macromolecular complex assembly;cellular macromolecular complex subunit organization;cellular process;cellular protein compl…		cell part;cytoplasmic part;Golgi apparatus part;Golgi membrane;Golgi transport complex;intracellular organelle part;intracellular part;macromolecular complex;membrane;organelle membrane;organelle part;protein complex		COG4	ATGGYGGA_UNKNOWN;BLALOCK_ALZHEIMERS_DISEASE_INCIPIENT_UP;BLALOCK_ALZHEIMERS_DISEASE_UP;BROWNE_HCMV_INFECTION_16HR_DN;chr16q22;CYTOPLASM;CYTOPLASMIC_PART;GOLGI_APPARATUS;GOLGI_APPARATUS_PART;GSE11924_TFH_VS_TH17_CD4_TCELL_UP;GSE11924_TFH_VS_TH2_CD4_TCELL_UP;GSE13411_IGM_MEMORY_BCELL_VS_PLASMA_CELL_DN;GSE13484_UNSTIM_VS_3H_YF17D_VACCINE_STIM_PBMC_UP;GSE17721_0.5H_VS_12H_GARDIQUIMOD_BMDM_DN;GSE17721…	Completeproteome;Golgiapparatus;Membrane;Proteintransport;Referenceproteome;Transport
	Glutathione reductase, mitochondrial	Gsr	0.0225458	0.397063					29.1942	28.9901	29.4182	29.5902	25.3908	26.3409	26.4976	25.6821	NaN	NaN	23.4262	NaN	NaN	NaN	NaN	22.831	29.7345	29.5385	30.1014	29.5111	25.6686	26.085	27.1277	25.8511	NaN	22.7709	NaN	NaN	NaN	25.0652	NaN	NaN			amine metabolic process;biological regulation;carboxylic acid metabolic process;cell redox homeostasis;cellular amine metabolic process;cellular amino acid metabolic process;cellular homeostasis;cellular ketone metabolic process;cellular metabolic process;cellular modified amino acid metabolic process;cellular nitrogen compound metabolic process;cellular process;glutathione metabolic process;home…	antioxidant activity;binding;catalytic activity;coenzyme binding;cofactor binding;disulfide oxidoreductase activity;flavin adenine dinucleotide binding;glutathione disulfide oxidoreductase activity;glutathione-disulfide reductase activity;NADP binding;nucleotide binding;oxidoreductase activity;oxidoreductase activity, acting on a sulfur group of donors;oxidoreductase activity, acting on a sulfur …	cell part;cytoplasmic part;intracellular membrane-bounded organelle;intracellular organelle;intracellular part;membrane-bounded organelle;mitochondrion;organelle	Glutathione metabolism	Pyr_redox;Pyr_redox_2;Pyr_redox_dim	AGUIRRE_PANCREATIC_CANCER_COPY_NUMBER_DN;ANTIOXIDANT_ACTIVITY;ATF2_UP.V1_DN;BERENJENO_TRANSFORMED_BY_RHOA_UP;BIOCARTA_FREE_PATHWAY;BROWNE_HCMV_INFECTION_18HR_UP;BURTON_ADIPOGENESIS_6;chr8p21;CONCANNON_APOPTOSIS_BY_EPOXOMICIN_UP;DELACROIX_RAR_BOUND_ES;DELACROIX_RAR_TARGETS_UP;DELACROIX_RARG_BOUND_MEF;DIAZ_CHRONIC_MEYLOGENOUS_LEUKEMIA_UP;DURCHDEWALD_SKIN_CARCINOGENESIS_DN;ELECTRON_CARRIER_ACTIVITY;…	Acetylation;Alternativeinitiation;Completeproteome;Cytoplasm;Disulfidebond;FAD;Flavoprotein;Mitochondrion;NADP;Oxidoreductase;Redox-activecenter;Referenceproteome;Transitpeptide
	Ankyrin repeat domain-containing protein 13A	Ankrd13a	0.0226813	0.397248					25.4752	26.25	25.3463	26.0329	25.335	25.5283	25.2497	24.9288	NaN	NaN	NaN	NaN	NaN	NaN	24.5288	NaN	26.3197	26.8147	25.9888	25.9008	24.4748	24.2578	24.4191	24.8636	NaN	23.0351	NaN	NaN	NaN	25.0651	NaN	24.0553							Ank_2;GPCR_chapero_1	AAAGGGA,MIR-204,MIR-211;AGGTGCA,MIR-500;ATAGGAA,MIR-202;CAGCTTT,MIR-320;CHARAFE_BREAST_CANCER_LUMINAL_VS_BASAL_UP;CHICAS_RB1_TARGETS_CONFLUENT;CHICAS_RB1_TARGETS_GROWING;chr11q13;chr12q24;FORTSCHEGGER_PHF8_TARGETS_DN;FOSTER_KDM1A_TARGETS_DN;GEORGES_TARGETS_OF_MIR192_AND_MIR215;GGCAGCT,MIR-22;GINESTIER_BREAST_CANCER_ZNF217_AMPLIFIED_DN;GSE10239_NAIVE_VS_KLRG1INT_EFF_CD8_TCELL_UP;GSE12366_PLASMA_CE…	ANKrepeat;Completeproteome;Phosphoprotein;Referenceproteome;Repeat
	Aminopeptidase N	Anpep	0.0228369	0.398346					28.8646	28.2946	29.3852	28.8121	29.9999	29.5421	29.6032	29.4591	27.1043	27.0968	28.0329	26.6846	25.0387	25.0088	25.3172	24.4941	29.0306	28.5748	28.2848	28.3007	28.884	28.3432	28.6123	29.2883	26.073	25.7873	28.8211	27.6211	26.0718	25.9056	27.528	25.576			anatomical structure formation involved in morphogenesis;angiogenesis;cell differentiation;cellular developmental process;cellular process;developmental process;macromolecule metabolic process;metabolic process;primary metabolic process;protein metabolic process;proteolysis	aminopeptidase activity;binding;catalytic activity;cation binding;exopeptidase activity;hydrolase activity;ion binding;metal ion binding;metallopeptidase activity;peptidase activity;peptidase activity, acting on L-amino acid peptides;transition metal ion binding;zinc ion binding	cell part;cytoplasmic part;endoplasmic reticulum-Golgi intermediate compartment;external side of plasma membrane;integral to membrane;intracellular membrane-bounded organelle;intracellular organelle;intracellular part;intrinsic to membrane;membrane part;membrane-bounded organelle;organelle;plasma membrane part	Glutathione metabolism;Hematopoietic cell lineage;Renin-angiotensin system	DUF3358;Peptidase_M1	ACEVEDO_LIVER_CANCER_DN;ACEVEDO_LIVER_TUMOR_VS_NORMAL_ADJACENT_TISSUE_DN;AMINOPEPTIDASE_ACTIVITY;BIOCARTA_DC_PATHWAY;BIOCARTA_SARS_PATHWAY;BMI1_DN.V1_UP;BOQUEST_STEM_CELL_UP;BROWN_MYELOID_CELL_DEVELOPMENT_UP;BROWNE_HCMV_INFECTION_16HR_DN;BRUINS_UVC_RESPONSE_VIA_TP53_GROUP_A;BYSTRYKH_HEMATOPOIESIS_STEM_CELL_QTL_TRANS;CHEN_HOXA5_TARGETS_9HR_DN;CHEN_METABOLIC_SYNDROM_NETWORK;CHICAS_RB1_TARGETS_CONFL…	Aminopeptidase;Angiogenesis;Completeproteome;Developmentalprotein;Differentiation;Directproteinsequencing;Disulfidebond;Glycoprotein;Hydrolase;Membrane;Metal-binding;Metalloprotease;Phosphoprotein;Protease;Referenceproteome;Signal-anchor;Sulfation;Transmembrane;Transmembranehelix;Zinc
	Oxysterol-binding protein-related protein 6;Oxysterol-binding protein	Osbpl6	0.0231022	0.401343					25.7633	25.0239	24.7817	24.987	24.5196	25.2783	25.0693	24.3894	24.6553	24.4546	NaN	24.8665	24.5554	NaN	24.443	24.3778	24.7969	24.9931	25.8804	25.4899	NaN	24.3068	24.1503	24.0806	24.2334	24.4028	NaN	23.2157	NaN	25.4387	NaN	NaN			establishment of localization;lipid transport;organic substance transport;transport	binding;lipid binding;phospholipid binding			Oxysterol_BP	AACTTT_UNKNOWN;ACTGAAA,MIR-30A-3P,MIR-30E-3P;ATGTACA,MIR-493;ATGTTTC,MIR-494;BENPORATH_CYCLING_GENES;BRUINS_UVC_RESPONSE_EARLY_LATE;CAGGTA_V$AREB6_01;chr2q32;CREIGHTON_ENDOCRINE_THERAPY_RESISTANCE_1;CTATGCA,MIR-153;CTTTGA_V$LEF1_Q2;CTTTGT_V$LEF1_Q2;DAWSON_METHYLATED_IN_LYMPHOMA_TCL1;DODD_NASOPHARYNGEAL_CARCINOMA_UP;FEVR_CTNNB1_TARGETS_UP;GATTGGY_V$NFY_Q6_01;GEORGES_TARGETS_OF_MIR192_AND_MIR215;GR…	Acetylation;Alternativesplicing;Completeproteome;Lipid-binding;Lipidtransport;Phosphoprotein;Referenceproteome;Transport
	Aspartyl aminopeptidase	Dnpep	0.0236074	0.401981					28.8949	28.5885	28.6168	28.495	25.2409	26.065	26.132	26.0669	NaN	25.0645	NaN	NaN	NaN	NaN	24.5446	23.8384	29.2317	28.1699	28.927	28.8071	27.1465	25.2336	25.5292	25.4297	NaN	23.8332	NaN	NaN	25.4395	25.9526	NaN	25.4645			macromolecule metabolic process;metabolic process;primary metabolic process;protein metabolic process;proteolysis	aminopeptidase activity;binding;catalytic activity;cation binding;exopeptidase activity;hydrolase activity;ion binding;metal ion binding;metallopeptidase activity;peptidase activity;peptidase activity, acting on L-amino acid peptides;transition metal ion binding;zinc ion binding	cell part;cytoplasm;intracellular part		Peptidase_M18	chr2q36;CYTOPLASM;FLECHNER_PBL_KIDNEY_TRANSPLANT_REJECTED_VS_OK_UP;GSE11864_CSF1_IFNG_VS_CSF1_PAM3CYS_IN_MAC_UP;GSE17580_TREG_VS_TEFF_S_MANSONI_INF_UP;GSE17580_UNINFECTED_VS_S_MANSONI_INF_TREG_DN;GSE17721_0.5H_VS_24H_PAM3CSK4_BMDM_UP;GSE17721_12H_VS_24H_LPS_BMDM_DN;GSE17721_12H_VS_24H_PAM3CSK4_BMDM_DN;GSE17721_LPS_VS_CPG_1H_BMDM_UP;GSE17721_LPS_VS_GARDIQUIMOD_2H_BMDM_DN;GSE17721_LPS_VS_POLYIC_12H…	Aminopeptidase;Completeproteome;Cytoplasm;Hydrolase;Metal-binding;Metalloprotease;Protease;Referenceproteome;Zinc
	Dimethylaniline monooxygenase [N-oxide-forming] 3	Fmo3	0.0235099	0.401981					28.9626	28.1756	28.5348	28.5566	27.8507	28.1733	28.1444	27.6106	NaN	27.0926	26.1772	27.1116	NaN	NaN	NaN	NaN	29.0436	28.9254	29.0473	29.1401	27.5997	27.6997	27.8075	27.5296	25.4701	26.8171	26.375	25.8447	NaN	25.7502	NaN	NaN			cellular metabolic process;cellular process;drug metabolic process;metabolic process	amine binding;amino acid binding;binding;carboxylic acid binding;catalytic activity;coenzyme binding;cofactor binding;flavin adenine dinucleotide binding;flavin-containing monooxygenase activity;monooxygenase activity;NADP binding;nucleotide binding;oxidoreductase activity;oxidoreductase activity, acting on paired donors, with incorporation or reduction of molecular oxygen;oxidoreductase activity…	cell part;cytoplasmic part;endoplasmic reticulum part;integral to membrane;intracellular organelle part;intracellular part;intrinsic to endoplasmic reticulum membrane;intrinsic to membrane;intrinsic to organelle membrane;membrane part;organelle part	Drug metabolism - cytochrome P450;Methane metabolism	FMO-like	ACEVEDO_FGFR1_TARGETS_IN_PROSTATE_CANCER_MODEL_DN;ACEVEDO_LIVER_CANCER_DN;ACEVEDO_NORMAL_TISSUE_ADJACENT_TO_LIVER_TUMOR_DN;AKT_UP.V1_DN;AKT_UP_MTOR_DN.V1_DN;BOCHKIS_FOXA2_TARGETS;BOQUEST_STEM_CELL_CULTURED_VS_FRESH_UP;BOYAULT_LIVER_CANCER_SUBCLASS_G3_DN;CAIRO_HEPATOBLASTOMA_CLASSES_DN;CAR_HPX;CELL_FRACTION;CHEN_LIVER_METABOLISM_QTL_CIS;CHIANG_LIVER_CANCER_SUBCLASS_PROLIFERATION_DN;CHICAS_RB1_TARG…	Completeproteome;Endoplasmicreticulum;FAD;Flavoprotein;Membrane;Microsome;Monooxygenase;NADP;Oxidoreductase;Phosphoprotein;Referenceproteome;Transmembrane;Transmembranehelix
	Lysine--tRNA ligase	Kars	0.0235916	0.401981					30.001	29.3472	29.0624	29.9373	26.5819	27.6087	28.5487	27.1683	23.5472	23.9283	25.3991	24.3948	24.2671	24.5072	24.7044	25.9728	29.1445	29.7034	30.0275	29.5007	28.8386	27.9821	26.8069	27.9704	26.9638	25.4196	24.94	25.8139	NaN	27.7436	NaN	NaN			amine metabolic process;amino acid activation;biosynthetic process;bis(5'-nucleosidyl) oligophosphate biosynthetic process;bis(5'-nucleosidyl) oligophosphate metabolic process;carboxylic acid metabolic process;cellular amine metabolic process;cellular amino acid metabolic process;cellular biosynthetic process;cellular ketone metabolic process;cellular macromolecule metabolic process;cellular meta…	adenyl nucleotide binding;adenyl ribonucleotide binding;amine binding;amino acid binding;aminoacyl-tRNA ligase activity;ATP binding;binding;carboxylic acid binding;catalytic activity;cation binding;ion binding;ligase activity;ligase activity, forming aminoacyl-tRNA and related compounds;ligase activity, forming carbon-oxygen bonds;lysine-tRNA ligase activity;metal ion binding;nucleic acid binding…	aminoacyl-tRNA synthetase multienzyme complex;cell part;cytoplasmic part;cytoskeleton;intracellular membrane-bounded organelle;intracellular non-membrane-bounded organelle;intracellular organelle;intracellular part;macromolecular complex;membrane-bounded organelle;microtubule cytoskeleton;mitochondrion;non-membrane-bounded organelle;organelle;protein complex	Aminoacyl-tRNA biosynthesis	tRNA_anti;tRNA-synt_2	ALFANO_MYC_TARGETS;AMINE_METABOLIC_PROCESS;AMINO_ACID_AND_DERIVATIVE_METABOLIC_PROCESS;AMINO_ACID_METABOLIC_PROCESS;BIOPOLYMER_METABOLIC_PROCESS;BIOSYNTHETIC_PROCESS;CAIRO_HEPATOBLASTOMA_CLASSES_UP;CARBOXYLIC_ACID_METABOLIC_PROCESS;CELL_FRACTION;CELLULAR_BIOSYNTHETIC_PROCESS;CELLULAR_MACROMOLECULE_METABOLIC_PROCESS;CELLULAR_PROTEIN_METABOLIC_PROCESS;CHENG_IMPRINTED_BY_ESTRADIOL;chr16q23;CYTOPLASM…	Acetylation;Aminoacyl-tRNAsynthetase;ATP-binding;Completeproteome;Cytoplasm;Ligase;Metal-binding;Nucleotide-binding;Phosphoprotein;Proteinbiosynthesis;Referenceproteome
	Leucine-rich repeat-containing protein 59	Lrrc59	0.023325	0.401981					27.7686	27.634	28.8592	27.4316	29.5739	29.2955	29.377	29.3999	25.5419	25.5756	25.453	NaN	NaN	NaN	NaN	NaN	27.8154	28.1359	27.8297	27.7253	28.77	29.1559	28.9599	29.563	23.6946	24.7773	24.6999	24.477	NaN	NaN	NaN	NaN					cell part;cytoplasmic part;endoplasmic reticulum membrane;endoplasmic reticulum part;envelope;integral to membrane;intracellular non-membrane-bounded organelle;intracellular organelle;intracellular organelle part;intracellular part;intrinsic to membrane;membrane;membrane part;mitochondrial nucleoid;mitochondrial part;non-membrane-bounded organelle;nuclear envelope;nuclear part;nucleoid;organelle;…		LRR_1	ACEVEDO_LIVER_CANCER_UP;AGCATTA,MIR-155;AGUIRRE_PANCREATIC_CANCER_COPY_NUMBER_UP;BERENJENO_TRANSFORMED_BY_RHOA_UP;BOYAULT_LIVER_CANCER_SUBCLASS_G3_UP;BURTON_ADIPOGENESIS_5;CAIRO_HEPATOBLASTOMA_CLASSES_UP;chr17q21;CTTTGTA,MIR-524;ELVIDGE_HYPOXIA_DN;GOLDRATH_ANTIGEN_RESPONSE;GRAHAM_CML_DIVIDING_VS_NORMAL_QUIESCENT_UP;GSE13306_LAMINA_PROPRIA_VS_SPLEEN_TREG_DN;GSE13738_RESTING_VS_BYSTANDER_ACTIVATED_…	Coiledcoil;Completeproteome;Endoplasmicreticulum;Leucine-richrepeat;Membrane;Microsome;Nucleus;Phosphoprotein;Referenceproteome;Repeat;Signal-anchor;Transmembrane;Transmembranehelix
	Protein kinase C eta type	Prkch	0.0235352	0.401981					25.9293	NaN	24.9729	NaN	26.8669	25.9279	25.8872	25.427	NaN	NaN	NaN	NaN	NaN	NaN	NaN	NaN	NaN	NaN	24.0248	23.6515	26.5838	26.5158	26.4445	25.7202	24.1639	NaN	25.5717	NaN	NaN	NaN	NaN	NaN			biological regulation;cellular process;cellular response to stimulus;intracellular protein kinase cascade;intracellular signal transduction;negative regulation of apoptosis;negative regulation of biological process;negative regulation of cell death;negative regulation of cellular process;negative regulation of glial cell apoptosis;negative regulation of programmed cell death;positive regulation o…	adenyl nucleotide binding;adenyl ribonucleotide binding;ATP binding;binding;calcium-independent protein kinase C activity;catalytic activity;cation binding;ion binding;kinase activity;metal ion binding;nucleotide binding;phosphotransferase activity, alcohol group as acceptor;protein kinase activity;protein kinase C activity;protein serine/threonine kinase activity;purine nucleotide binding;purine…	cell part;cytoplasmic part;cytosol;intracellular part;membrane;plasma membrane	Tight junction;Vascular smooth muscle contraction	C1_1;C2;Pkinase;Pkinase_C	ACEVEDO_LIVER_CANCER_UP;AGUIRRE_PANCREATIC_CANCER_COPY_NUMBER_UP;AKT_UP.V1_UP;BENPORATH_ES_WITH_H3K27ME3;BENPORATH_SUZ12_TARGETS;BIOCARTA_KERATINOCYTE_PATHWAY;BIOPOLYMER_METABOLIC_PROCESS;BIOPOLYMER_MODIFICATION;BOQUEST_STEM_CELL_DN;CACGTG_V$MYC_Q2;CAGGTG_V$E12_Q6;CAIRO_HEPATOBLASTOMA_CLASSES_DN;CATTGTYY_V$SOX9_B1;CELLULAR_MACROMOLECULE_METABOLIC_PROCESS;CELLULAR_PROTEIN_METABOLIC_PROCESS;chr14q2…	ATP-binding;Completeproteome;Cytoplasm;Differentiation;Kinase;Metal-binding;Nucleotide-binding;Phosphoprotein;Referenceproteome;Repeat;Serine/threonine-proteinkinase;Transferase;Zinc;Zinc-finger
	Arf-GAP with SH3 domain, ANK repeat and PH domain-containing protein 2	Asap2	0.0240499	0.403118					25.5877	25.4396	25.4166	25.4056	NaN	24.6578	NaN	NaN	25.3097	NaN	NaN	NaN	NaN	NaN	NaN	NaN	25.4884	25.7097	25.7715	25.5577	NaN	NaN	NaN	NaN	26.0046	NaN	NaN	NaN	NaN	NaN	NaN	NaN			biological regulation;positive regulation of catalytic activity;positive regulation of GTPase activity;positive regulation of hydrolase activity;positive regulation of molecular function;regulation of ARF GTPase activity;regulation of biological process;regulation of catabolic process;regulation of catalytic activity;regulation of cellular catabolic process;regulation of cellular metabolic proces…	ARF GTPase activator activity;binding;cation binding;enzyme activator activity;enzyme regulator activity;GTPase activator activity;GTPase regulator activity;ion binding;lipid binding;metal ion binding;nucleoside-triphosphatase regulator activity;phospholipid binding;small GTPase regulator activity;transition metal ion binding;zinc ion binding	cell part;cytoplasmic part;Golgi apparatus part;Golgi cisterna membrane;Golgi membrane;intracellular organelle part;intracellular part;membrane;organelle membrane;organelle part;plasma membrane	Endocytosis;Fc gamma R-mediated phagocytosis	Ank_2;ArfGap;PH;SH3_1	AACTGGA,MIR-145;ACEVEDO_LIVER_CANCER_UP;ACEVEDO_LIVER_TUMOR_VS_NORMAL_ADJACENT_TISSUE_UP;ATACCTC,MIR-202;BILD_SRC_ONCOGENIC_SIGNATURE;BIOCARTA_ARAP_PATHWAY;CAIRO_HEPATOBLASTOMA_UP;CAMP_UP.V1_DN;CHIANG_LIVER_CANCER_SUBCLASS_CTNNB1_UP;chr2p;CTAGGAA,MIR-384;CTTTGT_V$LEF1_Q2;DACOSTA_UV_RESPONSE_VIA_ERCC3_COMMON_DN;DACOSTA_UV_RESPONSE_VIA_ERCC3_DN;DAZARD_RESPONSE_TO_UV_SCC_DN;DIAZ_CHRONIC_MEYLOGENOUS_…	3D-structure;Alternativesplicing;ANKrepeat;Cellmembrane;Coiledcoil;Completeproteome;Cytoplasm;Directproteinsequencing;Golgiapparatus;GTPaseactivation;Membrane;Metal-binding;Phosphoprotein;Referenceproteome;Repeat;SH3domain;Zinc
	CD81 antigen	Cd81	0.0237902	0.403118					25.8473	NaN	25.5582	NaN	25.8448	25.2537	25.2801	25.0079	NaN	NaN	NaN	NaN	NaN	NaN	NaN	NaN	24.3205	24.9911	24.4103	NaN	25.5354	24.9964	25.216	24.9491	23.5099	NaN	23.8859	NaN	NaN	NaN	NaN	NaN			activation of MAPK activity;biological regulation;biosynthetic process;cellular biosynthetic process;cellular lipid metabolic process;cellular macromolecule metabolic process;cellular metabolic process;cellular process;cellular protein metabolic process;glycerolipid biosynthetic process;glycerolipid metabolic process;glycerophospholipid biosynthetic process;glycerophospholipid metabolic process;l…		cell part;immunological synapse;integral to membrane;integral to plasma membrane;intrinsic to membrane;intrinsic to plasma membrane;membrane part;plasma membrane part	B cell receptor signaling pathway;Hepatitis C;Malaria	Tetraspannin	ACEVEDO_LIVER_CANCER_DN;ACTIVATION_OF_MAPK_ACTIVITY;BERTUCCI_MEDULLARY_VS_DUCTAL_BREAST_CANCER_DN;BIOPOLYMER_METABOLIC_PROCESS;BIOPOLYMER_MODIFICATION;BIOSYNTHETIC_PROCESS;BOUDOUKHA_BOUND_BY_IGF2BP2;BRIDEAU_IMPRINTED_GENES;CAIRO_HEPATOBLASTOMA_CLASSES_DN;CELL_PROLIFERATION_GO_0008283;CELLULAR_LIPID_METABOLIC_PROCESS;CELLULAR_MACROMOLECULE_METABOLIC_PROCESS;CELLULAR_PROTEIN_METABOLIC_PROCESS;CHICA…	Completeproteome;Directproteinsequencing;Disulfidebond;Membrane;Referenceproteome;Transmembrane;Transmembranehelix
	Histone H3.1	Hist1h3a	0.0238997	0.403118					24.8012	NaN	NaN	NaN	27.9702	28.7328	28.8339	29.843	28.6882	26.5968	NaN	27.1106	31.9387	31.3987	32.7278	32.6452	NaN	NaN	23.9538	NaN	28.6797	29.7052	29.9446	29.6184	NaN	25.415	NaN	24.4272	30.6469	28.8243	31.2904	31.7635		REACT_118161;REACT_120463;REACT_27235;REACT_75800	biological regulation;cellular component assembly;cellular component assembly at cellular level;cellular component organization;cellular component organization at cellular level;cellular component organization or biogenesis;cellular component organization or biogenesis at cellular level;cellular macromolecular complex assembly;cellular macromolecular complex subunit organization;cellular process;…	binding;DNA binding;nucleic acid binding	cell part;chromosomal part;intracellular organelle part;intracellular part;macromolecular complex;nuclear part;nucleoplasm;nucleosome;organelle part;protein-DNA complex	Systemic lupus erythematosus	Histone	BENPORATH_EED_TARGETS;chr6p22;CTAWWWATA_V$RSRFC4_Q2;GATTGGY_V$NFY_Q6_01;GSE17974_0H_VS_72H_IN_VITRO_ACT_CD4_TCELL_UP;GSE17974_CTRL_VS_ACT_IL4_AND_ANTI_IL12_12H_CD4_TCELL_UP;GSE18791_CTRL_VS_NEWCASTLE_VIRUS_DC_1H_DN;GSE36476_YOUNG_VS_OLD_DONOR_MEMORY_CD4_TCELL_16H_TSST_ACT_DN;GSE37416_0H_VS_12H_F_TULARENSIS_LVS_NEUTROPHIL_UP;GSE37416_0H_VS_24H_F_TULARENSIS_LVS_NEUTROPHIL_UP;GSE3982_MAST_CELL_VS_DC…	3D-structure;Acetylation;Chromosome;Citrullination;Completeproteome;Directproteinsequencing;DNA-binding;Methylation;Nucleosomecore;Nucleus;Phosphoprotein;Referenceproteome;Ublconjugation
	Proteasome subunit beta type-1	Psmb1	0.0239892	0.403118					29.7479	29.4504	29.3701	29.6117	26.1313	26.7645	26.3203	27.0386	23.787	25.7296	24.3941	24.4908	22.4685	23.8031	NaN	NaN	29.4801	29.4444	29.8285	29.2442	27.684	26.7057	26.5904	26.4244	22.5929	24.6758	23.4598	NaN	NaN	25.0065	NaN	NaN	20S proteasome;immunoproteasome	REACT_102124	macromolecule metabolic process;metabolic process;primary metabolic process;protein metabolic process;proteolysis;proteolysis involved in cellular protein catabolic process	catalytic activity;endopeptidase activity;hydrolase activity;peptidase activity;peptidase activity, acting on L-amino acid peptides;threonine-type endopeptidase activity;threonine-type peptidase activity	cell part;cytoplasmic part;cytosol;intracellular membrane-bounded organelle;intracellular organelle;intracellular part;macromolecular complex;membrane-bounded organelle;nucleus;organelle;proteasome core complex;protein complex	Proteasome	Proteasome	BENPORATH_MYC_MAX_TARGETS;BENPORATH_MYC_TARGETS_WITH_EBOX;BENPORATH_NANOG_TARGETS;BENPORATH_SOX2_TARGETS;BIOCARTA_PROTEASOME_PATHWAY;chr6q27;COATES_MACROPHAGE_M1_VS_M2_DN;DANG_BOUND_BY_MYC;DANG_MYC_TARGETS_UP;DIAZ_CHRONIC_MEYLOGENOUS_LEUKEMIA_UP;FERNANDEZ_BOUND_BY_MYC;GNF2_DAP3;GNF2_G22P1;GNF2_PPP6C;GRADE_COLON_AND_RECTAL_CANCER_UP;GSE14000_TRANSLATED_RNA_VS_MRNA_4H_LPS_DC_UP;GSE14000_TRANSLATED_…	3D-structure;Acetylation;Completeproteome;Cytoplasm;Directproteinsequencing;Glycoprotein;Hydrolase;Nucleus;Phosphoprotein;Protease;Proteasome;Referenceproteome;Threonineprotease
	Intron-binding protein aquarius	Aqr	0.0245331	0.403339					23.7908	NaN	NaN	NaN	27.1385	27.1392	26.598	27.0653	26.9949	27.6191	27.6406	27.2103	26.6819	27.8428	27.9144	27.5842	NaN	23.9077	NaN	23.6055	25.8732	27.1438	27.3438	27.0327	27.4226	27.7366	28.1469	26.9984	25.6141	25.5264	26.4024	26.863			cellular macromolecule metabolic process;cellular metabolic process;cellular nitrogen compound metabolic process;cellular process;macromolecule metabolic process;metabolic process;mRNA metabolic process;mRNA processing;nitrogen compound metabolic process;nuclear mRNA splicing, via spliceosome;nucleic acid metabolic process;nucleobase-containing compound metabolic process;primary metabolic process…		catalytic step 2 spliceosome;cell part;intracellular organelle part;intracellular part;macromolecular complex;nuclear part;organelle part;ribonucleoprotein complex;spliceosomal complex	Spliceosome		AUNG_GASTRIC_CANCER;chr15q13;DACOSTA_UV_RESPONSE_VIA_ERCC3_DN;DANG_BOUND_BY_MYC;DEBIASI_APOPTOSIS_BY_REOVIRUS_INFECTION_DN;FOURNIER_ACINAR_DEVELOPMENT_LATE_2;GSE11924_TFH_VS_TH17_CD4_TCELL_DN;GSE13411_NAIVE_BCELL_VS_PLASMA_CELL_UP;GSE13484_UNSTIM_VS_12H_YF17D_VACCINE_STIM_PBMC_UP;GSE13484_UNSTIM_VS_YF17D_VACCINE_STIM_PBMC_UP;GSE13493_CD4INTCD8POS_VS_CD8POS_THYMOCYTE_DN;GSE13493_DP_VS_CD8POS_THYMO…	Acetylation;Completeproteome;mRNAprocessing;mRNAsplicing;Nucleus;Referenceproteome;RNA-binding;Spliceosome
	COMM domain-containing protein 1	Commd1	0.0243177	0.403339					25.9178	24.934	24.7898	25.2181	NaN	NaN	23.6156	NaN	NaN	NaN	NaN	23.8725	NaN	NaN	NaN	NaN	24.8653	24.9417	25.6735	25.685	25.2912	NaN	NaN	NaN	26.5805	NaN	NaN	NaN	NaN	NaN	NaN	NaN			biological regulation;cation homeostasis;cellular cation homeostasis;cellular chemical homeostasis;cellular copper ion homeostasis;cellular homeostasis;cellular ion homeostasis;cellular process;chemical homeostasis;copper ion homeostasis;homeostatic process;ion homeostasis;negative regulation of molecular function;negative regulation of NF-kappaB transcription factor activity;negative regulation …	binding;cation binding;copper ion binding;ion binding;metal ion binding;transition metal ion binding	cell junction;cell part;Cul2-RING ubiquitin ligase complex;cullin-RING ubiquitin ligase complex;cytoplasm;intracellular membrane-bounded organelle;intracellular non-membrane-bounded organelle;intracellular organelle;intracellular organelle part;intracellular part;macromolecular complex;membrane-bounded organelle;non-membrane-bounded organelle;nuclear part;nucleolus;nucleus;organelle;organelle par…		HCaRG	BEIER_GLIOMA_STEM_CELL_DN;BRIDEAU_IMPRINTED_GENES;chr2p15;FULCHER_INFLAMMATORY_RESPONSE_LECTIN_VS_LPS_UP;GRAESSMANN_APOPTOSIS_BY_DOXORUBICIN_DN;GSE13306_RA_VS_UNTREATED_TCONV_DN;GSE20366_TREG_VS_NAIVE_CD4_TCELL_DEC205_CONVERSION_UP;GSE27786_BCELL_VS_NEUTROPHIL_DN;GSE27786_CD4_TCELL_VS_MONO_MAC_DN;GSE39820_TGFBETA3_IL6_VS_TGFBETA3_IL6_IL23A_TREATED_CD4_TCELL_DN;GSE9650_NAIVE_VS_EFF_CD8_TCELL_DN;ID…	Completeproteome;Copper;Cytoplasm;Metal-binding;Nucleus;Referenceproteome;Ublconjugation;Ublconjugationpathway
	Ferrochelatase, mitochondrial;Ferrochelatase	Fech	0.0244906	0.403339					27.3789	27.2185	26.7416	27.3008	26.7814	27.2618	26.9449	26.6291	NaN	NaN	NaN	NaN	NaN	NaN	NaN	NaN	26.9846	26.7498	27.1338	26.923	27.5801	26.8797	27.8425	27.3567	25.6441	NaN	NaN	25.566	NaN	24.7098	NaN	NaN			alcohol metabolic process;biological regulation;biosynthetic process;cation homeostasis;cell differentiation;cellular aromatic compound metabolic process;cellular biosynthetic process;cellular component assembly;cellular component organization;cellular component organization or biogenesis;cellular developmental process;cellular metabolic process;cellular nitrogen compound biosynthetic process;cel…	2 iron, 2 sulfur cluster binding;binding;catalytic activity;cation binding;ferrochelatase activity;heme binding;ion binding;iron ion binding;iron-responsive element binding;iron-sulfur cluster binding;lyase activity;metal cluster binding;metal ion binding;mRNA binding;nucleic acid binding;RNA binding;tetrapyrrole binding;transition metal ion binding	cell part;cytoplasmic part;intracellular organelle part;intracellular part;membrane;mitochondrial inner membrane;mitochondrial membrane;mitochondrial part;organelle inner membrane;organelle membrane;organelle part	Porphyrin and chlorophyll metabolism	Ferrochelatase	ADDYA_ERYTHROID_DIFFERENTIATION_BY_HEMIN;BIOCARTA_AHSP_PATHWAY;BIOSYNTHETIC_PROCESS;BLALOCK_ALZHEIMERS_DISEASE_DN;CATION_BINDING;CELLULAR_BIOSYNTHETIC_PROCESS;chr18q21;COFACTOR_BIOSYNTHETIC_PROCESS;COFACTOR_METABOLIC_PROCESS;CTTTGT_V$LEF1_Q2;DANG_BOUND_BY_MYC;DIAZ_CHRONIC_MEYLOGENOUS_LEUKEMIA_UP;DODD_NASOPHARYNGEAL_CARCINOMA_UP;FERNANDEZ_BOUND_BY_MYC;FLECHNER_BIOPSY_KIDNEY_TRANSPLANT_OK_VS_DONOR_…	2Fe-2S;Completeproteome;Directproteinsequencing;Diseasemutation;Hemebiosynthesis;Iron;Iron-sulfur;Lyase;Membrane;Metal-binding;Mitochondrion;Mitochondrioninnermembrane;Porphyrinbiosynthesis;Referenceproteome;Transitpeptide
	Glutathione S-transferase A3	Gsta3	0.0245102	0.403339					32.0172	31.9538	31.7411	32.3392	27.416	28.4043	27.2783	27.5533	22.9458	23.7267	23.2567	21.0116	23.3418	NaN	24.1342	24.793	32.3074	32.5308	32.9348	32.8112	28.0327	27.8081	27.0976	27.6661	28.3315	24.0965	24.0595	23.4964	27.3684	27.2261	27.671	26.0551			amine metabolic process;anatomical structure development;carboxylic acid metabolic process;cellular amine metabolic process;cellular amino acid metabolic process;cellular ketone metabolic process;cellular metabolic process;cellular modified amino acid metabolic process;cellular nitrogen compound metabolic process;cellular process;developmental process;glutathione metabolic process;metabolic proce…	catalytic activity;glutathione transferase activity;transferase activity;transferase activity, transferring alkyl or aryl (other than methyl) groups	cell part;cytoplasm;intracellular part	Drug metabolism - cytochrome P450;Glutathione metabolism;Metabolism of xenobiotics by cytochrome P450	GST_C;GST_N	BOYAULT_LIVER_CANCER_SUBCLASS_G12_DN;BYSTRYKH_HEMATOPOIESIS_STEM_CELL_QTL_TRANS;chr6p12;DODD_NASOPHARYNGEAL_CARCINOMA_UP;ENK_UV_RESPONSE_EPIDERMIS_DN;FOSTER_KDM1A_TARGETS_UP;FOSTER_TOLERANT_MACROPHAGE_UP;GLUTATHIONE_TRANSFERASE_ACTIVITY;GSE13485_DAY1_VS_DAY3_YF17D_VACCINE_PBMC_UP;GSE13485_DAY1_VS_DAY7_YF17D_VACCINE_PBMC_UP;GSE15930_STIM_VS_STIM_AND_IFNAB_48H_CD8_T_CELL_DN;GSE17721_0.5H_VS_24H_CPG…	Acetylation;Completeproteome;Cytoplasm;Directproteinsequencing;Referenceproteome;Transferase
	Protein MEMO1	Memo1	0.0245042	0.403339					25.2593	24.8271	25.2632	24.7394	24.2516	23.4741	NaN	24.0529	NaN	NaN	NaN	NaN	NaN	NaN	NaN	NaN	24.7203	24.9483	24.9472	24.5031	24.5645	24.4357	24.4021	24.1916	NaN	NaN	NaN	NaN	NaN	NaN	NaN	NaN			biological regulation;regulation of biological process;regulation of cellular process;regulation of microtubule-based process	binding;peptide binding	cell part;cytoplasmic part;cytosol;intracellular membrane-bounded organelle;intracellular organelle;intracellular part;membrane-bounded organelle;nucleus;organelle		Memo	BRUINS_UVC_RESPONSE_LATE;chr2p22;CTCAGGG,MIR-125B,MIR-125A;CTTTGCA,MIR-527;DAIRKEE_TERT_TARGETS_DN;GCM_MAX;GGCAGTG,MIR-324-3P;KIM_GERMINAL_CENTER_T_HELPER_DN;MOHANKUMAR_TLX1_TARGETS_UP;TATAAA_V$TATA_01;TGACATY_UNKNOWN;TTGCACT,MIR-130A,MIR-301,MIR-130B;TTTGCAC,MIR-19A,MIR-19B;TTTGCAG,MIR-518A-2;V$AHRARNT_01;V$AP2REP_01;V$P53_02;V$SP3_Q3;VANTVEER_BREAST_CANCER_ESR1_DN;YKACATTT_UNKNOWN	Completeproteome;Phosphoprotein;Referenceproteome
	Collagen alpha-1(XIV) chain	Col14a1	0.0249649	0.406757		+	Core matrisome	Collagens	28.3813	27.9024	27.9084	27.283	30.7342	30.3972	29.9633	30.2832	26.9477	24.4909	26.3921	26.5217	28.5501	26.5886	27.5139	28.2394	25.4791	25.566	25.441	26.7116	28.0367	28.091	28.2255	28.4391	23.8881	23.9089	23.6457	24.18	23.0802	24.2171	24.9997	23.4116			anatomical structure development;anatomical structure homeostasis;biological adhesion;biological regulation;cardiac muscle tissue development;cell adhesion;cellular component organization;cellular component organization at cellular level;cellular component organization or biogenesis;cellular component organization or biogenesis at cellular level;cellular process;collagen fibril organization;devel…		collagen;extracellular matrix;extracellular matrix part;extracellular region part;extracellular space;interstitial matrix;proteinaceous extracellular matrix	Protein digestion and absorption	Collagen;fn3;VWA	ACTACCT,MIR-196A,MIR-196B;BMI1_DN_MEL18_DN.V1_DN;BOQUEST_STEM_CELL_CULTURED_VS_FRESH_UP;BOQUEST_STEM_CELL_UP;CHEN_METABOLIC_SYNDROM_NETWORK;chr8q23;CTACCTC,LET-7A,LET-7B,LET-7C,LET-7D,LET-7E,LET-7F,MIR-98,LET-7G,LET-7I;CTTTGTA,MIR-524;DAVICIONI_TARGETS_OF_PAX_FOXO1_FUSIONS_UP;GCM_CDH5;GCM_ERCC4;GCM_FANCC;GCM_HMGA2;GCM_PRKCG;GCM_PTPRU;GCM_RING1;GCM_SMARCD1;GCM_SUPT4H1;GRAESSMANN_APOPTOSIS_BY_SERUM…	Alternativesplicing;Celladhesion;Collagen;Completeproteome;Disulfidebond;Extracellularmatrix;Glycoprotein;Hydroxylation;Referenceproteome;Repeat;Secreted;Signal
	Centrosomal protein POC5	Poc5	0.0248821	0.406757					NaN	23.123	NaN	NaN	23.7059	22.7379	21.1824	21.8353	26.3541	27.5673	28.8216	26.9983	31.0362	30.5941	29.2573	30.1291	NaN	NaN	NaN	NaN	22.133	24.4777	21.9377	22.9357	27.89	29.0375	29.7859	28.3131	28.6384	28.3012	28.8679	28.4274			cell cycle;cellular process		cell part;centriole;cytoplasmic part;cytoskeletal part;intracellular non-membrane-bounded organelle;intracellular organelle;intracellular organelle part;intracellular part;microtubule organizing center part;non-membrane-bounded organelle;organelle;organelle part			chr5q13;GSE14308_TH2_VS_INDUCED_TREG_DN;GSE14308_TH2_VS_NAIVE_CD4_TCELL_UP;GSE14308_TH2_VS_NATURAL_TREG_UP;GSE14308_TH2_VS_TH1_UP;GSE14769_UNSTIM_VS_40MIN_LPS_BMDM_DN;GSE17721_CTRL_VS_CPG_2H_BMDM_UP;GSE17721_CTRL_VS_LPS_2H_BMDM_UP;GSE17721_CTRL_VS_POLYIC_12H_BMDM_UP;GSE17721_CTRL_VS_POLYIC_4H_BMDM_UP;GSE17721_LPS_VS_CPG_1H_BMDM_UP;GSE17721_LPS_VS_GARDIQUIMOD_0.5H_BMDM_UP;GSE17721_POLYIC_VS_CPG_2H…	Acetylation;Alternativesplicing;Cellcycle;Coiledcoil;Completeproteome;Cytoplasm;Cytoskeleton;Phosphoprotein;Referenceproteome;Repeat
	Stonin-1	Ston1	0.0250254	0.406757					25.9922	24.0945	25.586	25.1378	24.4614	24.1932	25.0724	NaN	NaN	NaN	NaN	NaN	NaN	23.603	NaN	23.7866	25.1262	24.8754	24.9105	24.8419	24.6362	23.6612	NaN	NaN	23.4015	23.6091	NaN	NaN	NaN	25.621	NaN	NaN			biological regulation;cellular component organization;cellular component organization or biogenesis;cellular membrane organization;cellular process;endocytosis;establishment of localization;establishment of localization in cell;establishment of protein localization;intracellular protein transport;intracellular transport;membrane invagination;membrane organization;protein transport;regulation of b…		AP-type membrane coat adaptor complex;cell part;clathrin adaptor complex;cytoplasmic part;intracellular part;macromolecular complex;membrane part;protein complex		Adap_comp_sub	ATF2_UP.V1_DN;BMI1_DN.V1_DN;BMI1_DN_MEL18_DN.V1_DN;BROWNE_HCMV_INFECTION_14HR_DN;BROWNE_HCMV_INFECTION_6HR_DN;CASORELLI_ACUTE_PROMYELOCYTIC_LEUKEMIA_DN;CATGTAA,MIR-496;chr2p16;CUI_TCF21_TARGETS_2_DN;DUTERTRE_ESTRADIOL_RESPONSE_24HR_DN;DUTERTRE_ESTRADIOL_RESPONSE_6HR_DN;ESTABLISHMENT_OF_LOCALIZATION;GAVIN_FOXP3_TARGETS_CLUSTER_P4;GAVIN_FOXP3_TARGETS_CLUSTER_T4;GSE13485_CTRL_VS_DAY21_YF17D_VACCINE_…	Completeproteome;Cytoplasm;Endocytosis;Membrane;Referenceproteome
	Complement factor H	Cfh	0.0255492	0.411803					26.8213	27.0099	26.8202	26.8377	27.0415	26.1122	26.1906	26.479	24.7301	22.3398	25.3639	24.6346	29.7164	29.8984	29.9133	29.6376	28.1303	27.5722	27.2433	27.708	27.7036	27.8431	27.5186	27.8726	25.8523	26.9363	26.0892	27.3106	30.1032	30.2024	30.1888	30.8544			activation of immune response;biological regulation;complement activation;complement activation, alternative pathway;defense response;humoral immune response;immune effector process;immune response;immune system process;innate immune response;macromolecule metabolic process;metabolic process;positive regulation of biological process;positive regulation of immune response;positive regulation of im…	binding;carbohydrate binding;cell surface binding;eukaryotic cell surface binding;glycosaminoglycan binding;heparin binding;pattern binding;polysaccharide binding	extracellular region	Complement and coagulation cascades;Staphylococcus aureus infection	Sushi	ACEVEDO_LIVER_CANCER_WITH_H3K9ME3_DN;AFFAR_YY1_TARGETS_UP;ALCALAY_AML_BY_NPM1_LOCALIZATION_UP;ATF2_UP.V1_DN;ATM_DN.V1_DN;BARRIER_COLON_CANCER_RECURRENCE_UP;BOQUEST_STEM_CELL_CULTURED_VS_FRESH_UP;BOQUEST_STEM_CELL_UP;CAIRO_LIVER_DEVELOPMENT_DN;CAR_HPX;CAR_IGFBP1;CASTELLANO_HRAS_AND_NRAS_TARGETS_UP;CASTELLANO_NRAS_TARGETS_UP;chr1q32;COATES_MACROPHAGE_M1_VS_M2_UP;CSR_LATE_UP.V1_DN;CUI_TCF21_TARGETS_…	3D-structure;Complementalternatepathway;Completeproteome;Disulfidebond;Glycoprotein;Immunity;Innateimmunity;Referenceproteome;Repeat;Secreted;Signal;Sushi
	Mitogen-activated protein kinase 1	Mapk1	0.0256237	0.411803					28.7434	28.3541	28.3321	28.3221	28.1878	27.5063	28.167	27.7849	25.1258	24.8589	25.0223	25.4169	25.1987	25.2469	25.419	26.6006	28.4682	28.7733	28.9519	28.9773	28.044	27.901	27.6188	27.4148	25.384	26.2493	26.6691	NaN	NaN	27.4263	26.2454	NaN	Bash-Bnas2/Cmtm3-Btk-Erk2 complex;B-Ksr1-MEK-MAPK-14-3-3 complex;Ksr1 complex (Ksr1, Mek, 14-3-3, Mapk), EGF stimulated	REACT_105924;REACT_107772;REACT_115202	activation of immune response;anatomical structure development;anatomical structure morphogenesis;antigen receptor-mediated signaling pathway;apoptosis;B cell receptor signaling pathway;biological regulation;biosynthetic process;blood vessel development;caveolin-mediated endocytosis;cell cycle;cell death;cell proliferation;cell surface receptor linked signaling pathway;cellular aromatic compound …	adenyl nucleotide binding;adenyl ribonucleotide binding;ATP binding;binding;catalytic activity;kinase activity;MAP kinase activity;molecular transducer activity;nucleotide binding;phosphoprotein binding;phosphotransferase activity, alcohol group as acceptor;phosphotyrosine binding;protein binding;protein kinase activity;protein phosphorylated amino acid binding;protein serine/threonine kinase act…	adherens junction;anchoring junction;axon part;caveola;cell junction;cell part;cell projection;cell projection cytoplasm;cell projection part;cell-substrate adherens junction;cell-substrate junction;cytoplasmic part;cytoskeletal part;cytoskeleton;cytosol;dendrite cytoplasm;early endosome;endosome;focal adhesion;Golgi apparatus;intracellular membrane-bounded organelle;intracellular non-membrane-bo…	Acute myeloid leukemia;Adherens junction;Aldosterone-regulated sodium reabsorption;Alzheimer's disease;Axon guidance;B cell receptor signaling pathway;Bladder cancer;Chagas disease (American trypanosomiasis);Chemokine signaling pathway;Chronic myeloid leukemia;Colorectal cancer;Dorso-ventral axis formation;Endometrial cancer;ErbB signaling pathway;Fc epsilon RI signaling pathway;Fc gamma R-mediat…	Pkinase	ACTGCCT,MIR-34B;AMIT_EGF_RESPONSE_480_MCF10A;APOPTOSIS_GO;ATGCAGT,MIR-217;ATGTACA,MIR-493;ATTCTTT,MIR-186;BEHAVIOR;BHATI_G2M_ARREST_BY_2METHOXYESTRADIOL_UP;BIDUS_METASTASIS_UP;BIOCARTA_AGR_PATHWAY;BIOCARTA_ARENRF2_PATHWAY;BIOCARTA_AT1R_PATHWAY;BIOCARTA_BAD_PATHWAY;BIOCARTA_BARR_MAPK_PATHWAY;BIOCARTA_BARRESTIN_SRC_PATHWAY;BIOCARTA_BIOPEPTIDES_PATHWAY;BIOCARTA_CCR3_PATHWAY;BIOCARTA_CDK5_PATHWAY;BIO…	Acetylation;Apoptosis;ATP-binding;Cellcycle;Completeproteome;Cytoplasm;Cytoskeleton;Directproteinsequencing;Kinase;Nucleotide-binding;Nucleus;Phosphoprotein;Referenceproteome;Serine/threonine-proteinkinase;Transferase
	Sorting nexin-18	Snx18	0.0255548	0.411803					24.5269	23.9088	24.1972	23.9305	28.8196	28.756	29.1122	28.9044	28.4953	28.4303	27.9352	28.2536	NaN	26.2711	25.7999	27.1237	23.4629	24.3171	23.6594	25.2938	28.414	28.4345	28.6733	27.6814	27.9233	28.8545	28.0538	29.0602	27.5465	27.5889	28.2112	27.0319			biological regulation;cell communication;cellular component organization;cellular component organization or biogenesis;cellular membrane organization;cellular process;endocytosis;establishment of localization;establishment of protein localization;membrane invagination;membrane organization;positive regulation of catalytic activity;positive regulation of GTPase activity;positive regulation of hydr…	binding;lipid binding;phosphatidylinositol binding;phospholipid binding	cell body;cell part;cell projection part;clathrin-coated vesicle;coated vesicle;cytoplasmic membrane-bounded vesicle;cytoplasmic part;cytoplasmic vesicle;endomembrane system;endosomal part;endosome membrane;extrinsic to internal side of plasma membrane;extrinsic to membrane;extrinsic to plasma membrane;growth cone;intracellular membrane-bounded organelle;intracellular organelle;intracellular orga…		BAR_3_WASP_bdg;PX;SH3_2	CHANG_CORE_SERUM_RESPONSE_DN;chr5q11;CREIGHTON_ENDOCRINE_THERAPY_RESISTANCE_3;CSR_LATE_UP.V1_DN;CTTTGA_V$LEF1_Q2;FULCHER_INFLAMMATORY_RESPONSE_LECTIN_VS_LPS_DN;GAVIN_FOXP3_TARGETS_CLUSTER_T4;GRAESSMANN_APOPTOSIS_BY_DOXORUBICIN_DN;GSE10239_KLRG1INT_VS_KLRG1HIGH_EFF_CD8_TCELL_DN;GSE10239_MEMORY_VS_KLRG1HIGH_EFF_CD8_TCELL_DN;GSE12366_GC_VS_MEMORY_BCELL_DN;GSE12366_GC_VS_NAIVE_BCELL_DN;GSE13229_MATUR…	Cellmembrane;Completeproteome;Endocytosis;Endosome;Lipid-binding;Membrane;Proteintransport;Referenceproteome;SH3domain;Transport
	Vacuolar protein sorting-associated protein 18 homolog	Vps18	0.0257869	0.412879					25.7036	24.5562	24.5135	24.2173	NaN	24.1283	23.9904	24.6315	NaN	NaN	24.5058	24.2038	NaN	NaN	NaN	NaN	NaN	24.9336	24.8735	24.9671	24.433	NaN	NaN	NaN	26.7087	NaN	NaN	NaN	NaN	NaN	NaN	NaN			cellular component organization;cellular component organization at cellular level;cellular component organization or biogenesis;cellular component organization or biogenesis at cellular level;cellular process;endosome organization;establishment of localization;establishment of localization in cell;establishment of protein localization;intracellular protein transport;intracellular transport;lysoso…	actin binding;binding;cation binding;cytoskeletal protein binding;ion binding;metal ion binding;protein binding	actin filament;cell part;cytoplasmic part;cytoskeletal part;early endosome;endosomal part;endosome;endosome membrane;HOPS complex;intracellular membrane-bounded organelle;intracellular organelle;intracellular organelle part;intracellular part;late endosome membrane;lysosomal membrane;macromolecular complex;membrane;membrane part;membrane-bounded organelle;organelle;organelle membrane;organelle pa…		Clathrin;Pep3_Vps18	CAGCTG_V$AP4_Q5;chr15q14;GGGCGGR_V$SP1_Q6;GRAESSMANN_APOPTOSIS_BY_DOXORUBICIN_UP;GSE13306_TREG_VS_TCONV_LAMINA_PROPRIA_DN;GSE13485_CTRL_VS_DAY21_YF17D_VACCINE_PBMC_UP;GSE17580_UNINFECTED_VS_S_MANSONI_INF_TEFF_UP;GSE17721_CTRL_VS_LPS_0.5H_BMDM_DN;GSE17721_POLYIC_VS_CPG_24H_BMDM_UP;GSE17974_0.5H_VS_72H_UNTREATED_IN_VITRO_CD4_TCELL_UP;GSE20715_0H_VS_6H_OZONE_TLR4_KO_LUNG_UP;GSE30083_SP1_VS_SP2_THYMO…	Acetylation;Coiledcoil;Completeproteome;Endosome;Lysosome;Membrane;Metal-binding;Phosphoprotein;Proteintransport;Referenceproteome;Transport;Zinc;Zinc-finger
	Importin subunit alpha-4	Kpna4	0.0261658	0.413076					27.6365	27.2975	27.6405	27.0202	27.9112	28.8356	28.4498	28.6201	27.7747	27.5461	28.3932	27.7843	25.8379	25.4398	NaN	NaN	27.6439	28.0676	27.7986	27.3715	27.71	28.5271	28.3368	28.656	27.5913	26.9338	27.4145	27.751	25.8396	27.8431	NaN	26.829			establishment of localization;establishment of localization in cell;establishment of protein localization;intracellular protein transport;intracellular transport;nuclear import;nuclear transport;nucleocytoplasmic transport;protein import;protein import into nucleus;protein targeting;protein transport;transport	protein transporter activity;substrate-specific transporter activity;transporter activity	cell part;cytoplasm;intracellular membrane-bounded organelle;intracellular organelle;intracellular part;membrane-bounded organelle;nucleus;organelle		Arm;IBB	AATGTGA,MIR-23A,MIR-23B;ACACTGG,MIR-199A,MIR-199B;ACTGTAG,MIR-139;AGCYRWTTC_UNKNOWN;ATACCTC,MIR-202;ATGTACA,MIR-493;BLUM_RESPONSE_TO_SALIRASIB_UP;BRUINS_UVC_RESPONSE_LATE;CAATGCA,MIR-33;CELLULAR_LOCALIZATION;chr3q25;CSR_EARLY_UP.V1_UP;CTTTGCA,MIR-527;CTTTGTA,MIR-524;DIAZ_CHRONIC_MEYLOGENOUS_LEUKEMIA_UP;DING_LUNG_CANCER_EXPRESSION_BY_COPY_NUMBER;EIF4E_DN;ELVIDGE_HYPOXIA_DN;ENK_UV_RESPONSE_EPIDERMI…	Completeproteome;Cytoplasm;Nucleus;Phosphoprotein;Proteintransport;Referenceproteome;Repeat;Transport
[truncated: 4,866 more rows]
[truncated: 14 more columns]
