# Supplementary material for: An atlas of the aging lung mapped by single cell transcriptomics and deep tissue proteomics
Source: Nat Commun. 2019 Feb 27;10:963. doi: 10.1038/s41467-019-08831-9 (PMC6393476; doi:10.1038/s41467-019-08831-9)
Supplement: Supplementary file 8 — Supplementary Data 5 [file 41467_2019_8831_MOESM8_ESM.xlsx]

## Sheet: Sheet1
Cell type-resolved differential gene expression testing between age groups in the single cell data	gene name	Alveolar_macrophage p_val	Alveolar_macrophage avg_logFC	Alveolar_macrophage pct.1	Alveolar_macrophage pct.2	Alveolar_macrophage p_val_adj	B_cells p_val	B_cells avg_logFC	B_cells pct.1	B_cells pct.2	B_cells p_val_adj	C1q+_monocyte_derived_dendritic_cells_(MoDCs) p_val	C1q+_monocyte_derived_dendritic_cells_(MoDCs) avg_logFC	C1q+_monocyte_derived_dendritic_cells_(MoDCs) pct.1	C1q+_monocyte_derived_dendritic_cells_(MoDCs) pct.2	C1q+_monocyte_derived_dendritic_cells_(MoDCs) p_val_adj	Camp+/Ngp+_granulocytes p_val	Camp+/Ngp+_granulocytes avg_logFC	Camp+/Ngp+_granulocytes pct.1	Camp+/Ngp+_granulocytes pct.2	Camp+/Ngp+_granulocytes p_val_adj	Capillary_endothelial_cells p_val	Capillary_endothelial_cells avg_logFC	Capillary_endothelial_cells pct.1	Capillary_endothelial_cells pct.2	Capillary_endothelial_cells p_val_adj	Ccl17+/Cd103-/Cd11b-_dendritic_cells p_val	Ccl17+/Cd103-/Cd11b-_dendritic_cells avg_logFC	Ccl17+/Cd103-/Cd11b-_dendritic_cells pct.1	Ccl17+/Cd103-/Cd11b-_dendritic_cells pct.2	Ccl17+/Cd103-/Cd11b-_dendritic_cells p_val_adj	Cd103+/Cd11b-_dendritic_cells p_val	Cd103+/Cd11b-_dendritic_cells avg_logFC	Cd103+/Cd11b-_dendritic_cells pct.1	Cd103+/Cd11b-_dendritic_cells pct.2	Cd103+/Cd11b-_dendritic_cells p_val_adj	CD209+/Cd11b+_dendritic_cells p_val	CD209+/Cd11b+_dendritic_cells avg_logFC	CD209+/Cd11b+_dendritic_cells pct.1	CD209+/Cd11b+_dendritic_cells pct.2	CD209+/Cd11b+_dendritic_cells p_val_adj	Cd4+_T_cells p_val	Cd4+_T_cells avg_logFC	Cd4+_T_cells pct.1	Cd4+_T_cells pct.2	Cd4+_T_cells p_val_adj	CD8+_T_cells p_val	CD8+_T_cells avg_logFC	CD8+_T_cells pct.1
	Atp1b1	2.94998e-11	-0.900373	0.013	0.108	6.48081e-07	0.00479147	-0.658937	0.026	0.067	1	0.00213642	-0.60606	0.02	0.085	1	0.768003	0.24876	0.036	0.059	1	0.00389703	-0.869265	0.041	0.157	1	0.162298	-1.08338	0.021	0.091	1	0.286492	-0.453716	0.046	0.074	1	0.0323781	-0.636493	0.022	0.095	1	0.000687022	-0.816905	0.024	0.087	1	0.00032704	-0.724504	0.019
	Ear2	2.49468e-44	-0.84089	0.403	0.746	5.48056e-40	0.368222	-0.156709	0.012	0.021	1	0.412825	-0.512358	0.045	0.061	1	0.849728	0.610694	0.071	0.059	1	0.0430064	-0.544997	0	0.034	1	0.00642379	-1.36152	0	0.152	1	0.878456	-0.0255208	0.054	0.058	1	0.0161602	-0.637559	0.211	0.349	1	0.560493	-0.129579	0.009	0.014	1	0.662115	-0.00108492	0.011
	Fabp1	2.80462e-18	-0.792522	0.15	0.363	6.16146e-14	0.0676492	-0.19392	0.002	0.01	1	0.0294398	-0.406228	0.004	0.03	1	0.215886	-0.262929	0	0.059	1	0.759811	-0.105813	0.017	0.022	1	0.242797	-0.519369	0	0.03	1	0.241916	-0.118644	0	0.011	1	0.403288	-0.190588	0	0.008	1	0.0143675	-0.347969	0.002	0.022	1	0.0785827	-0.0630058	0
	Ear1	3.14766e-21	-0.744845	0.165	0.413	6.91508e-17	0.7337	-0.0461211	0.008	0.005	1	0.0285393	-0.401619	0.004	0.03	1	0.46334	0.589212	0.036	0	1	0.0997474	-0.196811	0	0.022	1	0.389203	-0.478826	0.021	0.061	1	0.801619	-0.0196627	0.008	0.011	1	0.403288	-0.0667359	0	0.008	1	0.216248	0.229867	0.011	0	1	0.0785827	-0.124317	0
	Id1	5.06224e-08	-0.702209	0.017	0.089	0.00111212	0.905189	-0.0951848	0.005	0.005	1	0.0667751	-0.260437	0.004	0.024	1	1	0.407769	0.107	0.118	1	0.917683	-0.204794	0.273	0.258	1	0.517672	0.185573	0.064	0.03	1	0.199159	0.391229	0.038	0.016	1	0.81064	0.302087	0.011	0.008	1	0.372602	-0.115283	0.002	0.007	1	0.140671	-0.272712	0.006
	Krt19	1.15189e-12	-0.666848	0.115	0.271	2.5306e-08	0.36134	-0.33369	0.012	0.021	1	0.775703	0.095923	0.004	0.006	1	NA	NA	NA	NA	NA	0.423379	-0.188536	0.017	0.034	1	0.416483	0.564475	0.021	0	1	0.152348	-0.265305	0.008	0.032	1	0.680978	0.020046	0.033	0.024	1	0.699985	0.0497125	0.011	0.007	1	0.573108	0.0278418	0.002
	Rpl9	3.1854e-08	-0.64557	0.096	0.203	0.0006998	0.780243	-0.130114	0.34	0.301	1	0.935746	0.0210023	0.219	0.213	1	0.144955	-0.217255	0.107	0.294	1	0.031169	-0.617913	0.083	0.18	1	0.268423	0.529374	0.255	0.152	1	0.851622	-0.00113734	0.346	0.339	1	0.51055	0.0645498	0.333	0.286	1	0.821104	-0.0520999	0.267	0.239	1	0.0947041	-0.0275995	0.438
	S100a11	1.32747e-20	-0.63162	0.345	0.578	2.91631e-16	0.000857084	0.481285	0.252	0.135	1	0.00174084	-0.799773	0.121	0.226	1	0.50057	-0.423018	0.643	0.882	1	0.201979	-0.0872804	0.107	0.18	1	0.922419	0.0953366	0.553	0.545	1	0.00212195	-0.453697	0.531	0.608	1	0.291028	0.181271	0.544	0.484	1	0.140416	0.071562	0.45	0.341	1	0.0328551	0.158233	0.186
	Il18	1.02787e-14	-0.618788	0.177	0.367	2.25813e-10	0.87118	0.0415359	0.023	0.021	1	0.825955	-0.0664362	0.028	0.024	1	0.215886	-0.220203	0	0.059	1	0.745763	0.328711	0.017	0.011	1	0.242797	-0.352512	0	0.03	1	0.495617	-0.124376	0.023	0.037	1	0.386459	0.120449	0.022	0.008	1	0.33943	0.0979047	0.007	0	1	0.573108	0.0351342	0.002
	Marco	2.26118e-11	-0.617125	0.092	0.232	4.96758e-07	0.0671647	-0.231267	0.002	0.01	1	0.364648	0.40293	0.016	0.006	1	NA	NA	NA	NA	NA	0.247533	-0.170435	0	0.011	1	0.242797	-0.415074	0	0.03	1	0.0962435	-0.253311	0	0.021	1	0.820976	-0.158588	0.011	0.008	1	0.43634	0.100963	0.004	0	1	0.412237	-0.218767	0.006
	Skp1a	1.06191e-08	-0.579053	0.073	0.181	0.000233292	0.889992	-0.2722	0.118	0.109	1	0.0182697	-0.607485	0.097	0.171	1	0.706632	0.806711	0.143	0.118	1	0.668743	0.157671	0.14	0.124	1	0.0218398	0.82105	0.149	0	1	0.0594164	-0.646105	0.115	0.185	1	0.207127	-0.252442	0.122	0.19	1	0.25709	-0.391998	0.161	0.188	1	0.294542	-0.104495	0.168
	Ap1s2	1.4286e-07	-0.574855	0.04	0.123	0.00313849	0.517995	-0.131654	0.032	0.041	1	0.320281	-0.38182	0.089	0.116	1	0.329862	0.133921	0.036	0.118	1	0.916446	-0.0188449	0.074	0.079	1	0.86583	-0.184385	0.106	0.091	1	0.603057	-0.217226	0.138	0.153	1	0.227642	-0.52826	0.078	0.127	1	0.498551	-0.14451	0.044	0.058	1	0.0898932	0.204788	0.032
	F7	1.34403e-12	-0.572252	0.18	0.358	2.95269e-08	0.349948	0.0438135	0.005	0	1	0.507694	-0.135302	0.02	0.03	1	0.215886	-0.60254	0	0.059	1	0.0997474	-0.25904	0	0.022	1	0.240226	0.509501	0.043	0	1	0.0178125	-0.527105	0	0.042	1	0.772822	-0.16351	0.011	0.016	1	0.269298	0.142914	0.009	0	1	0.000411948	-0.37426	0
	S100g	5.5121e-07	-0.570538	0.006	0.059	0.0121095	0.0231999	-0.523776	0.012	0.036	1	0.39311	-0.21526	0.032	0.049	1	0.215886	-0.220203	0	0.059	1	0.0555904	-0.5177	0.05	0.124	1	0.357339	-0.733957	0.021	0.061	1	0.01182	-0.551441	0	0.048	1	0.225239	-0.439969	0.033	0.071	1	0.0130557	-0.512825	0.011	0.043	1	0.384763	-0.138567	0.011
	Abhd5	0.000253334	-0.560218	0.05	0.103	1	0.523452	-0.127363	0.006	0.01	1	0.60848	-0.203012	0.012	0.018	1	0.849728	0.316363	0.071	0.059	1	0.435802	-0.113602	0.033	0.056	1	NA	NA	NA	NA	NA	0.796765	0.00833431	0.008	0.005	1	0.820976	-0.111217	0.011	0.008	1	0.0521498	-0.161156	0.004	0.022	1	0.534056	0.150952	0.013
	Alox5ap	4.21437e-16	-0.537315	0.278	0.5	9.25855e-12	0.435467	0.12343	0.038	0.026	1	0.366618	-0.296942	0.324	0.335	1	0.0125929	-0.681352	0.429	0.824	1	0.300237	0.477311	0.05	0.022	1	0.46064	0.436152	0.106	0.061	1	0.365543	-0.14918	0.5	0.545	1	0.357849	-0.194383	0.422	0.46	1	0.218883	0.128528	0.024	0.007	1	0.457959	0.0339358	0.024
	Rassf4	2.58352e-05	-0.535448	0.086	0.161	0.567573	0.750366	0.0574673	0.097	0.088	1	0.168461	0.284543	0.178	0.128	1	NA	NA	NA	NA	NA	0.396439	0.140707	0.008	0	1	0.541778	-0.916745	0.085	0.121	1	0.275198	0.0709056	0.192	0.138	1	0.28801	0.271869	0.233	0.175	1	0.43634	0.0265386	0.004	0	1	0.256185	0.175139	0.009
	mt-Nd4	6.60918e-19	-0.521769	0.267	0.53	1.45197e-14	0.97102	-0.100256	0.536	0.472	1	0.261875	-0.15609	0.53	0.518	1	0.958441	0.830779	0.393	0.471	1	0.00737547	0.416962	0.587	0.472	1	0.576192	-0.203262	0.468	0.545	1	0.534165	-0.161653	0.462	0.481	1	0.106311	-0.0970839	0.489	0.603	1	0.00206111	-0.324769	0.442	0.522	1	0.030855	-0.309818	0.531
	S100a10	1.24387e-14	-0.516318	0.296	0.5	2.73266e-10	0.0292884	-0.514453	0.222	0.269	1	0.548587	-0.0974985	0.206	0.226	1	0.892349	0.261312	0.071	0.059	1	0.281787	0.318356	0.19	0.135	1	0.604615	0.105818	0.234	0.303	1	0.00751644	-0.44536	0.254	0.413	1	0.372053	-0.146384	0.4	0.452	1	0.809134	-0.102135	0.514	0.471	1	5.65691e-05	0.409221	0.361
	Sfta2	1.75005e-05	-0.515826	0.013	0.061	0.384468	0.000284036	-0.642266	0.011	0.052	1	0.0571116	-0.550374	0.028	0.067	1	0.585542	0.685585	0.107	0.059	1	0.00613471	-0.980378	0.041	0.146	1	0.416483	0.145252	0.021	0	1	0.185643	-0.286294	0.023	0.053	1	0.01661	-0.470782	0.022	0.111	1	0.12713	-0.268347	0.015	0.036	1	0.244963	-0.632883	0.009
	Uchl5	2.54387e-05	-0.51352	0.015	0.063	0.558864	0.0571033	0.341495	0.038	0.01	1	0.665982	-0.142808	0.04	0.049	1	0.356327	1.05133	0.143	0.059	1	0.0430064	-0.48597	0	0.034	1	1	-0.238307	0.064	0.061	1	0.00481405	0.546465	0.146	0.053	1	0.731696	-0.0651701	0.067	0.079	1	0.328765	-0.333513	0.033	0.051	1	0.71629	-0.13317	0.071
	Lrrc58	1.71729e-21	-0.509845	0.503	0.72	3.77271e-17	0.00102637	0.267193	0.701	0.534	1	0.153667	0.169586	0.741	0.677	1	1	0	0.679	0.941	1	1	0	0.529	0.607	1	0.0784791	0.260815	0.936	0.909	1	0.792024	0.0370676	0.823	0.852	1	0.0145491	-0.26894	0.656	0.857	1	0.00267341	0.30681	0.777	0.638	1	0.291947	-0.0366842	0.676
	Trmt112	1.18936e-06	-0.507672	0.033	0.102	0.026129	0.501747	-0.269289	0.065	0.078	1	0.779748	-0.259608	0.073	0.079	1	0.892349	0.094995	0.071	0.059	1	0.261632	-0.0220118	0.025	0.056	1	0.800305	-0.254821	0.021	0.03	1	0.737433	0.0116873	0.077	0.09	1	0.0710489	-0.523496	0.022	0.079	1	0.323837	-0.0813788	0.068	0.043	1	0.00156794	0.580373	0.104
	Gm7808	8.41148e-08	-0.499606	0.096	0.203	0.00184792	0.403383	-0.227994	0.458	0.435	1	0.67009	0.0269717	0.34	0.299	1	0.803891	0.59437	0.25	0.235	1	0.588806	0.0985032	0.14	0.18	1	0.912215	-0.173745	0.34	0.333	1	0.107993	0.188889	0.531	0.471	1	0.127104	-0.342945	0.256	0.357	1	0.634693	-0.0431178	0.51	0.442	1	0.0976906	-0.222371	0.598
	Bin2	8.457e-06	-0.497813	0.038	0.102	0.185792	0.00934762	0.492336	0.088	0.031	1	0.845789	-0.366285	0.069	0.061	1	0.127174	-0.511408	0.071	0.235	1	0.0997474	-0.324517	0	0.022	1	0.145696	0.351907	0.064	0	1	0.0830439	0.142355	0.092	0.042	1	0.0908843	0.320023	0.133	0.063	1	0.266931	0.109479	0.157	0.116	1	0.0035281	0.306634	0.201
	Tmem154	9.94847e-05	-0.497438	0.046	0.103	1	0.13299	0.297669	0.079	0.047	1	0.347054	-0.0728032	0.004	0.012	1	0.279421	0.493174	0.071	0	1	0.247533	-0.171653	0	0.011	1	NA	NA	NA	NA	NA	0.926302	-0.0920441	0.023	0.021	1	0.0896201	-0.364389	0	0.032	1	0.248109	0.0825851	0.064	0.036	1	0.0405904	-0.406106	0.006
	Hadha	3.87685e-05	-0.49689	0.063	0.131	0.851706	0.378194	-0.434317	0.057	0.073	1	0.674896	-0.0865215	0.101	0.085	1	0.46334	0.716541	0.036	0	1	0.568853	0.30145	0.05	0.034	1	0.240226	0.497282	0.043	0	1	0.431002	-0.302358	0.054	0.074	1	0.72439	-0.10684	0.067	0.079	1	0.692609	-0.288175	0.057	0.065	1	0.30171	-0.148324	0.048
	Fpr1	5.91077e-07	-0.4963	0.084	0.18	0.0129854	0.353234	-0.090268	0.002	0.005	1	0.418013	0.0672504	0.004	0	1	0.27896	-1.11005	0.036	0.118	1	0.247533	-0.116787	0	0.011	1	0.242797	-0.399004	0	0.03	1	0.790215	-0.12648	0.008	0.011	1	0.0948103	0.2776	0.022	0	1	0.43634	0.0433667	0.004	0	1	0.42358	0.0244641	0.004
	Fxyd5	6.48504e-12	-0.492439	0.355	0.52	1.4247e-07	0.39423	-0.141095	0.137	0.109	1	0.123483	0.12445	0.36	0.268	1	0.429378	0.472001	0.214	0.118	1	0.804864	0.338995	0.074	0.067	1	0.75643	0.129312	0.149	0.121	1	0.0024092	-0.407511	0.377	0.556	1	0.676848	-0.0392678	0.478	0.452	1	0.35088	0.0259775	0.413	0.341	1	0.000938542	0.226268	0.4
	Cox6b2	6.12072e-05	-0.487066	0.015	0.059	1	0.0644228	-0.161812	0	0.005	1	0.770318	-0.0908056	0.004	0.006	1	0.46334	0.170596	0.036	0	1	NA	NA	NA	NA	NA	NA	NA	NA	NA	NA	0.0962435	-0.312541	0	0.021	1	0.131531	-0.57619	0.011	0.048	1	0.583734	0.0258191	0.002	0	1	0.714746	-0.139299	0.004
	Ifngr1	4.88523e-07	-0.485752	0.084	0.181	0.0107324	0.52867	-0.225788	0.056	0.067	1	0.689241	-0.139312	0.336	0.287	1	0.528127	0.949182	0.179	0.118	1	0.985159	0.15105	0.066	0.067	1	0.369257	-0.138543	0.17	0.091	1	0.647726	0.0520587	0.377	0.344	1	0.267541	0.506516	0.267	0.222	1	0.708202	-0.0360681	0.289	0.261	1	0.00137641	0.205549	0.309
	Entpd1	0.000199586	-0.476285	0.013	0.052	1	0.988841	-0.119707	0.021	0.021	1	0.620673	-0.161375	0.126	0.104	1	0.101856	-0.771622	0.036	0.176	1	0.420533	-0.265125	0.025	0.045	1	NA	NA	NA	NA	NA	0.916868	-0.0697248	0.062	0.063	1	0.233864	-0.290086	0.033	0.071	1	0.696243	-0.0242831	0.02	0.014	1	0.106875	0.220216	0.017
	Ces1d	8.50907e-06	-0.471982	0.021	0.077	0.186936	0.136675	-0.340007	0.026	0.047	1	0.0905862	-0.440356	0.036	0.073	1	0.242497	0.641098	0.179	0.059	1	0.00713579	-0.71124	0.017	0.101	1	0.0928939	-0.72438	0	0.061	1	0.0716453	-0.548962	0.038	0.09	1	0.113322	-0.574682	0.033	0.087	1	0.000521831	-0.767603	0.02	0.08	1	0.024144	-0.608775	0.019
	Slc25a5	4.59957e-13	-0.471834	0.28	0.481	1.01048e-08	0.452798	0.0646636	0.308	0.264	1	0.331443	0.0833525	0.287	0.238	1	0.271986	0.741697	0.357	0.235	1	0.679188	-0.0263517	0.165	0.191	1	0.695571	-0.0220783	0.298	0.242	1	0.427072	-0.00929761	0.385	0.339	1	0.210915	0.339687	0.367	0.294	1	0.655147	-0.123519	0.289	0.239	1	0.0697249	0.0815337	0.35
	Zdhhc3	0.00022347	-0.468913	0.012	0.048	1	0.879709	-0.147624	0.024	0.026	1	0.963568	-0.19391	0.036	0.037	1	0.718443	-0.204542	0.036	0.059	1	0.399539	-0.632389	0.025	0.045	1	0.812242	-0.294328	0.043	0.03	1	0.491791	0.0965179	0.054	0.037	1	0.0773582	-0.356594	0.022	0.079	1	0.302076	-0.292695	0.026	0.043	1	0.0922526	-0.414511	0.026
	Ggta1	4.73544e-05	-0.464243	0.027	0.079	1	0.236938	0.0984679	0.017	0.005	1	0.0710207	0.16813	0.045	0.012	1	0.279421	0.384366	0.071	0	1	0.306749	0.358703	0.05	0.022	1	1	-0.576717	0.064	0.061	1	0.839159	-0.258224	0.023	0.026	1	0.820976	-0.0639706	0.011	0.008	1	0.562704	-0.128009	0.009	0.014	1	0.826917	-0.12893	0.009
	mt-Nd5	3.24954e-13	-0.462003	0.182	0.375	7.13891e-09	1.05225e-07	-0.617535	0.509	0.611	0.00231168	0.16276	-0.173787	0.413	0.457	1	0.662695	0.150859	0.357	0.471	1	0.0570753	0.387635	0.562	0.416	1	0.97536	0.0637948	0.553	0.515	1	0.0113926	-0.350307	0.431	0.524	1	0.151035	-0.191959	0.378	0.46	1	0.00423231	-0.423674	0.384	0.471	1	0.00173134	-0.415405	0.514
	Sec61b	6.31723e-08	-0.45784	0.194	0.322	0.00138783	0.754645	-0.236468	0.166	0.166	1	0.461741	-0.319172	0.198	0.213	1	0.732778	0.741831	0.25	0.235	1	0.168569	-0.218274	0.124	0.202	1	0.192785	-0.35806	0.298	0.424	1	0.428719	-0.213646	0.331	0.344	1	0.573703	-0.113562	0.356	0.389	1	0.393289	-0.331018	0.177	0.196	1	0.416487	-0.149153	0.199
	Atp5g1	3.46705e-07	-0.457153	0.084	0.183	0.00761675	0.0841517	0.133326	0.119	0.073	1	0.271774	0.0128482	0.166	0.122	1	0.46334	0.0583869	0.036	0	1	0.592757	0.128406	0.074	0.101	1	0.775621	-0.296609	0.106	0.121	1	0.824732	-0.168776	0.131	0.116	1	0.781845	-0.077788	0.144	0.159	1	0.619224	0.126808	0.102	0.087	1	0.0107054	0.236025	0.156
	Xlr	8.74863e-05	-0.45281	0.033	0.085	1	0.0644228	-0.0691207	0	0.005	1	0.728785	0.0573852	0.057	0.049	1	NA	NA	NA	NA	NA	0.41337	-0.530738	0.017	0.034	1	0.53456	-0.0529668	0.064	0.03	1	0.146419	-0.41117	0.246	0.302	1	0.0605694	-0.478248	0.044	0.119	1	0.43634	0.114469	0.004	0	1	0.42358	0.0635281	0.004
	Socs2	9.25748e-05	-0.44177	0.046	0.104	1	0.844694	0.0221933	0.014	0.016	1	0.104506	-0.252688	0.028	0.061	1	0.215886	-0.632288	0	0.059	1	0.716509	0.318494	0.066	0.056	1	0.686413	0.0255399	0.255	0.303	1	0.988572	0.152292	0.031	0.032	1	0.630116	0.152816	0.033	0.048	1	0.21805	-0.327437	0.064	0.094	1	0.0544005	-0.53478	0.011
	Gm7536	1.49911e-07	-0.441315	0.111	0.222	0.0032934	0.0201111	-0.347738	0.367	0.415	1	0.0364027	-0.416182	0.223	0.299	1	0.72443	-0.270434	0.143	0.176	1	0.484295	0.272754	0.107	0.079	1	0.707051	-0.0647641	0.362	0.273	1	0.881856	-0.00957339	0.408	0.418	1	0.248432	-0.257771	0.289	0.357	1	0.632016	-0.17	0.318	0.319	1	0.15352	-0.204586	0.514
	Emilin1	2.73467e-05	-0.436288	0.01	0.052	0.60078	0.353234	-0.129671	0.002	0.005	1	0.245551	0.100296	0.02	0.006	1	NA	NA	NA	NA	NA	0.224623	-0.11051	0.017	0.045	1	0.242797	-0.279687	0	0.03	1	0.789798	0.118346	0.008	0.005	1	NA	NA	NA	NA	NA	0.583734	0.0406567	0.002	0	1	NA	NA	NA
	Cfl1	1.72212e-08	-0.435309	0.228	0.369	0.000378333	0.0782391	-0.386203	0.293	0.326	1	0.678817	-0.0299411	0.377	0.335	1	0.576062	0.253688	0.5	0.412	1	0.10722	0.447838	0.298	0.213	1	0.318263	-0.238042	0.447	0.545	1	0.530304	-0.145934	0.408	0.413	1	0.211814	0.3189	0.422	0.381	1	0.0205243	-0.361933	0.366	0.435	1	0.0586917	0.0107336	0.346
	Gm11808	1.92334e-05	-0.435224	0.09	0.17	0.422539	0.477812	-0.25755	0.378	0.363	1	0.0148338	0.370973	0.304	0.189	1	0.827502	0.0357042	0.143	0.118	1	0.989399	0.137362	0.066	0.067	1	0.196382	-0.705077	0.234	0.333	1	0.536391	0.0576518	0.408	0.354	1	0.418772	-0.312923	0.222	0.262	1	0.484433	-0.00316869	0.364	0.304	1	0.71587	-0.258813	0.49
	Rps17	2.93237e-08	-0.434285	0.207	0.344	0.000644213	0.150292	-0.318372	0.37	0.383	1	0.906237	-0.0923296	0.308	0.287	1	0.296381	0.851346	0.429	0.353	1	0.221309	-0.215532	0.099	0.157	1	0.97758	-0.0825518	0.383	0.364	1	0.269251	-0.290033	0.392	0.407	1	0.611173	-0.108324	0.389	0.429	1	0.495534	-0.0365858	0.307	0.254	1	0.113569	-0.38882	0.467
	Map1lc3b	2.29837e-08	-0.429586	0.144	0.27	0.000504929	0.435181	0.0582783	0.127	0.104	1	0.46975	-0.014709	0.182	0.146	1	0.293216	-0.640751	0.071	0.176	1	0.522259	-0.378393	0.207	0.236	1	0.942789	-0.124763	0.191	0.182	1	0.418654	-0.289431	0.1	0.127	1	0.494843	-0.129923	0.089	0.119	1	0.614547	-0.294221	0.159	0.167	1	0.845461	-0.158197	0.127
	Siglece	0.000334723	-0.427018	0.012	0.046	1	0.591166	0.0169817	0.002	0	1	0.909995	-0.0461478	0.053	0.055	1	0.024671	-0.871926	0	0.176	1	NA	NA	NA	NA	NA	NA	NA	NA	NA	NA	0.410522	-0.0624543	0	0.005	1	0.398039	0.111948	0.056	0.032	1	0.583734	0.0222084	0.002	0	1	0.573108	0.0305171	0.002
	Ucp2	3.22555e-05	-0.42677	0.136	0.221	0.708622	0.165222	0.14361	0.113	0.078	1	0.000916063	-0.684822	0.239	0.36	1	0.0471023	-0.867045	0.071	0.294	1	0.818732	-0.121968	0.124	0.135	1	0.964118	-0.266548	0.255	0.242	1	0.783368	-0.0722183	0.338	0.328	1	0.198188	-0.220272	0.178	0.254	1	0.577488	-0.289057	0.126	0.138	1	0.0329964	0.236548	0.108
	Hmgn2	2.67663e-07	-0.425053	0.102	0.206	0.00588028	0.136821	0.294154	0.065	0.036	1	0.689784	-0.158277	0.053	0.061	1	0.284195	-0.229676	0.5	0.824	1	0.246449	-0.225854	0.058	0.101	1	0.14549	0.509256	0.128	0.03	1	0.345694	0.145022	0.154	0.116	1	0.52615	0.0458878	0.056	0.079	1	0.5314	-0.320092	0.033	0.043	1	0.364342	-0.535466	0.063
	Gm5428	3.13658e-05	-0.424756	0.06	0.127	0.689076	0.0169715	-0.54077	0.201	0.259	1	0.359952	-0.0572407	0.162	0.122	1	0.838272	-0.277982	0.143	0.176	1	0.31004	0.346364	0.05	0.022	1	0.681887	-0.037381	0.234	0.182	1	0.757487	0.00406546	0.231	0.212	1	0.834376	-0.187862	0.178	0.183	1	0.981392	-0.131155	0.183	0.174	1	0.283533	-0.129035	0.32
	Svil	9.89601e-05	-0.424273	0.042	0.098	1	0.982174	-0.020327	0.026	0.026	1	0.161777	0.0564047	0.045	0.018	1	0.827502	0.0115834	0.143	0.118	1	0.484047	0.501066	0.066	0.045	1	0.416483	0.145252	0.021	0	1	0.348601	-0.373383	0.015	0.032	1	0.226272	0.34947	0.067	0.032	1	0.51861	-0.182186	0.02	0.029	1	0.36619	-0.215425	0.026
	Mgst3	2.19521e-06	-0.423669	0.048	0.124	0.0482265	0.27997	0.133117	0.006	0	1	0.35297	-0.101786	0.012	0.024	1	NA	NA	NA	NA	NA	0.420587	0.266399	0.124	0.09	1	0.416483	0.157887	0.021	0	1	0.824459	-0.0383852	0.031	0.026	1	0.968418	-0.0342094	0.033	0.032	1	0.863207	-0.00511799	0.009	0.007	1	0.826917	-0.0932908	0.009
	mt-Nd2	4.2265e-12	-0.423091	0.267	0.456	9.2852e-08	0.190846	-0.314473	0.509	0.497	1	0.104138	-0.177153	0.486	0.506	1	0.208381	1.03742	0.5	0.412	1	0.143701	-0.202625	0.488	0.584	1	0.919005	0.176762	0.426	0.485	1	0.00949778	-0.449338	0.4	0.524	1	0.281153	-0.090628	0.467	0.556	1	0.1392	-0.248189	0.444	0.464	1	0.0547822	-0.380975	0.572
	Gm10036	3.45014e-06	-0.422592	0.073	0.156	0.0757961	0.11256	0.158	0.258	0.197	1	0.616081	-0.189292	0.202	0.165	1	0.585542	0.29864	0.107	0.059	1	0.951264	-0.0323358	0.066	0.067	1	0.446807	0.287632	0.191	0.121	1	0.590695	0.0536617	0.315	0.286	1	0.0113225	0.606019	0.322	0.183	1	0.49995	-0.228051	0.196	0.21	1	0.0703194	0.123994	0.363
	Cd302	4.33307e-08	-0.420655	0.251	0.393	0.000951932	0.343547	0.0739691	0.014	0.005	1	0.569429	-0.325876	0.158	0.171	1	NA	NA	NA	NA	NA	0.401734	0.0122318	0.008	0.022	1	0.240226	0.85702	0.043	0	1	0.673764	-0.0725446	0.077	0.09	1	0.0419697	-0.49872	0.067	0.159	1	0.687337	-0.0141044	0.004	0.007	1	0.0177814	-0.482574	0.002
	Filip1l	0.00766786	-0.419347	0.036	0.069	1	0.0523646	0.0462822	0.24	0.161	1	0.499389	0.0159873	0.121	0.098	1	NA	NA	NA	NA	NA	0.518166	0.302314	0.091	0.067	1	0.341133	0.418117	0.213	0.121	1	0.0780707	0.315503	0.1	0.048	1	0.228937	0.291519	0.089	0.048	1	0.175063	-0.611258	0.062	0.094	1	0.194873	0.0838879	0.063
	Dpep2	5.17228e-05	-0.416431	0.038	0.096	1	0.0644228	-0.0288689	0	0.005	1	0.225544	0.145576	0.057	0.03	1	0.768003	0.0873467	0.036	0.059	1	0.837645	0.0828025	0.008	0.011	1	0.416483	0.0800485	0.021	0	1	0.513485	-0.368816	0.038	0.053	1	0.968418	-0.0523081	0.033	0.032	1	0.070638	-0.104929	0	0.007	1	0.397536	-0.106405	0.002
	Suclg1	0.00114723	-0.415974	0.027	0.065	1	0.831241	-0.38048	0.06	0.062	1	0.310027	-0.342147	0.061	0.085	1	0.175952	0.544946	0.107	0	1	0.00177739	-0.703377	0.017	0.124	1	0.726829	-0.0717278	0.043	0.061	1	0.470043	0.0342794	0.092	0.069	1	0.721473	-0.0703646	0.044	0.056	1	0.828928	0.122634	0.077	0.072	1	0.109025	0.19731	0.08
	Rpl39	4.16191e-09	-0.413173	0.317	0.464	9.14329e-05	8.35779e-08	-0.629855	0.435	0.575	0.00183612	0.0682308	-0.265739	0.372	0.445	1	0.682176	0.024872	0.25	0.353	1	0.685819	0.000172483	0.124	0.146	1	0.24153	-0.575497	0.383	0.455	1	0.647788	-0.200482	0.577	0.561	1	0.896726	0.0688609	0.511	0.532	1	0.000143093	-0.460973	0.402	0.543	1	0.836844	-0.071074	0.654
	1810009A15Rik	0.00245157	-0.411041	0.029	0.064	1	0.197873	0.14239	0.074	0.047	1	0.0859623	0.00708648	0.089	0.043	1	0.255582	-0.682785	0.071	0.176	1	0.767212	0.0990974	0.017	0.022	1	0.363645	-0.434505	0.043	0.091	1	0.24685	0.117833	0.108	0.069	1	0.215202	-0.169729	0.067	0.119	1	0.214374	0.144511	0.066	0.036	1	0.582285	-0.457594	0.065
	Rps25	1.01707e-13	-0.410467	0.418	0.627	2.23439e-09	0.000574058	-0.317942	0.696	0.736	1	0.00653701	-0.35036	0.591	0.671	1	0.63908	-0.135275	0.393	0.471	1	0.00672869	-0.431519	0.264	0.449	1	0.0429542	-0.679531	0.553	0.697	1	0.683489	-0.0460519	0.754	0.751	1	0.198083	-0.175299	0.756	0.81	1	0.251667	-0.191553	0.565	0.551	1	0.000602343	-0.343701	0.778
	Tmem216	1.31274e-05	-0.408399	0.006	0.048	0.288396	0.591166	0.0144479	0.002	0	1	0.341188	-0.196264	0.004	0.012	1	0.235024	-0.531655	0.107	0.235	1	0.226683	0.235698	0.017	0	1	NA	NA	NA	NA	NA	0.410522	-0.0366592	0	0.005	1	NA	NA	NA	NA	NA	0.142588	0.249945	0.015	0	1	0.256185	0.0949967	0.009
	Tceb2	2.38907e-06	-0.405368	0.144	0.248	0.0524855	0.0170723	0.27382	0.227	0.14	1	0.46637	-0.318661	0.198	0.22	1	0.211949	0.966492	0.321	0.176	1	0.417165	-0.138178	0.24	0.292	1	0.989099	0.126794	0.213	0.212	1	0.288701	0.0816567	0.354	0.28	1	0.994207	0.172556	0.244	0.254	1	0.525159	-0.0587723	0.238	0.196	1	0.0253266	0.105828	0.199
	Usp1	0.000570557	-0.403506	0.015	0.051	1	0.277677	0.0594482	0.03	0.016	1	0.538703	-0.172734	0.028	0.018	1	0.768003	0.0956541	0.036	0.059	1	0.490757	0.0598545	0.025	0.011	1	0.53456	-0.149587	0.064	0.03	1	0.0397579	0.265477	0.077	0.026	1	0.125033	0.232829	0.067	0.024	1	0.399998	-0.442302	0.049	0.065	1	0.459954	-0.135706	0.032
	Siglec5	1.58969e-05	-0.400756	0.05	0.118	0.349239	0.591166	0.0168116	0.002	0	1	NA	NA	NA	NA	NA	NA	NA	NA	NA	NA	NA	NA	NA	NA	NA	NA	NA	NA	NA	NA	0.790215	-0.0815612	0.008	0.011	1	0.820976	-0.046224	0.011	0.008	1	NA	NA	NA	NA	NA	0.573108	0.0764103	0.002
	Gm10263	3.38252e-05	-0.400662	0.077	0.15	0.743106	0.149404	-0.442242	0.181	0.212	1	0.19459	-0.0820086	0.17	0.116	1	0.718443	-0.368409	0.036	0.059	1	0.0897218	-0.205203	0.008	0.045	1	0.84469	-0.202691	0.149	0.121	1	0.853187	-0.137296	0.246	0.249	1	0.503192	-0.233641	0.144	0.175	1	0.178823	-0.496965	0.139	0.174	1	0.970711	-0.207582	0.272
	Rnase4	5.90545e-07	-0.397931	0.081	0.177	0.0129737	0.000126208	-0.721489	0.021	0.078	1	1.07371e-05	-0.901503	0.182	0.354	0.235884	0.686909	0.249048	0.071	0.118	1	0.00183867	-1.10187	0.05	0.18	1	0.707494	-0.339224	0.043	0.061	1	0.00546241	-0.904257	0.015	0.09	1	0.687467	0.00238838	0.078	0.095	1	0.517858	-0.0914878	0.042	0.029	1	0.137451	-0.464438	0.039
	Bzw2	0.000258459	-0.397125	0.084	0.15	1	0.561736	-0.149871	0.042	0.052	1	0.547904	-0.0327896	0.012	0.006	1	NA	NA	NA	NA	NA	0.745763	0.142797	0.017	0.011	1	0.416483	0.490561	0.021	0	1	0.072755	0.236958	0.069	0.026	1	0.934742	0.058178	0.044	0.048	1	0.650489	-0.0888901	0.062	0.051	1	0.643928	-0.181688	0.082
	Syap1	0.000104675	-0.395677	0.019	0.064	1	0.692978	-0.11241	0.038	0.031	1	0.362348	0.127585	0.057	0.037	1	0.46334	0.288954	0.036	0	1	0.134515	-0.673439	0.041	0.09	1	0.240226	0.166652	0.043	0	1	0.700911	0.0956106	0.046	0.037	1	0.0365685	-0.472376	0	0.048	1	0.0294088	0.489285	0.073	0.022	1	0.706366	-0.217403	0.028
	Rnaset2a	5.91129e-05	-0.395415	0.01	0.05	1	0.294954	-0.30405	0.027	0.041	1	0.173993	-0.45202	0.053	0.085	1	0.27896	-0.322807	0.036	0.118	1	0.190105	-0.110414	0.008	0.034	1	0.688346	-0.483398	0.043	0.061	1	0.0362212	-0.615687	0.054	0.122	1	0.118036	-0.394602	0.044	0.103	1	0.905408	-0.100304	0.046	0.043	1	0.0220198	-0.573676	0.045
	mt-Cytb	2.94023e-17	-0.395029	0.424	0.667	6.45939e-13	0.000379614	-0.28444	0.748	0.829	1	0.336051	-0.096323	0.704	0.744	1	0.72712	0.39015	0.607	0.647	1	0.434651	0.130054	0.818	0.764	1	0.693143	0.0931307	0.702	0.576	1	0.0592856	-0.146563	0.7	0.735	1	0.477365	0.0386007	0.656	0.683	1	0.747479	-0.0764106	0.724	0.696	1	0.0325625	-0.136176	0.739
	Gal	3.65022e-06	-0.393475	0.058	0.137	0.0801917	0.446021	0.070315	0.003	0	1	0.221608	-0.0872271	0	0.006	1	NA	NA	NA	NA	NA	NA	NA	NA	NA	NA	NA	NA	NA	NA	NA	NA	NA	NA	NA	NA	NA	NA	NA	NA	NA	NA	NA	NA	NA	NA	0.0785827	-0.212812	0
	Chchd10	0.00809381	-0.391818	0.044	0.079	1	0.00931684	-0.661938	0.042	0.088	1	0.17426	-0.319383	0.024	0.049	1	0.892349	0.0927777	0.071	0.059	1	0.00173295	-1.09123	0.008	0.101	1	0.240226	0.407858	0.043	0	1	0.0678215	-0.316901	0.008	0.042	1	0.0782957	-0.279593	0.022	0.079	1	0.969409	-0.196956	0.029	0.029	1	0.636773	0.00973911	0.019
	Hnrnpc	4.20436e-06	-0.391582	0.132	0.232	0.0923655	0.456409	-0.0409775	0.255	0.218	1	0.228866	-0.298249	0.198	0.232	1	0.699993	0.440435	0.214	0.176	1	0.729503	0.0485322	0.19	0.169	1	0.198441	0.39361	0.383	0.242	1	0.506849	-0.148086	0.254	0.275	1	0.128255	-0.538843	0.189	0.262	1	0.380722	-0.264925	0.212	0.239	1	0.882179	-0.419415	0.251
	Gsk3b	0.00119399	-0.389974	0.044	0.089	1	0.354179	0.15832	0.053	0.036	1	0.0350629	0.29851	0.073	0.024	1	0.768003	0.188212	0.036	0.059	1	0.840906	0.235221	0.074	0.067	1	0.812242	-0.168132	0.043	0.03	1	0.212703	0.278075	0.046	0.021	1	0.225486	0.11289	0.122	0.071	1	0.440451	0.0352307	0.071	0.051	1	0.0313624	0.535623	0.067
	Atp5j	1.46257e-06	-0.388788	0.159	0.27	0.0321312	0.643194	-0.168537	0.184	0.155	1	0.335566	-0.225292	0.178	0.207	1	0.725023	0.0621147	0.429	0.412	1	0.0757122	-0.210496	0.074	0.157	1	0.160512	0.496026	0.17	0.061	1	0.846856	0.0589101	0.262	0.243	1	0.759077	0.0627808	0.267	0.254	1	0.371048	-0.261021	0.185	0.21	1	0.00823051	0.172882	0.199
	Epcam	0.000216179	-0.388283	0.027	0.074	1	0.0603668	-0.408698	0.006	0.021	1	0.0333422	-0.40004	0	0.018	1	0.768003	-0.0111442	0.036	0.059	1	NA	NA	NA	NA	NA	0.416483	0.321549	0.021	0	1	0.00765542	-0.91851	0.038	0.122	1	0.44113	-0.2083	0.033	0.056	1	0.372404	-0.202721	0.007	0.014	1	0.972598	-0.0883073	0.006
	Jun	0.00118253	-0.386866	0.107	0.168	1	0.541243	-0.357803	0.121	0.13	1	0.877231	-0.0137307	0.271	0.256	1	0.687623	-0.572651	0.179	0.235	1	0.345023	-0.0594511	0.562	0.607	1	0.277681	0.0165997	0.191	0.091	1	0.47996	-0.499425	0.162	0.175	1	0.0562955	-0.388818	0.167	0.286	1	0.336937	-0.175816	0.051	0.072	1	0.370417	-0.356795	0.067
	Alas1	0.00306563	-0.384654	0.106	0.158	1	0.329928	-0.298645	0.02	0.031	1	1	0.125331	0.061	0.061	1	0.197044	-0.528024	0.143	0.294	1	0.680126	-0.0275262	0.033	0.045	1	0.389203	-0.203671	0.021	0.061	1	0.04471	-0.476937	0.008	0.048	1	0.451997	-0.188418	0.033	0.056	1	0.10181	-0.376436	0.029	0.058	1	0.953578	-0.32112	0.013
	Cfp	2.96846e-05	-0.384103	0.056	0.123	0.65214	0.353159	-0.0169839	0.066	0.047	1	0.135464	-0.490222	0.198	0.244	1	0.101856	-0.889235	0.036	0.176	1	0.396439	0.189109	0.008	0	1	0.151086	0.328367	0.128	0.03	1	0.482861	-0.0623997	0.069	0.09	1	0.320804	-0.257928	0.4	0.429	1	0.269298	0.119361	0.009	0	1	0.821598	0.0747578	0.009
	Cav1	0.00216675	-0.383575	0.021	0.054	1	0.720541	-0.000335473	0.02	0.016	1	0.0967658	-0.296562	0.012	0.037	1	0.768003	0.159524	0.036	0.059	1	0.184797	0.328176	0.38	0.315	1	0.389203	-0.0811988	0.021	0.061	1	0.258493	-0.363223	0.023	0.048	1	0.0172692	0.571566	0.1	0.024	1	0.591093	0.0414439	0.022	0.014	1	0.225732	-0.20268	0.017
	Dnase1l1	0.00202393	-0.382846	0.01	0.036	1	0.27997	0.0967204	0.006	0	1	0.419869	0.109213	0.077	0.055	1	0.768003	-0.131997	0.036	0.059	1	0.837645	0.110688	0.008	0.011	1	0.242797	-0.547218	0	0.03	1	0.849869	0.0124703	0.023	0.026	1	0.934024	0.185432	0.033	0.032	1	0.692711	0.144764	0.011	0.007	1	0.826917	-0.0424933	0.009
	Rpl22l1	1.92841e-06	-0.38269	0.121	0.222	0.0423652	0.440638	-0.259417	0.331	0.332	1	0.705326	-0.0824122	0.223	0.195	1	0.780764	-0.108123	0.143	0.176	1	0.218677	-0.420239	0.083	0.135	1	0.256845	-0.0727027	0.234	0.121	1	0.267306	0.0609147	0.292	0.222	1	0.160591	0.0885005	0.256	0.175	1	0.598787	-0.144396	0.307	0.312	1	0.00679039	-0.52174	0.438
	Gng5	1.15923e-05	-0.382241	0.179	0.279	0.254671	0.625074	-0.11601	0.098	0.109	1	0.11199	0.0665833	0.275	0.195	1	0.156012	-0.257429	0.214	0.412	1	0.881789	0.108207	0.165	0.157	1	0.889248	-0.215384	0.34	0.333	1	0.137058	0.223557	0.231	0.159	1	0.79325	0.336349	0.233	0.246	1	0.474808	0.105792	0.135	0.109	1	0.989617	-0.404462	0.117
	Tmem59	2.62121e-06	-0.380852	0.096	0.189	0.0575853	0.0373263	0.334493	0.109	0.057	1	0.838134	-0.196546	0.194	0.195	1	0.176306	-0.18557	0.107	0.294	1	0.00571801	-0.58668	0.207	0.371	1	0.24434	-0.102171	0.191	0.091	1	0.268663	0.183845	0.177	0.127	1	0.730207	0.13268	0.156	0.143	1	0.569939	-0.0206989	0.132	0.109	1	0.386473	-0.129248	0.119
	Rps4y2	0.00515436	-0.376978	0.013	0.039	1	0.348219	-0.186397	0.005	0.01	1	0.0138565	-0.33854	0	0.024	1	NA	NA	NA	NA	NA	0.8648	-0.353595	0.041	0.045	1	0.812242	-0.266703	0.043	0.03	1	0.230276	-0.213271	0.008	0.026	1	0.0365685	-0.468392	0	0.048	1	0.937677	-0.0240109	0.007	0.007	1	0.98173	0.0530641	0.006
	Havcr2	9.34032e-05	-0.376348	0.031	0.082	1	0.591166	0.0353344	0.002	0	1	0.583941	0.0337011	0.069	0.055	1	0.46334	0.716541	0.036	0	1	0.396439	0.0535974	0.008	0	1	0.0350376	1.14433	0.128	0	1	0.344495	0.115667	0.208	0.159	1	0.576112	-0.0858163	0.067	0.048	1	0.216248	0.0941973	0.011	0	1	0.0785827	-0.0769545	0
	Tyrobp	1.21859e-14	-0.374722	0.484	0.7	2.67713e-10	0.52352	-0.0976558	0.065	0.078	1	0.87499	0.00221642	0.66	0.634	1	0.730354	0.171811	0.643	0.765	1	0.0022701	1.35665	0.124	0.011	1	0.160853	0.263217	0.532	0.333	1	0.558373	0.0604893	0.423	0.376	1	0.547569	-0.0525908	0.556	0.563	1	0.339924	0.182157	0.049	0.029	1	0.749231	-0.161994	0.048
	Anp32a	3.58159e-07	-0.372407	0.167	0.286	0.0078684	0.167293	-0.103314	0.317	0.238	1	0.699175	0.00408449	0.287	0.256	1	0.848831	-0.384385	0.429	0.529	1	0.482776	-0.214952	0.165	0.202	1	0.3337	0.327954	0.213	0.121	1	0.294287	-0.179021	0.208	0.254	1	0.0280373	-0.447414	0.244	0.397	1	0.00323171	-0.492378	0.3	0.413	1	0.444629	-0.345442	0.294
	Rps26-ps1	4.36011e-08	-0.371549	0.321	0.458	0.000957873	1.15069e-07	-0.643959	0.488	0.601	0.00252794	6.13522e-05	-0.744737	0.296	0.439	1	0.443093	-0.269403	0.214	0.353	1	0.0118954	-0.697366	0.091	0.213	1	0.125074	-0.412963	0.426	0.576	1	0.362431	-0.104675	0.623	0.672	1	0.461482	-0.191054	0.533	0.54	1	1.51906e-06	-0.616324	0.389	0.572	0.0333722	3.21526e-05	-0.525341	0.626
	Emc4	0.00114086	-0.369502	0.025	0.063	1	0.39397	-0.0485155	0.033	0.021	1	0.220217	0.131946	0.049	0.024	1	0.46334	0.0583869	0.036	0	1	0.50641	-0.168614	0.066	0.09	1	0.15466	-1.04493	0.021	0.091	1	0.0293888	-0.345331	0.031	0.095	1	0.444736	-0.244345	0.033	0.056	1	0.0593217	0.433262	0.04	0.007	1	0.188893	0.0741924	0.054
	Snrpg	7.08993e-05	-0.365789	0.096	0.171	1	0.345295	-0.33136	0.125	0.145	1	0.562914	-0.0160952	0.126	0.104	1	0.96578	-0.0552402	0.107	0.118	1	0.0892819	-0.514962	0.058	0.124	1	0.60494	-0.326233	0.149	0.182	1	0.358752	0.159759	0.246	0.196	1	0.201803	-0.308479	0.2	0.278	1	0.0476809	-0.475476	0.168	0.232	1	0.95537	-0.408969	0.238
	Mrpl18	0.00132438	-0.365782	0.044	0.088	1	0.16391	0.135624	0.095	0.062	1	0.0646332	0.30444	0.109	0.055	1	0.618562	0.0583997	0.107	0.059	1	0.613154	-0.0118866	0.05	0.067	1	0.981416	-0.104118	0.064	0.061	1	0.949384	-0.0697523	0.138	0.132	1	0.0374451	-0.591782	0.056	0.143	1	0.611391	-0.16502	0.075	0.087	1	0.899012	-0.454806	0.097
	Ech1	6.88511e-06	-0.365246	0.077	0.16	0.151259	0.222551	-0.0344984	0.06	0.036	1	0.519746	0.0579286	0.093	0.073	1	0.379138	0.40494	0.143	0.059	1	0.813717	-0.0175134	0.099	0.112	1	0.812242	-0.0842651	0.043	0.03	1	0.751167	-0.035539	0.085	0.095	1	0.676534	0.376573	0.1	0.087	1	0.364127	-0.204845	0.097	0.123	1	0.0224844	0.263892	0.071
	Eif3g	0.000177627	-0.364778	0.05	0.107	1	0.54087	-0.128846	0.107	0.088	1	0.41003	-0.14342	0.049	0.067	1	0.329862	-0.276146	0.036	0.118	1	0.631558	-0.0351446	0.041	0.056	1	0.821764	0.16006	0.106	0.091	1	0.0278657	0.197111	0.2	0.106	1	0.126448	-0.353014	0.056	0.119	1	0.920369	-0.0826548	0.086	0.087	1	0.30142	-0.0865948	0.117
	Rps7	1.54848e-07	-0.364729	0.184	0.316	0.00340186	0.962433	-0.0930489	0.553	0.487	1	0.89642	-0.116841	0.316	0.305	1	0.906643	-0.19884	0.214	0.176	1	0.317082	0.395602	0.132	0.09	1	0.350819	0.385637	0.404	0.333	1	0.16987	-0.23789	0.477	0.519	1	0.306393	-0.207223	0.411	0.46	1	0.3409	-0.12967	0.422	0.449	1	0.368043	-0.208953	0.622
	Mrpl1	0.0105536	-0.363414	0.017	0.041	1	0.427253	-0.0919343	0.026	0.016	1	0.983524	-0.0720443	0.024	0.024	1	NA	NA	NA	NA	NA	0.745763	0.0700295	0.017	0.011	1	NA	NA	NA	NA	NA	0.500144	-0.185094	0.015	0.026	1	0.240465	0.0527326	0.011	0	1	0.696243	-0.0378283	0.02	0.014	1	0.878167	0.0922827	0.015
	Perp	0.000118693	-0.362285	0.046	0.103	1	0.90741	-0.0225294	0.005	0.005	1	0.221608	-0.094829	0	0.006	1	0.215886	-0.70459	0	0.059	1	0.226683	0.306289	0.017	0	1	0.416483	0.275782	0.021	0	1	0.241916	-0.202511	0	0.011	1	0.142862	-0.348252	0	0.024	1	0.175077	0.198851	0.013	0	1	NA	NA	NA
	Zfp259	0.00323861	-0.362268	0.004	0.025	1	0.795672	-0.245118	0.018	0.021	1	0.39214	0.0969751	0.024	0.012	1	NA	NA	NA	NA	NA	0.837645	0.0685995	0.008	0.011	1	0.242797	-0.440172	0	0.03	1	0.208904	0.120365	0.038	0.016	1	0.666817	-0.234924	0.022	0.032	1	0.33984	-0.211871	0.011	0.022	1	0.930318	-0.118667	0.022
	Pilra	7.04067e-06	-0.362148	0.06	0.137	0.154676	0.927961	-0.00734135	0.02	0.021	1	0.00506471	0.859821	0.093	0.024	1	0.696793	-0.792738	0.143	0.176	1	0.247533	-0.0600976	0	0.011	1	NA	NA	NA	NA	NA	0.410522	-0.120821	0	0.005	1	0.861025	0.0971954	0.078	0.087	1	NA	NA	NA	NA	NA	0.22853	-0.217981	0.004
	Arl6ip5	0.000429112	-0.361416	0.029	0.073	1	0.937703	-0.17747	0.041	0.041	1	0.779209	-0.0985951	0.061	0.067	1	NA	NA	NA	NA	NA	0.0544962	-0.818524	0.017	0.067	1	0.800305	-0.0546312	0.021	0.03	1	0.0247405	-0.551268	0.038	0.106	1	0.387996	-0.340169	0.056	0.087	1	0.877135	-0.02227	0.062	0.065	1	0.451907	-0.195872	0.132
	Mrps24	5.5731e-05	-0.361339	0.027	0.079	1	0.934643	-0.0102089	0.045	0.047	1	0.234134	-0.254434	0.036	0.061	1	0.718443	-0.581729	0.036	0.059	1	0.0829514	-0.499694	0.033	0.09	1	0.684298	-0.0989157	0.064	0.091	1	0.147447	-0.512259	0.062	0.106	1	0.216843	-0.571714	0.033	0.071	1	0.341042	-0.473106	0.046	0.065	1	0.634317	-0.280648	0.052
	Polr2i	0.00100414	-0.360361	0.042	0.087	1	0.253524	0.169233	0.038	0.021	1	0.939266	-0.27806	0.049	0.049	1	0.46334	0.294963	0.036	0	1	0.667404	0.40475	0.041	0.056	1	0.240226	0.647719	0.043	0	1	0.500604	-0.0598527	0.054	0.037	1	0.81064	0.0167242	0.011	0.008	1	0.704069	-0.372598	0.038	0.043	1	0.51449	-0.333168	0.048
	Cidec	7.50186e-07	-0.360062	0.096	0.197	0.0164808	0.349948	0.0572957	0.005	0	1	0.148833	-0.330672	0.004	0.018	1	0.215886	-0.70459	0	0.059	1	0.019082	-0.588672	0	0.045	1	NA	NA	NA	NA	NA	0.241916	-0.0872505	0	0.011	1	0.403288	-0.179357	0	0.008	1	0.375645	-0.07133	0.002	0.007	1	0.573108	0.0735469	0.002
	Tppp3	1.2871e-05	-0.359692	0.096	0.181	0.282762	0.965769	-0.24392	0.083	0.083	1	0.735115	-0.140109	0.089	0.098	1	0.215886	-0.431244	0	0.059	1	0.42904	0.180839	0.256	0.213	1	0.240226	0.693776	0.043	0	1	0.486791	-0.211725	0.123	0.095	1	0.203674	0.420074	0.222	0.159	1	0.37454	0.230167	0.038	0.022	1	0.3415	-0.0254951	0.037
	Ubl5	8.41087e-05	-0.359073	0.18	0.268	1	0.0704934	0.059505	0.175	0.114	1	0.470479	-0.21008	0.17	0.189	1	0.297697	0.8438	0.357	0.235	1	0.871542	-0.0461742	0.157	0.146	1	0.163926	0.446399	0.255	0.121	1	0.501848	0.0467663	0.238	0.201	1	0.996174	-0.101103	0.2	0.19	1	0.77334	-0.105176	0.216	0.188	1	0.960994	-0.366322	0.197
	Clec4a2	0.00029389	-0.357349	0.06	0.117	1	0.349948	0.075974	0.005	0	1	0.141611	0.0619268	0.227	0.165	1	0.716835	-0.0766114	0.357	0.412	1	0.396439	0.0795597	0.008	0	1	0.240226	0.0820544	0.043	0	1	0.790215	-0.0467772	0.008	0.011	1	0.0862868	-0.368376	0.1	0.183	1	NA	NA	NA	NA	NA	0.326112	0.118338	0.006
	Dpm2	0.00947147	-0.356732	0.023	0.05	1	0.9947	0.0360152	0.026	0.026	1	0.165942	-0.392212	0.028	0.055	1	0.46334	0.0583869	0.036	0	1	0.0738795	-0.382171	0.025	0.079	1	0.726829	0.0174598	0.043	0.061	1	0.0381633	0.429747	0.077	0.026	1	0.549831	-0.193513	0.044	0.063	1	0.15151	0.154706	0.029	0.007	1	0.112325	0.188999	0.041
	1110004F10Rik	0.00267095	-0.356302	0.063	0.11	1	0.312566	-0.0473298	0.088	0.062	1	0.253555	-0.0348401	0.093	0.061	1	0.024671	-0.909533	0	0.176	1	0.43343	0.188851	0.099	0.067	1	0.781379	-0.0814283	0.149	0.121	1	0.913952	-0.293424	0.085	0.079	1	0.709639	0.0608331	0.111	0.095	1	0.674161	-0.0352475	0.104	0.116	1	0.310522	-0.548658	0.073
	B230219D22Rik	0.00252941	-0.355389	0.019	0.051	1	0.603567	0.0704048	0.039	0.031	1	0.223087	0.168708	0.049	0.024	1	0.0714349	-1.02737	0	0.118	1	0.520856	0.103342	0.157	0.124	1	0.472848	0.452139	0.106	0.061	1	0.992146	-0.225239	0.069	0.069	1	0.490814	-0.173994	0.056	0.079	1	0.96943	-0.177178	0.053	0.051	1	0.49144	-0.41209	0.024
	Aldh1a1	0.00128692	-0.354433	0.021	0.057	1	0.0895655	-0.434916	0.017	0.036	1	0.182511	-0.160319	0.02	0.043	1	0.849728	0.965455	0.071	0.059	1	0.236997	-0.497325	0.05	0.09	1	0.0900799	0.525243	0.085	0	1	0.344254	-0.296166	0.023	0.042	1	0.0577551	-0.649128	0.011	0.063	1	0.0273054	-0.625967	0.018	0.051	1	0.271557	0.0967535	0.03
	Gpx1	1.08984e-11	-0.354282	0.476	0.668	2.39427e-07	1	0	0.364	0.342	1	0.251949	0.0848031	0.709	0.652	1	0.455408	-0.138572	0.679	0.765	1	1	0	0.149	0.213	1	1	0	0.553	0.545	1	0.0319516	-0.213814	0.731	0.757	1	0.960023	-0.0270879	0.711	0.762	1	1	0	0.254	0.232	1	1	0	0.302
	Pros1	8.68743e-05	-0.353057	0.061	0.127	1	0.88929	0.0533079	0.006	0.005	1	0.431406	-0.648885	0.057	0.073	1	0.215886	-0.426796	0	0.059	1	0.568853	0.518912	0.05	0.034	1	0.800305	-0.0680764	0.021	0.03	1	0.588859	0.140784	0.031	0.021	1	0.683825	-0.0996488	0.022	0.032	1	0.94756	-0.125159	0.015	0.014	1	0.0869385	0.202037	0.019
	Clec4n	1.26588e-08	-0.352268	0.142	0.276	0.0002781	0.895239	-0.068062	0.006	0.005	1	0.0668573	0.262203	0.134	0.073	1	NA	NA	NA	NA	NA	0.837645	0.0107184	0.008	0.011	1	0.240226	0.498968	0.043	0	1	0.790215	-0.0562115	0.008	0.011	1	0.945478	0.109483	0.033	0.032	1	0.375645	-0.0576093	0.002	0.007	1	0.256185	0.172134	0.009
	Paics	0.00548198	-0.352152	0.04	0.076	1	0.522147	-0.357895	0.066	0.078	1	0.912823	-0.174651	0.085	0.085	1	0.585542	-0.471566	0.071	0.118	1	0.988946	0.0422552	0.091	0.09	1	0.348657	-0.941192	0.064	0.121	1	0.695486	-0.00392582	0.1	0.085	1	0.822141	0.0295342	0.111	0.103	1	0.514907	0.199889	0.057	0.043	1	0.114074	0.0274063	0.091
	App	7.74814e-09	-0.349409	0.345	0.502	0.000170219	1	0	0.057	0.067	1	1	0	0.413	0.409	1	1	0	0.25	0.294	1	0.67713	-0.0791112	0.628	0.697	1	1	0	0.149	0.273	1	1	0	0.246	0.196	1	1	0	0.267	0.333	1	1	0	0.06	0.094	1	1	0	0.045
	Tpm1	0.0099628	-0.348439	0.015	0.039	1	0.0982231	-0.357992	0.032	0.057	1	0.219124	-0.488355	0.077	0.11	1	0.718443	-0.259496	0.036	0.059	1	0.740924	0.0837044	0.14	0.124	1	0.246891	0.411395	0.149	0.061	1	0.621627	-0.236356	0.046	0.058	1	0.637943	0.080964	0.067	0.087	1	0.65752	0.00543829	0.062	0.051	1	0.404801	-0.34442	0.039
	2310033P09Rik	0.00175912	-0.347503	0.008	0.034	1	0.204996	0.180474	0.026	0.01	1	0.988546	-0.0846914	0.036	0.037	1	NA	NA	NA	NA	NA	0.684667	-0.306916	0.025	0.034	1	0.240226	0.33545	0.043	0	1	0.943232	0.0259101	0.038	0.037	1	0.482769	-0.130219	0.022	0.04	1	0.83177	-0.244373	0.033	0.029	1	0.253947	0.0757136	0.05
	Srpr	0.00395231	-0.347344	0.038	0.075	1	0.705127	-0.13295	0.041	0.047	1	0.614415	0.354623	0.053	0.043	1	0.768003	-0.111846	0.036	0.059	1	0.189715	-0.420599	0.099	0.157	1	0.668648	-0.15961	0.064	0.091	1	0.491791	-0.0555508	0.054	0.037	1	0.563537	-0.454657	0.078	0.095	1	0.920314	-0.0687676	0.068	0.065	1	0.16355	0.15556	0.056
	Ost4	1.36465e-05	-0.346335	0.134	0.229	0.2998	0.0398898	0.253012	0.134	0.078	1	0.563891	-0.150109	0.186	0.201	1	0.553365	-0.323924	0.071	0.118	1	0.54159	-0.289666	0.099	0.124	1	0.975724	-0.311296	0.17	0.152	1	0.585817	0.0120243	0.223	0.185	1	0.8724	-0.0417632	0.211	0.222	1	0.442176	0.116849	0.135	0.109	1	0.000830653	0.450195	0.147
	Acat1	8.97145e-05	-0.345999	0.058	0.121	1	0.770349	-0.171759	0.059	0.052	1	0.0187174	-0.503353	0.032	0.085	1	NA	NA	NA	NA	NA	0.968204	-0.101468	0.066	0.067	1	0.688346	-0.616098	0.043	0.061	1	0.467365	0.0475795	0.062	0.042	1	0.03235	-0.873694	0.033	0.111	1	0.419576	-0.0464505	0.071	0.051	1	0.403228	-0.0132218	0.084
	C530008M17Rik	0.000954989	-0.345161	0.013	0.046	1	0.591166	0.0323109	0.002	0	1	NA	NA	NA	NA	NA	NA	NA	NA	NA	NA	NA	NA	NA	NA	NA	NA	NA	NA	NA	NA	NA	NA	NA	NA	NA	NA	NA	NA	NA	NA	0.583734	0.00855284	0.002	0	1	NA	NA	NA
	Map2k2	0.0196499	-0.342622	0.029	0.054	1	0.101053	0.126517	0.048	0.021	1	0.20882	0.336636	0.073	0.043	1	NA	NA	NA	NA	NA	0.0997474	-0.206199	0	0.022	1	0.688346	-0.345411	0.043	0.061	1	0.979743	0.00715028	0.054	0.053	1	0.612101	-0.175873	0.033	0.048	1	0.655374	-0.100115	0.046	0.036	1	0.893522	-0.280995	0.039
	Gm10320	1.33865e-05	-0.342613	0.084	0.167	0.294088	0.387649	-0.299598	0.082	0.098	1	0.438004	-0.29794	0.073	0.091	1	0.373124	0.2698	0.107	0.235	1	0.737449	0.0347649	0.074	0.09	1	0.532749	-0.0239929	0.191	0.121	1	0.891151	-0.208673	0.154	0.153	1	0.0498183	-0.570366	0.144	0.254	1	0.700435	-0.374467	0.073	0.08	1	0.31877	0.0468391	0.089
	Mrpl39	0.00448261	-0.342494	0.012	0.036	1	0.675026	0.13152	0.032	0.026	1	0.166128	0.200806	0.024	0.006	1	0.46334	0.170596	0.036	0	1	0.478625	0.268252	0.025	0.011	1	0.416483	0.223159	0.021	0	1	0.828479	-0.139058	0.023	0.026	1	0.956944	-0.0170268	0.033	0.032	1	0.513541	-0.172778	0.02	0.029	1	0.705527	-0.115353	0.026
	Uba52	0.000390678	-0.341635	0.096	0.161	1	0.402263	-0.218723	0.337	0.342	1	0.315718	0.0693445	0.267	0.213	1	0.389513	0.53949	0.214	0.118	1	0.0658108	-0.468115	0.074	0.157	1	0.946712	-0.151159	0.234	0.212	1	0.466285	0.112109	0.415	0.37	1	0.0576146	-0.578497	0.156	0.254	1	0.96535	-0.0759233	0.351	0.312	1	0.697979	-0.235798	0.451
	Xist	0.00147564	-0.341466	0.077	0.13	1	0.0017186	0.523777	0.224	0.119	1	0.95564	-0.104749	0.146	0.14	1	0.0714349	-0.436359	0	0.118	1	0.277098	0.00597801	0.05	0.09	1	0.474959	0.144985	0.149	0.091	1	0.901992	-0.0977936	0.185	0.185	1	0.536179	-0.0988324	0.111	0.143	1	0.925945	-0.0533164	0.183	0.181	1	0.010739	0.162811	0.164
	Abcd2	0.000734008	-0.341314	0.092	0.152	1	0.446021	0.0513036	0.003	0	1	0.452307	-0.372814	0.024	0.037	1	0.46334	0.108841	0.036	0	1	NA	NA	NA	NA	NA	NA	NA	NA	NA	NA	0.241916	-0.10651	0	0.011	1	0.81064	0.1236	0.011	0.008	1	0.583734	0.0189648	0.002	0	1	NA	NA	NA
	Taf1d	0.0284472	-0.341111	0.019	0.04	1	0.391976	-0.0617945	0.065	0.047	1	0.44669	0.269538	0.053	0.037	1	NA	NA	NA	NA	NA	0.759811	-0.135803	0.017	0.022	1	0.240226	1.12835	0.043	0	1	0.0047944	0.338066	0.092	0.021	1	0.236057	0.258562	0.078	0.04	1	0.62712	-0.225785	0.049	0.058	1	0.0278711	0.25475	0.121
	Fyttd1	0.00965694	-0.340722	0.031	0.06	1	0.345406	-0.115429	0.066	0.047	1	0.475022	-0.00334012	0.053	0.037	1	NA	NA	NA	NA	NA	0.258005	-0.377023	0.041	0.079	1	0.484744	0.446189	0.064	0.03	1	0.396644	-0.457847	0.038	0.058	1	0.234999	0.262538	0.089	0.048	1	0.0309379	-0.336787	0.035	0.08	1	0.395752	-0.100698	0.035
	Arl6ip1	6.06131e-06	-0.340288	0.25	0.363	0.133161	0.875856	-0.273531	0.221	0.197	1	0.0512903	0.19691	0.3	0.201	1	0.328309	-0.959846	0.214	0.353	1	0.507825	-0.102897	0.19	0.236	1	0.125954	0.512967	0.277	0.121	1	0.761751	-0.120491	0.3	0.312	1	0.7797	-0.17945	0.278	0.278	1	0.947805	-0.125756	0.311	0.297	1	0.870779	-0.441699	0.274
	2410015M20Rik	8.50868e-05	-0.338679	0.083	0.154	1	0.0581235	0.239204	0.104	0.057	1	0.908896	-0.0392108	0.089	0.091	1	0.718443	-0.219806	0.036	0.059	1	0.601173	-0.0545428	0.05	0.067	1	0.0350376	0.872372	0.128	0	1	0.307798	-0.140023	0.138	0.095	1	0.348134	0.632202	0.122	0.087	1	0.22324	0.177316	0.102	0.065	1	0.0742579	0.112744	0.143
	Utp11l	0.00717593	-0.338109	0.042	0.077	1	0.699761	0.0792773	0.054	0.047	1	0.145458	0.0569546	0.097	0.055	1	0.46334	0.0583869	0.036	0	1	0.513043	0.26408	0.066	0.045	1	0.517672	0.082106	0.064	0.03	1	0.962028	0.132891	0.054	0.053	1	0.741798	-0.0762282	0.067	0.056	1	0.586711	-0.0369489	0.073	0.058	1	0.149896	0.165411	0.048
	Phgdh	0.00733127	-0.337425	0.038	0.072	1	0.214293	0.0229816	0.047	0.026	1	NA	NA	NA	NA	NA	NA	NA	NA	NA	NA	NA	NA	NA	NA	NA	NA	NA	NA	NA	NA	0.230382	0.172723	0.008	0	1	NA	NA	NA	NA	NA	0.218011	0.189102	0.024	0.007	1	0.544091	-0.0764151	0.022
	Twf1	0.000316839	-0.336951	0.029	0.074	1	0.773478	-0.22491	0.023	0.026	1	0.337238	-0.35691	0.057	0.079	1	NA	NA	NA	NA	NA	0.791708	0.0631834	0.058	0.067	1	0.75633	-0.567167	0.085	0.061	1	0.90313	0.211479	0.023	0.021	1	0.781172	-0.0216568	0.011	0.016	1	0.753098	-0.136248	0.024	0.029	1	0.970146	-0.259384	0.028
	Gm11273	4.09076e-05	-0.336841	0.107	0.19	0.898699	0.477473	-0.328785	0.091	0.104	1	0.814279	-0.144756	0.15	0.152	1	0.72443	-0.216665	0.143	0.176	1	0.502806	-0.0504553	0.083	0.112	1	0.166023	0.258934	0.34	0.182	1	0.704532	-0.0726588	0.223	0.19	1	0.744196	-0.0330558	0.144	0.159	1	0.710142	-0.221431	0.108	0.116	1	0.483406	-0.0774596	0.127
	Ccl17	0.0121739	-0.336753	0.013	0.036	1	0.496296	0.0469635	0.011	0.005	1	0.677122	-0.114942	0.008	0.012	1	0.024671	-1.92256	0	0.176	1	NA	NA	NA	NA	NA	0.00114156	-1.25758	0.213	0.545	1	1.85501e-05	-1.16293	0.154	0.37	0.407528	0.0971094	-0.490038	0.389	0.508	1	0.934488	-0.0740955	0.007	0.007	1	0.573108	0.0363159	0.002
	Rpl23a-ps3	4.1777e-06	-0.336498	0.163	0.273	0.09178	0.611277	-0.0183149	0.474	0.415	1	0.312264	-0.192522	0.304	0.329	1	0.92581	0.0285861	0.25	0.235	1	0.684751	0.0136066	0.132	0.157	1	0.0897806	0.358814	0.511	0.273	1	0.916687	-0.0200531	0.454	0.455	1	0.816216	0.0133886	0.422	0.421	1	0.665628	-0.185243	0.424	0.341	1	0.000357905	0.308117	0.667
	Gm10123	0.00030168	-0.335097	0.131	0.204	1	0.334372	-0.288997	0.207	0.228	1	0.900734	-0.220366	0.267	0.25	1	0.651766	0.329687	0.357	0.353	1	0.640196	-0.301668	0.14	0.157	1	0.80387	0.0511979	0.426	0.364	1	0.465118	0.0542727	0.308	0.259	1	0.161289	-0.338449	0.233	0.325	1	0.973582	-0.0374186	0.234	0.225	1	0.152188	0.0145271	0.276
	Vim	2.43167e-11	-0.334905	0.582	0.752	5.34213e-07	1	0	0.282	0.233	1	0.761574	0.0143951	0.47	0.439	1	1	0	0.357	0.412	1	1	0	0.43	0.438	1	0.338707	0.402807	0.553	0.485	1	0.0175104	-0.173464	0.569	0.688	1	0.698634	0.148658	0.578	0.611	1	1	0	0.364	0.319	1	1	0	0.367
	Rps19bp1	0.00299296	-0.333999	0.027	0.061	1	0.72072	0.0356333	0.042	0.036	1	0.960898	-0.157545	0.045	0.043	1	0.46334	0.0583869	0.036	0	1	0.185906	0.638186	0.091	0.045	1	0.416483	0.157887	0.021	0	1	0.85102	-0.217434	0.054	0.048	1	0.0570086	-0.26144	0	0.04	1	0.471056	-0.229993	0.031	0.043	1	0.132156	0.181397	0.028
	Naca	1.4264e-05	-0.333169	0.236	0.345	0.313365	0.286188	0.0028163	0.314	0.254	1	0.750035	-0.173004	0.231	0.232	1	0.530486	0.282207	0.25	0.176	1	0.267042	-0.283202	0.124	0.18	1	0.642722	-0.2338	0.298	0.333	1	0.327015	0.167314	0.385	0.323	1	0.758935	-0.0211937	0.3	0.333	1	0.491562	-0.15731	0.289	0.304	1	0.193924	-0.0592983	0.384
	Ssna1	0.00141754	-0.333148	0.033	0.073	1	0.581604	0.067213	0.051	0.041	1	0.363151	-0.0720764	0.073	0.049	1	0.175952	0.492271	0.107	0	1	0.0983554	-0.36007	0.041	0.101	1	0.497789	0.204831	0.106	0.061	1	0.810346	-0.0657354	0.062	0.069	1	0.00987908	-0.599829	0	0.071	1	0.755696	-0.282518	0.06	0.065	1	0.151662	0.0506678	0.048
	Angptl4	0.0119341	-0.332882	0.038	0.069	1	0.446021	0.0906305	0.003	0	1	0.221608	-0.0383665	0	0.006	1	NA	NA	NA	NA	NA	0.247533	-0.0600976	0	0.011	1	NA	NA	NA	NA	NA	0.241916	-0.098489	0	0.011	1	NA	NA	NA	NA	NA	0.934488	-0.105802	0.007	0.007	1	0.326112	0.111577	0.006
	Arid5b	0.00789626	-0.331006	0.008	0.028	1	0.853763	-0.350689	0.035	0.031	1	0.00090488	0.582557	0.065	0	1	0.0714349	-0.780538	0	0.118	1	0.87645	0.188187	0.083	0.079	1	NA	NA	NA	NA	NA	0.15063	-0.158542	0	0.016	1	0.906068	-0.235929	0.044	0.04	1	0.0637499	-0.448302	0.046	0.087	1	0.810838	-0.176989	0.03
	Nupr1	0.0006361	-0.330926	0.071	0.128	1	0.71843	0.0411602	0.02	0.016	1	0.787967	-0.230895	0.117	0.122	1	0.892349	0.586507	0.071	0.059	1	0.0738795	-0.222784	0.025	0.079	1	0.800305	-0.294921	0.021	0.03	1	0.251039	-0.257999	0.015	0.037	1	0.143442	-0.543231	0.056	0.111	1	0.121191	-0.331162	0.02	0.043	1	0.489016	-0.400015	0.024
	Bpifa1	0.00143132	-0.330456	0.031	0.07	1	0.00103282	-0.631565	0.018	0.062	1	0.000782317	-0.828432	0.008	0.067	1	0.768003	0.243231	0.036	0.059	1	0.00387696	-0.975558	0.008	0.09	1	0.0928939	-0.703284	0	0.061	1	0.0438583	-0.539121	0.023	0.074	1	0.0625065	-0.36502	0.033	0.103	1	0.154004	-0.31081	0.026	0.051	1	0.531523	-0.359604	0.037
	Myl12a	1.5779e-06	-0.329351	0.265	0.392	0.0346649	0.0052608	0.312524	0.218	0.119	1	0.201792	0.211852	0.296	0.238	1	0.933185	0.0550467	0.643	0.647	1	0.596834	0.00586018	0.471	0.461	1	0.179905	0.32501	0.468	0.303	1	0.587765	-0.0089609	0.377	0.323	1	0.805554	0.14112	0.289	0.294	1	0.282956	0.214273	0.28	0.232	1	0.00107869	0.178227	0.272
	Notch2	0.00116631	-0.328723	0.036	0.079	1	0.424727	-0.431557	0.069	0.083	1	0.411166	0.0986477	0.069	0.049	1	0.175952	0.962263	0.107	0	1	0.0849317	0.447174	0.033	0	1	0.357339	-0.556682	0.021	0.061	1	0.000660557	0.674189	0.238	0.095	1	0.1884	0.539291	0.111	0.063	1	0.988377	-0.0366687	0.022	0.022	1	0.0474979	0.348655	0.026
	Rpl9-ps6	2.09011e-06	-0.32792	0.186	0.303	0.0459175	0.0592149	-0.309707	0.447	0.461	1	0.736505	-0.114926	0.296	0.299	1	0.259751	-0.341197	0.25	0.412	1	0.20644	-0.190727	0.14	0.213	1	0.557098	0.162051	0.319	0.242	1	0.253204	-0.257361	0.485	0.481	1	0.374663	-0.186579	0.411	0.437	1	0.293511	-0.0142529	0.393	0.312	1	0.151901	-0.308577	0.562
	Gsta4	0.0022129	-0.32784	0.002	0.022	1	0.107029	-0.23108	0.005	0.016	1	0.221608	-0.167452	0	0.006	1	0.215886	-0.47092	0	0.059	1	0.909932	0.096036	0.025	0.022	1	0.766529	0.354925	0.043	0.03	1	0.699584	-0.161242	0.015	0.021	1	0.331699	-0.123783	0.011	0.032	1	0.460353	0.236598	0.015	0.007	1	0.256185	0.0649239	0.009
	Dstn	3.59682e-05	-0.327823	0.179	0.277	0.790186	0.0267042	-0.613124	0.026	0.057	1	0.918143	-0.111587	0.13	0.122	1	0.30503	-0.348472	0.286	0.471	1	0.364647	-0.157891	0.14	0.191	1	0.594363	-0.573038	0.149	0.182	1	0.599385	0.0931426	0.062	0.048	1	0.18365	-0.525162	0.067	0.119	1	0.857039	0.0681338	0.04	0.036	1	0.0898932	0.258473	0.032
	Ddt	0.0264014	-0.327652	0.015	0.035	1	0.0488623	0.366508	0.039	0.01	1	0.634758	-0.0961755	0.04	0.03	1	NA	NA	NA	NA	NA	0.423379	-0.324093	0.017	0.034	1	0.800305	-0.232128	0.021	0.03	1	0.460091	-0.236206	0.023	0.037	1	0.430415	-0.250914	0.033	0.056	1	0.924564	-0.164696	0.031	0.029	1	0.813349	-0.0922464	0.017
	Gm9493	7.95513e-06	-0.327362	0.179	0.286	0.174766	0.8897	-0.0561341	0.542	0.508	1	0.882493	-0.14135	0.332	0.305	1	0.552674	0.584519	0.179	0.118	1	0.857321	-0.16066	0.116	0.124	1	0.291849	0.520035	0.426	0.364	1	0.427404	-0.139671	0.508	0.571	1	0.878181	0.0396838	0.456	0.452	1	0.103904	-0.241301	0.439	0.493	1	0.660387	-0.0176008	0.678
	Ctsh	8.63152e-06	-0.327069	0.159	0.262	0.189626	0.672631	-0.0611156	0.157	0.14	1	0.462288	-0.240665	0.449	0.445	1	0.110027	-0.394943	0.107	0.294	1	0.0190752	-0.643293	0.058	0.157	1	0.381599	0.0623307	0.383	0.242	1	0.848883	-0.0718661	0.177	0.18	1	0.0937467	-0.307687	0.289	0.405	1	0.281345	0.0960704	0.042	0.022	1	0.210805	-0.46136	0.032
	Gm9790	0.0236191	-0.326666	0.031	0.056	1	0.900822	-0.0562653	0.033	0.031	1	0.0971769	0.212433	0.04	0.012	1	0.46334	0.0583869	0.036	0	1	0.853605	0.0872437	0.05	0.056	1	0.351473	-0.40101	0.085	0.03	1	0.18204	0.327946	0.092	0.053	1	0.92992	0.00510567	0.044	0.048	1	0.112345	0.268661	0.044	0.014	1	0.0624208	0.161103	0.08
	Clec4a3	0.000215887	-0.326183	0.107	0.181	1	0.349509	-0.1335	0.005	0.01	1	0.148048	-0.0934384	0.231	0.152	1	NA	NA	NA	NA	NA	0.473487	0.0547563	0.041	0.022	1	0.242797	-0.389142	0	0.03	1	0.15063	-0.225646	0	0.016	1	0.305874	-0.244077	0.056	0.095	1	0.43634	0.0604397	0.004	0	1	0.22853	-0.276098	0.004
	Zyx	0.000172385	-0.325483	0.017	0.059	1	0.453461	0.133994	0.018	0.01	1	0.350565	-0.00615678	0.073	0.049	1	0.565644	0.360243	0.107	0.176	1	0.423379	-0.19897	0.017	0.034	1	0.497789	0.248535	0.106	0.061	1	0.915981	-0.205968	0.231	0.206	1	0.376105	0.312774	0.233	0.19	1	0.586711	-0.00113674	0.073	0.058	1	0.000636386	0.553313	0.114
	Ppib	0.000223402	-0.323679	0.083	0.148	1	0.0618514	0.291069	0.109	0.062	1	0.829555	-0.164628	0.154	0.14	1	0.553365	-0.660434	0.071	0.118	1	0.455737	0.264357	0.157	0.124	1	0.474097	-0.263367	0.128	0.182	1	0.320814	-0.207003	0.192	0.228	1	0.223898	-0.159833	0.189	0.278	1	0.185944	0.11518	0.159	0.109	1	0.114337	0.154174	0.134
	Pdlim1	0.00132567	-0.323632	0.09	0.146	1	0.933559	0.0989384	0.074	0.073	1	0.212693	0.294028	0.049	0.024	1	0.46334	0.814278	0.036	0	1	0.959732	-0.0635218	0.066	0.067	1	0.357339	-0.550027	0.021	0.061	1	0.00973298	-0.663039	0.023	0.095	1	0.538039	-0.0527308	0.078	0.056	1	0.440527	0.128751	0.053	0.036	1	0.057322	0.179528	0.091
	Cttnbp2nl	0.00172682	-0.323115	0.046	0.09	1	0.909631	-0.016225	0.005	0.005	1	0.192891	-0.0488118	0.117	0.073	1	0.215886	-0.823637	0	0.059	1	0.769983	0.199527	0.132	0.124	1	0.800305	-0.199639	0.021	0.03	1	0.420724	-0.259736	0.038	0.058	1	0.170324	0.335135	0.033	0.008	1	0.866029	-0.0505873	0.009	0.007	1	0.0177814	-0.501033	0.002
	Med19	0.0103312	-0.321975	0.012	0.033	1	0.152198	0.184703	0.036	0.016	1	0.608944	-0.0421929	0.04	0.03	1	0.279421	0.221144	0.071	0	1	0.390724	0.268683	0.074	0.045	1	0.37306	-0.295856	0.021	0.061	1	0.962028	0.0651611	0.054	0.053	1	0.210287	0.333411	0.044	0.016	1	0.00635836	-0.623512	0.02	0.065	1	0.292635	-0.076937	0.039
	Ddx41	0.00749486	-0.321795	0.025	0.054	1	0.898508	-0.128669	0.06	0.062	1	0.488804	0.187122	0.036	0.024	1	0.46334	0.51136	0.036	0	1	0.752431	-0.228475	0.017	0.022	1	0.800305	-0.433553	0.021	0.03	1	0.841263	-0.163314	0.031	0.026	1	0.233516	-0.0745877	0	0.016	1	0.269813	-0.137638	0.02	0.036	1	0.640114	-0.171912	0.043
	Rps28	1.24408e-06	-0.321213	0.413	0.54	0.0273312	5.87805e-16	-0.889396	0.529	0.694	1.29135e-11	1	0	0.441	0.579	1	1	0	0.393	0.353	1	1	0	0.066	0.18	1	1	0	0.447	0.576	1	0.0290482	-0.330834	0.646	0.693	1	0.0270874	-0.419549	0.478	0.603	1	4.31644e-06	-0.695815	0.437	0.558	0.0948279	0.000207259	-0.428155	0.724
	Rpl26	4.64359e-08	-0.3212	0.411	0.556	0.00102015	0.0203054	-0.258656	0.571	0.591	1	0.625833	-0.143834	0.567	0.543	1	0.819365	0.460495	0.357	0.412	1	0.469236	-0.145771	0.182	0.225	1	0.396138	-0.277553	0.574	0.636	1	0.386095	-0.0842846	0.677	0.683	1	0.280278	-0.250959	0.622	0.683	1	0.301868	-0.122764	0.547	0.536	1	0.02912	-0.252144	0.702
	Sparc	0.00170632	-0.320953	0.008	0.034	1	0.797305	-0.183325	0.018	0.021	1	0.311775	-0.184819	0.02	0.037	1	0.0714349	-1.10199	0	0.118	1	0.0100962	-0.838724	0.058	0.169	1	0.240226	0.18834	0.043	0	1	0.695573	0.0197574	0.046	0.037	1	0.973374	0.157436	0.056	0.056	1	0.609308	-0.23137	0.015	0.022	1	0.523004	-0.223279	0.013
	Pagr1a	0.000719158	-0.320272	0.008	0.037	1	0.808459	-0.270228	0.033	0.036	1	0.617616	-0.271438	0.028	0.037	1	NA	NA	NA	NA	NA	0.664308	-0.033419	0.033	0.022	1	0.0928939	-0.595014	0	0.061	1	0.758998	0.024683	0.038	0.032	1	0.60318	-0.124593	0.033	0.048	1	0.302205	0.0759713	0.051	0.029	1	0.769879	-0.257625	0.032
	Slc39a10	0.00286239	-0.319185	0.017	0.047	1	0.569826	-0.085558	0.011	0.016	1	0.80711	-0.0670405	0.028	0.024	1	NA	NA	NA	NA	NA	0.363972	-0.652546	0.05	0.079	1	0.962843	0.120512	0.064	0.061	1	0.848413	-0.219981	0.038	0.042	1	0.349896	0.0146377	0.022	0.048	1	0.813606	-0.145066	0.018	0.014	1	0.787948	-0.149018	0.011
	Tia1	0.0128769	-0.318881	0.012	0.032	1	0.411603	-0.301498	0.039	0.052	1	0.649481	-0.0499858	0.028	0.037	1	0.215886	-0.414289	0	0.059	1	0.658536	-0.0669572	0.033	0.022	1	NA	NA	NA	NA	NA	0.841365	0.21783	0.046	0.042	1	0.394209	0.39222	0.033	0.016	1	0.785432	0.00263868	0.042	0.036	1	0.552254	-0.160603	0.054
	Psma1	9.35134e-05	-0.318863	0.077	0.147	1	0.196746	0.118016	0.094	0.062	1	0.182747	-0.361192	0.113	0.152	1	0.524364	-0.377338	0.179	0.235	1	0.966846	0.168228	0.091	0.09	1	0.612808	-0.787543	0.128	0.152	1	0.560872	0.239437	0.185	0.159	1	0.691844	-0.061652	0.178	0.159	1	0.987517	-0.0887438	0.088	0.087	1	0.153007	-0.0176768	0.104
	Abcd3	0.00214303	-0.318839	0.015	0.046	1	0.26289	-0.280773	0.018	0.031	1	0.0648077	-0.493131	0.004	0.024	1	0.46334	0.17573	0.036	0	1	0.258336	-0.0937121	0.033	0.067	1	0.242797	-0.200622	0	0.03	1	0.695699	-0.252436	0.015	0.021	1	0.0365685	-0.518431	0	0.048	1	0.749998	-0.138822	0.018	0.022	1	0.811415	-0.0570084	0.024
	Ctr9	0.00888033	-0.318836	0.012	0.034	1	0.857352	-0.232241	0.05	0.052	1	0.0200408	0.43289	0.069	0.018	1	0.215886	-0.351835	0	0.059	1	0.759811	-0.433374	0.017	0.022	1	0.145696	0.732059	0.064	0	1	0.209141	0.157976	0.069	0.037	1	0.703871	-0.153106	0.033	0.024	1	0.0807623	0.340306	0.06	0.022	1	0.634569	-0.088242	0.043
	H2-DMa	1.91862e-06	-0.318791	0.152	0.265	0.0421502	0.209823	0.00608434	0.242	0.187	1	9.07256e-05	0.446017	0.502	0.28	1	0.215886	-0.426796	0	0.059	1	0.702302	-0.0960125	0.025	0.034	1	0.751009	-0.52437	0.17	0.182	1	0.043801	-0.19459	0.577	0.667	1	0.693424	-0.0641376	0.533	0.571	1	0.298311	0.187572	0.031	0.014	1	0.825993	-0.112047	0.03
	Atpif1	3.88552e-05	-0.318422	0.246	0.348	0.853611	0.540566	-0.0753737	0.124	0.104	1	0.593092	0.0422459	0.324	0.28	1	0.846823	0.513189	0.179	0.176	1	0.372287	0.482234	0.099	0.067	1	0.972828	-0.335351	0.383	0.333	1	0.778738	-0.104451	0.469	0.45	1	0.886891	-0.134064	0.367	0.381	1	0.640978	-0.160177	0.097	0.109	1	0.746956	-0.103435	0.069
	Vdr	0.00949443	-0.31823	0.013	0.036	1	0.0644228	-0.153183	0	0.005	1	NA	NA	NA	NA	NA	NA	NA	NA	NA	NA	0.396439	0.180811	0.008	0	1	NA	NA	NA	NA	NA	0.410522	-0.0988938	0	0.005	1	0.403288	-0.0840619	0	0.008	1	NA	NA	NA	NA	NA	NA	NA	NA
	Eva1b	0.000576551	-0.318038	0.008	0.038	1	0.0671647	-0.230197	0.002	0.01	1	0.18364	-0.362297	0.016	0.037	1	NA	NA	NA	NA	NA	0.543861	-0.0763351	0.066	0.09	1	0.416483	0.131251	0.021	0	1	0.519455	-0.183725	0.008	0.016	1	0.968418	-0.135526	0.033	0.032	1	0.114721	0.15543	0.044	0.014	1	0.521343	-0.271637	0.013
	Emp2	0.000843931	-0.31802	0.013	0.046	1	0.339032	0.0695429	0.021	0.01	1	0.620093	0.260715	0.032	0.024	1	0.46334	0.665171	0.036	0	1	0.00361596	0.288253	0.81	0.798	1	0.240226	0.427913	0.043	0	1	0.0272567	-0.273871	0.015	0.069	1	0.807419	-0.00419766	0.056	0.063	1	0.609308	-0.211402	0.015	0.022	1	0.377403	-0.249894	0.011
	Fkbp1a	0.000690753	-0.317935	0.056	0.107	1	0.396808	-0.107782	0.089	0.067	1	0.171087	0.345406	0.13	0.085	1	0.46334	0.0583869	0.036	0	1	0.421173	-0.0901088	0.421	0.494	1	0.768875	-0.155661	0.128	0.152	1	0.493223	-0.0980303	0.208	0.164	1	0.434516	-0.244957	0.1	0.135	1	0.00992608	0.406254	0.143	0.058	1	0.175434	0.128689	0.082
	Mrpl40	0.00302343	-0.317907	0.025	0.058	1	0.950524	-0.208501	0.027	0.026	1	0.425233	-0.170362	0.028	0.043	1	0.618562	0.515357	0.107	0.059	1	0.0287217	-0.80505	0.017	0.079	1	0.416483	0.349253	0.021	0	1	0.770261	-0.350978	0.069	0.074	1	0.876325	-0.00615889	0.078	0.071	1	0.131023	0.264646	0.042	0.014	1	0.914417	-0.262853	0.043
	Pibf1	0.00411451	-0.317344	0.004	0.024	1	0.115446	0.291407	0.023	0.005	1	0.330373	-0.243237	0.016	0.03	1	0.215886	-0.220203	0	0.059	1	0.826988	-0.158802	0.008	0.011	1	NA	NA	NA	NA	NA	0.382769	0.1008	0.023	0.011	1	0.233516	-0.294568	0	0.016	1	0.475175	-0.196155	0.013	0.022	1	0.573108	0.0792142	0.002
	Lyz2	6.78282e-33	-0.317145	0.942	0.996	1.49012e-28	1	0	0.453	0.57	1	1	0	0.955	0.97	1	1	0	1	1	1	1	0	0.471	0.854	1	1	0	0.574	0.758	1	1	0	0.723	0.847	1	1	0	0.633	0.849	1	1	0	0.479	0.587	1	1	0	0.464
	Trpm7	0.000907527	-0.317016	0.017	0.052	1	0.150571	0.236951	0.057	0.031	1	0.280611	0.200533	0.061	0.037	1	0.585542	0.302821	0.107	0.059	1	0.425364	0.190716	0.058	0.034	1	0.800305	-0.195257	0.021	0.03	1	0.210805	0.209521	0.062	0.032	1	0.459325	-0.0883537	0.033	0.056	1	0.222302	-0.281314	0.046	0.072	1	0.0613095	0.316948	0.069
	Pdia3	7.41994e-05	-0.317003	0.246	0.345	1	0.000710369	0.486884	0.195	0.088	1	0.418474	-0.299057	0.304	0.311	1	0.788656	0.187388	0.179	0.235	1	0.201758	-0.112946	0.182	0.27	1	0.312985	0.253192	0.298	0.182	1	0.25022	0.161954	0.477	0.413	1	0.885634	0.0276972	0.344	0.373	1	0.811165	-0.0508454	0.212	0.217	1	0.113276	-0.0182819	0.21
	Gpbp1	0.00421339	-0.316982	0.042	0.08	1	0.887035	-0.160484	0.101	0.104	1	0.495949	-0.0436095	0.101	0.079	1	0.768003	-0.0879118	0.036	0.059	1	0.937363	0.164535	0.041	0.045	1	0.263991	0.137016	0.191	0.091	1	0.59568	-0.0525517	0.085	0.101	1	0.652571	0.0317251	0.056	0.071	1	0.328997	0.118502	0.104	0.072	1	0.588082	-0.221251	0.084
	Slpi	8.31582e-07	-0.315667	0.273	0.407	0.018269	0.0291362	0.420079	0.035	0.005	1	0.0684359	0.26166	0.045	0.012	1	0.37637	-0.758401	0.179	0.294	1	0.91655	0.0664124	0.041	0.045	1	0.416483	0.356949	0.021	0	1	0.212713	0.159855	0.054	0.026	1	0.146328	-0.846813	0.022	0.063	1	0.426622	-0.344985	0.024	0.036	1	0.00260619	0.776638	0.058
	G0s2	0.000393748	-0.315444	0.004	0.032	1	0.446021	0.0646355	0.003	0	1	0.547904	-0.0259968	0.012	0.006	1	0.370454	-0.491799	0.143	0.235	1	0.396439	0.0645219	0.008	0	1	NA	NA	NA	NA	NA	0.702919	0.0646307	0.015	0.011	1	NA	NA	NA	NA	NA	0.697557	0.078254	0.011	0.007	1	0.66438	-0.00058796	0.011
	Me2	0.000998544	-0.314964	0.044	0.09	1	0.74197	-0.161945	0.047	0.052	1	0.00922333	0.419386	0.04	0	1	0.796773	0.692997	0.143	0.118	1	0.708217	-0.0724246	0.025	0.034	1	0.145696	0.5163	0.064	0	1	0.490963	0.156694	0.131	0.106	1	1	0.0390879	0.111	0.111	1	0.516386	-0.0530917	0.051	0.036	1	0.206073	0.020419	0.08
	Orc5	1.15732e-05	-0.314844	0.098	0.186	0.254251	0.611409	-0.233844	0.267	0.269	1	0.512641	-0.00938242	0.223	0.189	1	0.96578	0.389229	0.107	0.118	1	0.517663	-0.267197	0.066	0.09	1	0.190707	0.233752	0.213	0.091	1	0.331159	-0.0054593	0.254	0.19	1	0.987126	-0.103515	0.189	0.19	1	0.500165	-0.192372	0.26	0.268	1	0.0490283	-0.443167	0.38
	Myo9a	0.00633814	-0.31415	0.017	0.044	1	0.923771	-0.0713359	0.017	0.016	1	0.0236116	0.313097	0.057	0.012	1	0.46334	0.227799	0.036	0	1	0.144179	0.563241	0.066	0.022	1	0.800305	-0.193684	0.021	0.03	1	0.381654	0.0102469	0.162	0.122	1	0.387443	0.401671	0.056	0.032	1	0.962354	-0.285053	0.029	0.029	1	0.289117	0.189865	0.019
	Rpl7	2.37851e-05	-0.31406	0.207	0.311	0.522535	0.425013	-0.0499546	0.446	0.383	1	0.124208	0.0626185	0.356	0.256	1	0.557529	0.443786	0.286	0.235	1	0.96516	-0.0811188	0.116	0.112	1	0.719063	-0.087374	0.404	0.333	1	0.381691	-0.137447	0.423	0.45	1	0.725065	0.0864152	0.422	0.421	1	0.532513	-0.162742	0.347	0.348	1	0.169138	-0.0479895	0.503
	Ear10	0.000195273	-0.3137	0.004	0.035	1	NA	NA	NA	NA	NA	0.221608	-0.197662	0	0.006	1	NA	NA	NA	NA	NA	NA	NA	NA	NA	NA	NA	NA	NA	NA	NA	NA	NA	NA	NA	NA	0.781172	0.0424674	0.011	0.016	1	NA	NA	NA	NA	NA	NA	NA	NA
	Tmem258	4.41375e-05	-0.31361	0.15	0.242	0.969656	0.623401	-0.34223	0.118	0.124	1	0.164335	0.114232	0.194	0.134	1	0.135263	-0.464083	0.036	0.176	1	0.117295	-0.205257	0.083	0.157	1	0.867083	-0.0157492	0.17	0.152	1	0.84618	-0.0591644	0.215	0.196	1	0.199079	-0.289487	0.156	0.23	1	0.878606	-0.234591	0.166	0.159	1	0.579522	-0.278671	0.127
	Rps23	0.00278594	-0.312342	0.121	0.178	1	0.184802	0.0993534	0.307	0.244	1	0.571489	-0.072095	0.263	0.274	1	0.639	-0.0181217	0.179	0.235	1	0.346134	-0.279796	0.074	0.112	1	0.563506	0.359512	0.298	0.242	1	0.444165	0.0417138	0.438	0.365	1	0.272876	0.167516	0.322	0.246	1	0.0263671	0.195223	0.269	0.159	1	3.61453e-05	0.414488	0.445
	Cox5b	2.96077e-05	-0.311567	0.165	0.265	0.650452	0.625889	-0.373595	0.14	0.145	1	0.647349	0.0103425	0.211	0.183	1	0.884906	0.0214304	0.214	0.235	1	0.738869	-0.0978136	0.132	0.146	1	0.124925	0.416289	0.383	0.212	1	0.503529	-0.16977	0.254	0.27	1	0.979421	-0.00740229	0.222	0.222	1	0.6175	-0.138619	0.139	0.152	1	0.228528	0.0218433	0.171
	Mesdc2	0.00125952	-0.311541	0.033	0.074	1	0.434224	0.0644235	0.032	0.021	1	0.0996081	0.22067	0.077	0.037	1	0.215886	-0.262929	0	0.059	1	0.82581	0.251027	0.058	0.067	1	0.766529	0.228876	0.043	0.03	1	0.124008	0.279859	0.062	0.026	1	0.404811	-0.215092	0.044	0.071	1	0.390849	0.152974	0.046	0.029	1	0.298157	-0.0250171	0.048
	Gm3150	0.000213052	-0.311042	0.123	0.199	1	0.994846	-0.0501123	0.068	0.067	1	0.0906397	0.0940919	0.178	0.11	1	0.53879	0.0232587	0.143	0.235	1	0.797306	0.19627	0.132	0.124	1	0.816328	-0.529403	0.234	0.182	1	0.486104	0.173342	0.108	0.085	1	0.863495	0.222086	0.122	0.119	1	0.662343	-0.0971991	0.091	0.101	1	0.643353	-0.187573	0.091
	Tsc22d3	2.93254e-07	-0.310893	0.146	0.268	0.00644249	0.0533659	0.215055	0.287	0.207	1	0.11405	-0.400058	0.287	0.341	1	0.853787	0.17828	0.214	0.176	1	0.42829	-0.28048	0.207	0.247	1	0.155612	0.525338	0.255	0.121	1	0.428973	0.188702	0.238	0.196	1	0.679791	-0.0110722	0.133	0.159	1	0.288864	0.0315706	0.192	0.145	1	0.327567	-0.0711145	0.322
	Eif2s1	0.0167694	-0.310499	0.048	0.079	1	0.0206123	0.228448	0.065	0.021	1	0.0223337	0.176156	0.069	0.018	1	0.175952	0.611844	0.107	0	1	0.0361524	-0.914159	0.025	0.09	1	0.766015	0.328361	0.043	0.061	1	0.822066	-0.26399	0.115	0.101	1	0.0523185	-0.659215	0.033	0.103	1	0.703603	0.0440833	0.044	0.036	1	0.0147462	0.291421	0.089
	Cd2	1.38573e-05	-0.310117	0.138	0.237	0.304431	0.193035	0.246037	0.192	0.15	1	0.541179	0.0966465	0.02	0.012	1	NA	NA	NA	NA	NA	0.395487	-0.107907	0.008	0.022	1	0.240226	0.390956	0.043	0	1	0.500144	-0.234572	0.015	0.026	1	0.549831	0.152796	0.067	0.048	1	9.9164e-06	0.900127	0.28	0.094	0.217853	0.0357649	0.0337343	0.279
	Lst1	0.0274379	-0.308823	0.017	0.037	1	0.0717857	0.25671	0.017	0	1	0.00939289	0.460489	0.287	0.177	1	1	-0.132919	0.25	0.235	1	0.226683	0.340826	0.017	0	1	0.305406	0.660502	0.085	0.03	1	0.0365007	0.170026	0.023	0	1	0.405731	0.203718	0.044	0.024	1	0.216248	0.209105	0.011	0	1	0.13185	0.160838	0.015
	Plscr1	0.00223575	-0.308482	0.04	0.081	1	0.00838737	0.34127	0.056	0.01	1	0.883269	-0.156691	0.028	0.03	1	0.293216	-0.302009	0.071	0.176	1	0.733265	0.104837	0.091	0.079	1	0.0561258	0.973701	0.106	0	1	0.212228	0.0956651	0.038	0.016	1	0.781172	0.0886067	0.011	0.016	1	0.591341	-0.0314968	0.031	0.022	1	0.573108	0.0413978	0.002
	Ltc4s	8.53217e-08	-0.308157	0.228	0.376	0.00187443	0.0676492	-0.131453	0.002	0.01	1	0.21047	-0.369552	0.069	0.104	1	NA	NA	NA	NA	NA	0.389299	-0.323101	0.008	0.022	1	0.0928939	-0.556379	0	0.061	1	0.707376	-0.0788707	0.015	0.021	1	0.331699	-0.0699473	0.011	0.032	1	0.944058	0.0679046	0.007	0.007	1	0.530259	0.270516	0.013
	Prpf19	0.00313196	-0.308041	0.012	0.038	1	0.130502	0.204227	0.038	0.016	1	0.745068	-0.0862783	0.036	0.043	1	0.46334	0.0583869	0.036	0	1	0.720099	0.0326095	0.025	0.034	1	0.812242	-0.272	0.043	0.03	1	0.526595	-0.251502	0.038	0.053	1	0.385711	0.458702	0.044	0.024	1	0.20224	-0.355529	0.029	0.051	1	0.840414	-0.267305	0.045
	Tmem87a	0.000791576	-0.307412	0.004	0.03	1	0.218717	0.0314417	0.047	0.026	1	0.359942	0.168868	0.016	0.006	1	0.46334	0.227799	0.036	0	1	0.564419	0.284142	0.05	0.034	1	0.145696	0.633777	0.064	0	1	0.121704	0.229598	0.054	0.021	1	0.240465	0.0527326	0.011	0	1	0.947621	-0.0624921	0.035	0.036	1	0.401697	-0.166424	0.035
	Fam69a	0.000303324	-0.307291	0.05	0.104	1	0.488604	-0.136443	0.05	0.062	1	0.214087	0.288517	0.065	0.037	1	0.46334	0.170596	0.036	0	1	0.221598	-0.167572	0.017	0.045	1	0.145696	0.304525	0.064	0	1	0.366636	-0.15382	0.054	0.079	1	0.343596	0.179743	0.089	0.056	1	0.992847	-0.0978484	0.022	0.022	1	0.66766	-0.179477	0.015
	Grb14	0.00368155	-0.306417	0.002	0.02	1	0.00882568	-0.268366	0	0.01	1	0.352955	-0.261538	0.008	0.018	1	0.46334	1.11888	0.036	0	1	0.395464	0.0384905	0.074	0.112	1	0.242797	-0.393752	0	0.03	1	0.241916	-0.0901347	0	0.011	1	0.81064	0.155003	0.011	0.008	1	0.583734	0.0563234	0.002	0	1	0.0875342	-0.245174	0.002
	Itgb1	5.53851e-05	-0.306217	0.171	0.263	1	0.0136926	-0.609347	0.107	0.166	1	0.133412	-0.39821	0.287	0.335	1	0.389513	0.773152	0.214	0.118	1	0.771421	-0.107225	0.264	0.281	1	0.291429	-0.280295	0.255	0.364	1	0.438522	-0.354019	0.215	0.233	1	0.560829	-0.16892	0.222	0.254	1	0.362252	0.216821	0.181	0.145	1	0.96812	-0.457761	0.149
	Serpinb1a	6.81927e-05	-0.306166	0.14	0.227	1	0.683209	-0.304736	0.119	0.124	1	0.359942	-0.0762728	0.008	0.018	1	0.516029	0.305072	0.571	0.529	1	0.0199222	-0.662631	0.008	0.067	1	0.63778	-0.182607	0.064	0.091	1	0.159441	0.357083	0.023	0.005	1	0.206082	-0.292326	0.011	0.04	1	0.294054	-0.13034	0.073	0.101	1	0.0579858	0.477997	0.024
	Ctss	1.2092e-15	-0.305773	0.752	0.88	2.65649e-11	1	0	0.332	0.306	1	8.4258e-05	0.359019	0.846	0.75	1	1	0	0.071	0.059	1	1	0	0.05	0.09	1	1	0	0.511	0.576	1	1	0	0.446	0.444	1	0.0352982	-0.313979	0.644	0.73	1	1	0	0.172	0.072	1	1	0	0.186
	Hip1	0.0106099	-0.305563	0.048	0.083	1	0.61372	0.215577	0.015	0.01	1	0.862053	-0.196282	0.065	0.067	1	0.768003	0.381078	0.036	0.059	1	0.640901	-0.102165	0.099	0.079	1	NA	NA	NA	NA	NA	0.184538	0.431802	0.077	0.042	1	0.226781	-0.374757	0.022	0.056	1	0.111562	0.273975	0.044	0.014	1	0.256185	0.151583	0.009
	2019-03-02	0.0284895	-0.305534	0.023	0.045	1	0.111298	-0.406192	0.021	0.041	1	0.495558	-0.163693	0.02	0.03	1	0.215886	-0.823637	0	0.059	1	0.420533	-0.20656	0.033	0.056	1	0.416483	0.0340165	0.021	0	1	0.0804043	-0.399128	0.015	0.053	1	0.663998	0.303554	0.033	0.024	1	0.406011	-0.22146	0.018	0.029	1	0.388062	-0.402665	0.022
	Tsc22d4	0.00122023	-0.304846	0.036	0.079	1	0.511822	-0.162184	0.168	0.14	1	0.400891	-0.109591	0.13	0.098	1	0.0513827	-0.705832	0.071	0.294	1	0.560001	0.361862	0.05	0.034	1	0.0900799	0.825391	0.085	0	1	0.541191	0.00978282	0.131	0.106	1	0.145136	0.222123	0.156	0.087	1	0.128313	0.0237628	0.241	0.159	1	0.000135982	0.593449	0.168
	Ppp1r12c	0.0132493	-0.304015	0.017	0.041	1	0.625299	0.0692644	0.021	0.016	1	0.123352	0.29622	0.089	0.049	1	0.0715654	1.75885	0.179	0	1	0.396439	0.195388	0.008	0	1	0.789294	-0.0664985	0.043	0.03	1	0.635142	-0.128627	0.062	0.048	1	0.672467	-0.154676	0.022	0.032	1	0.930475	0.0901792	0.015	0.014	1	0.338001	-0.0399114	0.037
	Sec13	0.00682939	-0.301998	0.031	0.063	1	0.0343281	0.358568	0.042	0.01	1	0.130174	0.174869	0.065	0.03	1	0.356327	0.826288	0.143	0.059	1	0.13027	-0.651421	0.041	0.09	1	0.828352	0.121622	0.021	0.03	1	0.69689	-0.161068	0.077	0.063	1	0.802798	-0.176409	0.033	0.04	1	0.482315	-0.142085	0.031	0.043	1	0.0472128	0.26666	0.063
	Eno1	0.000785107	-0.301822	0.05	0.099	1	0.375032	0.110374	0.112	0.088	1	0.359793	-0.0318734	0.17	0.128	1	0.941707	0.218319	0.286	0.294	1	0.300237	0.699869	0.05	0.022	1	0.327915	0.285818	0.085	0.03	1	0.336676	-0.215911	0.1	0.132	1	0.906944	0.0171847	0.178	0.183	1	0.077042	0.124907	0.19	0.116	1	0.000243738	0.42541	0.218
	Zfp180	0.010187	-0.301604	0.008	0.027	1	0.151129	0.184462	0.029	0.01	1	0.543686	0.0744217	0.02	0.012	1	0.46334	0.0583869	0.036	0	1	0.781649	0.113037	0.041	0.034	1	0.240226	0.420697	0.043	0	1	0.70768	0.0358519	0.015	0.011	1	0.956944	-0.00494098	0.033	0.032	1	0.576688	0.172636	0.022	0.014	1	0.645056	-0.101405	0.019
	Flii	0.032578	-0.301246	0.031	0.054	1	0.563393	-0.311611	0.053	0.062	1	0.0341327	0.423311	0.073	0.024	1	0.935283	-0.692336	0.071	0.059	1	0.0809435	-0.328321	0.033	0.09	1	0.579711	-0.0550514	0.085	0.121	1	0.314315	0.321311	0.054	0.032	1	0.47829	-0.0745522	0.022	0.04	1	0.824329	-0.00526438	0.049	0.043	1	0.0657941	0.290264	0.048
	Ppp1r21	0.0127368	-0.301236	0.012	0.032	1	0.496018	-0.191891	0.032	0.041	1	0.197929	-0.628724	0.073	0.104	1	0.46334	0.294963	0.036	0	1	0.19706	0.482971	0.041	0.011	1	0.416483	0.254849	0.021	0	1	0.549609	-0.366476	0.054	0.069	1	0.451997	-0.26144	0.033	0.056	1	0.300197	0.296566	0.031	0.014	1	0.0937576	-0.548823	0.013
	Magoh	0.00534523	-0.300619	0.033	0.066	1	0.227173	-0.424496	0.06	0.083	1	0.468562	0.034382	0.053	0.037	1	0.242497	0.925772	0.179	0.059	1	0.418357	-0.349985	0.017	0.034	1	0.37306	-0.578696	0.021	0.061	1	0.540791	-0.0610303	0.085	0.063	1	0.97781	0.0705194	0.056	0.056	1	0.361064	-0.123564	0.064	0.087	1	0.217491	-0.516577	0.05
	Gm13546	0.000470115	-0.29963	0.01	0.042	1	0.591166	0.0202618	0.002	0	1	NA	NA	NA	NA	NA	NA	NA	NA	NA	NA	NA	NA	NA	NA	NA	0.53456	-0.816171	0.064	0.03	1	0.789798	0.037156	0.008	0.005	1	NA	NA	NA	NA	NA	0.583734	0.00805358	0.002	0	1	NA	NA	NA
	Cyb5r3	0.000137836	-0.299446	0.194	0.287	1	0.0314618	0.332715	0.076	0.031	1	0.286994	-0.602954	0.121	0.152	1	0.175952	1.32402	0.107	0	1	0.671221	0.216815	0.165	0.146	1	0.806555	-0.0381766	0.149	0.121	1	0.637545	-0.395975	0.108	0.116	1	0.294839	-0.348266	0.056	0.095	1	0.421987	-0.327063	0.068	0.087	1	0.55601	-0.156104	0.054
	Sh3bgrl3	1.26477e-08	-0.298989	0.357	0.517	0.000277857	0.535757	0.0424366	0.468	0.415	1	0.420711	-0.187729	0.571	0.555	1	0.796909	-0.0125208	0.536	0.588	1	0.902238	-0.00910043	0.248	0.247	1	0.720833	-0.176754	0.553	0.576	1	0.0442484	-0.25316	0.715	0.767	1	0.245288	-0.222441	0.6	0.627	1	0.753347	-0.0685957	0.446	0.428	1	0.00039396	0.266988	0.391
	Timm8b	0.00197655	-0.298948	0.058	0.104	1	0.493348	0.019203	0.036	0.026	1	0.344747	-0.232023	0.057	0.079	1	0.279421	0.452216	0.071	0	1	0.539137	0.0702741	0.066	0.045	1	0.726829	-0.179272	0.043	0.061	1	0.277708	-0.233629	0.054	0.085	1	0.189377	-0.453649	0.067	0.119	1	0.873077	-0.0722664	0.04	0.036	1	0.294631	0.0923034	0.048
	Bbx	0.00306645	-0.297789	0.012	0.038	1	0.114764	0.181232	0.047	0.021	1	0.297069	0.0349669	0.045	0.024	1	0.46334	0.288954	0.036	0	1	0.418357	-0.360024	0.017	0.034	1	0.240226	0.494516	0.043	0	1	0.358932	0.0910675	0.038	0.021	1	0.315086	-0.372383	0.011	0.032	1	0.124884	0.277567	0.053	0.022	1	0.126274	0.302738	0.05
	Supt4a	0.00431586	-0.297785	0.038	0.075	1	0.130125	0.253802	0.104	0.067	1	0.340291	0.134279	0.073	0.049	1	0.235024	-0.698209	0.107	0.235	1	0.0498767	-0.432788	0.041	0.112	1	0.594133	-0.163822	0.191	0.242	1	0.567245	-0.0680199	0.138	0.111	1	0.546121	0.200613	0.111	0.087	1	0.49495	-0.22411	0.119	0.138	1	0.576638	-0.185576	0.14
	Exosc1	0.0276987	-0.29774	0.019	0.04	1	0.498026	0.0311156	0.036	0.026	1	0.541179	0.078965	0.02	0.012	1	NA	NA	NA	NA	NA	0.389299	-0.236435	0.008	0.022	1	0.517672	0.376492	0.064	0.03	1	0.054164	0.519329	0.054	0.016	1	0.0896201	-0.330432	0	0.032	1	0.537239	-0.319635	0.033	0.043	1	0.382089	0.146773	0.035
	Mtx2	0.0340769	-0.297412	0.017	0.036	1	0.164966	0.225569	0.02	0.005	1	0.994655	-0.00527876	0.012	0.012	1	NA	NA	NA	NA	NA	0.762751	-0.0773347	0.017	0.011	1	NA	NA	NA	NA	NA	0.334377	-0.416149	0.023	0.042	1	0.142862	-0.197337	0	0.024	1	0.0353464	-0.233284	0.007	0.029	1	0.430741	0.199335	0.015
	Nln	0.00360164	-0.296133	0.035	0.071	1	0.408062	0.110588	0.012	0.005	1	0.821234	-0.0154557	0.028	0.024	1	NA	NA	NA	NA	NA	0.759811	-0.00992821	0.017	0.022	1	NA	NA	NA	NA	NA	0.715199	0.01817	0.015	0.021	1	0.772822	-0.0573798	0.011	0.016	1	0.680542	-0.0697785	0.004	0.007	1	0.0177814	-0.411881	0.002
	Rps16	0.000257986	-0.295657	0.123	0.199	1	0.397507	-0.00976115	0.304	0.254	1	0.821356	-0.115878	0.223	0.22	1	0.687623	-0.0803122	0.179	0.235	1	0.677675	-0.0581117	0.083	0.101	1	0.321004	-0.527046	0.298	0.364	1	0.047418	0.275084	0.369	0.27	1	0.29221	-0.318459	0.267	0.317	1	0.965614	-0.0585132	0.285	0.268	1	0.00186471	0.258187	0.492
	Siva1	0.00682275	-0.29504	0.019	0.046	1	0.116756	0.175891	0.023	0.005	1	0.0177307	-0.576369	0.024	0.073	1	0.768003	0.196432	0.036	0.059	1	0.0391731	-0.551698	0.008	0.056	1	0.389203	0.0335475	0.021	0.061	1	0.934233	-0.0681248	0.046	0.048	1	0.346219	0.427024	0.067	0.04	1	0.687273	0.00563638	0.02	0.014	1	0.13185	0.25487	0.015
	Scp2	9.9823e-06	-0.294987	0.146	0.244	0.219301	0.340377	-0.129587	0.077	0.098	1	0.214574	-0.543279	0.158	0.189	1	0.0689238	-0.598783	0.25	0.529	1	0.589161	0.150643	0.132	0.169	1	0.188136	-0.704098	0.043	0.121	1	0.600267	-0.23009	0.138	0.153	1	0.22835	-0.137018	0.133	0.206	1	0.153367	0.334972	0.115	0.072	1	0.0321767	0.299495	0.145
	Atp5f1	8.73595e-05	-0.294912	0.167	0.253	1	0.0130935	0.325448	0.144	0.073	1	0.351482	0.0199361	0.194	0.152	1	0.509618	0.0922276	0.179	0.294	1	0.059535	-0.536897	0.074	0.157	1	0.85861	-0.0260463	0.106	0.121	1	0.5191	-0.0432114	0.208	0.238	1	0.182611	-0.384838	0.189	0.262	1	0.347782	0.165063	0.183	0.145	1	0.463978	0.0283558	0.181
	Pnrc2	0.00623936	-0.294666	0.023	0.052	1	0.110261	-0.386473	0.053	0.083	1	0.908881	-0.24712	0.053	0.049	1	0.303703	-0.668638	0.036	0.118	1	0.69034	-0.066735	0.074	0.09	1	0.726829	-0.372095	0.043	0.061	1	0.81164	-0.0768137	0.077	0.069	1	0.416683	-0.0202865	0.056	0.087	1	0.256521	-0.210171	0.06	0.087	1	0.0545082	0.290732	0.071
	Use1	0.00167228	-0.294414	0.042	0.085	1	0.0181745	0.331256	0.131	0.067	1	0.186379	0.0868361	0.146	0.098	1	0.303703	-0.377022	0.036	0.118	1	0.808714	-0.00160859	0.058	0.067	1	0.151086	0.214042	0.128	0.03	1	0.110623	0.293974	0.154	0.095	1	0.090376	0.269351	0.144	0.071	1	0.140929	0.210205	0.11	0.065	1	0.00660996	0.270294	0.153
	Med8	0.00255287	-0.294113	0.019	0.051	1	0.378105	0.138555	0.033	0.021	1	0.834641	0.168081	0.04	0.037	1	0.935283	-0.150411	0.071	0.059	1	0.911356	0.123765	0.041	0.045	1	0.351473	0.083722	0.085	0.03	1	0.742137	0.143348	0.062	0.053	1	0.0676371	0.564782	0.089	0.032	1	0.0963545	0.284284	0.057	0.022	1	0.10851	0.12859	0.052
	Slk	0.000690299	-0.293991	0.086	0.148	1	0.413888	-0.181103	0.063	0.047	1	0.288439	0.100069	0.113	0.079	1	0.242497	0.721695	0.179	0.059	1	0.674945	0.0694445	0.107	0.09	1	0.0135619	1.0427	0.17	0	1	0.0594526	0.375176	0.246	0.164	1	0.489887	-0.159721	0.111	0.143	1	0.91488	-0.181975	0.117	0.109	1	0.00256864	0.855821	0.084
	Atp5c1	8.04551e-05	-0.293193	0.152	0.241	1	0.124102	0.0113217	0.183	0.13	1	0.00332454	0.492401	0.275	0.146	1	0.0118755	-1.67055	0.036	0.294	1	0.456339	-0.0317731	0.116	0.157	1	0.96608	-0.372453	0.128	0.121	1	0.782435	-0.204824	0.315	0.296	1	0.222689	0.218466	0.289	0.214	1	0.217464	-0.309631	0.194	0.232	1	0.0603332	0.0616886	0.222
	Ccdc39	0.00371183	-0.293054	0.002	0.02	1	0.700882	-0.122161	0.008	0.01	1	0.0333422	-0.285611	0	0.018	1	NA	NA	NA	NA	NA	0.0849317	0.414369	0.033	0	1	0.242797	-0.746688	0	0.03	1	0.374288	0.228005	0.031	0.016	1	0.380513	0.276553	0.022	0.008	1	0.937677	-0.0418976	0.007	0.007	1	0.163408	0.225735	0.013
	Pcmtd1	0.0156389	-0.29176	0.029	0.056	1	0.353302	-0.316221	0.104	0.124	1	0.731394	-0.187894	0.093	0.079	1	0.279421	1.01889	0.071	0	1	0.220719	0.302102	0.058	0.022	1	0.416483	0.406669	0.021	0	1	0.777527	-0.0796373	0.046	0.053	1	0.40388	0.0261114	0.067	0.04	1	0.739583	0.0307363	0.051	0.043	1	0.0664562	0.193283	0.058
	Sft2d1	0.000919595	-0.291682	0.06	0.112	1	0.410188	0.0489189	0.051	0.036	1	0.588221	0.0260322	0.097	0.079	1	0.148148	-0.95317	0.071	0.235	1	0.0849317	0.63722	0.033	0	1	0.789294	0.0684221	0.043	0.03	1	0.509303	0.277483	0.108	0.085	1	0.686491	0.0396386	0.056	0.071	1	0.150792	0.164011	0.062	0.029	1	0.00363291	0.419129	0.069
	Ndufc2	0.0109482	-0.291562	0.131	0.178	1	0.00852961	0.496852	0.118	0.052	1	0.998539	-0.218818	0.202	0.189	1	0.450169	0.356071	0.214	0.118	1	0.0321625	-0.603924	0.074	0.169	1	0.150612	0.686541	0.17	0.061	1	0.53507	-0.0271397	0.208	0.169	1	0.956671	-0.118267	0.178	0.183	1	0.0892553	0.173552	0.11	0.058	1	0.389534	-0.265664	0.121
	Wdfy1	0.00460609	-0.291353	0.012	0.036	1	0.486955	-0.312401	0.027	0.036	1	0.0773785	0.145092	0.032	0.006	1	0.46334	0.812322	0.036	0	1	0.0997474	-0.539293	0	0.022	1	0.242797	-0.178462	0	0.03	1	0.0297818	-0.475292	0.008	0.053	1	0.949302	0.0650502	0.022	0.024	1	0.3041	-0.181232	0.015	0.029	1	0.59892	-0.182732	0.009
	Alg5	0.000286884	-0.291301	0.015	0.054	1	0.919257	-0.027434	0.02	0.021	1	0.646411	-0.0850075	0.061	0.049	1	NA	NA	NA	NA	NA	0.428436	-0.128428	0.017	0.034	1	0.800305	-0.367735	0.021	0.03	1	0.330608	-0.357047	0.031	0.053	1	0.699886	-0.23271	0.044	0.056	1	0.598152	-0.0473363	0.031	0.022	1	0.814654	-0.224258	0.039
	Gm10146	0.0012648	-0.290517	0.025	0.063	1	0.060087	0.355558	0.053	0.021	1	0.60867	0.199677	0.061	0.049	1	0.718443	-1.00029	0.036	0.059	1	0.238806	-0.338419	0.025	0.056	1	0.517672	0.15592	0.064	0.03	1	0.712035	-0.159502	0.1	0.085	1	0.844969	0.0964632	0.056	0.063	1	0.0590709	0.425521	0.04	0.007	1	0.860829	-0.252114	0.067
	H2afj	0.000978705	-0.290344	0.121	0.187	1	0.845912	-0.186123	0.107	0.098	1	0.373222	-0.384774	0.117	0.14	1	0.699993	0.55382	0.214	0.176	1	0.356208	-0.231302	0.083	0.124	1	0.857574	-0.768367	0.085	0.091	1	0.110645	-0.532109	0.085	0.138	1	0.0370045	-0.624827	0.133	0.238	1	0.406155	-0.273292	0.108	0.13	1	0.0345756	0.0647074	0.188
	1110059G10Rik	0.0250639	-0.290186	0.025	0.048	1	0.419195	0.1221	0.026	0.016	1	0.0297866	-0.479811	0.02	0.061	1	NA	NA	NA	NA	NA	0.0184049	-1.03933	0.008	0.067	1	0.497789	0.22114	0.106	0.061	1	0.662225	-0.276771	0.038	0.048	1	0.206082	-0.432097	0.011	0.04	1	0.385886	0.0949883	0.018	0.007	1	0.0902588	0.123655	0.032
	Fndc3b	0.0390591	-0.288496	0.031	0.053	1	0.658872	-0.0252689	0.003	0.005	1	0.437874	-0.0407479	0.028	0.043	1	0.46334	0.113552	0.036	0	1	0.759811	-0.186594	0.017	0.022	1	NA	NA	NA	NA	NA	0.635432	0.279086	0.031	0.042	1	0.0896201	-0.338137	0	0.032	1	0.583734	0.00922091	0.002	0	1	0.573108	0.015043	0.002
	Egfl6	0.000325175	-0.287549	0.002	0.029	1	0.492532	0.16895	0.011	0.005	1	0.341188	-0.122795	0.004	0.012	1	NA	NA	NA	NA	NA	0.0430064	-0.345713	0	0.034	1	0.828352	0.0320026	0.021	0.03	1	0.226222	-0.313739	0.008	0.026	1	0.023578	-0.517955	0	0.056	1	0.912782	-0.0483437	0.013	0.014	1	0.231494	-0.186649	0.004
	Dnm1l	0.0127703	-0.287315	0.052	0.086	1	0.57831	-0.320851	0.048	0.057	1	0.866609	-0.21072	0.061	0.055	1	0.718443	-0.466109	0.036	0.059	1	0.466159	0.161781	0.107	0.079	1	0.821764	0.117662	0.106	0.091	1	0.820198	-0.0300028	0.077	0.069	1	0.0710489	-0.468937	0.022	0.079	1	0.590526	-0.0413221	0.053	0.065	1	0.435087	-0.0410587	0.058
	Dab2	5.51203e-05	-0.287216	0.175	0.271	1	0.863579	-0.205067	0.009	0.01	1	0.0846792	-0.281579	0.287	0.354	1	0.46334	0.957485	0.036	0	1	0.428436	-0.130199	0.017	0.034	1	0.240226	0.376939	0.043	0	1	0.477674	-0.264408	0.023	0.037	1	0.116931	-0.475626	0.056	0.119	1	0.687337	0.0478537	0.004	0.007	1	0.326112	0.142048	0.006
	Cgrrf1	0.000698589	-0.287168	0.006	0.034	1	0.842787	0.104556	0.012	0.01	1	0.0123226	-0.477835	0.004	0.037	1	NA	NA	NA	NA	NA	0.396827	0.209029	0.074	0.045	1	0.416483	0.131251	0.021	0	1	0.357559	0.394561	0.015	0.005	1	0.240465	0.179532	0.011	0	1	0.00261456	-0.420017	0.002	0.029	1	0.230009	-0.206094	0.004
	Tmsb10	5.13304e-07	-0.286818	0.511	0.644	0.0112768	0.000196619	-0.414213	0.612	0.668	1	1	0	0.271	0.183	1	1	0	0.214	0.412	1	1	0	0.083	0.157	1	1	0	0.617	0.636	1	0.0777543	0.115683	0.862	0.831	1	0.728716	0.12735	0.622	0.69	1	0.389448	-0.129848	0.77	0.746	1	0.0775137	-0.167377	0.909
	Usp8	0.0188791	-0.285847	0.065	0.101	1	0.223419	0.00667663	0.066	0.041	1	0.245623	0.0969098	0.154	0.11	1	0.154892	-0.193714	0.107	0.294	1	0.906165	0.0255906	0.041	0.045	1	0.351473	0.019099	0.085	0.03	1	0.310714	-0.158607	0.085	0.122	1	0.830367	0.0132352	0.089	0.079	1	0.0994725	0.422871	0.066	0.029	1	0.46844	-0.0651369	0.073
	Utp14a	0.0507914	-0.285704	0.052	0.078	1	0.995451	-0.335161	0.059	0.057	1	0.355202	0.222799	0.057	0.037	1	0.0437601	-0.897387	0.036	0.235	1	0.669999	-0.0548248	0.033	0.045	1	0.357339	-0.895357	0.021	0.061	1	0.565105	-0.19259	0.069	0.085	1	0.236057	-0.235415	0.033	0.071	1	0.968839	-0.354449	0.038	0.036	1	0.0164568	0.415783	0.086
	Hspd1	0.000346856	-0.285675	0.117	0.189	1	0.00251483	0.493876	0.125	0.047	1	0.439083	0.00707648	0.109	0.085	1	0.935283	-0.481177	0.071	0.059	1	0.139811	0.317163	0.132	0.067	1	0.668648	-0.154544	0.064	0.091	1	0.274366	0.173138	0.154	0.111	1	0.051193	0.222545	0.167	0.079	1	0.969755	-0.218535	0.091	0.087	1	0.163857	-0.00659268	0.156
	Tpm3-rs7	5.00892e-05	-0.285386	0.173	0.268	1	0.0225599	-0.513054	0.231	0.29	1	0.076676	-0.350682	0.279	0.341	1	0.324957	-0.271094	0.25	0.412	1	0.274975	0.28547	0.215	0.157	1	0.721207	-0.697475	0.319	0.303	1	0.803589	-0.170153	0.446	0.423	1	0.103379	-0.305345	0.311	0.429	1	0.217881	-0.47057	0.263	0.283	1	0.230536	0.00652343	0.272
	Dnajc10	0.00361011	-0.285365	0.023	0.055	1	0.179463	0.0612788	0.035	0.016	1	0.915361	0.0372865	0.032	0.03	1	0.892349	0.291711	0.071	0.059	1	0.267404	-0.124516	0.058	0.101	1	0.0827742	-0.918684	0.043	0.152	1	0.283841	-0.355146	0.046	0.074	1	0.542432	-0.281589	0.044	0.063	1	0.440432	0.120374	0.035	0.022	1	0.805344	-0.389392	0.03
	Txn2	0.0143819	-0.285076	0.042	0.074	1	0.769314	-0.239343	0.063	0.067	1	0.997676	-0.159795	0.069	0.067	1	0.279421	0.467288	0.071	0	1	0.27022	-0.173463	0.041	0.079	1	0.812242	-0.239721	0.043	0.03	1	0.492799	-0.097696	0.1	0.074	1	0.617812	0.231641	0.089	0.071	1	0.505313	-0.0336867	0.06	0.043	1	0.486192	-0.16892	0.065
	Niacr1	0.00583476	-0.284618	0.012	0.036	1	0.591166	0.0165991	0.002	0	1	0.0448436	0.283517	0.024	0	1	0.46334	0.416635	0.036	0	1	NA	NA	NA	NA	NA	NA	NA	NA	NA	NA	NA	NA	NA	NA	NA	0.240465	0.0256767	0.011	0	1	0.43634	0.0462053	0.004	0	1	0.42358	0.0400421	0.004
	Psenen	0.00559902	-0.284529	0.042	0.079	1	0.94349	-0.14731	0.065	0.062	1	0.139683	0.157698	0.081	0.043	1	0.27896	-0.731389	0.036	0.118	1	1	0.173994	0.033	0.034	1	0.472848	0.527442	0.106	0.061	1	0.68856	-0.18792	0.054	0.042	1	0.329737	0.386432	0.089	0.056	1	0.263002	0.0747522	0.091	0.058	1	0.0564012	0.187804	0.06
	Fam129a	0.00137746	-0.284156	0.088	0.146	1	0.268546	-0.122523	0.011	0.021	1	0.00143902	0.711285	0.13	0.037	1	1	0.153777	0.107	0.118	1	0.0430064	-0.56014	0	0.034	1	0.774068	0.214983	0.17	0.212	1	0.793168	0.160679	0.169	0.159	1	0.0262288	0.631787	0.189	0.087	1	0.247753	0.162188	0.073	0.043	1	0.38034	0.172538	0.026
	Kazald1	0.000900686	-0.283878	0.036	0.081	1	NA	NA	NA	NA	NA	0.818055	0.00362831	0.008	0.006	1	0.46334	0.589212	0.036	0	1	0.247533	-0.0394963	0	0.011	1	NA	NA	NA	NA	NA	0.410522	-0.0624543	0	0.005	1	0.772822	-0.0277663	0.011	0.016	1	0.43634	0.0417031	0.004	0	1	NA	NA	NA
	Fermt3	0.00106352	-0.283826	0.06	0.111	1	0.464511	-0.113814	0.104	0.083	1	0.186248	0.219659	0.178	0.128	1	1	0.211301	0.107	0.118	1	0.472621	0.25723	0.025	0.011	1	0.688346	-0.717201	0.043	0.061	1	0.554082	-0.0280708	0.138	0.111	1	0.547412	-0.0361773	0.078	0.103	1	0.19673	0.247022	0.113	0.072	1	0.36429	-0.217997	0.112
	Gm26669	0.0146508	-0.282547	0.01	0.029	1	0.435922	-0.0428753	0.142	0.114	1	0.776247	-0.310538	0.17	0.171	1	0.215886	-0.238011	0	0.059	1	0.244377	-0.35994	0.025	0.056	1	0.341133	0.18522	0.213	0.121	1	0.198183	0.156001	0.077	0.042	1	0.365736	0.187687	0.089	0.056	1	0.220633	-0.421594	0.097	0.13	1	0.331093	0.00539056	0.112
	Apobr	0.0136872	-0.282111	0.05	0.084	1	0.851145	-0.0615571	0.012	0.01	1	0.790399	-0.234148	0.032	0.037	1	0.553365	0.489377	0.107	0.059	1	0.826988	-0.200665	0.008	0.011	1	NA	NA	NA	NA	NA	0.460519	0.376609	0.108	0.085	1	0.24452	-0.022689	0.122	0.071	1	0.680542	-0.10777	0.004	0.007	1	0.29133	0.108458	0.019
	Timm17a	0.00494644	-0.282024	0.023	0.053	1	0.11734	0.090662	0.047	0.021	1	0.177791	0.0715586	0.061	0.03	1	NA	NA	NA	NA	NA	0.545189	0.470568	0.099	0.079	1	0.393007	-0.214109	0.128	0.061	1	0.308284	0.211475	0.069	0.042	1	0.720747	-0.201194	0.067	0.079	1	0.34271	-0.16332	0.033	0.051	1	0.189137	0.170991	0.035
	Cwc15	0.0188879	-0.281523	0.109	0.152	1	0.412621	-0.288498	0.122	0.14	1	0.582282	-0.156714	0.134	0.11	1	0.513294	-0.49075	0.107	0.176	1	0.310925	-0.583977	0.116	0.157	1	0.772516	0.248028	0.17	0.152	1	0.367066	-0.439849	0.185	0.206	1	0.436368	-0.187546	0.122	0.087	1	0.72965	-0.104611	0.132	0.116	1	0.328177	-0.242351	0.143
	Clec4b1	0.000404816	-0.281226	0.021	0.062	1	NA	NA	NA	NA	NA	0.0187225	0.441767	0.109	0.043	1	NA	NA	NA	NA	NA	NA	NA	NA	NA	NA	0.0928939	-0.67205	0	0.061	1	0.715199	-0.0984644	0.015	0.021	1	0.090473	-0.485706	0.233	0.333	1	0.070638	-0.23853	0	0.007	1	0.573108	0.0659126	0.002
	C5ar1	0.000273415	-0.280916	0.075	0.139	1	0.349948	0.0459359	0.005	0	1	0.173	0.210847	0.223	0.165	1	0.686909	0.210781	0.071	0.118	1	0.490757	0.123342	0.025	0.011	1	NA	NA	NA	NA	NA	0.789798	0.108275	0.008	0.005	1	NA	NA	NA	NA	NA	0.43634	0.0227232	0.004	0	1	0.0785827	-0.180634	0
	Rexo2	4.68176e-05	-0.280718	0.167	0.26	1	0.368652	0.0737825	0.059	0.041	1	0.506214	-0.405573	0.077	0.091	1	0.279421	0.221144	0.071	0	1	0.0080255	-0.976053	0.05	0.157	1	0.688346	-0.55231	0.043	0.061	1	0.212862	-0.509375	0.108	0.148	1	0.116928	-0.389821	0.044	0.103	1	0.357269	0.145156	0.132	0.101	1	0.427503	-0.0991339	0.099
	Ctage5	0.0013132	-0.280357	0.075	0.129	1	0.684873	-0.234685	0.085	0.073	1	0.373356	0.0243207	0.13	0.098	1	0.215886	-0.414289	0	0.059	1	0.303762	-0.265272	0.083	0.045	1	0.351473	-1.1176	0.043	0.091	1	0.501381	-0.324168	0.138	0.159	1	0.0556389	0.342668	0.144	0.063	1	0.137027	-0.435707	0.073	0.109	1	0.60476	-0.184069	0.052
	Mrpl36	0.00386464	-0.279203	0.052	0.093	1	0.577348	0.0632677	0.057	0.047	1	0.373556	-0.139135	0.065	0.043	1	0.279421	0.620629	0.071	0	1	0.00177252	-0.957809	0	0.079	1	0.789294	0.0299569	0.043	0.03	1	0.491791	0.0147209	0.054	0.037	1	0.162044	-0.447945	0.044	0.095	1	0.42801	0.150631	0.053	0.036	1	0.0286623	0.296649	0.069
	Plp2	0.0462709	-0.27894	0.031	0.052	1	0.34643	-0.0573409	0.104	0.078	1	0.0837216	0.155362	0.053	0.018	1	0.00137115	-1.34872	0.071	0.471	1	0.401734	-0.0274844	0.008	0.022	1	0.214527	0.619337	0.106	0.03	1	0.790373	0.0728245	0.238	0.217	1	0.919079	0.029562	0.122	0.119	1	0.220993	0.239385	0.055	0.029	1	0.0240103	0.173114	0.048
	R3hdm4	0.0240304	-0.278793	0.036	0.063	1	0.0935636	0.201578	0.033	0.01	1	0.925588	0.0845659	0.04	0.043	1	0.31093	-0.451935	0.179	0.294	1	0.774635	0.0314482	0.017	0.022	1	1	-0.83021	0.064	0.061	1	0.379597	-0.088841	0.038	0.021	1	0.803272	-0.170935	0.056	0.063	1	0.0765844	0.413368	0.049	0.014	1	0.0236091	0.378055	0.048
	Ager	0.00131082	-0.278742	0.023	0.06	1	0.190619	-0.348198	0.024	0.041	1	0.0139096	-0.485588	0.016	0.061	1	0.768003	0.423327	0.036	0.059	1	0.0120133	-0.828486	0.033	0.124	1	0.676456	0.291626	0.085	0.061	1	0.0091768	-0.56128	0.008	0.069	1	0.0369385	-0.818432	0.011	0.071	1	0.611094	-0.155924	0.015	0.022	1	0.000200587	-0.795272	0.015
	Gm5239	0.0068864	-0.278487	0.021	0.049	1	0.471711	-0.00754729	0.133	0.109	1	0.082868	0.200388	0.089	0.043	1	0.565644	0.297702	0.107	0.176	1	0.180445	-0.23196	0.008	0.034	1	0.711596	-0.325997	0.17	0.121	1	0.847592	0.01773	0.123	0.111	1	0.587554	-0.125718	0.067	0.048	1	0.0990143	0.0796926	0.157	0.094	1	0.119968	-0.120792	0.263
	Gm12166	0.00516787	-0.277562	0.035	0.069	1	0.265121	0.0483748	0.038	0.021	1	0.28851	0.0087516	0.085	0.055	1	0.565644	-0.025728	0.107	0.176	1	0.137018	0.612616	0.025	0	1	0.37306	-0.368525	0.021	0.061	1	0.453906	0.324239	0.092	0.069	1	0.834268	0.0479331	0.033	0.04	1	0.39356	0.0624704	0.046	0.029	1	0.0474272	0.122099	0.052
	Casp1	0.0407776	-0.277473	0.048	0.074	1	0.804333	-0.368021	0.059	0.062	1	0.547598	0.0413183	0.085	0.067	1	0.46334	0.288954	0.036	0	1	0.396439	0.527383	0.008	0	1	0.145696	0.660738	0.064	0	1	0.243185	-0.485346	0.031	0.058	1	0.0230565	-0.627615	0.022	0.103	1	0.0106927	0.651929	0.097	0.029	1	0.7835	-0.249698	0.011
	Cd14	0.000551262	-0.27708	0.031	0.074	1	0.27997	0.103346	0.006	0	1	0.45977	-0.0652372	0.3	0.25	1	NA	NA	NA	NA	NA	0.0849317	0.374926	0.033	0	1	0.789294	-0.00589569	0.043	0.03	1	0.0365007	0.213562	0.023	0	1	0.713638	0.13934	0.067	0.056	1	0.372602	-0.115755	0.002	0.007	1	0.256185	0.0969243	0.009
	Slc25a4	0.0116909	-0.276438	0.094	0.138	1	0.0101854	0.315287	0.11	0.047	1	0.594527	-0.0888142	0.134	0.11	1	NA	NA	NA	NA	NA	0.930876	0.158575	0.165	0.169	1	0.0462435	0.749957	0.234	0.061	1	0.0279232	0.311872	0.246	0.143	1	0.438256	-0.0962187	0.133	0.175	1	0.796014	-0.0899455	0.137	0.123	1	0.00106264	0.329749	0.186
	Chchd5	0.0015858	-0.276428	0.004	0.027	1	0.977576	0.0539637	0.011	0.01	1	0.526186	0.0417818	0.028	0.018	1	0.215886	-0.326043	0	0.059	1	NA	NA	NA	NA	NA	0.789294	0.0643789	0.043	0.03	1	0.457609	-0.364545	0.023	0.037	1	0.652772	0.260671	0.033	0.024	1	0.377123	0.302292	0.018	0.007	1	0.800801	-0.206867	0.017
	Acsl5	0.000200608	-0.276123	0.027	0.074	1	0.499408	-0.116199	0.036	0.047	1	0.901838	-0.134441	0.053	0.049	1	0.585542	0.289256	0.107	0.059	1	0.0458025	-0.581763	0.033	0.101	1	0.327915	0.377186	0.085	0.03	1	0.961218	-0.150752	0.085	0.085	1	0.389874	-0.381645	0.044	0.071	1	0.956386	-0.0523842	0.038	0.036	1	0.0320072	0.444255	0.03
	Snrpa1	0.00365842	-0.275881	0.023	0.055	1	0.893801	-0.210504	0.039	0.036	1	0.240861	-0.0277095	0.065	0.037	1	0.718443	-0.368409	0.036	0.059	1	0.71415	0.0593817	0.025	0.034	1	0.688346	-0.551686	0.043	0.061	1	0.118806	0.224761	0.062	0.026	1	0.518733	0.364331	0.067	0.048	1	0.376586	0.144699	0.046	0.029	1	0.119145	0.215626	0.06
	Rpl10a	0.000577808	-0.275697	0.019	0.057	1	0.333216	0.0620657	0.109	0.083	1	0.646083	-0.188504	0.069	0.055	1	0.279421	0.220048	0.071	0	1	0.0997474	-0.407976	0	0.022	1	0.789294	0.132274	0.043	0.03	1	0.744536	0.0846941	0.108	0.095	1	0.237316	0.201943	0.111	0.063	1	0.532293	-0.244374	0.06	0.072	1	0.0236281	0.226324	0.151
	Uckl1	0.00432775	-0.275617	0.006	0.027	1	0.00696586	-0.149592	0.005	0.026	1	0.894756	0.0165395	0.028	0.03	1	NA	NA	NA	NA	NA	0.652784	0.23628	0.033	0.022	1	0.828352	0.228207	0.021	0.03	1	0.361434	0.133854	0.015	0.005	1	0.68953	-0.0405716	0.022	0.032	1	0.757388	-0.0720063	0.018	0.022	1	0.288015	0.163615	0.019
	C1qbp	0.00867666	-0.275431	0.021	0.048	1	0.057821	0.28491	0.038	0.01	1	0.764659	-0.166302	0.02	0.024	1	NA	NA	NA	NA	NA	0.0833315	-0.544517	0.008	0.045	1	0.726829	-0.427091	0.043	0.061	1	0.172803	-0.529359	0.023	0.053	1	0.212411	-0.707795	0.022	0.056	1	0.569862	0.095962	0.013	0.007	1	0.458124	-0.282898	0.017
	Gm17087	0.0010143	-0.275146	0.013	0.046	1	0.073311	0.203257	0.051	0.021	1	0.299243	-0.0067714	0.069	0.043	1	0.849728	0.179245	0.071	0.059	1	0.438654	0.113704	0.017	0.034	1	0.65606	0.0538436	0.128	0.091	1	0.0470746	0.236321	0.115	0.053	1	0.643842	-0.100562	0.044	0.032	1	0.0754831	0.470972	0.049	0.014	1	0.0350228	0.0988292	0.043
	Emd	0.0151273	-0.274408	0.025	0.051	1	0.924679	-0.186566	0.033	0.031	1	0.601655	0.151086	0.04	0.03	1	0.892349	0.152081	0.071	0.059	1	0.109658	0.313644	0.091	0.034	1	0.316529	0.303448	0.085	0.03	1	0.479562	-0.218628	0.054	0.074	1	0.634194	-0.0238726	0.044	0.032	1	0.481831	0.09071	0.06	0.043	1	0.0566651	0.0667165	0.05
	Lztfl1	0.0330305	-0.27413	0.017	0.036	1	0.456189	0.0862661	0.018	0.01	1	0.736317	0.272883	0.016	0.012	1	NA	NA	NA	NA	NA	0.759811	-0.259694	0.017	0.022	1	0.242797	-0.212331	0	0.03	1	0.165957	-0.348442	0.015	0.042	1	0.142862	-0.408338	0	0.024	1	0.809909	-0.180181	0.046	0.051	1	0.138165	-0.394821	0.006
	Rrp8	0.0176437	-0.273959	0.013	0.034	1	0.92252	-0.00592627	0.02	0.021	1	0.813589	0.138866	0.008	0.006	1	0.46334	0.0583869	0.036	0	1	0.0430064	-0.48414	0	0.034	1	NA	NA	NA	NA	NA	0.384849	-0.00833599	0.031	0.016	1	0.413301	0.117818	0.033	0.016	1	0.102182	-0.390778	0.029	0.058	1	0.228899	-0.0120986	0.032
	D19Ertd737e	0.0178146	-0.273912	0.015	0.036	1	0.0350194	0.115866	0.082	0.036	1	0.297264	-0.125302	0.036	0.018	1	0.175952	0.78434	0.107	0	1	0.00867937	-0.993528	0.025	0.112	1	0.0928939	-0.577321	0	0.061	1	0.747127	-0.147757	0.031	0.037	1	0.68953	-0.0179328	0.022	0.032	1	0.828138	-0.0614074	0.033	0.029	1	0.296121	0.0205872	0.073
	Leprot	0.000569691	-0.273643	0.098	0.163	1	0.909408	-0.189037	0.035	0.036	1	0.0519901	0.170691	0.206	0.122	1	0.768003	0.0802414	0.036	0.059	1	0.457919	-0.336611	0.083	0.112	1	0.240226	0.335803	0.043	0	1	0.989234	-0.207823	0.115	0.111	1	0.674449	-0.344324	0.111	0.127	1	0.830355	-0.0659569	0.049	0.043	1	0.963623	-0.0239411	0.035
	Ssr4	0.00488588	-0.273423	0.113	0.166	1	0.0934025	0.114297	0.085	0.047	1	0.783468	-0.0338447	0.162	0.146	1	0.849728	0.271841	0.071	0.059	1	0.495288	-0.301214	0.066	0.09	1	0.89545	-0.187643	0.106	0.091	1	0.0183047	0.315371	0.231	0.122	1	0.0735126	0.508687	0.233	0.143	1	0.321976	0.0332376	0.086	0.058	1	0.0012003	0.62782	0.14
	Cp	0.006708	-0.272856	0.004	0.022	1	0.866703	-0.0624765	0.009	0.01	1	0.443142	-0.276728	0.113	0.134	1	NA	NA	NA	NA	NA	0.837645	-0.046324	0.008	0.011	1	0.416483	0.47278	0.021	0	1	0.222219	-0.391057	0.008	0.026	1	0.464993	-0.281939	0.022	0.04	1	0.0326569	-0.392042	0.007	0.029	1	0.804381	-0.20486	0.017
	Ttf1	0.115473	-0.272298	0.015	0.028	1	0.292657	0.166596	0.036	0.021	1	0.880975	-0.213006	0.028	0.03	1	0.46334	0.113552	0.036	0	1	0.754242	0.106348	0.017	0.011	1	NA	NA	NA	NA	NA	0.54608	0.21717	0.038	0.026	1	0.686675	0.0209618	0.033	0.024	1	0.112309	0.271768	0.055	0.022	1	0.641468	-0.146782	0.058
	Arhgap25	0.0496286	-0.272216	0.036	0.059	1	0.0436648	0.217314	0.065	0.026	1	0.695042	0.0539399	0.045	0.037	1	0.329862	-0.365458	0.036	0.118	1	0.226683	0.250406	0.017	0	1	0.828352	0.241202	0.021	0.03	1	0.1303	0.092195	0.062	0.026	1	0.59524	0.260536	0.044	0.063	1	0.417293	0.066819	0.071	0.051	1	0.132641	0.280107	0.039
	Glrx2	0.00157732	-0.272138	0.042	0.086	1	0.746264	-0.242172	0.027	0.031	1	0.794969	-0.285717	0.045	0.049	1	0.931623	0.110789	0.107	0.118	1	0.745472	0.184785	0.066	0.056	1	0.145696	0.567116	0.064	0	1	0.843839	-0.109966	0.077	0.069	1	0.0552777	-0.598337	0.011	0.063	1	0.126601	0.238922	0.064	0.029	1	0.252083	0.0822404	0.05
	C130050O18Rik	0.00162984	-0.271738	0.013	0.044	1	NA	NA	NA	NA	NA	0.350645	-0.303871	0.008	0.018	1	0.215886	-0.262929	0	0.059	1	NA	NA	NA	NA	NA	NA	NA	NA	NA	NA	0.796765	0.0171384	0.008	0.005	1	0.737098	0.0643491	0.022	0.016	1	NA	NA	NA	NA	NA	NA	NA	NA
	Rpl3	0.000138877	-0.271293	0.171	0.257	1	0.885711	-0.0766138	0.462	0.415	1	0.490677	0.0902966	0.389	0.354	1	0.356327	-0.0452194	0.071	0.176	1	0.233942	-0.29494	0.107	0.169	1	0.666975	0.00343649	0.383	0.303	1	0.323185	0.145488	0.531	0.492	1	0.557737	-0.255234	0.433	0.444	1	0.944577	-0.0858261	0.355	0.333	1	0.367322	-0.0646172	0.572
	Chd6	0.0211832	-0.271238	0.013	0.033	1	0.33532	-0.01288	0.054	0.036	1	0.894756	-0.0172423	0.028	0.03	1	NA	NA	NA	NA	NA	0.405583	-0.357245	0.033	0.056	1	0.501065	0.322447	0.064	0.03	1	0.210805	0.169934	0.062	0.032	1	0.772822	-0.0378792	0.011	0.016	1	0.498551	0.0575427	0.051	0.036	1	0.736713	-0.0229992	0.048
	Gm16372	0.00290793	-0.270455	0.013	0.041	1	0.143551	-0.374414	0.015	0.031	1	0.101519	-0.426137	0.02	0.049	1	0.238081	-1.12953	0.071	0.176	1	0.930657	-0.142354	0.025	0.022	1	0.242797	-0.340509	0	0.03	1	0.0745969	0.177765	0.031	0.005	1	0.00987908	-0.785058	0	0.071	1	0.79979	0.0273226	0.018	0.014	1	0.75895	-0.0138995	0.017
	Aldh1a7	0.00974922	-0.270318	0.002	0.017	1	0.69931	-0.25327	0.008	0.01	1	0.98753	-0.212182	0.012	0.012	1	0.46334	0.426223	0.036	0	1	0.396439	0.19175	0.008	0	1	0.416483	0.155119	0.021	0	1	0.970227	-0.0581332	0.015	0.016	1	0.508009	-0.0200019	0.011	0.024	1	0.553885	-0.270488	0.009	0.014	1	0.0126923	-0.217364	0
	Slc7a6os	0.00411451	-0.270073	0.004	0.024	1	0.289022	0.0550422	0.023	0.01	1	0.800071	0.0904587	0.028	0.024	1	0.46334	0.0583869	0.036	0	1	0.745763	0.399808	0.017	0.011	1	0.416483	0.321549	0.021	0	1	0.712453	0.0309413	0.015	0.011	1	0.389666	0.430433	0.044	0.024	1	0.916167	0.0265278	0.013	0.014	1	0.195201	0.105231	0.024
	Rap2b	0.000735785	-0.269412	0.038	0.085	1	0.636987	-0.0547862	0.021	0.016	1	0.216732	0.15056	0.089	0.055	1	0.279421	0.438251	0.071	0	1	0.401734	0.0754698	0.008	0.022	1	0.86479	-0.124377	0.234	0.242	1	0.0485324	0.0812924	0.046	0.011	1	0.945478	0.0815851	0.033	0.032	1	0.176941	-0.366719	0.033	0.058	1	0.398718	-0.0915234	0.035
	Ppp1r14c	0.00666909	-0.269367	0.008	0.029	1	0.863579	-0.109428	0.009	0.01	1	0.0123226	-0.433564	0.004	0.037	1	0.46334	0.661338	0.036	0	1	0.236055	-0.299357	0.025	0.056	1	NA	NA	NA	NA	NA	0.0962435	-0.307339	0	0.021	1	0.0570086	-0.311617	0	0.04	1	0.917296	0.0258972	0.013	0.014	1	0.0126923	-0.544663	0
	Cox7c	0.000234763	-0.268326	0.154	0.235	1	0.820255	-0.0827816	0.112	0.104	1	0.0562028	-0.475584	0.142	0.207	1	0.562238	-0.0145964	0.143	0.235	1	0.117045	-0.188012	0.107	0.191	1	0.607162	-0.289131	0.234	0.273	1	0.905917	-0.161587	0.2	0.196	1	0.544598	0.0802856	0.2	0.167	1	0.556103	-0.336249	0.159	0.167	1	0.0130078	0.326276	0.179
	Tomm20	0.00829773	-0.268303	0.031	0.062	1	0.473418	-0.314552	0.05	0.062	1	0.480776	-0.0309184	0.024	0.037	1	0.46334	0.227799	0.036	0	1	0.395487	-0.129846	0.008	0.022	1	0.740113	-0.137268	0.085	0.061	1	0.870488	-0.201007	0.077	0.079	1	0.576774	-0.434297	0.033	0.048	1	0.575796	-0.034761	0.049	0.036	1	0.160983	0.129434	0.056
	Tnfaip1	0.0110755	-0.267829	0.012	0.033	1	0.041851	0.306948	0.021	0	1	0.0230764	0.416911	0.045	0.006	1	0.279421	0.909608	0.071	0	1	0.733265	0.0348915	0.091	0.079	1	0.240226	0.127922	0.043	0	1	0.707376	-0.133778	0.015	0.021	1	0.942554	0.134206	0.022	0.024	1	0.936879	-0.00249923	0.015	0.014	1	0.13185	0.207412	0.015
	Leo1	0.0294551	-0.267806	0.019	0.04	1	0.971653	-0.117321	0.032	0.031	1	0.739397	0.0147539	0.016	0.012	1	0.46334	0.0583869	0.036	0	1	0.982313	0.189656	0.033	0.034	1	0.242797	-0.148125	0	0.03	1	0.595163	0.0625348	0.031	0.021	1	0.823746	-0.000658468	0.033	0.04	1	0.572464	0.136384	0.031	0.022	1	0.382578	0.0916479	0.026
	Pa2g4	0.00430502	-0.267677	0.071	0.117	1	0.00496378	0.323496	0.119	0.047	1	0.0367968	0.231552	0.134	0.067	1	0.175952	0.481579	0.107	0	1	0.0930638	0.728046	0.091	0.034	1	0.240226	0.301705	0.043	0	1	0.813378	-0.015202	0.115	0.122	1	0.19819	0.33676	0.122	0.071	1	0.354643	0.0817504	0.075	0.051	1	0.00560296	0.306494	0.123
	Gmnn	0.133892	-0.267166	0.035	0.051	1	0.333158	-0.243158	0.02	0.031	1	0.897056	-0.22008	0.028	0.03	1	0.718443	-0.204542	0.036	0.059	1	0.837645	0.0969494	0.008	0.011	1	0.416483	0.278324	0.021	0	1	0.288384	0.13505	0.077	0.048	1	0.303528	-0.321868	0.033	0.063	1	0.609308	-0.178719	0.015	0.022	1	0.352382	0.139722	0.017
	Stra13	0.00503124	-0.267008	0.044	0.082	1	0.245387	-0.319413	0.026	0.041	1	0.556499	-0.236332	0.049	0.061	1	0.768003	-0.0444735	0.036	0.059	1	0.844474	0.316484	0.05	0.045	1	0.800305	-0.46971	0.021	0.03	1	0.0125575	0.433064	0.108	0.037	1	0.747671	0.0730534	0.044	0.056	1	0.618773	0.116773	0.046	0.036	1	0.540006	0.0474971	0.045
	Cpne5	0.000370087	-0.266722	0.042	0.093	1	0.0644228	-0.12565	0	0.005	1	0.770318	-0.0590168	0.004	0.006	1	NA	NA	NA	NA	NA	NA	NA	NA	NA	NA	NA	NA	NA	NA	NA	0.241916	-0.128856	0	0.011	1	NA	NA	NA	NA	NA	0.372602	-0.0704919	0.002	0.007	1	NA	NA	NA
	Mrpl10	0.0132864	-0.266661	0.015	0.038	1	0.629184	0.00729899	0.021	0.016	1	0.102823	-0.296018	0.024	0.055	1	0.279421	0.333006	0.071	0	1	0.423379	-0.143797	0.017	0.034	1	0.828352	-0.0251443	0.021	0.03	1	0.34626	-0.368314	0.015	0.032	1	0.0586011	-0.54634	0.011	0.063	1	0.31463	0.22563	0.02	0.007	1	0.933188	-0.180925	0.026
	Noc2l	0.0421821	-0.266316	0.025	0.046	1	0.703815	-0.0218819	0.017	0.021	1	0.397437	0.030691	0.032	0.018	1	NA	NA	NA	NA	NA	0.774635	0.0315019	0.017	0.022	1	NA	NA	NA	NA	NA	0.382769	0.113562	0.023	0.011	1	0.615084	0.198185	0.044	0.032	1	0.0445045	0.454407	0.029	0	1	0.0745406	0.222014	0.035
	Apc	0.049729	-0.266108	0.027	0.047	1	0.146319	0.174666	0.085	0.052	1	0.174074	0.258791	0.069	0.037	1	NA	NA	NA	NA	NA	0.988208	0.159244	0.033	0.034	1	0.351473	-0.0155892	0.085	0.03	1	0.944724	0.0532601	0.038	0.037	1	0.737752	0.0712506	0.067	0.056	1	0.290754	-0.0219161	0.042	0.022	1	0.114248	0.137906	0.041
	Ube2d1	0.00136499	-0.266005	0.002	0.024	1	0.402268	-0.412268	0.026	0.036	1	0.605627	-0.228624	0.012	0.018	1	0.46334	0.589212	0.036	0	1	0.226683	0.353185	0.017	0	1	0.242797	-0.212331	0	0.03	1	0.343408	-0.140488	0.008	0.021	1	0.0948103	0.282598	0.022	0	1	0.90827	-0.131631	0.013	0.014	1	0.8194	-0.202528	0.024
	Nop14	0.129918	-0.266001	0.029	0.044	1	0.198233	-0.0755907	0.062	0.036	1	0.504994	0.00631748	0.065	0.049	1	0.215886	-0.220203	0	0.059	1	0.396439	0.463934	0.008	0	1	0.37306	-0.709975	0.021	0.061	1	0.300835	0.11713	0.085	0.053	1	0.19921	0.616444	0.044	0.016	1	0.699324	-0.0292085	0.053	0.043	1	0.0884659	0.0933945	0.104
	Tgfb1	0.00358567	-0.264444	0.017	0.046	1	0.731759	-0.0439674	0.014	0.01	1	0.888786	0.164259	0.032	0.03	1	0.279421	0.220048	0.071	0	1	0.762751	-0.0491848	0.017	0.011	1	NA	NA	NA	NA	NA	0.923383	-0.264882	0.031	0.032	1	0.469402	-0.287882	0.022	0.04	1	0.576067	-0.00590561	0.013	0.007	1	0.086721	-0.222027	0.002
	Pon3	0.000485362	-0.264238	0.042	0.092	1	0.306789	-0.248752	0.008	0.016	1	0.575624	-0.215348	0.061	0.073	1	0.46334	0.862199	0.036	0	1	0.16619	-0.228187	0.05	0.101	1	NA	NA	NA	NA	NA	0.703476	-0.173519	0.015	0.021	1	0.408477	0.173565	0.033	0.016	1	0.813606	-0.1562	0.018	0.014	1	0.0148406	-0.57406	0.004
	Rpl29	0.014971	-0.264183	0.144	0.191	1	0.0919031	0.141307	0.319	0.238	1	0.780754	-0.114227	0.227	0.201	1	0.258835	0.798431	0.179	0.059	1	0.80129	0.40266	0.116	0.112	1	0.394547	0.140802	0.277	0.182	1	0.716392	-0.104962	0.354	0.344	1	0.836947	-0.116242	0.278	0.286	1	0.892161	-0.0304119	0.3	0.29	1	0.0481291	0.107969	0.492
	Mccc2	0.00874919	-0.263995	0.021	0.048	1	0.863579	-0.102012	0.009	0.01	1	0.680774	-0.0364245	0.008	0.012	1	NA	NA	NA	NA	NA	0.837645	0.0786649	0.008	0.011	1	NA	NA	NA	NA	NA	0.230382	0.0507028	0.008	0	1	0.240465	0.153228	0.011	0	1	0.372602	-0.0975392	0.002	0.007	1	0.326112	0.101767	0.006
	Tc2n	0.0177339	-0.263939	0.013	0.034	1	0.591166	0.0156288	0.002	0	1	0.418013	0.0811389	0.004	0	1	NA	NA	NA	NA	NA	0.247533	-0.0766718	0	0.011	1	NA	NA	NA	NA	NA	NA	NA	NA	NA	NA	0.233516	-0.115726	0	0.016	1	0.43634	0.0610565	0.004	0	1	0.0785827	-0.103256	0
	Mpc2	0.000115755	-0.26316	0.138	0.221	1	0.76975	-0.187502	0.053	0.057	1	0.824957	-0.0798136	0.061	0.055	1	0.74449	0.524605	0.214	0.294	1	0.993639	0.109567	0.066	0.067	1	0.873257	-0.54168	0.085	0.091	1	0.342928	0.131575	0.177	0.132	1	0.0708447	-0.699238	0.033	0.095	1	0.344809	-0.331316	0.053	0.072	1	0.0971848	0.0627157	0.093
	Chmp5	0.000805204	-0.263087	0.096	0.159	1	0.0864029	0.252605	0.071	0.036	1	0.267287	-0.457528	0.065	0.091	1	0.577768	0.411413	0.179	0.118	1	0.534551	0.101858	0.132	0.101	1	0.44861	0.813327	0.106	0.061	1	0.042544	-0.339047	0.046	0.111	1	0.411896	-0.31061	0.1	0.135	1	0.68564	-0.149771	0.077	0.087	1	0.0536694	0.0683178	0.102
	Zfand6	0.0104177	-0.262838	0.094	0.139	1	0.669393	-0.0434991	0.118	0.104	1	0.204644	-0.0079213	0.162	0.11	1	NA	NA	NA	NA	NA	0.524145	-0.0613878	0.066	0.045	1	0.666769	-0.356589	0.213	0.152	1	0.234555	0.123248	0.123	0.079	1	0.691447	0.156401	0.144	0.127	1	0.844266	-0.0327075	0.163	0.167	1	0.959241	-0.226869	0.134
	Cox14	0.00225044	-0.262598	0.073	0.123	1	0.920159	-0.105638	0.071	0.067	1	0.269744	0.0307998	0.121	0.085	1	0.615242	-0.257916	0.179	0.235	1	0.397984	-0.392223	0.041	0.067	1	0.293237	-0.925449	0.085	0.152	1	0.481526	0.269898	0.092	0.069	1	0.998286	-0.285528	0.1	0.095	1	0.0872047	0.281898	0.079	0.036	1	0.532531	-0.00478233	0.102
	Ubr5	0.0669353	-0.262332	0.023	0.041	1	0.17683	0.207315	0.027	0.01	1	0.221171	0.137468	0.049	0.024	1	0.279421	0.274565	0.071	0	1	0.0215476	0.863039	0.058	0	1	0.828352	0.16932	0.021	0.03	1	0.163277	0.264216	0.023	0.005	1	0.663998	0.288175	0.033	0.024	1	0.467296	0.171952	0.015	0.007	1	0.107631	0.29757	0.03
	Pebp1	0.00173052	-0.262258	0.038	0.08	1	0.213157	-0.0255956	0.06	0.036	1	0.871486	0.0296756	0.097	0.091	1	0.897591	-0.393917	0.107	0.118	1	0.83318	-0.0864701	0.083	0.09	1	0.222536	0.443643	0.106	0.03	1	0.790077	0.0558975	0.046	0.053	1	0.753757	0.0555658	0.067	0.079	1	0.70209	-0.2654	0.066	0.072	1	0.0108038	0.445345	0.069
	Mrp63	0.0274445	-0.262121	0.05	0.079	1	0.195502	0.154521	0.074	0.047	1	0.707796	-0.0342459	0.045	0.037	1	0.513294	0.404911	0.107	0.176	1	0.391372	-0.451116	0.041	0.067	1	0.15466	-0.842893	0.021	0.091	1	0.423159	-0.202011	0.062	0.085	1	0.762128	-0.0860813	0.067	0.056	1	0.6216	0.159292	0.077	0.065	1	0.135547	0.131788	0.078
	Tmod3	0.000582949	-0.261987	0.079	0.139	1	0.0438575	0.349435	0.181	0.119	1	0.449405	-0.434474	0.109	0.128	1	0.858498	0.0771798	0.143	0.118	1	0.214803	0.338412	0.24	0.169	1	0.865227	0.142335	0.17	0.182	1	0.90399	-0.0229135	0.077	0.079	1	0.725345	0.200482	0.1	0.087	1	0.805604	-0.214837	0.106	0.109	1	0.0149145	0.351167	0.138
	Hmg20b	0.0118295	-0.261609	0.042	0.074	1	0.554644	-0.0959284	0.071	0.057	1	0.293452	-0.310477	0.049	0.073	1	0.0714349	-0.543723	0	0.118	1	0.331462	-0.239504	0.083	0.124	1	0.987448	0.00144312	0.149	0.152	1	0.51363	-0.295722	0.077	0.095	1	0.244972	-0.19574	0.033	0.071	1	0.45518	-0.470082	0.038	0.051	1	0.559328	0.0200403	0.045
	Serbp1	0.000109508	-0.261112	0.267	0.369	1	0.697795	-0.0425102	0.384	0.347	1	0.747884	-0.241308	0.328	0.317	1	0.412791	-0.512222	0.25	0.353	1	0.596797	0.177329	0.273	0.247	1	0.99051	-7.29759e-06	0.319	0.303	1	0.124365	0.0824559	0.477	0.36	1	0.598601	0.0842074	0.389	0.357	1	0.29585	-0.247259	0.377	0.384	1	0.00254134	0.229579	0.469
	Ndufb3	0.00282309	-0.260381	0.123	0.183	1	0.5689	-0.356116	0.089	0.098	1	0.0531272	0.253406	0.146	0.079	1	0.931623	0.565381	0.107	0.118	1	0.633982	-0.0451564	0.074	0.09	1	0.622574	-0.357597	0.064	0.091	1	0.458836	-0.340784	0.069	0.09	1	0.703855	0.110767	0.144	0.127	1	0.148005	0.151428	0.11	0.065	1	0.845805	-0.506121	0.134
	Rpl23	0.000323027	-0.259955	0.238	0.325	1	0.555475	-0.140497	0.369	0.363	1	0.900575	-0.117518	0.308	0.28	1	0.370454	0.728675	0.214	0.118	1	0.464781	0.305936	0.107	0.079	1	0.963391	-0.255632	0.362	0.333	1	0.563089	-0.0208816	0.438	0.365	1	0.314383	0.0428423	0.422	0.349	1	0.0228071	-0.413972	0.291	0.37	1	0.33084	0.0216154	0.514
	Acaa1b	3.91298e-05	-0.259672	0.086	0.165	0.859643	0.654197	-0.0997022	0.003	0.005	1	0.822527	-0.0289581	0.008	0.006	1	NA	NA	NA	NA	NA	NA	NA	NA	NA	NA	NA	NA	NA	NA	NA	0.15063	-0.28451	0	0.016	1	NA	NA	NA	NA	NA	0.583734	0.0348202	0.002	0	1	0.42358	0.0986551	0.004
	Pik3r1	0.0110512	-0.259443	0.021	0.047	1	0.0143612	0.299523	0.092	0.036	1	0.778423	-0.0197634	0.069	0.061	1	0.279421	1.57268	0.071	0	1	0.759811	0.000204104	0.017	0.022	1	0.630525	0.139617	0.128	0.091	1	0.0426032	-0.308812	0.015	0.063	1	0.368468	0.364105	0.056	0.032	1	0.252026	0.137542	0.082	0.051	1	0.00234767	0.43464	0.112
	Hspa14	0.00223282	-0.259378	0.019	0.052	1	0.224712	0.127047	0.053	0.031	1	0.580028	-0.0305044	0.032	0.043	1	0.175952	0.643053	0.107	0	1	0.118934	-0.363014	0.017	0.056	1	0.0561258	0.800333	0.106	0	1	0.542928	0.205887	0.069	0.053	1	0.931958	0.00231634	0.067	0.063	1	0.687001	-0.32053	0.044	0.051	1	0.809525	-0.391939	0.043
	Thoc2	0.0248574	-0.258671	0.046	0.075	1	0.0673219	0.161844	0.109	0.062	1	0.728767	-0.174494	0.089	0.098	1	0.718443	-0.316571	0.036	0.059	1	0.663912	0.274685	0.058	0.045	1	0.214527	0.409851	0.106	0.03	1	0.74364	0.0636256	0.108	0.095	1	0.559165	-0.345715	0.067	0.087	1	0.0872818	0.0914385	0.148	0.087	1	0.0718765	0.22403	0.132
	Fam133b	0.00259552	-0.258357	0.012	0.039	1	0.813211	-0.182896	0.041	0.036	1	0.508326	0.0811359	0.036	0.024	1	NA	NA	NA	NA	NA	0.423379	-0.0950083	0.017	0.034	1	0.416483	0.0340165	0.021	0	1	0.851239	-0.0270194	0.038	0.042	1	0.210287	0.212561	0.044	0.016	1	0.215501	0.235289	0.035	0.014	1	0.456645	0.0231156	0.032
	Myh14	0.00258746	-0.25782	0.004	0.025	1	0.409125	0.115738	0.012	0.005	1	0.770318	-0.113384	0.004	0.006	1	0.768003	0.152723	0.036	0.059	1	0.401734	0.111753	0.008	0.022	1	0.416483	0.356949	0.021	0	1	0.0624166	-0.410889	0	0.026	1	NA	NA	NA	NA	NA	0.205846	-0.199403	0.004	0.014	1	0.246139	-0.333854	0.009
	Milr1	0.101797	-0.257688	0.029	0.046	1	0.818545	-0.0506288	0.018	0.016	1	0.462862	0.139914	0.053	0.037	1	0.46334	0.108841	0.036	0	1	0.396439	0.173577	0.008	0	1	0.416483	0.0800485	0.021	0	1	0.340491	-0.137723	0.008	0.021	1	0.666817	-0.227629	0.022	0.032	1	0.470789	0.0705303	0.015	0.007	1	0.666649	-0.0834741	0.011
	AF251705	0.000345675	-0.257573	0.119	0.192	1	0.591166	0.0229737	0.002	0	1	0.136717	0.265683	0.206	0.146	1	0.175952	1.2049	0.107	0	1	0.137018	0.465412	0.025	0	1	0.240226	0.318226	0.043	0	1	0.0101347	0.437835	0.131	0.048	1	0.502697	-0.0885316	0.089	0.119	1	0.683936	-0.0423399	0.004	0.007	1	0.534056	0.124415	0.013
	Themis2	0.0136286	-0.257543	0.05	0.084	1	0.0253671	0.36715	0.045	0.01	1	0.313535	-0.0724636	0.061	0.037	1	0.279421	0.669358	0.071	0	1	NA	NA	NA	NA	NA	0.800305	-0.208391	0.021	0.03	1	0.926202	-0.171906	0.046	0.048	1	0.216843	0.42593	0.078	0.04	1	0.216248	0.179357	0.011	0	1	0.256185	0.0858544	0.009
	Themis	0.0136286	-0.257543	0.05	0.084	1	0.446021	0.0115869	0.003	0	1	0.418013	0.0209102	0.004	0	1	0.279421	0.669358	0.071	0	1	NA	NA	NA	NA	NA	0.800305	-0.208391	0.021	0.03	1	0.926202	-0.171906	0.046	0.048	1	0.216843	0.42593	0.078	0.04	1	0.194057	0.177452	0.057	0.029	1	0.779226	-0.0905759	0.054
	Mrpl4	0.0297567	-0.25716	0.025	0.047	1	0.0963886	0.26656	0.048	0.021	1	0.489549	-0.18048	0.053	0.037	1	0.46334	0.298942	0.036	0	1	0.477275	-0.17792	0.083	0.112	1	0.828352	0.361556	0.021	0.03	1	0.827581	-0.155251	0.054	0.058	1	0.956944	-0.0993331	0.033	0.032	1	0.348484	0.072758	0.066	0.043	1	0.248278	0.0226925	0.041
	Mybbp1a	0.00490227	-0.256945	0.021	0.051	1	0.0465023	0.222727	0.107	0.057	1	0.565998	0.0142183	0.077	0.061	1	NA	NA	NA	NA	NA	0.450989	0.355744	0.041	0.022	1	0.789294	0.104363	0.043	0.03	1	0.0664412	0.208155	0.138	0.074	1	0.311774	-0.340827	0.033	0.063	1	0.130653	-0.281708	0.015	0.036	1	0.148527	0.126378	0.067
	Mrps10	0.00363356	-0.256792	0.002	0.02	1	0.698531	0.0728877	0.026	0.021	1	0.14088	0.0917802	0.036	0.012	1	NA	NA	NA	NA	NA	0.00858965	-0.700975	0	0.056	1	NA	NA	NA	NA	NA	0.649732	-0.0656928	0.023	0.016	1	0.331699	0.048438	0.011	0.032	1	0.378575	0.213137	0.018	0.007	1	0.131103	0.212236	0.028
	Mrc1	1.15043e-06	-0.256785	0.453	0.591	0.0252737	0.811501	-0.0651896	0.018	0.021	1	3.21009e-05	-0.70155	0.356	0.524	0.705226	0.768003	0.537364	0.036	0.059	1	0.726066	0.0648899	0.025	0.034	1	0.800305	-0.120574	0.021	0.03	1	0.477674	-0.325419	0.023	0.037	1	0.0123329	-0.618333	0.133	0.278	1	0.899257	-0.221153	0.013	0.014	1	0.696697	-0.126515	0.022
	Mrps6	0.0021017	-0.256227	0.048	0.092	1	0.151993	0.188181	0.011	0	1	0.343251	-0.241161	0.012	0.024	1	NA	NA	NA	NA	NA	0.837645	0.0389306	0.008	0.011	1	0.416483	0.131251	0.021	0	1	0.707376	-0.0343983	0.015	0.021	1	0.772822	-0.160978	0.011	0.016	1	0.121442	0.434733	0.031	0.007	1	0.92553	-0.200288	0.026
	Ik	0.0225072	-0.25508	0.092	0.131	1	0.0348135	0.277803	0.15	0.088	1	0.686794	-0.0302765	0.202	0.177	1	0.175573	0.661043	0.214	0.059	1	0.353912	0.439404	0.116	0.079	1	0.912308	-0.486911	0.149	0.152	1	0.582336	-0.140166	0.208	0.175	1	0.568937	-0.0415969	0.211	0.175	1	0.353816	0.223011	0.124	0.094	1	0.832559	-0.164444	0.143
	Hmgb1	0.00443994	-0.254794	0.05	0.09	1	0.250352	-0.34018	0.109	0.135	1	0.916503	-0.151576	0.13	0.128	1	0.0286495	-1.07524	0.143	0.412	1	0.0460358	-0.767295	0.058	0.135	1	1	-0.201308	0.064	0.061	1	0.593494	0.10499	0.154	0.132	1	0.176492	-0.0846807	0.1	0.167	1	0.29062	-0.395815	0.119	0.145	1	0.409915	-0.49524	0.097
	Zfp330	0.00272188	-0.254386	0.015	0.045	1	0.610761	-0.330751	0.039	0.047	1	0.56053	-0.176275	0.032	0.043	1	NA	NA	NA	NA	NA	0.446563	0.266426	0.041	0.022	1	0.240226	0.174736	0.043	0	1	0.573626	-0.120709	0.038	0.026	1	0.0896201	-0.343763	0	0.032	1	0.625568	-0.265527	0.042	0.051	1	0.999423	-0.07065	0.048
	Rpl30	0.00396982	-0.254378	0.134	0.193	1	0.436301	-0.0298895	0.295	0.244	1	0.307898	0.104148	0.206	0.159	1	0.699993	0.739321	0.214	0.176	1	0.745472	0.191166	0.066	0.056	1	0.762865	-0.0965818	0.34	0.333	1	0.228616	0.0758258	0.362	0.28	1	0.643335	0.0589743	0.267	0.246	1	0.472927	0.0600006	0.245	0.203	1	0.264037	-0.0839319	0.43
	Zfp639	0.00370576	-0.253746	0.002	0.02	1	0.703227	-0.122554	0.012	0.016	1	0.751755	-0.0692331	0.016	0.012	1	NA	NA	NA	NA	NA	0.837645	0.0800188	0.008	0.011	1	NA	NA	NA	NA	NA	0.0365007	0.392326	0.023	0	1	0.751406	-0.0688703	0.022	0.016	1	0.465555	0.178132	0.015	0.007	1	0.29244	0.0124594	0.019
	Safb2	0.0125298	-0.253392	0.06	0.096	1	0.035807	0.0272919	0.131	0.073	1	0.370453	-0.107388	0.036	0.055	1	0.279421	0.432303	0.071	0	1	0.25888	-0.370677	0.058	0.101	1	0.981416	-0.0404876	0.064	0.061	1	0.289863	0.307652	0.1	0.069	1	0.407839	-0.433577	0.044	0.071	1	0.0508576	-0.577063	0.051	0.094	1	0.0221123	0.317788	0.104
	Atox1	4.37725e-05	-0.253333	0.232	0.34	0.961637	0.102846	0.0798268	0.104	0.062	1	0.294817	0.160429	0.49	0.409	1	0.171589	0.876499	0.286	0.118	1	0.598099	-0.282842	0.207	0.236	1	0.352428	-0.301606	0.681	0.667	1	0.417467	-0.11963	0.646	0.704	1	0.852478	-0.152515	0.589	0.571	1	0.48752	0.0806454	0.141	0.116	1	0.931715	-0.306831	0.119
	Stip1	0.000302653	-0.252998	0.031	0.078	1	0.0271104	0.29805	0.069	0.026	1	0.567569	-0.227947	0.061	0.073	1	0.46334	0.227799	0.036	0	1	0.737158	0.282153	0.066	0.056	1	0.0350376	0.855749	0.128	0	1	0.162602	-0.494693	0.046	0.085	1	0.389351	0.169914	0.067	0.04	1	0.369328	0.164666	0.073	0.051	1	0.398033	-0.227794	0.078
	Sptlc2	0.0184166	-0.252934	0.071	0.108	1	0.0983833	0.185284	0.041	0.016	1	0.43602	-0.213256	0.045	0.061	1	0.585542	-0.259352	0.071	0.118	1	0.773168	0.216976	0.066	0.079	1	0.388767	-0.40614	0.043	0.091	1	0.77742	0.150393	0.062	0.053	1	0.704185	-0.237019	0.044	0.056	1	0.727841	-0.36046	0.024	0.029	1	0.993261	-0.325418	0.035
	Gm6472	1.0663e-05	-0.252785	0.28	0.408	0.234256	0.801453	-0.0610207	0.687	0.632	1	0.738023	-0.163819	0.425	0.402	1	0.351985	0.878049	0.214	0.118	1	0.227533	0.280055	0.174	0.112	1	0.300979	0.202534	0.532	0.455	1	0.130374	-0.164521	0.554	0.683	1	0.833941	0.0205017	0.589	0.619	1	0.921866	-0.0133565	0.587	0.58	1	0.0219989	0.157547	0.81
	Trim47	0.067276	-0.252647	0.015	0.03	1	0.656532	-0.0188129	0.003	0.005	1	0.838792	-0.0468924	0.061	0.055	1	NA	NA	NA	NA	NA	0.396439	0.119515	0.008	0	1	NA	NA	NA	NA	NA	0.519455	-0.167546	0.008	0.016	1	NA	NA	NA	NA	NA	0.375645	-0.0498492	0.002	0.007	1	0.573108	0.0172957	0.002
	Ip6k2	0.00662987	-0.252181	0.004	0.022	1	0.483999	0.0227694	0.024	0.016	1	0.983524	-0.0585651	0.024	0.024	1	NA	NA	NA	NA	NA	0.1121	-0.60841	0.017	0.056	1	0.517672	-0.00179615	0.064	0.03	1	0.193807	0.291259	0.031	0.011	1	0.469402	-0.295272	0.022	0.04	1	0.521398	-0.184912	0.051	0.036	1	0.535668	-0.082485	0.03
	Mrps33	0.00666863	-0.252119	0.067	0.11	1	0.424062	-0.3751	0.063	0.078	1	0.0094009	-0.665983	0.032	0.091	1	0.553365	0.853297	0.107	0.059	1	0.696406	-0.265289	0.025	0.034	1	0.16749	-1.1118	0.043	0.121	1	0.0488968	0.294261	0.131	0.063	1	0.122551	-0.36376	0.044	0.103	1	0.537378	-0.368891	0.053	0.065	1	0.143705	0.10968	0.058
	Lphn3	0.00364034	-0.251921	0	0.016	1	0.0671647	-0.271661	0.002	0.01	1	0.775703	0.046891	0.004	0.006	1	0.46334	0.108841	0.036	0	1	0.247533	-0.104696	0	0.011	1	NA	NA	NA	NA	NA	0.230382	0.0527187	0.008	0	1	0.386459	0.197479	0.022	0.008	1	0.583734	0.0261556	0.002	0	1	0.573108	0.0622991	0.002
	Bnip3l	0.00366526	-0.251674	0.138	0.2	1	0.302052	-0.325775	0.079	0.098	1	0.448707	0.114488	0.089	0.067	1	0.101164	-0.686902	0.179	0.412	1	0.974366	-0.0468416	0.124	0.124	1	0.65606	-0.0306043	0.128	0.091	1	0.251052	0.0827479	0.108	0.069	1	0.684743	0.220608	0.089	0.111	1	0.452831	-0.0252433	0.13	0.101	1	0.47607	-0.420643	0.102
	Xbp1	0.000447355	-0.251561	0.134	0.21	1	0.0297399	0.3471	0.044	0.01	1	0.590082	-0.120942	0.077	0.091	1	0.255582	-0.956423	0.071	0.176	1	0.109118	-0.287939	0.058	0.124	1	0.0306626	-0.89227	0.021	0.152	1	0.375181	-0.162356	0.077	0.106	1	0.456848	-0.266279	0.067	0.095	1	0.327048	-0.294588	0.033	0.051	1	0.289117	0.223188	0.019
	Cldn18	0.00355033	-0.251395	0.021	0.052	1	0.16925	-0.384971	0.02	0.036	1	0.28632	-0.197907	0.028	0.049	1	0.768003	0.369009	0.036	0.059	1	0.424809	-0.439842	0.025	0.045	1	0.0928939	-0.727167	0	0.061	1	0.0901605	-0.469882	0.031	0.074	1	0.010853	-0.873525	0.011	0.095	1	0.31709	0.167558	0.02	0.007	1	0.00712727	-0.81181	0.015
	Sdhb	0.0021228	-0.25088	0.075	0.126	1	0.287021	0.161028	0.104	0.078	1	0.919193	-0.137208	0.158	0.146	1	0.935283	-0.259659	0.071	0.059	1	0.850911	-0.105044	0.116	0.124	1	0.735427	0.947633	0.106	0.091	1	0.0851268	-0.656254	0.069	0.122	1	0.179024	-0.550079	0.078	0.135	1	0.0324018	0.358926	0.137	0.065	1	0.16632	0.0726648	0.119
	Kpnb1	0.00267524	-0.250803	0.035	0.073	1	0.460054	-0.0601473	0.056	0.041	1	0.254134	0.242704	0.085	0.055	1	0.46334	0.113552	0.036	0	1	0.79231	0.0498208	0.041	0.034	1	0.724011	0.0250718	0.085	0.061	1	0.0709119	0.38537	0.123	0.063	1	0.459316	0.490018	0.078	0.056	1	0.528114	0.140438	0.057	0.043	1	0.166579	0.176817	0.065
	Il6ra	0.00121266	-0.250541	0.027	0.066	1	0.13253	-0.209679	0.018	0.036	1	0.351562	-0.235378	0.142	0.104	1	NA	NA	NA	NA	NA	0.190105	-0.243566	0.008	0.034	1	0.416483	0.096969	0.021	0	1	0.919312	0.118509	0.077	0.074	1	0.931958	-0.0945478	0.067	0.063	1	0.293915	-0.271541	0.015	0.029	1	0.122118	0.143261	0.06
	Mrpl21	0.0150215	-0.250221	0.048	0.081	1	0.312201	-0.0643079	0.062	0.041	1	0.0858092	-0.496281	0.04	0.079	1	0.0714349	-0.935111	0	0.118	1	0.129792	0.542838	0.05	0.011	1	0.15466	-0.800019	0.021	0.091	1	0.878844	-0.236866	0.077	0.079	1	0.338932	0.264079	0.078	0.048	1	0.287693	0.237258	0.051	0.029	1	0.4299	0.00500536	0.058
	Csrp1	0.00837233	-0.250015	0.004	0.021	1	0.00668026	-0.392056	0.005	0.026	1	0.991128	0.00110708	0.024	0.024	1	NA	NA	NA	NA	NA	0.240424	-0.293623	0.033	0.067	1	0.425094	-0.0107777	0.064	0.121	1	0.343408	-0.136522	0.008	0.021	1	0.928302	0.226037	0.033	0.032	1	0.811629	-0.0999612	0.018	0.014	1	0.203749	0.121974	0.011
	Card11	0.109222	-0.249315	0.038	0.057	1	0.321348	0.0643612	0.048	0.031	1	0.418013	0.00642508	0.004	0	1	NA	NA	NA	NA	NA	NA	NA	NA	NA	NA	NA	NA	NA	NA	NA	0.207257	0.22998	0.038	0.016	1	0.722881	0.232326	0.022	0.016	1	0.413264	0.267788	0.026	0.014	1	0.544091	-0.0424752	0.022
	Ncbp1	0.00539896	-0.248724	0.004	0.023	1	0.338705	0.0175233	0.035	0.021	1	0.544587	0.025575	0.012	0.006	1	0.215886	-0.351835	0	0.059	1	0.762751	-0.0193673	0.017	0.011	1	NA	NA	NA	NA	NA	0.357559	0.0767472	0.015	0.005	1	0.418158	-0.129656	0.033	0.016	1	0.154373	0.331411	0.04	0.014	1	0.161779	0.016946	0.026
	Emg1	0.0193576	-0.248681	0.044	0.074	1	0.988549	-0.280157	0.086	0.083	1	0.262546	-0.270388	0.053	0.079	1	0.935283	-0.364477	0.071	0.059	1	0.895814	0.393574	0.05	0.056	1	0.357339	-0.82108	0.021	0.061	1	0.462624	-0.0862292	0.108	0.079	1	0.412436	0.00523854	0.056	0.032	1	0.762552	0.181799	0.102	0.094	1	0.948178	-0.222374	0.114
	Zcchc17	0.0105777	-0.248575	0.033	0.063	1	0.64918	-0.00481397	0.066	0.057	1	0.0294445	0.26584	0.085	0.03	1	0.101856	-0.614039	0.036	0.176	1	0.771029	0.146152	0.041	0.034	1	1	-0.38766	0.064	0.061	1	0.0379016	0.65085	0.108	0.048	1	0.40161	0.0392041	0.056	0.032	1	0.451169	0.0437695	0.044	0.029	1	0.167021	-0.0525983	0.056
	Afg3l2	0.00795931	-0.248207	0.01	0.031	1	0.789992	0.0198656	0.024	0.021	1	0.341188	-0.177865	0.004	0.012	1	NA	NA	NA	NA	NA	0.745763	0.176004	0.017	0.011	1	0.416483	0.464373	0.021	0	1	0.222219	-0.251826	0.008	0.026	1	0.751406	-0.222994	0.022	0.016	1	0.860386	0.0431252	0.009	0.007	1	0.957892	-0.1689	0.013
	Nop58	0.00743573	-0.24816	0.06	0.1	1	0.0914477	-0.0516522	0.121	0.073	1	0.209316	0.239	0.065	0.037	1	0.718443	-0.675569	0.036	0.059	1	0.0130739	-0.910027	0.017	0.09	1	0.316529	0.599212	0.085	0.03	1	0.484284	-0.132854	0.138	0.106	1	1	0.210419	0.078	0.079	1	0.66127	-0.253228	0.071	0.08	1	0.882466	-0.325027	0.127
	Pdcl	0.00783815	-0.247696	0.01	0.031	1	0.690415	-0.00971022	0.026	0.031	1	0.991092	-0.0566844	0.012	0.012	1	0.46334	0.298942	0.036	0	1	0.964634	-0.160735	0.033	0.034	1	0.416483	0.0800485	0.021	0	1	0.0968944	0.256825	0.038	0.011	1	0.240465	0.0256767	0.011	0	1	0.104074	0.242631	0.033	0.007	1	0.196735	0.0290234	0.024
	Lman1	0.049213	-0.247632	0.038	0.062	1	0.0686454	0.416386	0.044	0.016	1	0.769998	-0.11044	0.077	0.067	1	0.0714349	-0.538894	0	0.118	1	0.0947399	-0.429076	0.091	0.169	1	0.0928939	-0.834115	0	0.061	1	0.547104	-0.0705718	0.077	0.058	1	0.991123	0.267777	0.056	0.056	1	0.675669	0.161573	0.06	0.051	1	0.809831	-0.265355	0.024
	Aimp1	0.0291488	-0.247156	0.036	0.063	1	0.816477	-0.140482	0.057	0.052	1	0.998301	-0.347857	0.057	0.055	1	0.175952	0.770944	0.107	0	1	0.647052	0.273094	0.033	0.022	1	0.828352	0.223198	0.021	0.03	1	0.236345	0.112548	0.115	0.074	1	0.995561	-0.0041606	0.056	0.056	1	0.340423	0.170115	0.066	0.043	1	0.065782	-0.00511787	0.069
	Med4	0.0476364	-0.246968	0.015	0.032	1	0.472729	0.208028	0.024	0.016	1	0.395748	0.0355395	0.032	0.018	1	0.46334	0.170596	0.036	0	1	0.442162	0.0145701	0.025	0.045	1	0.240226	0.818955	0.043	0	1	0.353301	0.028169	0.046	0.026	1	0.62108	-0.0104478	0.033	0.048	1	0.42427	-0.378592	0.024	0.036	1	0.191602	0.112852	0.035
	Fam122b	0.0302937	-0.246906	0.012	0.029	1	0.446021	0.0552951	0.003	0	1	0.221608	-0.0397939	0	0.006	1	NA	NA	NA	NA	NA	0.396439	0.184867	0.008	0	1	NA	NA	NA	NA	NA	0.790215	-0.0341913	0.008	0.011	1	0.781172	0.0294996	0.011	0.016	1	0.680542	-0.131728	0.004	0.007	1	0.256185	0.118862	0.009
	Batf	0.169136	-0.246785	0.029	0.042	1	0.695333	-0.0512795	0.026	0.021	1	0.908035	-0.0193485	0.04	0.043	1	0.46334	0.51136	0.036	0	1	0.837645	-0.0346045	0.008	0.011	1	0.0900799	0.630269	0.085	0	1	0.711284	-0.0385704	0.015	0.021	1	0.729978	0.184223	0.022	0.016	1	0.0191884	0.707258	0.077	0.022	1	0.0283929	0.403901	0.045
	Por	0.124839	-0.24665	0.058	0.078	1	0.187112	-0.304904	0.024	0.041	1	0.895361	-0.194641	0.053	0.055	1	0.768003	0.309503	0.036	0.059	1	0.0958609	-0.184779	0.033	0.09	1	0.523414	-0.0230465	0.106	0.061	1	0.00232158	-0.765744	0	0.069	1	0.080752	-0.523593	0.033	0.095	1	0.634677	-0.220987	0.042	0.051	1	0.889996	-0.221998	0.045
	Rpl36	2.72977e-05	-0.246411	0.215	0.329	0.599703	0.942683	-0.016559	0.548	0.528	1	0.917326	-0.0488894	0.417	0.378	1	0.557877	0.585037	0.357	0.294	1	0.0339625	-0.365682	0.14	0.27	1	0.284336	0.222616	0.447	0.333	1	0.156538	0.246547	0.615	0.545	1	0.644776	-0.0420018	0.456	0.516	1	0.123578	0.134078	0.525	0.442	1	0.00550409	0.198785	0.765
	Hnrnpdl	0.000164971	-0.246314	0.048	0.106	1	0.14905	0.117554	0.144	0.098	1	0.181861	0.0660775	0.093	0.055	1	0.379138	0.504271	0.143	0.059	1	0.609902	0.128862	0.074	0.056	1	0.734273	-0.119897	0.191	0.152	1	0.879944	-0.23405	0.169	0.153	1	0.502661	0.259903	0.156	0.127	1	0.978671	-0.0420112	0.11	0.109	1	0.455287	-0.401923	0.156
	Cyp4b1	0.00458678	-0.246162	0.013	0.04	1	0.482865	-0.0589494	0.014	0.021	1	0.617076	-0.0422464	0.012	0.018	1	0.215886	-0.611584	0	0.059	1	0.342415	-0.157597	0.76	0.775	1	0.416483	0.557641	0.021	0	1	0.770926	-0.0913536	0.031	0.037	1	0.695254	0.058143	0.022	0.032	1	0.641342	-0.094032	0.022	0.029	1	0.683812	-0.271526	0.022
	Ubr1	0.0123291	-0.245939	0.01	0.03	1	0.276632	0.0879647	0.03	0.016	1	0.772326	-0.142406	0.02	0.024	1	0.892349	-0.101024	0.071	0.059	1	0.982313	0.0926897	0.033	0.034	1	0.416483	0.321549	0.021	0	1	0.712453	-0.0743018	0.015	0.011	1	0.473835	-0.139604	0.022	0.04	1	0.675762	-0.0360881	0.029	0.022	1	0.65983	-0.0325142	0.035
	Apopt1	0.0578889	-0.245809	0.017	0.034	1	0.315921	-0.138788	0.015	0.026	1	0.565182	0.149338	0.049	0.037	1	NA	NA	NA	NA	NA	0.74467	0.452588	0.041	0.034	1	NA	NA	NA	NA	NA	0.252361	-0.196229	0.038	0.069	1	0.49	-0.130529	0.011	0.024	1	0.477596	-0.152885	0.038	0.051	1	0.0783016	0.297591	0.045
	Myo5c	0.017173	-0.24572	0.006	0.022	1	0.0452028	-0.145713	0.003	0.016	1	0.15166	-0.167472	0.004	0.018	1	0.215886	-0.345982	0	0.059	1	0.0997474	-0.403704	0	0.022	1	0.242797	-0.409387	0	0.03	1	0.410522	-0.122643	0	0.005	1	0.403288	-0.0662898	0	0.008	1	0.123628	-0.122293	0.007	0.022	1	0.42358	0.0579977	0.004
	U2af1	0.0115019	-0.245678	0.036	0.068	1	0.0444159	-0.566039	0.039	0.073	1	0.517796	-0.465416	0.049	0.061	1	0.215886	-0.220203	0	0.059	1	0.895795	-0.053576	0.041	0.045	1	0.618845	-0.101005	0.085	0.121	1	0.773422	0.0933098	0.077	0.069	1	0.776813	-0.405913	0.033	0.04	1	0.101069	-0.343313	0.029	0.058	1	0.141035	0.131189	0.058
	Errfi1	0.000734934	-0.245218	0.008	0.037	1	0.343547	0.059333	0.014	0.005	1	0.422886	-0.276557	0.028	0.043	1	0.215886	-0.426796	0	0.059	1	0.113779	-0.700953	0.017	0.056	1	0.240226	0.928266	0.043	0	1	0.821108	0.133424	0.031	0.026	1	0.0570086	-0.411364	0	0.04	1	0.33984	-0.31124	0.011	0.022	1	0.0397427	-0.520914	0.017
	Gtpbp4	0.0132252	-0.244739	0.058	0.094	1	0.02596	0.0559946	0.109	0.052	1	0.263027	0.0590538	0.093	0.061	1	0.279421	0.31317	0.071	0	1	0.653867	0.137381	0.041	0.056	1	0.102578	0.84534	0.191	0.061	1	0.608854	-0.123753	0.185	0.153	1	0.927323	-0.0795516	0.167	0.159	1	0.392061	-0.00545845	0.073	0.051	1	0.0436989	0.185867	0.095
	Pabpc4	0.0957031	-0.244404	0.012	0.024	1	0.0187416	0.38808	0.048	0.01	1	0.861834	-0.114384	0.016	0.018	1	NA	NA	NA	NA	NA	0.837645	0.0835518	0.008	0.011	1	0.416483	0.145252	0.021	0	1	0.562529	0.0409089	0.038	0.026	1	0.500908	0.063588	0.022	0.04	1	0.0957634	0.297954	0.02	0	1	0.193465	-0.0427257	0.035
	Gtpbp8	0.0330917	-0.244182	0.006	0.019	1	0.27997	0.0783885	0.006	0	1	0.770318	-0.0218971	0.004	0.006	1	0.215886	-0.632288	0	0.059	1	0.226683	0.210101	0.017	0	1	NA	NA	NA	NA	NA	0.0978776	0.210503	0.038	0.011	1	0.820976	-0.156638	0.011	0.008	1	0.216248	0.213875	0.011	0	1	0.666649	0.0138314	0.011
	Fam168a	0.00856431	-0.244078	0.033	0.064	1	0.33548	0.0785107	0.021	0.01	1	0.0153263	0.351252	0.073	0.018	1	0.46334	0.108841	0.036	0	1	0.191587	0.693575	0.041	0.011	1	NA	NA	NA	NA	NA	0.979743	-0.102437	0.054	0.053	1	0.845754	0.091243	0.044	0.04	1	0.263185	0.198504	0.022	0.007	1	0.435508	0.0653611	0.015
	Ciz1	0.00223577	-0.244012	0.006	0.03	1	0.494223	0.0469618	0.03	0.021	1	0.828318	-0.156562	0.028	0.024	1	0.279421	0.887269	0.071	0	1	0.774635	0.0970459	0.017	0.022	1	NA	NA	NA	NA	NA	0.109583	0.299107	0.046	0.016	1	0.781991	-0.260408	0.033	0.04	1	0.880583	-0.129409	0.024	0.022	1	0.322942	0.102666	0.028
	Tor1a	0.0293102	-0.243194	0.021	0.042	1	0.829454	-0.292876	0.014	0.016	1	0.00364211	0.436178	0.065	0.006	1	NA	NA	NA	NA	NA	0.647052	0.144707	0.033	0.022	1	0.357339	-0.915225	0.021	0.061	1	0.140808	0.0712373	0.085	0.042	1	0.93975	0.202962	0.033	0.032	1	0.0537623	0.511826	0.026	0	1	0.114248	-0.0129722	0.041
	Lgals1	8.10073e-06	-0.243052	0.278	0.413	0.177965	0.0813666	-0.262641	0.13	0.176	1	0.329097	0.0603233	0.283	0.232	1	0.46334	0.426223	0.036	0	1	0.916834	-0.0302913	0.025	0.022	1	0.469575	-0.489825	0.149	0.212	1	0.742609	-0.0546808	0.231	0.212	1	0.61279	0.151844	0.3	0.278	1	0.277359	0.0364251	0.47	0.399	1	6.99355e-08	0.785612	0.326
	Rpl21	0.000812586	-0.242486	0.238	0.323	1	0.188474	-0.0974865	0.553	0.56	1	0.230769	-0.287291	0.372	0.39	1	0.872193	0.129957	0.286	0.294	1	0.130777	-0.281603	0.149	0.236	1	0.508957	0.153016	0.511	0.424	1	0.43159	-0.188166	0.562	0.556	1	0.188597	0.156391	0.544	0.444	1	0.433749	-0.127532	0.494	0.507	1	0.554423	-0.0977694	0.698
	Rp9	0.00488648	-0.24206	0.04	0.078	1	0.247651	-0.637058	0.048	0.067	1	0.19373	-0.475947	0.045	0.073	1	0.46334	0.17573	0.036	0	1	0.127931	0.397675	0.05	0.011	1	0.240226	0.174736	0.043	0	1	0.0902312	-0.34361	0.023	0.063	1	0.751941	0.233974	0.067	0.056	1	0.522403	-0.0796768	0.051	0.036	1	0.613615	-0.416406	0.052
	Lrif1	0.0963186	-0.241973	0.021	0.036	1	0.136305	0.0163214	0.066	0.036	1	0.0865445	-0.213359	0.008	0.03	1	0.46334	0.0583869	0.036	0	1	0.396439	0.102205	0.008	0	1	0.0928939	-0.868904	0	0.061	1	0.769432	-0.0456184	0.038	0.032	1	0.0556902	0.412651	0.067	0.016	1	0.0143855	0.485985	0.071	0.014	1	0.0128517	0.42724	0.067
	C1galt1	0.034536	-0.241841	0.004	0.016	1	0.238229	0.136574	0.017	0.005	1	0.0828887	-0.123445	0	0.012	1	0.768003	0.0119343	0.036	0.059	1	0.247533	-0.171653	0	0.011	1	0.416483	0.4372	0.021	0	1	0.796765	0.000513644	0.008	0.005	1	0.81064	0.113156	0.011	0.008	1	0.269298	0.190752	0.009	0	1	0.975642	-0.0714001	0.006
	Atxn10	0.0209267	-0.241667	0.09	0.128	1	0.984298	-0.141926	0.032	0.031	1	0.0538584	-0.471535	0.04	0.085	1	0.552674	0.64985	0.179	0.118	1	0.649925	-0.115946	0.033	0.045	1	0.800305	-0.150963	0.021	0.03	1	0.19754	0.285408	0.069	0.037	1	0.214849	0.677408	0.067	0.032	1	0.484853	-0.211911	0.038	0.051	1	0.702791	-0.172027	0.022
	Ubtf	0.00254492	-0.241295	0.038	0.079	1	0.798005	-0.274846	0.082	0.073	1	0.750927	-0.0463046	0.065	0.073	1	0.175952	0.448209	0.107	0	1	0.255789	-0.0987862	0.025	0.056	1	0.0900799	0.645673	0.085	0	1	0.385593	0.0706715	0.085	0.058	1	0.053511	-0.606371	0.033	0.103	1	0.299109	0.26187	0.086	0.058	1	0.268525	0.0547585	0.067
	Ndufc1	0.00210544	-0.240925	0.155	0.222	1	0.811742	-0.122697	0.107	0.098	1	0.169774	0.230408	0.194	0.14	1	0.112173	0.828155	0.143	0	1	0.0605356	-0.480991	0.091	0.18	1	0.273307	-0.536898	0.128	0.212	1	0.639343	-0.124346	0.169	0.18	1	0.979011	0.0389575	0.111	0.111	1	0.218337	-0.33936	0.084	0.116	1	0.676605	-0.0248035	0.08
	Sgcb	0.0135363	-0.240772	0.006	0.023	1	0.355291	-0.0899505	0.002	0.005	1	0.247215	-0.0236373	0.02	0.006	1	NA	NA	NA	NA	NA	0.837645	-0.0335404	0.008	0.011	1	NA	NA	NA	NA	NA	0.241916	-0.0954186	0	0.011	1	0.403288	-0.036617	0	0.008	1	0.937677	0.0136048	0.007	0.007	1	0.326112	0.118474	0.006
	Nolc1	0.0290642	-0.240457	0.038	0.065	1	0.133242	0.147661	0.1	0.062	1	0.645252	-0.645397	0.04	0.049	1	0.718443	-0.531275	0.036	0.059	1	0.840906	0.0169733	0.074	0.067	1	0.37306	-0.530314	0.021	0.061	1	0.123457	0.0584084	0.146	0.085	1	0.239275	-0.1534	0.022	0.056	1	0.430651	0.160108	0.062	0.043	1	0.371362	-0.0216888	0.11
	Rpl10-ps3	0.00350545	-0.240437	0.035	0.071	1	0.636381	-0.236084	0.051	0.041	1	0.964897	-0.0238059	0.061	0.061	1	NA	NA	NA	NA	NA	0.916834	-0.078688	0.025	0.022	1	0.0561258	0.828738	0.106	0	1	0.999012	-0.068311	0.092	0.09	1	0.699886	-0.310779	0.044	0.056	1	0.968839	-0.0640616	0.038	0.036	1	0.217099	-0.273977	0.071
	Mysm1	0.0180251	-0.24018	0.013	0.034	1	0.991804	-0.265028	0.053	0.052	1	0.982762	0.0196006	0.049	0.049	1	0.718443	-0.179624	0.036	0.059	1	0.776334	0.073938	0.041	0.034	1	0.145696	0.630125	0.064	0	1	0.748608	0.128215	0.038	0.032	1	0.326082	-0.377481	0.022	0.048	1	0.153561	0.197243	0.051	0.022	1	0.551152	0.0696938	0.045
	Cwc22	0.0937201	-0.240155	0.01	0.021	1	0.387714	0.178011	0.02	0.01	1	0.290422	-0.286306	0.024	0.043	1	0.175952	0.501374	0.107	0	1	0.227677	-0.307151	0.017	0.045	1	0.828352	0.0368148	0.021	0.03	1	0.899276	0.156286	0.023	0.021	1	0.672467	-0.266102	0.022	0.032	1	0.208497	0.363802	0.035	0.014	1	0.5012	-0.259499	0.024
	Glul	0.00137597	-0.239948	0.177	0.25	1	0.864447	0.000308737	0.039	0.036	1	0.613665	-0.277553	0.304	0.299	1	0.892349	0.467351	0.071	0.059	1	0.295545	0.468271	0.157	0.112	1	0.380282	-0.399666	0.064	0.121	1	0.118881	-0.444301	0.062	0.111	1	0.314191	-0.149468	0.044	0.079	1	0.0365368	-0.692198	0.033	0.072	1	0.525523	-0.0942309	0.063
	Psmd12	0.0323332	-0.239659	0.052	0.081	1	0.0422242	0.270392	0.073	0.031	1	0.90046	-0.044521	0.097	0.091	1	0.96578	0.264055	0.107	0.118	1	0.234427	0.451992	0.14	0.09	1	0.844643	0.0222794	0.106	0.121	1	0.75619	0.0233687	0.062	0.053	1	0.0327705	0.92552	0.1	0.032	1	0.712133	0.0205003	0.06	0.051	1	0.289716	0.0901641	0.065
	Rpl18	8.3347e-05	-0.239631	0.238	0.342	1	0.0053425	0.231265	0.533	0.383	1	0.000346819	0.522035	0.457	0.28	1	0.353791	0.634152	0.357	0.235	1	0.256488	-0.203273	0.14	0.202	1	0.00110329	1.20643	0.532	0.182	1	0.0471887	0.310923	0.615	0.519	1	7.88156e-06	0.7925	0.644	0.405	0.17315	0.000618969	0.390409	0.543	0.341	1	3.43924e-07	0.540155	0.728
	Polr2f	0.00157267	-0.239513	0.058	0.107	1	0.832552	-0.0956697	0.059	0.062	1	0.644697	-0.0224388	0.081	0.067	1	0.718443	-0.313244	0.036	0.059	1	0.133577	0.211959	0.05	0.011	1	0.351473	-0.0266388	0.085	0.03	1	0.132863	0.14178	0.085	0.042	1	0.470902	-0.168308	0.067	0.095	1	0.959587	-0.0896119	0.075	0.072	1	0.295406	-0.0422009	0.065
	P2ry14	0.0187503	-0.239402	0.05	0.082	1	0.591166	0.00488614	0.002	0	1	0.214315	0.108301	0.04	0.018	1	NA	NA	NA	NA	NA	NA	NA	NA	NA	NA	NA	NA	NA	NA	NA	0.435343	0.00482643	0.069	0.048	1	NA	NA	NA	NA	NA	0.583734	0.00855284	0.002	0	1	NA	NA	NA
	Cnpy4	0.00679796	-0.239284	0.006	0.025	1	0.196474	0.161699	0.018	0.005	1	0.773822	-0.32204	0.036	0.03	1	0.46334	0.0583869	0.036	0	1	0.137018	0.445891	0.025	0	1	NA	NA	NA	NA	NA	NA	NA	NA	NA	NA	0.501968	-0.0708527	0.011	0.024	1	0.121247	-0.25329	0.007	0.022	1	0.662115	0.0323321	0.011
	Sigmar1	0.00967767	-0.239135	0.01	0.03	1	0.164018	-0.196312	0.012	0.026	1	0.35297	-0.0576737	0.012	0.024	1	0.46334	0.638087	0.036	0	1	0.658536	0.0329961	0.033	0.022	1	0.416483	0.426519	0.021	0	1	0.500562	-0.277867	0.062	0.079	1	0.556312	0.295476	0.056	0.04	1	0.382951	0.179734	0.018	0.007	1	0.0709208	0.299363	0.022
	Plgrkt	0.00904392	-0.238758	0.104	0.151	1	0.0145744	0.442406	0.091	0.036	1	0.565396	-0.366736	0.065	0.049	1	NA	NA	NA	NA	NA	0.247533	-0.639375	0	0.011	1	0.339563	0.251988	0.085	0.03	1	0.63566	-0.209947	0.023	0.032	1	0.760883	0.117319	0.044	0.056	1	0.203923	0.221903	0.084	0.051	1	0.00776207	0.278333	0.097
	Nmt1	0.0754881	-0.238675	0.079	0.106	1	0.794697	0.0423418	0.051	0.047	1	0.0221727	0.366829	0.142	0.067	1	0.96578	0.17873	0.107	0.118	1	0.0150186	-0.716986	0.017	0.09	1	0.102578	0.574575	0.191	0.061	1	0.257921	-0.0596516	0.131	0.085	1	0.21353	-0.384009	0.056	0.103	1	0.104482	0.173942	0.077	0.036	1	0.0926115	0.150412	0.054
	D8Ertd738e	0.000140967	-0.238506	0.115	0.193	1	0.337787	-0.231323	0.098	0.119	1	0.736282	-0.250843	0.182	0.183	1	0.242497	0.847189	0.179	0.059	1	0.282543	0.338508	0.14	0.09	1	0.0751154	0.718178	0.255	0.091	1	0.357156	-0.0773578	0.223	0.169	1	0.314033	0.256465	0.189	0.143	1	0.295145	0.151339	0.13	0.094	1	0.0275165	0.226944	0.121
	Cks2	0.0413279	-0.237957	0.019	0.038	1	0.360673	-0.216813	0.029	0.041	1	0.326506	-0.0553401	0.02	0.037	1	1	-0.227179	0.25	0.235	1	NA	NA	NA	NA	NA	0.318756	-0.967117	0.064	0.121	1	0.245915	-0.354627	0.031	0.058	1	0.308113	-0.214021	0.056	0.095	1	0.838317	-0.162335	0.033	0.029	1	0.950081	-0.208852	0.054
	Tnfaip8l2	0.0153059	-0.237773	0.029	0.056	1	0.246776	0.0928958	0.024	0.01	1	0.120702	0.207033	0.13	0.079	1	0.718443	-0.581729	0.036	0.059	1	0.754242	0.055416	0.017	0.011	1	0.416483	0.168408	0.021	0	1	0.792972	-0.190035	0.085	0.074	1	0.896248	-0.246119	0.044	0.048	1	0.463888	-0.280348	0.044	0.058	1	0.133983	0.170548	0.039
	Pnn	0.0497828	-0.237609	0.088	0.119	1	0.0825394	0.147737	0.201	0.14	1	0.062638	0.332445	0.142	0.079	1	0.585542	0.704015	0.107	0.059	1	0.718001	0.135961	0.174	0.157	1	0.0778866	-1.15713	0.085	0.212	1	0.533659	0.00302757	0.215	0.18	1	0.539099	0.0225866	0.133	0.103	1	0.111715	0.399602	0.188	0.13	1	0.105893	-0.0500784	0.255
	Mettl7a1	0.00372511	-0.237314	0.031	0.066	1	0.39773	-0.479209	0.026	0.036	1	0.318078	-0.0944057	0.049	0.073	1	0.279421	0.454562	0.071	0	1	0.664208	-0.070226	0.083	0.101	1	0.0766776	-0.564226	0.021	0.121	1	0.00470356	-0.699745	0.023	0.106	1	0.737068	-0.11041	0.078	0.063	1	0.703282	-0.304545	0.044	0.051	1	0.173251	-0.311245	0.03
	Hmgxb4	0.0172013	-0.236565	0.004	0.019	1	0.954511	-0.122658	0.015	0.016	1	0.617076	-0.0331426	0.012	0.018	1	0.892349	0.129653	0.071	0.059	1	0.826988	-0.0758981	0.008	0.011	1	0.416483	0.0820879	0.021	0	1	0.365334	0.0626253	0.015	0.005	1	0.820976	-0.0194484	0.011	0.008	1	0.511136	0.0187784	0.033	0.022	1	0.955735	-0.168828	0.013
	Gm4540	0.0113139	-0.236521	0.083	0.125	1	0.531717	-0.141675	0.08	0.093	1	0.05788	-0.189729	0.061	0.116	1	NA	NA	NA	NA	NA	0.255721	-0.257557	0.033	0.067	1	0.64324	0.0658985	0.128	0.091	1	0.93047	-0.239963	0.138	0.127	1	0.774407	-0.145796	0.056	0.063	1	0.556497	-0.116911	0.084	0.065	1	0.215104	-0.113966	0.117
	Fcf1	0.0475547	-0.236474	0.05	0.076	1	0.509053	-0.0414534	0.06	0.047	1	0.449225	-0.105262	0.045	0.061	1	0.892349	0.0127134	0.071	0.059	1	0.450989	0.312497	0.041	0.022	1	0.53456	-0.084095	0.064	0.03	1	0.204527	0.136766	0.062	0.032	1	0.444736	-0.179289	0.033	0.056	1	0.73614	0.0408782	0.051	0.043	1	0.0972599	0.137273	0.073
	Fam3c	0.0101904	-0.236192	0.031	0.061	1	0.0607989	0.21586	0.076	0.036	1	0.618904	-0.291271	0.057	0.067	1	NA	NA	NA	NA	NA	0.31627	-0.465447	0.074	0.112	1	0.416483	0.389327	0.021	0	1	0.0652678	-0.54749	0.008	0.042	1	0.208878	-0.377639	0.011	0.04	1	0.276719	0.214327	0.042	0.022	1	0.0060293	-0.804213	0.03
	Ppp1r9a	0.00859666	-0.235382	0.008	0.028	1	0.0441362	-0.372307	0.003	0.016	1	0.0569468	-0.324307	0.02	0.055	1	NA	NA	NA	NA	NA	0.754242	0.122799	0.017	0.011	1	0.242797	-0.409387	0	0.03	1	0.241916	-0.092208	0	0.011	1	0.0896201	-0.259174	0	0.032	1	0.0508595	-0.273652	0.004	0.022	1	0.231494	-0.183648	0.004
	Gsdmd	0.0142643	-0.235318	0.019	0.043	1	0.0581102	0.195009	0.038	0.01	1	0.0560102	0.410786	0.057	0.018	1	0.215886	-0.632288	0	0.059	1	0.225858	0.240129	0.074	0.034	1	0.653139	-0.246663	0.064	0.091	1	0.946163	-0.154	0.031	0.032	1	0.606172	-0.0237098	0.056	0.04	1	0.596787	-0.21655	0.031	0.022	1	0.166584	0.0355869	0.056
	Fasn	0.00189989	-0.235212	0.023	0.058	1	0.479871	-0.285852	0.027	0.036	1	0.00897002	-0.485316	0.008	0.049	1	0.849728	0.390244	0.071	0.059	1	0.258336	-0.160501	0.033	0.067	1	0.981416	-0.214476	0.064	0.061	1	0.95662	0.125754	0.062	0.063	1	0.0380503	-0.506643	0.011	0.071	1	0.807678	-0.0157015	0.018	0.014	1	0.274483	-0.321325	0.024
	Tgfbr1	0.0163296	-0.234604	0.065	0.101	1	0.0717857	0.330152	0.017	0	1	0.00639153	0.551701	0.194	0.091	1	NA	NA	NA	NA	NA	0.652784	0.159365	0.033	0.022	1	0.0346886	-1.22685	0.043	0.182	1	0.987338	-0.167049	0.054	0.053	1	0.805407	0.109053	0.056	0.048	1	0.860386	0.0486393	0.009	0.007	1	0.22853	-0.251192	0.004
	Edf1	0.00380315	-0.234598	0.127	0.184	1	0.678522	-0.271693	0.113	0.098	1	0.680467	-0.0780462	0.134	0.116	1	0.171668	-0.100773	0.071	0.235	1	0.403462	-0.145039	0.107	0.146	1	0.219641	0.433067	0.298	0.182	1	0.594976	-0.234471	0.146	0.159	1	0.096211	-0.569193	0.111	0.19	1	0.201009	0.0648453	0.15	0.101	1	0.00592195	0.354339	0.143
	Psmd7	0.0220047	-0.234429	0.075	0.111	1	0.604888	-0.00547495	0.074	0.062	1	0.329377	0.244796	0.121	0.091	1	0.935283	-0.298575	0.071	0.059	1	0.98239	0.0717321	0.099	0.101	1	0.605424	0.333258	0.128	0.091	1	0.321872	-0.203674	0.092	0.127	1	0.69405	0.14816	0.078	0.063	1	0.0238148	-0.607633	0.073	0.13	1	0.411312	-0.0193578	0.084
	Rbmxl1	0.00432263	-0.233598	0.008	0.03	1	0.138623	0.156798	0.059	0.031	1	0.0236116	0.469219	0.057	0.012	1	0.279421	0.454562	0.071	0	1	0.226683	0.409109	0.017	0	1	0.327915	0.203818	0.085	0.03	1	0.332873	0.0599493	0.062	0.037	1	0.2069	0.415521	0.056	0.024	1	0.442643	0.0379449	0.035	0.022	1	0.0263183	0.41852	0.032
	Snx4	0.0116431	-0.233512	0.038	0.07	1	0.325555	-0.10796	0.042	0.026	1	0.659866	0.122671	0.053	0.043	1	0.652371	0.0292652	0.107	0.059	1	0.586753	0.0781902	0.05	0.034	1	0.388767	-0.496918	0.043	0.091	1	0.14212	-0.310578	0.031	0.069	1	0.685814	-0.069776	0.078	0.095	1	0.813508	-0.357636	0.046	0.051	1	0.662694	-0.458034	0.06
	Psma3	0.0300955	-0.233452	0.021	0.042	1	0.24592	-0.442054	0.03	0.047	1	0.482982	-0.271981	0.04	0.055	1	0.46334	0.0583869	0.036	0	1	0.8648	-0.637208	0.041	0.045	1	0.962843	0.0294602	0.064	0.061	1	0.30667	0.266722	0.062	0.037	1	0.387443	0.271092	0.056	0.032	1	0.21058	0.35167	0.035	0.014	1	0.276956	-0.357923	0.024
	Dbi	0.000147977	-0.233356	0.344	0.451	1	0.14277	0.21425	0.097	0.062	1	0.0291041	0.312132	0.275	0.177	1	0.892335	0.148144	0.25	0.294	1	0.274825	-0.155421	0.132	0.191	1	0.0716441	0.686901	0.213	0.061	1	0.535539	-0.016496	0.277	0.312	1	0.878612	-0.0347051	0.322	0.325	1	0.573463	-0.0550866	0.099	0.116	1	0.406794	-0.00108615	0.076
	Chfr	0.0112349	-0.23322	0.012	0.033	1	0.0942449	0.200508	0.033	0.01	1	0.102435	0.152569	0.016	0	1	0.46334	0.415651	0.036	0	1	0.316964	0.100851	0.033	0.011	1	0.789294	-0.00199924	0.043	0.03	1	0.839946	-0.0985957	0.038	0.042	1	0.215989	0.209762	0.044	0.016	1	0.386357	0.120702	0.046	0.029	1	0.0742367	0.253829	0.035
	Degs2	0.00142024	-0.233212	0.002	0.024	1	0.560204	-0.323889	0.011	0.016	1	0.157975	0.163376	0.012	0	1	0.718443	-0.368409	0.036	0.059	1	NA	NA	NA	NA	NA	NA	NA	NA	NA	NA	0.515308	-0.20362	0.008	0.016	1	0.403288	-0.0667359	0	0.008	1	0.205846	-0.248252	0.004	0.014	1	0.194438	0.189528	0.024
	Slc9a3r2	0.00186434	-0.23306	0.008	0.034	1	0.826921	-0.227829	0.014	0.016	1	0.737856	0.153314	0.016	0.012	1	0.215886	-0.823637	0	0.059	1	0.908713	-0.0174688	0.43	0.427	1	0.800305	-0.217133	0.021	0.03	1	0.654669	-0.344771	0.038	0.048	1	0.233516	-0.152669	0	0.016	1	0.926332	0.130742	0.013	0.014	1	0.529675	-0.109349	0.013
	Pam16	0.00681341	-0.232985	0.008	0.029	1	0.738152	-0.119891	0.014	0.01	1	0.102435	0.206845	0.016	0	1	0.279421	0.402216	0.071	0	1	0.826988	-0.155357	0.008	0.011	1	0.416483	0.134322	0.021	0	1	0.0988687	0.131033	0.038	0.011	1	0.403288	-0.119907	0	0.008	1	0.216248	0.193777	0.011	0	1	0.534056	0.0772697	0.013
	A630001G21Rik	0.0573558	-0.232917	0.008	0.02	1	0.419129	-0.0406637	0.094	0.073	1	0.297798	-0.0174348	0.061	0.037	1	0.279421	0.798782	0.071	0	1	NA	NA	NA	NA	NA	NA	NA	NA	NA	NA	0.230382	0.0997936	0.008	0	1	0.0800069	0.474781	0.044	0.008	1	0.740122	-0.156249	0.031	0.036	1	0.569184	0.0911199	0.037
	1500011K16Rik	0.0482749	-0.232857	0.063	0.092	1	0.308506	-0.155324	0.027	0.041	1	0.072551	0.251273	0.081	0.037	1	0.215886	-0.220203	0	0.059	1	0.0723908	-0.638133	0.033	0.09	1	0.828352	0.00603652	0.021	0.03	1	0.601635	-0.0446545	0.092	0.074	1	0.594685	-0.00729406	0.067	0.087	1	0.104572	-0.560852	0.035	0.065	1	0.816204	-0.262876	0.024
	Gadd45gip1	0.00360803	-0.232453	0.031	0.066	1	0.0606554	0.320219	0.06	0.026	1	0.759084	-0.0484141	0.049	0.055	1	0.46334	0.0583869	0.036	0	1	0.156586	-0.335624	0.033	0.079	1	0.740113	-0.00638862	0.085	0.061	1	0.0227081	0.212323	0.085	0.026	1	0.97781	0.0793775	0.056	0.056	1	0.119305	0.396683	0.064	0.029	1	0.348492	-0.150007	0.071
	Acbd5	0.0111874	-0.23226	0.063	0.101	1	0.921537	-0.0404629	0.045	0.047	1	0.0103136	0.460939	0.097	0.03	1	0.46334	0.0583869	0.036	0	1	0.162363	-0.230358	0.074	0.135	1	0.240226	0.337115	0.043	0	1	0.0463945	0.186069	0.131	0.063	1	0.542432	0.146285	0.067	0.048	1	0.824085	-0.0960079	0.04	0.043	1	0.0540946	0.317277	0.05
	Rpl6	0.000365679	-0.232257	0.205	0.296	1	0.0306304	-0.374549	0.44	0.466	1	0.624747	-0.139532	0.324	0.329	1	0.7645	-0.00706352	0.321	0.294	1	0.148145	0.405873	0.182	0.112	1	0.532348	-0.266157	0.426	0.424	1	0.125587	0.155302	0.562	0.455	1	0.509103	0.0842345	0.489	0.452	1	0.40859	-0.204966	0.371	0.377	1	0.210194	-0.162245	0.566
	Gm8186	0.000646333	-0.231825	0.129	0.2	1	0.431687	-0.236399	0.172	0.187	1	0.582926	-0.316587	0.158	0.171	1	0.72443	-0.335014	0.143	0.176	1	0.024631	-0.903656	0.058	0.146	1	0.27892	-0.624402	0.191	0.273	1	0.520035	0.0746285	0.323	0.27	1	0.68275	-0.0324793	0.244	0.278	1	0.105199	-0.323329	0.241	0.29	1	0.307545	-0.125719	0.309
	Tecr	0.0560108	-0.231621	0.05	0.074	1	0.2634	0.0592494	0.083	0.057	1	0.35832	0.175365	0.093	0.067	1	0.410768	0.380776	0.286	0.176	1	0.87232	0.220262	0.05	0.056	1	0.222536	0.441203	0.106	0.03	1	0.58152	-0.0797401	0.069	0.053	1	0.546121	0.297697	0.111	0.087	1	0.382467	0.0369647	0.099	0.072	1	0.749063	-0.0550472	0.078
	Cald1	0.00284031	-0.23151	0.006	0.029	1	0.702456	-0.102863	0.008	0.01	1	0.499402	0.124795	0.036	0.024	1	0.46334	0.862199	0.036	0	1	0.0663944	0.376789	0.198	0.101	1	0.416483	0.405099	0.021	0	1	0.366631	-0.106725	0.023	0.042	1	0.380513	0.211696	0.022	0.008	1	0.122037	-0.242606	0.007	0.022	1	0.433916	0.104881	0.015
	Cgnl1	0.00284333	-0.231444	0	0.017	1	0.868266	-0.0539155	0.009	0.01	1	0.0333422	-0.378034	0	0.018	1	0.46334	1.5629	0.036	0	1	0.490757	-0.029051	0.025	0.011	1	NA	NA	NA	NA	NA	0.801619	0.00275556	0.008	0.011	1	0.0570086	-0.552163	0	0.04	1	0.583734	0.0800139	0.002	0	1	0.826917	-0.106167	0.009
	Pnpla2	0.000145177	-0.231172	0.036	0.09	1	0.231232	-0.260052	0.014	0.026	1	0.696859	0.081735	0.045	0.037	1	NA	NA	NA	NA	NA	0.150996	-0.594549	0.05	0.101	1	1	-0.316854	0.064	0.061	1	0.72699	0.0670857	0.015	0.021	1	0.418158	-0.0257887	0.033	0.016	1	0.0957634	0.233159	0.02	0	1	0.160504	0.165009	0.026
	Baz2a	0.205863	-0.231149	0.027	0.039	1	0.0102447	0.544144	0.062	0.016	1	0.0096687	0.350486	0.089	0.024	1	0.215886	-0.531284	0	0.059	1	0.527873	0.0876303	0.066	0.045	1	0.708029	0.0155639	0.085	0.061	1	0.000848912	0.7232	0.138	0.037	1	0.238124	0.239148	0.067	0.032	1	0.160988	0.153575	0.079	0.043	1	0.455592	-0.0909209	0.041
	Phrf1	0.0207875	-0.230914	0.012	0.03	1	0.717375	0.0124565	0.02	0.016	1	0.528728	0.165554	0.02	0.012	1	0.0714349	-0.694071	0	0.118	1	0.053382	0.747241	0.041	0	1	0.800305	-0.427467	0.021	0.03	1	0.949421	-0.105513	0.031	0.032	1	0.860762	0.0389499	0.044	0.04	1	0.48648	0.212443	0.024	0.014	1	0.463276	-0.136536	0.032
	Ptprf	0.0138064	-0.230502	0.012	0.032	1	0.19364	-0.335986	0.006	0.016	1	0.181554	-0.417959	0.016	0.037	1	0.768003	0.702889	0.036	0.059	1	0.00713579	-0.722842	0.017	0.101	1	0.800305	-0.270979	0.021	0.03	1	0.651096	-0.08662	0.023	0.032	1	0.236738	-0.101005	0.022	0.056	1	0.130061	-0.257779	0.015	0.036	1	0.0531947	-0.685978	0.011
	Lsm5	0.00479046	-0.2304	0.025	0.057	1	0.345956	-0.0385482	0.054	0.036	1	0.782584	-0.0281294	0.02	0.024	1	0.892349	0.236408	0.071	0.059	1	0.826988	-0.0341323	0.008	0.011	1	0.726829	0.267613	0.043	0.061	1	0.199603	0.264612	0.062	0.032	1	0.352607	0.118911	0.089	0.056	1	0.642693	-0.17562	0.042	0.051	1	0.654007	-0.111098	0.058
	Gmfg	0.000286623	-0.230376	0.058	0.117	1	0.435114	-0.196857	0.137	0.155	1	0.868505	-0.14413	0.182	0.183	1	0.945483	0.103914	0.357	0.353	1	0.0135868	-0.666047	0.033	0.124	1	0.240226	0.474924	0.043	0	1	0.234603	-0.289235	0.1	0.143	1	0.0940228	-0.569943	0.111	0.198	1	0.154364	0.0528982	0.243	0.174	1	0.0286402	0.097346	0.242
	Trappc1	0.024516	-0.230235	0.036	0.063	1	0.19289	0.18508	0.041	0.021	1	0.314141	0.374931	0.081	0.055	1	0.279421	0.161362	0.071	0	1	0.896149	0.39975	0.025	0.022	1	0.517672	0.0618424	0.064	0.03	1	0.724443	-0.0903284	0.069	0.079	1	0.814238	-0.0774396	0.078	0.087	1	0.274425	0.279198	0.042	0.022	1	0.195201	0.202675	0.024
	Kcnj15	0.0035087	-0.230144	0.006	0.028	1	0.865141	-0.127573	0.009	0.01	1	0.176037	-0.334203	0.008	0.024	1	NA	NA	NA	NA	NA	0.702302	-0.0895665	0.025	0.034	1	0.416483	0.107868	0.021	0	1	0.15063	-0.298248	0	0.016	1	0.403288	-0.08433	0	0.008	1	0.0143675	-0.349697	0.002	0.022	1	0.0181518	-0.310342	0.002
	Coa3	0.00309647	-0.229834	0.054	0.098	1	0.017765	0.387885	0.057	0.016	1	0.668744	-0.103038	0.093	0.104	1	0.718443	-0.179624	0.036	0.059	1	0.325274	0.0852436	0.107	0.067	1	0.708029	-0.0754543	0.085	0.061	1	0.815916	-0.0508134	0.077	0.069	1	0.227374	0.498289	0.078	0.04	1	0.750396	-0.0949079	0.035	0.029	1	0.67114	-0.093035	0.035
	Wbp5	0.0142749	-0.229768	0.052	0.086	1	0.0240784	-0.617039	0.029	0.062	1	0.0752952	-0.567714	0.089	0.14	1	0.618562	0.571781	0.107	0.059	1	0.687896	0.1182	0.091	0.112	1	0.0692348	-0.727826	0.021	0.121	1	0.667999	0.0986299	0.077	0.063	1	0.00961563	-0.785454	0.022	0.119	1	0.621034	-0.354214	0.042	0.051	1	0.124877	-0.545659	0.028
	Cln5	0.0217425	-0.228821	0.029	0.054	1	0.698417	-0.0706865	0.017	0.021	1	0.108446	0.358504	0.049	0.018	1	0.935283	-0.414715	0.071	0.059	1	0.490757	-0.00476974	0.025	0.011	1	0.242797	-0.340509	0	0.03	1	0.506353	-0.18618	0.015	0.026	1	0.170324	0.234752	0.033	0.008	1	0.689063	0.0624773	0.02	0.014	1	0.132685	0.138353	0.028
	Rpl35	4.58914e-06	-0.228595	0.378	0.525	0.100819	0.105497	-0.197125	0.637	0.653	1	0.774722	-0.0369561	0.587	0.549	1	0.537503	-0.658154	0.25	0.294	1	0.7314	0.000871925	0.248	0.281	1	0.00468805	-0.739374	0.489	0.727	1	0.24526	0.101578	0.715	0.608	1	0.84586	-0.0326879	0.611	0.619	1	0.00165953	-0.353153	0.486	0.594	1	0.688677	-0.137537	0.726
	AI607873	0.00796761	-0.228369	0.05	0.087	1	0.151993	0.169451	0.011	0	1	0.630503	-0.0329883	0.19	0.165	1	NA	NA	NA	NA	NA	NA	NA	NA	NA	NA	0.0376696	-0.816807	0	0.091	1	0.866538	0.0117235	0.069	0.074	1	0.901048	-0.131934	0.044	0.048	1	0.43634	0.0602519	0.004	0	1	0.326112	0.122081	0.006
	Nudt4	0.0408429	-0.228302	0.015	0.033	1	0.0583123	0.32292	0.029	0.005	1	0.212258	0.185622	0.04	0.018	1	0.471518	0.0406406	0.143	0.235	1	0.930657	-0.110529	0.025	0.022	1	0.240226	0.235461	0.043	0	1	0.598327	0.141381	0.031	0.021	1	0.945478	0.0540706	0.033	0.032	1	0.189807	-0.232952	0.018	0.036	1	0.593826	-0.383395	0.026
	Plcg2	0.00528423	-0.228157	0.01	0.033	1	0.0772668	0.106931	0.051	0.021	1	0.0671727	0.271975	0.045	0.012	1	0.279421	0.866648	0.071	0	1	NA	NA	NA	NA	NA	0.242797	-0.340509	0	0.03	1	0.00105527	0.589711	0.138	0.037	1	0.942554	-0.0134195	0.022	0.024	1	0.33943	0.15531	0.007	0	1	0.573108	0.0189998	0.002
	Cox6b1	1.4085e-05	-0.228063	0.361	0.497	0.309433	0.820116	-0.28274	0.23	0.218	1	0.744233	-0.09648	0.336	0.335	1	0.124634	-0.67799	0.214	0.412	1	0.0432773	-0.310719	0.198	0.326	1	0.892644	-0.315842	0.255	0.242	1	0.204291	-0.309601	0.338	0.376	1	0.146714	-0.286849	0.356	0.437	1	0.079985	-0.442528	0.221	0.275	1	0.437877	-0.0975744	0.246
	Psmb2	0.00708675	-0.227946	0.081	0.126	1	0.248155	-0.0948855	0.11	0.078	1	0.449563	-0.0069199	0.166	0.134	1	0.249976	-0.630705	0.107	0.235	1	0.100998	-0.394366	0.058	0.124	1	0.916436	-0.601437	0.213	0.182	1	0.678912	-0.0971614	0.177	0.153	1	0.0460705	-0.452559	0.067	0.159	1	0.149081	-0.32584	0.091	0.13	1	0.109233	0.0793321	0.091
	Coq3	0.0263716	-0.2278	0.006	0.02	1	0.349948	0.0810733	0.005	0	1	0.822527	-0.097704	0.008	0.006	1	NA	NA	NA	NA	NA	0.247533	-0.126105	0	0.011	1	NA	NA	NA	NA	NA	0.241916	-0.0730697	0	0.011	1	0.772822	-0.132576	0.011	0.016	1	0.216248	0.17969	0.011	0	1	0.203749	0.180441	0.011
	Trp53i13	0.0267083	-0.227459	0.006	0.02	1	0.125405	0.266732	0.012	0	1	0.684434	-0.0191568	0.008	0.012	1	NA	NA	NA	NA	NA	0.247196	-0.244382	0.025	0.056	1	0.416483	0.0934937	0.021	0	1	0.410522	-0.0623807	0	0.005	1	0.501968	-0.0500773	0.011	0.024	1	0.309749	0.351298	0.02	0.007	1	0.537867	0.0429151	0.013
	Rpgrip1	0.0135718	-0.227444	0.006	0.023	1	0.125259	0.177795	0.053	0.026	1	0.506534	0.0100231	0.036	0.024	1	0.46334	0.311284	0.036	0	1	NA	NA	NA	NA	NA	0.416483	0.321549	0.021	0	1	0.962635	0.00674457	0.038	0.037	1	0.17329	0.496346	0.033	0.008	1	0.12855	0.397046	0.042	0.014	1	0.510545	-0.24035	0.048
	Xiap	0.00467421	-0.226877	0.025	0.057	1	0.818061	-0.0195331	0.051	0.047	1	0.00212867	0.538775	0.117	0.03	1	0.42738	0.35697	0.143	0.059	1	0.869176	0.00366413	0.074	0.067	1	0.145696	0.297255	0.064	0	1	0.623871	-0.0951183	0.062	0.048	1	0.128814	0.524447	0.089	0.04	1	0.220993	0.210567	0.055	0.029	1	0.711764	-0.27216	0.048
	Vkorc1	0.0354454	-0.226839	0.04	0.066	1	0.0972743	0.220509	0.024	0.005	1	0.631126	-0.182331	0.089	0.073	1	0.215886	-0.345982	0	0.059	1	0.862953	0.130222	0.05	0.056	1	0.416483	0.0340165	0.021	0	1	0.848413	-0.0479677	0.038	0.042	1	0.165775	-0.185582	0.022	0.063	1	0.146037	0.348866	0.029	0.007	1	0.687592	-0.312393	0.022
	Erh	0.0138841	-0.226281	0.036	0.067	1	0.531604	-0.153246	0.085	0.067	1	0.879005	-0.037223	0.053	0.049	1	0.101856	-1.2367	0.036	0.176	1	0.437786	0.513316	0.041	0.022	1	0.0900799	0.89283	0.085	0	1	0.561978	-0.0317453	0.131	0.106	1	0.538752	-0.260224	0.044	0.063	1	0.597376	-0.0371563	0.064	0.051	1	0.823918	-0.199352	0.091
	Gtf3a	0.02126	-0.226264	0.019	0.041	1	0.827335	-0.0718329	0.033	0.036	1	0.177344	-0.143329	0.008	0.024	1	0.46334	0.426223	0.036	0	1	0.669999	-0.0754317	0.033	0.045	1	0.242797	-0.148125	0	0.03	1	0.585545	-0.0451536	0.031	0.042	1	0.93975	0.109624	0.033	0.032	1	0.797779	-0.0311186	0.033	0.029	1	0.674928	-0.165351	0.035
	1110038F14Rik	0.00248441	-0.226193	0.017	0.048	1	0.24358	-0.00857174	0.045	0.026	1	0.0170645	0.274524	0.061	0.012	1	0.892349	0.0773964	0.071	0.059	1	0.765735	0.167098	0.041	0.034	1	0.37306	-0.620549	0.021	0.061	1	0.253786	-0.291039	0.023	0.048	1	0.683825	-0.100247	0.022	0.032	1	0.0355657	0.284085	0.071	0.022	1	0.454787	-0.109876	0.05
	Cul1	0.00666379	-0.226169	0.056	0.096	1	0.230785	0.194218	0.059	0.036	1	0.40768	0.231692	0.069	0.049	1	0.892349	0.20054	0.071	0.059	1	0.446563	0.263045	0.041	0.022	1	0.382691	-0.251966	0.128	0.061	1	0.635144	-0.0197733	0.115	0.095	1	0.703802	-0.223303	0.089	0.103	1	0.654975	-0.0948804	0.049	0.058	1	0.17113	0.258598	0.045
	Rars	0.0319618	-0.225977	0.036	0.062	1	0.0394376	0.264714	0.05	0.016	1	0.428373	-0.21493	0.028	0.043	1	0.215886	-0.426796	0	0.059	1	0.478625	0.148979	0.025	0.011	1	0.240226	0.521701	0.043	0	1	0.920852	-0.275308	0.046	0.048	1	0.385711	0.287382	0.044	0.024	1	0.730917	-0.291375	0.044	0.051	1	0.209628	0.0393451	0.043
	Ndufa7	0.000675828	-0.225873	0.132	0.205	1	0.977787	-0.112608	0.15	0.145	1	0.947735	-0.0480007	0.178	0.177	1	0.618562	0.105325	0.071	0.118	1	0.271888	-0.234278	0.124	0.18	1	0.303349	-0.133982	0.277	0.152	1	0.220405	0.369545	0.231	0.175	1	0.0563128	-0.704956	0.111	0.198	1	0.850605	-0.279756	0.161	0.159	1	0.0204488	0.0939397	0.216
	Atg12	0.124514	-0.22583	0.025	0.04	1	0.290269	-0.118365	0.023	0.01	1	0.113615	0.0794805	0.028	0.006	1	0.935283	-0.252927	0.071	0.059	1	0.0541874	0.66447	0.066	0.011	1	0.240226	0.461092	0.043	0	1	0.814415	0.0919864	0.031	0.026	1	0.0896201	-0.385303	0	0.032	1	0.430755	0.00600201	0.026	0.014	1	0.0650992	0.299805	0.048
	Idnk	0.0921232	-0.225737	0.025	0.041	1	0.464126	-0.136859	0.038	0.026	1	0.122076	0.233324	0.057	0.024	1	0.279421	0.89595	0.071	0	1	0.659931	-0.161995	0.033	0.045	1	0.517672	0.237439	0.064	0.03	1	0.944724	0.0921331	0.038	0.037	1	0.791976	0.240671	0.056	0.048	1	0.151728	0.175607	0.071	0.036	1	0.0586827	0.113666	0.091
	Zhx1	0.00291262	-0.225399	0.025	0.059	1	0.971319	-0.29839	0.053	0.052	1	0.174749	0.238397	0.069	0.037	1	NA	NA	NA	NA	NA	0.675913	-0.140225	0.033	0.022	1	0.0928939	-0.553979	0	0.061	1	0.344254	-0.249056	0.023	0.042	1	0.870796	-0.00182632	0.044	0.04	1	0.737309	-0.138266	0.031	0.036	1	0.0364839	0.526382	0.054
	Gm7964	0.00767974	-0.225337	0.04	0.075	1	0.0327047	0.238781	0.104	0.052	1	0.210144	0.238013	0.081	0.049	1	0.618562	-0.0456293	0.107	0.059	1	0.832045	0.0837591	0.091	0.101	1	0.929025	0.235838	0.106	0.121	1	0.298969	-0.129065	0.054	0.085	1	0.301428	0.46783	0.1	0.063	1	0.328896	0.235386	0.084	0.058	1	0.43524	-0.136362	0.076
	Ndufs5	0.0341626	-0.225312	0.071	0.103	1	0.522766	-0.147837	0.048	0.036	1	0.447861	-0.151592	0.113	0.085	1	0.766356	0.626994	0.143	0.118	1	0.459286	0.537845	0.107	0.079	1	0.789294	0.452739	0.043	0.03	1	0.931073	-0.228922	0.108	0.106	1	0.547412	-0.143427	0.078	0.103	1	0.522986	0.100563	0.066	0.051	1	0.00177513	0.605315	0.063
	Htr2c	0.059917	-0.225179	0.017	0.034	1	0.591166	0.0170777	0.002	0	1	NA	NA	NA	NA	NA	NA	NA	NA	NA	NA	0.247533	-0.0600976	0	0.011	1	NA	NA	NA	NA	NA	0.410522	-0.0801544	0	0.005	1	NA	NA	NA	NA	NA	NA	NA	NA	NA	NA	NA	NA	NA
	Rsl1d1	0.0275351	-0.225162	0.075	0.11	1	0.927436	-0.417864	0.101	0.098	1	0.278324	-0.125454	0.126	0.085	1	0.46334	0.262845	0.036	0	1	0.228214	0.0296801	0.058	0.022	1	0.230756	0.281868	0.106	0.03	1	0.0968525	0.0663006	0.169	0.101	1	0.609225	-0.0850962	0.089	0.111	1	0.640343	0.0136306	0.11	0.094	1	0.0226517	0.0652156	0.175
	Bcl2a1b	0.00303896	-0.224955	0.184	0.253	1	0.00824216	0.15562	0.074	0.021	1	0.00319079	0.305919	0.291	0.152	1	NA	NA	NA	NA	NA	0.226683	0.304182	0.017	0	1	0.183825	-0.343258	0.468	0.606	1	0.87141	-0.0683123	0.208	0.185	1	0.53626	0.0873614	0.233	0.198	1	0.186312	0.153422	0.13	0.087	1	0.2253	0.21841	0.032
	Pitpnb	0.0108504	-0.224739	0.023	0.05	1	0.366806	0.0761451	0.027	0.016	1	0.729851	-0.0954094	0.045	0.037	1	0.279421	0.909608	0.071	0	1	0.936255	0.220175	0.058	0.056	1	0.416483	0.254543	0.021	0	1	0.577837	-0.233418	0.031	0.042	1	0.0173946	0.567641	0.044	0	1	0.832497	-0.227719	0.033	0.029	1	0.562923	-0.0602524	0.045
	Slc17a5	0.0126649	-0.224656	0.015	0.038	1	0.702456	-0.111038	0.008	0.01	1	0.707937	-0.0592868	0.024	0.018	1	0.46334	0.426223	0.036	0	1	0.395487	-0.165683	0.008	0.022	1	0.416483	0.442747	0.021	0	1	0.790215	-0.0445818	0.008	0.011	1	0.315086	-0.345504	0.011	0.032	1	0.0332809	-0.456203	0.007	0.029	1	0.203749	0.0996086	0.011
	Ahctf1	0.00499773	-0.224611	0.019	0.048	1	0.094566	-0.443654	0.024	0.047	1	0.928686	-0.0751076	0.032	0.03	1	NA	NA	NA	NA	NA	0.675913	-0.0875413	0.033	0.022	1	0.222536	0.345158	0.106	0.03	1	0.361434	0.0690283	0.015	0.005	1	0.00767052	0.595631	0.056	0	1	0.90827	-0.104468	0.013	0.014	1	0.13185	0.187036	0.015
	Rn7sk	0.00110583	-0.224392	0.002	0.025	1	0.346931	-0.242321	0.005	0.01	1	0.0828887	-0.24498	0	0.012	1	NA	NA	NA	NA	NA	0.247533	-0.159901	0	0.011	1	NA	NA	NA	NA	NA	0.241916	-0.119322	0	0.011	1	0.233516	-0.30308	0	0.016	1	0.216248	0.218402	0.011	0	1	0.813349	-0.0731087	0.017
	Ppic	0.00222228	-0.224362	0	0.018	1	0.90741	-0.0472367	0.005	0.005	1	0.0291369	-0.311411	0.004	0.03	1	NA	NA	NA	NA	NA	0.0733007	-0.941656	0.033	0.09	1	0.242797	-0.440172	0	0.03	1	0.983966	0.0661277	0.015	0.016	1	0.0570086	-0.389388	0	0.04	1	0.331274	-0.365585	0.011	0.022	1	0.397536	-0.143571	0.002
	Lilra5	0.00179233	-0.224127	0.077	0.131	1	0.446021	0.0569738	0.003	0	1	0.00280209	0.318682	0.166	0.061	1	NA	NA	NA	NA	NA	0.247533	-0.116787	0	0.011	1	NA	NA	NA	NA	NA	0.410522	-0.113552	0	0.005	1	0.501968	-0.215424	0.011	0.024	1	0.0768123	-0.231653	0.002	0.014	1	NA	NA	NA
	Zfp277	0.115009	-0.224053	0.015	0.028	1	0.371693	-0.0823845	0.012	0.021	1	0.887861	-0.065983	0.028	0.03	1	0.279421	0.274565	0.071	0	1	0.137018	0.406844	0.025	0	1	0.789294	0.201755	0.043	0.03	1	0.745176	-0.327663	0.046	0.053	1	0.968418	-0.206694	0.033	0.032	1	0.90827	-0.0888969	0.013	0.014	1	0.932014	-0.159764	0.022
	Arhgap39	0.00435601	-0.223714	0.008	0.03	1	NA	NA	NA	NA	NA	0.318872	-0.447512	0.016	0.03	1	NA	NA	NA	NA	NA	NA	NA	NA	NA	NA	NA	NA	NA	NA	NA	0.0962435	-0.224413	0	0.021	1	0.374624	0.17356	0.022	0.008	1	0.937677	-0.0665222	0.007	0.007	1	0.714746	-0.177758	0.004
	Eny2	0.0675052	-0.22357	0.056	0.08	1	0.608521	-0.320936	0.044	0.052	1	0.0806024	0.264543	0.053	0.018	1	0.652371	-0.23476	0.107	0.059	1	0.81643	-0.183902	0.05	0.056	1	0.0561258	0.831478	0.106	0	1	0.437164	-0.000776223	0.069	0.048	1	0.0327988	-0.477264	0.022	0.095	1	0.100637	0.353251	0.066	0.029	1	0.436289	-0.0669372	0.058
	Mrpl3	0.0401426	-0.223521	0.015	0.033	1	0.479958	0.0853553	0.024	0.016	1	0.384043	0.226377	0.032	0.018	1	NA	NA	NA	NA	NA	0.236055	-0.474321	0.025	0.056	1	0.242797	-0.613267	0	0.03	1	0.191918	0.263104	0.069	0.037	1	0.764498	-0.327	0.011	0.016	1	0.970977	-0.0810334	0.029	0.029	1	0.323916	-0.00201829	0.028
	Nfic	0.0300744	-0.223237	0.019	0.04	1	0.306181	-0.264842	0.015	0.026	1	0.607401	-0.0233657	0.109	0.091	1	0.46334	0.0583869	0.036	0	1	0.170166	0.597614	0.149	0.09	1	0.688346	-0.546688	0.043	0.061	1	0.30914	0.508696	0.054	0.032	1	0.357999	-0.418451	0.056	0.087	1	0.64498	0.0290306	0.038	0.029	1	0.0898932	0.247648	0.032
	Hsph1	0.0362244	-0.223202	0.029	0.052	1	0.455746	-0.0365818	0.044	0.031	1	0.299967	0.0186394	0.036	0.018	1	0.46334	0.0583869	0.036	0	1	0.982313	-0.149837	0.033	0.034	1	0.800305	-0.382214	0.021	0.03	1	0.0988687	0.250159	0.038	0.011	1	0.409808	-0.198808	0.044	0.024	1	0.986663	0.0103189	0.029	0.029	1	0.0982131	0.305177	0.063
	Cpm	0.00277807	-0.223181	0.006	0.029	1	0.410508	-0.283571	0.021	0.031	1	0.77745	-0.0434867	0.02	0.024	1	0.215886	-0.426796	0	0.059	1	0.0388806	-0.430047	0.025	0.09	1	0.0928939	-0.950979	0	0.061	1	0.0408632	-0.32654	0	0.032	1	0.935809	-0.14799	0.022	0.024	1	0.872063	-0.052418	0.024	0.022	1	0.00284408	-0.626034	0.006
	Apoa1bp	0.252797	-0.223018	0.046	0.059	1	0.0933374	0.262954	0.033	0.01	1	0.284421	-0.267331	0.065	0.091	1	0.46334	0.170596	0.036	0	1	0.890617	-0.107231	0.041	0.045	1	0.501065	0.617935	0.064	0.03	1	0.646903	0.0301671	0.054	0.042	1	0.149727	-0.556711	0.022	0.063	1	0.110425	-0.37985	0.024	0.051	1	0.918726	-0.180827	0.032
	Apoa1	0.252797	-0.223018	0.046	0.059	1	0.0933374	0.262954	0.033	0.01	1	0.284421	-0.267331	0.065	0.091	1	0.46334	0.170596	0.036	0	1	0.890617	-0.107231	0.041	0.045	1	0.501065	0.617935	0.064	0.03	1	0.646903	0.0301671	0.054	0.042	1	0.149727	-0.556711	0.022	0.063	1	0.110425	-0.37985	0.024	0.051	1	0.918726	-0.180827	0.032
	Ppia	0.0358853	-0.22276	0.04	0.066	1	0.360607	0.0520423	0.047	0.031	1	0.0869271	0.368511	0.061	0.024	1	0.303703	-0.395503	0.036	0.118	1	0.886102	0.0783832	0.05	0.045	1	0.36955	-0.433185	0.064	0.121	1	0.251872	-0.237456	0.077	0.116	1	0.369534	0.195861	0.078	0.048	1	0.0575386	0.315546	0.075	0.029	1	0.380546	-0.434809	0.082
	Thumpd3	0.0301586	-0.222596	0.021	0.042	1	0.537326	0.104144	0.041	0.031	1	0.715122	-0.0342109	0.045	0.037	1	0.718443	-0.161816	0.036	0.059	1	0.396439	0.0645219	0.008	0	1	0.416483	0.557641	0.021	0	1	0.969103	0.122713	0.046	0.048	1	0.203312	-0.294505	0.011	0.04	1	0.181614	0.181845	0.026	0.007	1	0.922846	-0.151935	0.032
	Cd48	0.0115921	-0.222499	0.067	0.107	1	0.47672	-0.236742	0.104	0.119	1	0.10737	0.236097	0.215	0.146	1	NA	NA	NA	NA	NA	0.396439	0.0828308	0.008	0	1	0.150612	-1.03588	0.085	0.182	1	0.252735	-0.170463	0.185	0.233	1	0.940316	-0.0183059	0.178	0.175	1	0.246776	0.088789	0.146	0.101	1	0.237888	-0.0371752	0.112
	Car8	0.00848087	-0.222434	0.006	0.025	1	0.11121	-0.362787	0.008	0.021	1	0.619953	0.0134725	0.012	0.018	1	0.215886	-0.531284	0	0.059	1	0.237017	-0.214944	0.017	0.045	1	0.828352	0.156327	0.021	0.03	1	0.90313	0.122725	0.023	0.021	1	0.323323	-0.218788	0.011	0.032	1	0.204413	-0.184153	0.004	0.014	1	0.659853	0.0614756	0.011
	Crebrf	0.0712809	-0.222309	0.021	0.038	1	0.000940912	0.74362	0.085	0.016	1	0.34893	0.160985	0.065	0.043	1	0.46334	0.294963	0.036	0	1	0.414596	0.237403	0.058	0.034	1	0.145696	0.65798	0.064	0	1	0.243034	-0.340963	0.023	0.048	1	0.890925	-0.309399	0.044	0.04	1	0.92926	-0.148103	0.035	0.036	1	0.0129961	0.554048	0.089
	Srsf11	0.00127847	-0.222216	0.065	0.117	1	0.18536	0.140386	0.221	0.171	1	0.219408	0.366198	0.15	0.11	1	0.242497	0.901888	0.179	0.059	1	0.668983	-0.377228	0.074	0.09	1	0.14584	0.671905	0.17	0.061	1	0.136579	0.169399	0.308	0.222	1	0.0833732	0.246722	0.211	0.119	1	0.467108	-0.291654	0.155	0.174	1	0.605034	-0.205373	0.184
	Ppid	0.0217792	-0.222005	0.038	0.067	1	0.725548	-0.154607	0.036	0.041	1	0.9198	-0.00580655	0.032	0.03	1	NA	NA	NA	NA	NA	0.230761	-0.159766	0.017	0.045	1	0.0759487	-1.46625	0.043	0.152	1	0.0546775	0.51251	0.054	0.016	1	0.331583	-0.29849	0.033	0.063	1	0.180233	-0.34713	0.033	0.058	1	0.71226	-0.160949	0.056
	Fcgr1	0.0457296	-0.221951	0.012	0.027	1	0.591166	0.0530984	0.002	0	1	0.429799	0.0240877	0.126	0.098	1	NA	NA	NA	NA	NA	NA	NA	NA	NA	NA	NA	NA	NA	NA	NA	NA	NA	NA	NA	NA	0.240465	0.176388	0.011	0	1	0.583734	0.0208059	0.002	0	1	0.42358	0.0847737	0.004
	Ube2k	0.00698975	-0.22175	0.086	0.133	1	0.973363	-0.115519	0.097	0.093	1	0.14454	0.145206	0.121	0.073	1	0.402826	0.483942	0.143	0.059	1	0.660858	-0.0198276	0.083	0.101	1	0.34372	-0.405472	0.106	0.182	1	0.490902	0.049915	0.192	0.159	1	0.487929	-0.137112	0.122	0.159	1	0.549389	-0.30473	0.088	0.101	1	0.336227	-0.428406	0.08
	Spen	0.169703	-0.221186	0.023	0.036	1	0.295624	0.129181	0.036	0.021	1	0.804983	-0.0466385	0.032	0.037	1	0.46334	0.108841	0.036	0	1	0.250549	-0.261099	0.033	0.067	1	0.800305	-0.607825	0.021	0.03	1	0.0296351	0.452329	0.062	0.016	1	0.125033	0.28196	0.067	0.024	1	0.891854	-0.16733	0.04	0.036	1	0.187914	0.269235	0.035
	Ppcdc	0.00866415	-0.220777	0.006	0.025	1	0.55997	-0.110764	0.047	0.057	1	0.206172	0.283391	0.04	0.018	1	0.46334	0.108841	0.036	0	1	0.247533	-0.380069	0	0.011	1	NA	NA	NA	NA	NA	0.361434	0.115391	0.015	0.005	1	0.772822	-0.0557774	0.011	0.016	1	0.259056	0.259389	0.022	0.007	1	0.0345869	0.331116	0.043
	Cops8	0.00834136	-0.22061	0.015	0.04	1	0.178457	0.098198	0.027	0.01	1	0.359265	0.206817	0.049	0.03	1	0.46334	0.0583869	0.036	0	1	0.142397	-0.294729	0.025	0.067	1	0.416483	0.157946	0.021	0	1	0.878558	0.201424	0.023	0.026	1	0.211702	-0.329466	0.011	0.04	1	0.213382	0.293986	0.035	0.014	1	0.803378	-0.275626	0.037
	Tfam	0.0441449	-0.219937	0.012	0.027	1	0.611662	-0.0864201	0.051	0.041	1	0.894756	-0.0935281	0.028	0.03	1	0.768003	-0.0484553	0.036	0.059	1	0.420533	-0.187662	0.025	0.045	1	0.242797	-0.393752	0	0.03	1	0.657313	-0.0914072	0.023	0.032	1	0.96281	0.138038	0.022	0.024	1	0.730721	-0.107119	0.051	0.058	1	0.0320072	0.442279	0.03
	Parp2	0.00184202	-0.219572	0.015	0.046	1	0.381201	-0.126343	0.047	0.031	1	0.324474	-0.439724	0.057	0.079	1	0.279421	0.489755	0.071	0	1	0.906165	0.0404437	0.041	0.045	1	0.812242	-0.394383	0.043	0.03	1	0.866411	-0.289473	0.054	0.048	1	0.0684772	0.579573	0.089	0.032	1	0.160784	0.118502	0.04	0.014	1	0.135335	0.170329	0.039
	Pcnp	0.00120695	-0.219311	0.021	0.057	1	0.477506	-0.332488	0.041	0.052	1	0.788004	0.0275565	0.049	0.055	1	0.718443	-0.461692	0.036	0.059	1	0.821056	-0.0811142	0.05	0.056	1	0.416483	0.157887	0.021	0	1	0.418841	-0.213584	0.038	0.058	1	0.572322	0.0152272	0.067	0.048	1	0.567437	0.0348125	0.082	0.065	1	0.295014	0.0643513	0.056
	Ifi204	0.0816947	-0.219227	0.021	0.037	1	0.591166	0.0105081	0.002	0	1	0.736936	-0.271638	0.097	0.104	1	NA	NA	NA	NA	NA	NA	NA	NA	NA	NA	NA	NA	NA	NA	NA	0.824459	0.0601815	0.031	0.026	1	0.403288	-0.063075	0	0.008	1	NA	NA	NA	NA	NA	0.573108	0.0643412	0.002
	Gm9774	0.0481945	-0.21852	0.015	0.032	1	0.915759	0.0113245	0.027	0.026	1	0.217428	0.117374	0.04	0.018	1	0.279421	0.891145	0.071	0	1	0.165477	-0.0985485	0.033	0.079	1	0.688346	-0.558137	0.043	0.061	1	0.644485	0.120792	0.054	0.042	1	0.438854	-0.132305	0.044	0.071	1	0.562112	-0.120825	0.033	0.043	1	0.533821	-0.0414658	0.03
	Pold4	0.0228726	-0.218297	0.025	0.049	1	0.0294095	0.294188	0.098	0.047	1	0.485734	0.0402389	0.045	0.03	1	0.215886	-0.414289	0	0.059	1	0.759811	-0.0490902	0.017	0.022	1	0.416483	0.426519	0.021	0	1	0.293196	-0.437309	0.062	0.09	1	0.890925	-0.142298	0.044	0.04	1	0.126032	0.147068	0.031	0.007	1	0.925234	-0.0497545	0.022
	Chmp6	0.0158711	-0.21809	0.002	0.015	1	0.411255	0.0672728	0.012	0.005	1	0.379766	0.150501	0.04	0.024	1	0.215886	-0.220203	0	0.059	1	0.767212	0.0819174	0.017	0.022	1	0.416483	0.096969	0.021	0	1	0.374288	0.21842	0.031	0.016	1	0.49	-0.163797	0.011	0.024	1	0.384417	0.10832	0.018	0.007	1	0.80982	-0.0357568	0.024
	Memo1	0.00986581	-0.217807	0	0.013	1	0.411255	0.0200822	0.012	0.005	1	0.818055	0.00164429	0.008	0.006	1	0.279421	0.221144	0.071	0	1	0.396439	0.0617259	0.008	0	1	0.416483	0.4372	0.021	0	1	0.199159	0.480634	0.038	0.016	1	0.380513	0.126819	0.022	0.008	1	0.142588	0.247548	0.015	0	1	0.59892	-0.146677	0.009
	Gm10094	0.0182028	-0.217553	0.077	0.114	1	0.00634096	0.45945	0.092	0.031	1	0.413341	0.0505443	0.105	0.079	1	0.175952	0.979693	0.107	0	1	0.662981	0.0838283	0.132	0.112	1	0.517672	0.233603	0.064	0.03	1	0.0402005	-0.434407	0.038	0.101	1	0.851942	-0.196812	0.089	0.095	1	0.876421	-0.0430843	0.091	0.094	1	0.0412734	0.0620768	0.076
	Ptprb	0.0324823	-0.217402	0.025	0.047	1	0.177665	0.250902	0.035	0.016	1	0.306008	-0.123049	0.024	0.043	1	0.96578	0.586741	0.107	0.118	1	0.0850748	-0.535075	0.041	0.101	1	0.327915	0.460144	0.085	0.03	1	0.131247	-0.622587	0.031	0.069	1	0.444736	-0.343466	0.033	0.056	1	0.978531	-0.258563	0.038	0.036	1	0.933789	-0.368266	0.043
	Bcl2a1a	0.000542524	-0.217249	0.136	0.211	1	0.226689	0.138312	0.008	0	1	0.0176298	0.442457	0.101	0.037	1	NA	NA	NA	NA	NA	0.247533	-0.232869	0	0.011	1	0.330848	-0.700791	0.234	0.303	1	0.816577	-0.0701081	0.2	0.18	1	0.226057	-0.512694	0.078	0.127	1	0.259056	0.27748	0.022	0.007	1	0.42358	0.119242	0.004
	Nop10	0.0141739	-0.217233	0.146	0.198	1	0.458491	-0.195281	0.183	0.15	1	0.44004	-0.148006	0.113	0.134	1	0.402826	0.587133	0.143	0.059	1	0.891792	0.204532	0.083	0.079	1	0.54279	-0.757259	0.191	0.121	1	0.754963	-0.0377681	0.169	0.18	1	0.76164	-0.079263	0.222	0.198	1	0.608765	-0.16536	0.132	0.145	1	0.661671	-0.306163	0.242
	Akap5	0.0422641	-0.217228	0.006	0.019	1	0.405468	-0.115284	0.017	0.026	1	0.250042	0.123657	0.008	0	1	NA	NA	NA	NA	NA	0.745763	0.200553	0.017	0.011	1	0.240226	0.713935	0.043	0	1	0.796765	0.00966826	0.008	0.005	1	0.403288	-0.235416	0	0.008	1	0.216248	0.174831	0.011	0	1	0.42358	0.0962906	0.004
	Hmgb2	0.0316214	-0.216944	0.036	0.063	1	0.926714	0.0154061	0.112	0.109	1	0.93038	-0.145788	0.13	0.128	1	0.274223	-0.251837	0.607	0.824	1	0.151	0.144501	0.083	0.034	1	0.844643	0.0765101	0.106	0.121	1	0.930426	0.221993	0.223	0.233	1	0.4362	-0.19805	0.133	0.175	1	0.569224	-0.206936	0.247	0.261	1	0.125869	0.120981	0.184
	Lamtor5	0.00268273	-0.216896	0.071	0.12	1	0.121976	-0.313247	0.045	0.073	1	0.916613	-0.454534	0.101	0.091	1	0.29376	0.756834	0.179	0.059	1	0.876034	0.168375	0.116	0.112	1	0.212396	0.598754	0.149	0.061	1	0.187868	0.0468614	0.1	0.058	1	0.422285	0.111705	0.056	0.087	1	0.313961	0.0794422	0.068	0.043	1	0.211545	-0.644291	0.05
	Cox20	0.0163398	-0.216879	0.036	0.066	1	0.135219	-0.0560423	0.074	0.041	1	0.0217525	0.400751	0.134	0.061	1	0.652371	0.106183	0.107	0.059	1	0.42432	-0.213983	0.033	0.056	1	0.65606	-0.105569	0.128	0.091	1	0.758702	0.130833	0.077	0.069	1	0.794631	0.037665	0.089	0.079	1	0.252378	0.00723583	0.11	0.072	1	0.0139589	0.397145	0.099
	Mrps36-ps1	0.0697212	-0.216429	0.021	0.038	1	0.450402	-0.126899	0.032	0.021	1	0.162332	0.178521	0.053	0.024	1	0.46334	0.17573	0.036	0	1	0.183624	-0.336252	0.008	0.034	1	0.800305	-0.0984654	0.021	0.03	1	0.744169	-0.199714	0.031	0.037	1	0.792376	-0.325046	0.033	0.04	1	0.500626	0.106895	0.024	0.014	1	0.88101	-0.345301	0.039
	Xpc	0.0187694	-0.216298	0.01	0.028	1	0.930955	-0.143333	0.017	0.016	1	0.991092	-0.0533321	0.012	0.012	1	0.585542	-0.404923	0.071	0.118	1	0.754242	0.0683256	0.017	0.011	1	0.242797	-0.645676	0	0.03	1	0.0736669	0.243827	0.031	0.005	1	0.221802	0.0660802	0.044	0.016	1	0.180583	0.224633	0.049	0.022	1	0.242905	0.11856	0.041
	Bud31	0.0797883	-0.215828	0.06	0.084	1	0.543125	-0.130595	0.047	0.057	1	0.03996	-0.620838	0.053	0.104	1	0.135263	-0.443313	0.036	0.176	1	0.134548	-0.611458	0.058	0.112	1	0.359008	-0.705681	0.064	0.121	1	0.289953	-0.0568118	0.108	0.069	1	0.535778	-0.116998	0.078	0.103	1	0.114328	-0.527225	0.046	0.08	1	0.0330914	0.339302	0.067
	Gmps	0.0214997	-0.215458	0.023	0.046	1	0.960026	-0.237938	0.026	0.026	1	0.549227	-0.202419	0.049	0.061	1	0.892349	0.101319	0.071	0.059	1	0.80301	-0.0367827	0.041	0.034	1	0.416483	0.0820879	0.021	0	1	0.231254	-0.0987598	0.069	0.037	1	0.133383	-0.402504	0.011	0.048	1	0.752465	-0.127509	0.035	0.029	1	0.0591136	0.422516	0.037
	Vps53	0.00597939	-0.215446	0.012	0.036	1	0.792917	-0.0735604	0.024	0.021	1	0.0528108	0.158033	0.036	0.006	1	0.279421	0.624061	0.071	0	1	0.226683	0.42646	0.017	0	1	0.0928939	-0.546327	0	0.061	1	0.70768	0.126538	0.015	0.011	1	0.945478	0.0913366	0.033	0.032	1	0.727841	-0.370342	0.024	0.029	1	0.624476	-0.400186	0.028
	Pigyl	0.00409191	-0.215396	0.015	0.043	1	0.630375	-0.024252	0.015	0.01	1	0.142524	0.0452499	0.036	0.012	1	0.892349	0.0233639	0.071	0.059	1	0.41337	-0.394122	0.017	0.034	1	0.145696	0.658826	0.064	0	1	0.939649	-0.0966366	0.031	0.032	1	0.0617489	0.340977	0.078	0.024	1	0.382951	0.195334	0.018	0.007	1	0.448965	0.155506	0.024
	Adrm1	0.0695615	-0.215333	0.021	0.038	1	0.839701	-0.0842315	0.033	0.036	1	0.607964	-0.221922	0.049	0.037	1	0.46334	0.113552	0.036	0	1	0.291438	0.00566604	0.05	0.09	1	0.351473	-0.676311	0.043	0.091	1	0.601593	0.145705	0.062	0.048	1	0.243994	-0.231073	0.044	0.087	1	0.949035	-0.0664237	0.035	0.036	1	0.348548	-0.0284875	0.045
	Lypd2	0.0810849	-0.215235	0.006	0.016	1	0.895239	-0.0942225	0.006	0.005	1	0.770318	-0.0615342	0.004	0.006	1	NA	NA	NA	NA	NA	NA	NA	NA	NA	NA	0.242797	-0.689913	0	0.03	1	0.15063	-0.17135	0	0.016	1	0.386459	-0.0148802	0.022	0.008	1	0.43634	0.0687577	0.004	0	1	0.397536	-0.11407	0.002
	Nme2	0.00204503	-0.215193	0.077	0.13	1	0.130867	0.317485	0.104	0.067	1	0.196765	0.328262	0.089	0.055	1	0.768003	-0.131833	0.036	0.059	1	0.323437	0.171627	0.05	0.022	1	0.327915	0.319013	0.085	0.03	1	0.667999	0.00147924	0.077	0.063	1	0.468156	0.242663	0.133	0.103	1	0.329686	0.184438	0.075	0.051	1	0.0201721	0.255391	0.106
	Gm8444	0.00211941	-0.215063	0.012	0.04	1	0.0585463	0.130493	0.038	0.01	1	0.867785	-0.0668636	0.016	0.018	1	0.215886	-0.426796	0	0.059	1	0.759811	-0.18792	0.017	0.022	1	0.170217	-0.463667	0.021	0.091	1	0.682293	0.194928	0.046	0.037	1	0.298112	-0.454649	0.033	0.063	1	0.10109	0.376958	0.033	0.007	1	0.264481	0.00833594	0.093
	Gm10132	0.043321	-0.214888	0.05	0.077	1	0.0999986	0.26079	0.204	0.15	1	0.927937	-0.127106	0.15	0.14	1	0.112173	-0.813491	0.036	0.176	1	0.423379	-0.164111	0.017	0.034	1	0.356314	0.133859	0.213	0.121	1	0.342918	0.166516	0.2	0.159	1	0.617879	-0.272252	0.167	0.19	1	0.529975	-0.0457418	0.159	0.13	1	0.00428634	0.194624	0.307
	Dad1	0.00522319	-0.214865	0.127	0.183	1	0.199322	0.0419175	0.139	0.098	1	0.305438	0.0672477	0.178	0.134	1	0.96578	0.325299	0.107	0.118	1	0.830145	-0.126467	0.116	0.124	1	0.293237	-0.874132	0.085	0.152	1	0.0391284	0.191027	0.269	0.159	1	0.254658	-0.278251	0.111	0.167	1	0.675686	-0.0710145	0.183	0.159	1	0.00256082	0.37014	0.194
	Slc4a1ap	0.0308908	-0.214672	0.008	0.023	1	0.564554	-0.132671	0.047	0.036	1	0.492323	0.126866	0.036	0.024	1	0.718443	-0.124459	0.036	0.059	1	0.261632	-0.0147419	0.025	0.056	1	0.416483	0.107868	0.021	0	1	0.370324	0.0574692	0.038	0.021	1	0.394209	0.234259	0.033	0.016	1	0.542088	-0.331306	0.026	0.036	1	0.0941297	0.247503	0.043
	Noc3l	0.0376827	-0.214522	0.012	0.028	1	0.39012	0.0951965	0.02	0.01	1	0.885888	0.0929731	0.02	0.018	1	NA	NA	NA	NA	NA	0.226683	0.150049	0.017	0	1	NA	NA	NA	NA	NA	0.711284	-0.0423098	0.015	0.021	1	0.781172	0.00872896	0.011	0.016	1	0.880583	-0.141076	0.024	0.022	1	0.187914	0.211075	0.035
	Cdk19	0.06638	-0.213767	0.012	0.025	1	0.194072	-0.504072	0.017	0.031	1	0.0674417	-0.103309	0.004	0.024	1	0.768003	-0.0879118	0.036	0.059	1	0.754242	0.252844	0.017	0.011	1	0.416483	0.205225	0.021	0	1	0.163277	0.229248	0.023	0.005	1	0.949302	0.150567	0.022	0.024	1	0.757388	-0.116468	0.018	0.022	1	0.195201	0.145249	0.024
	Snx1	0.000178751	-0.213766	0.131	0.214	1	0.971808	-0.28985	0.048	0.047	1	0.708579	0.0226832	0.097	0.085	1	0.279421	0.88067	0.071	0	1	0.42911	-0.151562	0.025	0.045	1	0.618845	-0.296473	0.085	0.121	1	0.895596	-0.101434	0.077	0.079	1	0.907312	0.0978403	0.067	0.063	1	0.0241078	0.559997	0.051	0.007	1	0.301526	-0.148336	0.056
	Slc16a10	0.0509449	-0.213627	0.029	0.05	1	NA	NA	NA	NA	NA	0.74248	-0.0292193	0.016	0.012	1	NA	NA	NA	NA	NA	NA	NA	NA	NA	NA	NA	NA	NA	NA	NA	0.230382	0.0960523	0.008	0	1	0.403288	-0.119455	0	0.008	1	0.43634	0.046504	0.004	0	1	NA	NA	NA
	Pacsin2	0.0163614	-0.21347	0.021	0.046	1	0.0123161	0.395763	0.032	0	1	0.985285	-0.102638	0.069	0.067	1	0.215886	-0.262929	0	0.059	1	0.12427	0.790371	0.05	0.011	1	0.812242	-0.113035	0.043	0.03	1	0.0875231	-0.509932	0.046	0.095	1	0.753975	-0.028865	0.067	0.056	1	0.748154	-0.158293	0.018	0.022	1	0.666649	-0.0840923	0.011
	Ptpn9	0.0106496	-0.213387	0.004	0.02	1	0.905189	-0.070048	0.005	0.005	1	0.392382	0.14458	0.032	0.018	1	NA	NA	NA	NA	NA	0.826988	-0.10543	0.008	0.011	1	0.240226	0.177873	0.043	0	1	0.515308	-0.188011	0.008	0.016	1	0.403288	-0.0536857	0	0.008	1	0.21214	-0.187876	0.013	0.029	1	0.573108	0.0417985	0.002
	Lrrc59	0.0413136	-0.213142	0.017	0.036	1	0.498815	-0.0411756	0.011	0.005	1	0.343251	-0.196598	0.012	0.024	1	NA	NA	NA	NA	NA	0.826988	-0.290306	0.008	0.011	1	0.0376696	-0.820484	0	0.091	1	0.961072	-0.158632	0.015	0.016	1	0.703871	-0.259332	0.033	0.024	1	0.216248	0.251234	0.011	0	1	0.138996	-0.267219	0.006
	Ubb	4.89068e-06	-0.21295	0.403	0.554	0.107443	0.431071	0.0268074	0.63	0.554	1	0.313803	-0.113092	0.68	0.683	1	0.371071	0.414627	0.75	0.824	1	0.0552015	-0.215292	0.694	0.719	1	0.872359	0.0336708	0.617	0.636	1	0.0437278	-0.150528	0.669	0.72	1	0.570453	0.0785469	0.644	0.659	1	0.0488719	0.167713	0.762	0.645	1	0.663102	-0.0783446	0.717
	Gm5617	0.0343448	-0.212764	0.01	0.025	1	0.989534	-0.227695	0.011	0.01	1	0.167289	0.0875936	0.024	0.006	1	NA	NA	NA	NA	NA	0.837645	0.0972232	0.008	0.011	1	0.800305	-0.105254	0.021	0.03	1	0.849869	-0.0838768	0.023	0.026	1	0.764498	-0.194595	0.011	0.016	1	0.683936	-0.0899996	0.004	0.007	1	0.537867	0.0111971	0.013
	Ndufs8	0.00999202	-0.21275	0.048	0.084	1	0.420597	0.0359845	0.092	0.073	1	0.116179	0.325325	0.113	0.067	1	0.303703	-0.67988	0.036	0.118	1	0.387694	-0.356208	0.05	0.079	1	0.0900799	0.47365	0.085	0	1	0.131667	0.308471	0.154	0.095	1	0.341451	-0.274136	0.1	0.143	1	0.289317	-0.345712	0.075	0.101	1	0.226839	0.127083	0.06
	Rab5a	0.017324	-0.212693	0.004	0.019	1	0.909631	-0.00825741	0.005	0.005	1	0.148833	-0.297591	0.004	0.018	1	NA	NA	NA	NA	NA	0.759811	-0.0438809	0.017	0.022	1	NA	NA	NA	NA	NA	0.232322	-0.109327	0.008	0.026	1	NA	NA	NA	NA	NA	0.857567	0.0587601	0.009	0.007	1	0.203749	0.131299	0.011
	Eif2b3	0.0182185	-0.212523	0.013	0.034	1	0.982465	-0.0742879	0.021	0.021	1	0.386285	0.0905514	0.024	0.012	1	NA	NA	NA	NA	NA	0.658536	0.0515886	0.033	0.022	1	NA	NA	NA	NA	NA	0.208904	0.166166	0.038	0.016	1	0.215989	0.285924	0.044	0.016	1	0.469041	0.133408	0.015	0.007	1	0.351061	0.264271	0.017
	Trim12c	0.0587921	-0.212347	0.015	0.031	1	0.90266	-0.0497711	0.039	0.041	1	0.431526	-0.174193	0.028	0.043	1	0.27896	-0.917596	0.036	0.118	1	0.137018	0.485007	0.025	0	1	0.416483	0.0669139	0.021	0	1	0.0822455	0.108364	0.085	0.037	1	0.217126	-0.45903	0.022	0.056	1	0.0799673	0.203845	0.049	0.014	1	0.192573	0.185029	0.063
	Arpc1b	0.00614145	-0.212344	0.234	0.298	1	0.083236	0.160299	0.228	0.161	1	0.150804	0.126452	0.381	0.28	1	0.399555	-0.300585	0.464	0.529	1	0.617944	0.0525811	0.099	0.079	1	0.607783	0.151502	0.426	0.364	1	0.614861	-0.0448907	0.477	0.429	1	0.875896	0.0249178	0.411	0.429	1	0.107038	0.23852	0.267	0.188	1	0.00402994	0.161473	0.283
	Dmap1	0.00756839	-0.212312	0.002	0.018	1	0.891272	0.0312408	0.006	0.005	1	0.994655	-0.0151617	0.012	0.012	1	NA	NA	NA	NA	NA	0.916834	0.0557303	0.025	0.022	1	NA	NA	NA	NA	NA	0.0624166	-0.365092	0	0.026	1	0.403288	-0.0536857	0	0.008	1	0.374331	-0.179543	0.007	0.014	1	0.326112	0.0698199	0.006
	Smc1a	0.0025095	-0.212108	0.075	0.126	1	0.757739	-0.157382	0.104	0.109	1	0.16593	0.150358	0.162	0.11	1	0.356327	-0.0336963	0.071	0.176	1	0.21664	-0.325212	0.091	0.146	1	0.517672	0.102278	0.064	0.03	1	0.493827	-0.00343257	0.169	0.138	1	0.647408	-0.429107	0.1	0.119	1	0.0090418	0.612291	0.181	0.087	1	0.00393206	0.448046	0.166
	Hadh	0.0120161	-0.212079	0.031	0.06	1	0.751529	-0.214597	0.027	0.031	1	0.0580098	-0.369997	0.02	0.055	1	0.46334	0.25807	0.036	0	1	0.652784	0.257491	0.033	0.022	1	0.240226	0.497282	0.043	0	1	0.515308	-0.108531	0.008	0.016	1	0.142862	-0.258788	0	0.024	1	0.275482	-0.106026	0.02	0.036	1	0.930124	-0.169294	0.026
	Pdia4	0.0406211	-0.211612	0.104	0.14	1	5.66278e-05	0.722405	0.231	0.098	1	0.57508	0.0206192	0.077	0.061	1	1	0.417638	0.107	0.118	1	0.389818	-0.0825779	0.066	0.101	1	0.0928939	-0.743652	0	0.061	1	0.714673	-0.049623	0.115	0.101	1	0.680864	-0.143232	0.078	0.095	1	0.489921	-0.0776985	0.077	0.058	1	0.667375	-0.0183064	0.05
	G430095P16Rik	0.00767752	-0.211119	0	0.014	1	NA	NA	NA	NA	NA	0.221608	-0.0961762	0	0.006	1	NA	NA	NA	NA	NA	0.247533	-0.0600976	0	0.011	1	0.242797	-0.372673	0	0.03	1	0.702919	0.175347	0.015	0.011	1	0.0896201	-0.276144	0	0.032	1	0.11665	0.307754	0.018	0	1	0.714746	-0.155774	0.004
	Col1a2	0.0273068	-0.21107	0	0.009	1	0.0644228	-0.0642345	0	0.005	1	0.221608	-0.185593	0	0.006	1	NA	NA	NA	NA	NA	NA	NA	NA	NA	NA	NA	NA	NA	NA	NA	0.33759	-0.426554	0.008	0.021	1	NA	NA	NA	NA	NA	0.583734	0.0705481	0.002	0	1	0.0875342	-0.178999	0.002
	Exosc8	0.0212279	-0.210686	0.021	0.044	1	0.748849	-0.0774048	0.051	0.057	1	0.539727	-0.108918	0.036	0.049	1	0.46334	0.862199	0.036	0	1	0.137018	0.388973	0.025	0	1	0.800305	-0.292625	0.021	0.03	1	0.863105	-0.0705579	0.092	0.085	1	0.730171	0.383765	0.056	0.048	1	0.532361	-0.277252	0.066	0.08	1	0.0132	0.379264	0.067
	Atg3	0.00877988	-0.210559	0.071	0.112	1	0.548057	-0.29048	0.042	0.052	1	0.114029	-0.3856	0.057	0.098	1	0.618562	0.14416	0.107	0.059	1	0.639981	-0.338238	0.033	0.045	1	0.240226	0.291796	0.043	0	1	0.990116	0.0113732	0.169	0.164	1	0.579914	-0.0161989	0.067	0.048	1	0.384502	-0.443803	0.049	0.065	1	0.809525	-0.164646	0.043
	Pak1	0.00111686	-0.210205	0.002	0.025	1	0.654197	-0.125621	0.003	0.005	1	0.415565	0.226006	0.061	0.043	1	0.279421	0.99748	0.071	0	1	0.280776	0.235608	0.099	0.056	1	0.668648	0.297698	0.064	0.091	1	0.441215	-0.0148702	0.3	0.243	1	0.30722	0.0918531	0.167	0.119	1	0.33943	0.115521	0.007	0	1	0.573108	0.0265743	0.002
	Higd1a	0.152028	-0.210095	0.04	0.057	1	0.684	0.0619615	0.032	0.026	1	0.0324369	0.346886	0.053	0.012	1	0.46334	0.113552	0.036	0	1	0.573303	0.232125	0.05	0.034	1	0.145696	0.228423	0.064	0	1	0.0133952	0.518379	0.108	0.037	1	0.393645	0.291344	0.044	0.024	1	0.127222	0.28695	0.053	0.022	1	0.00299421	0.470074	0.071
	4930503L19Rik	0.00986581	-0.209857	0	0.013	1	0.909631	0.0416959	0.005	0.005	1	0.357603	-0.0961328	0.008	0.018	1	NA	NA	NA	NA	NA	0.0430064	-0.510918	0	0.034	1	0.416483	0.0800485	0.021	0	1	0.796765	0.0411012	0.008	0.005	1	0.142862	-0.204626	0	0.024	1	0.463818	0.108236	0.015	0.007	1	0.666649	-0.129241	0.011
	Eif4g3	0.00733683	-0.209823	0.05	0.088	1	0.0194064	0.427122	0.088	0.036	1	0.0192855	0.220041	0.101	0.037	1	0.379138	1.00967	0.143	0.059	1	0.185187	0.078412	0.14	0.079	1	0.240226	0.323774	0.043	0	1	0.0436482	0.318042	0.162	0.085	1	0.3065	0.368417	0.111	0.071	1	0.0456319	0.414034	0.099	0.043	1	0.427374	-0.539802	0.065
	Dtymk	0.0432587	-0.209819	0.019	0.038	1	0.97185	-0.168178	0.036	0.036	1	0.736317	0.21536	0.016	0.012	1	0.858498	-0.134546	0.143	0.118	1	0.247196	-0.186656	0.025	0.056	1	0.416483	0.134322	0.021	0	1	0.455609	-0.244042	0.069	0.048	1	0.781172	0.141348	0.011	0.016	1	0.0654409	-0.419696	0.031	0.065	1	0.933709	-0.188824	0.022
	Ehf	0.00466425	-0.209773	0	0.015	1	0.844179	0.0398346	0.012	0.01	1	0.341188	-0.149008	0.004	0.012	1	NA	NA	NA	NA	NA	0.478625	0.375641	0.025	0.011	1	0.242797	-0.178462	0	0.03	1	0.410522	-0.11812	0	0.005	1	0.683825	-0.140721	0.022	0.032	1	0.33943	0.127294	0.007	0	1	0.573108	0.0375145	0.002
	Ube2g1	0.00424449	-0.209695	0.004	0.024	1	0.0292816	0.373268	0.044	0.01	1	0.983524	-0.175237	0.024	0.024	1	NA	NA	NA	NA	NA	0.745763	0.156342	0.017	0.011	1	0.15466	-0.866419	0.021	0.091	1	0.0464895	0.357975	0.046	0.011	1	0.0355371	0.628937	0.056	0.008	1	0.2656	-0.261069	0.031	0.051	1	0.264893	0.200132	0.03
	Trappc11	0.0524772	-0.209453	0.006	0.018	1	0.49504	0.087614	0.011	0.005	1	0.174737	-0.159198	0.008	0.024	1	0.46334	0.0583869	0.036	0	1	0.396439	0.148561	0.008	0	1	0.416483	0.380171	0.021	0	1	0.789798	0.0282686	0.008	0.005	1	0.374624	0.328711	0.022	0.008	1	0.583734	0.0603265	0.002	0	1	0.13185	0.151746	0.015
	Lima1	0.0103217	-0.20941	0.117	0.167	1	0.498815	-0.0985481	0.011	0.005	1	0.161591	0.30292	0.077	0.043	1	NA	NA	NA	NA	NA	0.0517772	0.856977	0.066	0.011	1	0.438306	-0.888287	0.17	0.212	1	0.849869	0.0396669	0.023	0.026	1	0.133383	-0.328143	0.011	0.048	1	0.342727	-0.276999	0.011	0.022	1	0.818942	0.0466266	0.009
	Srsf5	0.0036983	-0.209319	0.127	0.188	1	0.0253657	-0.539	0.157	0.212	1	0.510202	-0.171892	0.219	0.238	1	0.80158	-0.0792477	0.214	0.176	1	0.609473	-0.0717489	0.14	0.169	1	0.616177	0.0768664	0.277	0.212	1	0.773517	0.000507816	0.177	0.159	1	0.705838	-0.0661383	0.167	0.143	1	0.723578	-0.27866	0.181	0.181	1	0.307582	-0.245913	0.186
	Cox7b	0.00347582	-0.209141	0.223	0.294	1	0.317643	0.0959198	0.157	0.124	1	0.791658	-0.142927	0.206	0.213	1	0.0884856	1.59401	0.25	0.059	1	0.425784	-0.349199	0.083	0.112	1	0.0930958	0.338377	0.255	0.091	1	0.132906	-0.438243	0.246	0.296	1	0.0729845	-0.476487	0.211	0.302	1	0.525834	-0.286776	0.194	0.203	1	0.0670524	0.0488532	0.21
	Nucb2	0.0106006	-0.209098	0.088	0.133	1	0.0341828	-0.616195	0.03	0.062	1	0.562127	0.111856	0.077	0.061	1	0.513294	-0.288097	0.107	0.176	1	0.224623	0.0297307	0.017	0.045	1	0.724011	-0.410425	0.085	0.061	1	0.118588	-0.594179	0.046	0.09	1	0.612902	-0.275635	0.1	0.119	1	0.387358	0.114008	0.018	0.007	1	0.667661	-0.108281	0.015
	Rab11fip1	0.109368	-0.209059	0.031	0.047	1	0.349509	-0.15433	0.005	0.01	1	0.0138565	-0.33357	0	0.024	1	0.0714349	-1.18207	0	0.118	1	0.0423044	-0.323375	0.008	0.056	1	0.53456	-0.448218	0.064	0.03	1	0.632881	-0.0811714	0.062	0.048	1	0.47829	-0.100551	0.022	0.04	1	0.805704	-0.00165001	0.018	0.014	1	0.397536	-0.166528	0.002
	Gprc5a	0.0135644	-0.208906	0.004	0.019	1	0.905189	-0.103657	0.005	0.005	1	1	0.0575494	0.012	0.012	1	NA	NA	NA	NA	NA	0.424809	-0.108826	0.025	0.045	1	0.240226	0.52369	0.043	0	1	0.0624166	-0.382354	0	0.026	1	0.0896201	-0.343331	0	0.032	1	0.583734	0.00922091	0.002	0	1	0.156202	-0.336526	0.011
	Nop56	0.000862862	-0.208842	0.031	0.074	1	0.199801	0.144937	0.13	0.093	1	0.795868	0.0347155	0.049	0.043	1	0.279421	0.6919	0.071	0	1	0.408028	-0.271786	0.041	0.067	1	0.53456	-0.173808	0.064	0.03	1	0.12535	0.317308	0.138	0.085	1	0.229523	-0.366455	0.033	0.071	1	0.00738836	-0.672459	0.053	0.116	1	0.0110752	0.319372	0.145
	Nsmce2	0.0307275	-0.208842	0.031	0.055	1	0.335403	0.11317	0.035	0.021	1	0.0412346	0.420761	0.061	0.018	1	0.768003	-0.0923322	0.036	0.059	1	0.696406	-0.176334	0.025	0.034	1	0.53456	-0.100294	0.064	0.03	1	0.595613	-0.125077	0.054	0.069	1	0.6753	0.0666316	0.033	0.024	1	0.236782	-0.235519	0.035	0.058	1	0.839189	-0.0110706	0.03
	Vps9d1	0.00679688	-0.208357	0.004	0.022	1	0.599402	0.0819942	0.009	0.005	1	0.894289	0.0742786	0.02	0.018	1	0.46334	1.30252	0.036	0	1	NA	NA	NA	NA	NA	0.812242	-0.261184	0.043	0.03	1	0.58152	-0.0395246	0.069	0.053	1	0.464993	-0.332426	0.022	0.04	1	0.940867	-0.000822753	0.007	0.007	1	0.573108	0.0732972	0.002
	Rpl27	0.0116655	-0.208237	0.017	0.041	1	0.492016	0.0912696	0.036	0.026	1	0.536606	-0.148535	0.028	0.018	1	0.215886	-0.262929	0	0.059	1	0.247533	-0.118891	0	0.011	1	0.242797	-0.440172	0	0.03	1	0.856144	-0.102141	0.054	0.048	1	0.00340799	0.878197	0.067	0	1	0.267941	-0.206625	0.02	0.036	1	0.44923	-0.149805	0.058
	1110001J03Rik	0.0164189	-0.208224	0.025	0.051	1	0.84016	-0.209429	0.054	0.057	1	0.733242	0.156192	0.016	0.012	1	0.46334	0.589212	0.036	0	1	0.313354	0.20041	0.05	0.022	1	0.789294	0.122997	0.043	0.03	1	0.125515	0.0538019	0.054	0.021	1	0.605625	0.447587	0.044	0.032	1	0.433836	0.110034	0.035	0.022	1	0.0896724	0.402506	0.043
	Fcer1g	2.60108e-05	-0.207996	0.466	0.59	0.571431	0.304884	0.295488	0.048	0.031	1	0.607437	-0.00601563	0.696	0.646	1	0.119637	-0.338329	0.429	0.765	1	0.598779	0.222491	0.074	0.056	1	0.604142	0.239703	0.319	0.273	1	0.686646	-0.119362	0.223	0.238	1	0.130374	-0.458786	0.478	0.524	1	0.634896	-0.274169	0.035	0.043	1	0.293929	0.0513274	0.048
	Usp32	0.00811706	-0.207566	0.008	0.028	1	0.103841	0.219057	0.014	0	1	0.548719	-0.0105053	0.02	0.012	1	0.279421	1.01989	0.071	0	1	0.446563	0.242912	0.041	0.022	1	0.789294	0.101083	0.043	0.03	1	0.0978776	0.22752	0.038	0.011	1	0.737098	0.00178309	0.022	0.016	1	0.216248	0.198618	0.011	0	1	0.256185	0.103201	0.009
	Rrp1	0.00415412	-0.207373	0.115	0.172	1	0.0235021	0.316605	0.169	0.098	1	0.452322	-0.00876699	0.206	0.171	1	0.96578	0.485205	0.107	0.118	1	0.669279	0.188496	0.083	0.067	1	0.388767	-0.509716	0.043	0.091	1	0.397472	-0.386861	0.146	0.175	1	0.338204	-0.292483	0.122	0.167	1	0.328218	-0.437013	0.13	0.152	1	0.452836	-0.0311869	0.145
	Ercc1	0.0349201	-0.207083	0.004	0.016	1	0.808373	0.0784996	0.018	0.016	1	0.739397	0.0612422	0.016	0.012	1	NA	NA	NA	NA	NA	0.0910122	-0.308701	0.041	0.101	1	0.789294	0.0397076	0.043	0.03	1	0.790215	-0.285471	0.008	0.011	1	0.233516	-0.204124	0	0.016	1	0.269298	0.191368	0.009	0	1	0.161141	0.149213	0.026
	Serf2	8.59795e-05	-0.206755	0.175	0.27	1	0.0875707	0.125395	0.139	0.088	1	0.734483	-0.202965	0.239	0.244	1	0.412063	-0.398882	0.179	0.294	1	0.559435	0.0505968	0.116	0.09	1	0.267222	-0.708781	0.191	0.273	1	0.484239	0.0322793	0.269	0.222	1	0.649624	0.0719565	0.278	0.254	1	0.205469	0.252961	0.161	0.116	1	0.124665	0.0487958	0.177
	Esyt1	0.057612	-0.206666	0.038	0.061	1	0.44408	0.0782426	0.038	0.026	1	0.290577	0.148423	0.036	0.018	1	0.215886	-0.553304	0	0.059	1	0.776334	0.0116999	0.041	0.034	1	0.0900799	1.08801	0.085	0	1	0.0673737	0.334667	0.069	0.026	1	0.0389809	0.606515	0.122	0.048	1	0.150017	0.240261	0.091	0.051	1	0.00092911	0.64808	0.084
	Tmem261	0.00912842	-0.20658	0.021	0.048	1	0.116583	0.373069	0.053	0.026	1	0.19043	-0.120489	0.085	0.049	1	NA	NA	NA	NA	NA	0.988208	0.00535683	0.033	0.034	1	0.708029	0.0181544	0.085	0.061	1	0.817459	-0.303625	0.038	0.042	1	0.934742	0.0671689	0.044	0.048	1	0.130793	0.234106	0.053	0.022	1	0.559133	-0.297045	0.05
	Eif4g1	0.0179367	-0.206503	0.071	0.108	1	0.00166305	0.443643	0.13	0.047	1	0.900509	-0.074005	0.101	0.104	1	1	0.568399	0.107	0.118	1	0.24721	-0.39849	0.116	0.169	1	0.0561258	0.543691	0.106	0	1	0.546427	-0.500062	0.092	0.106	1	0.206824	-0.395956	0.056	0.103	1	0.0876059	0.130379	0.11	0.058	1	0.848691	-0.238865	0.097
	Taf9	0.0707501	-0.206411	0.05	0.074	1	0.169291	0.0915335	0.063	0.036	1	0.75064	-0.265949	0.049	0.055	1	0.379138	0.709617	0.143	0.059	1	0.781649	0.0640746	0.041	0.034	1	0.181055	-0.701872	0.043	0.121	1	0.962295	-0.103232	0.077	0.074	1	0.847018	-0.196962	0.067	0.071	1	0.693933	0.0678243	0.044	0.036	1	0.289423	-0.489783	0.041
	Mpnd	0.0649514	-0.205598	0.006	0.017	1	0.235651	0.127334	0.017	0.005	1	0.177344	-0.237485	0.008	0.024	1	0.215886	-0.345982	0	0.059	1	0.0997474	-0.311899	0	0.022	1	NA	NA	NA	NA	NA	0.111507	0.173796	0.046	0.016	1	0.594317	-0.261607	0.033	0.048	1	0.860386	0.000905411	0.009	0.007	1	0.236409	0.181362	0.022
	Pafah1b1	0.00459042	-0.205555	0.094	0.146	1	0.121949	0.107467	0.134	0.088	1	0.337705	-0.350789	0.113	0.14	1	0.987168	0.256206	0.214	0.235	1	0.46144	-0.113948	0.14	0.18	1	0.774068	0.0466317	0.17	0.212	1	0.750568	-0.36629	0.1	0.106	1	0.290735	-0.247406	0.122	0.175	1	0.482308	0.0573629	0.166	0.138	1	0.0451915	0.202108	0.151
	Rpl36al	0.000333252	-0.205374	0.24	0.336	1	0.940207	-0.0916232	0.237	0.223	1	0.291413	0.0150533	0.279	0.22	1	0.0519674	-0.855055	0.107	0.353	1	0.93162	0.171308	0.116	0.124	1	0.525464	0.125092	0.255	0.182	1	0.697076	-0.0093135	0.431	0.397	1	0.680365	0.0053172	0.322	0.365	1	0.976299	-0.0314889	0.276	0.268	1	0.135209	-0.1362	0.33
	Gphn	0.0213553	-0.205294	0.004	0.018	1	0.46259	0.0139353	0.018	0.01	1	0.544587	0.0443287	0.012	0.006	1	NA	NA	NA	NA	NA	0.110441	-0.654001	0.017	0.056	1	0.789294	0.10507	0.043	0.03	1	0.527801	-0.0951685	0.008	0.016	1	0.0896201	-0.53162	0	0.032	1	0.387358	0.128111	0.018	0.007	1	0.972598	-0.165753	0.006
	Mpg	0.0133328	-0.205169	0.004	0.019	1	0.195933	0.186214	0.018	0.005	1	0.418013	0.0083455	0.004	0	1	0.46334	0.170596	0.036	0	1	0.826988	-0.0233323	0.008	0.011	1	0.416483	0.155119	0.021	0	1	0.222219	-0.269566	0.008	0.026	1	0.772822	-0.0782092	0.011	0.016	1	0.216248	0.135714	0.011	0	1	0.646718	-0.0804604	0.019
	Ppa2	0.0206442	-0.205118	0.008	0.025	1	0.872958	0.0252817	0.009	0.01	1	0.544587	0.0765254	0.012	0.006	1	0.46334	0.0583869	0.036	0	1	0.0849317	0.500942	0.033	0	1	0.416483	0.223159	0.021	0	1	0.744169	-0.191254	0.031	0.037	1	0.968418	-0.0802814	0.033	0.032	1	0.205676	-0.239091	0.013	0.029	1	0.749735	0.0425852	0.017
	Scaf11	0.0247306	-0.204805	0.054	0.085	1	0.942354	-0.0950624	0.13	0.124	1	0.117107	0.0971328	0.109	0.061	1	0.463585	-0.875693	0.107	0.176	1	0.787323	-0.151102	0.091	0.079	1	0.0900799	0.935372	0.085	0	1	0.37628	-0.0732922	0.108	0.074	1	0.455345	0.189248	0.089	0.063	1	0.150886	0.304236	0.106	0.065	1	0.186051	0.277517	0.071
	Lpcat3	0.0134509	-0.204521	0.029	0.057	1	0.0418509	0.409981	0.021	0	1	0.0960956	-0.316116	0.012	0.037	1	0.46334	0.227799	0.036	0	1	0.837645	0.0236218	0.008	0.011	1	0.416483	0.178989	0.021	0	1	0.657307	-0.0830163	0.023	0.016	1	0.403288	-0.0558	0	0.008	1	0.309745	0.117807	0.031	0.014	1	0.356365	0.0753464	0.017
	Zfp318	0.0307636	-0.204345	0.012	0.029	1	0.133736	-0.102035	0.107	0.067	1	0.755295	-0.00573227	0.036	0.03	1	NA	NA	NA	NA	NA	0.019082	-0.539586	0	0.045	1	0.952298	-0.119877	0.085	0.091	1	0.944952	-0.0719375	0.046	0.048	1	0.135535	0.305015	0.078	0.032	1	0.300197	0.20201	0.031	0.014	1	0.457746	-0.0878458	0.032
	Smu1	0.0622189	-0.204088	0.036	0.058	1	0.703713	-0.146125	0.041	0.047	1	0.280116	0.168273	0.061	0.037	1	0.568937	-0.287527	0.179	0.235	1	0.898411	-0.120676	0.05	0.045	1	0.510518	0.0663339	0.106	0.061	1	0.75854	0.0911857	0.062	0.053	1	0.658376	0.383592	0.033	0.024	1	0.861844	-0.254184	0.049	0.043	1	0.379771	0.0370615	0.052
	Tmem86a	0.0185729	-0.203971	0.021	0.045	1	0.591166	0.0423724	0.002	0	1	0.302166	-0.0579938	0.069	0.043	1	NA	NA	NA	NA	NA	NA	NA	NA	NA	NA	NA	NA	NA	NA	NA	0.0885014	0.0669542	0.015	0	1	NA	NA	NA	NA	NA	0.070638	-0.119872	0	0.007	1	0.397536	-0.122789	0.002
	Atxn2l	0.0834717	-0.203907	0.038	0.058	1	0.756158	-0.203289	0.042	0.047	1	0.367162	0.111282	0.057	0.037	1	NA	NA	NA	NA	NA	0.186843	-0.250873	0.008	0.034	1	0.981416	0.0290368	0.064	0.061	1	0.735143	0.211187	0.062	0.053	1	0.973168	-0.231833	0.067	0.063	1	0.998889	-0.292392	0.06	0.058	1	0.773635	-0.0824751	0.069
	Polr2c	0.0064637	-0.203815	0.017	0.044	1	0.888486	0.0134828	0.024	0.026	1	0.102274	-0.270402	0.024	0.055	1	0.279421	0.371574	0.071	0	1	0.92695	0.0961868	0.041	0.045	1	0.240226	0.781978	0.043	0	1	0.898901	-0.0540829	0.046	0.042	1	0.6753	0.219045	0.033	0.024	1	0.859323	0.0187255	0.033	0.036	1	0.584757	-0.046692	0.037
	Igfbp4	0.0556596	-0.203764	0.002	0.011	1	0.572243	-0.112674	0.011	0.016	1	0.204202	0.32497	0.081	0.049	1	0.42738	0.619012	0.143	0.059	1	0.0415024	-0.527811	0.008	0.056	1	NA	NA	NA	NA	NA	0.979385	0.0209745	0.015	0.016	1	0.820976	-0.0335932	0.011	0.008	1	0.378203	-0.186278	0.007	0.014	1	0.155092	-0.323814	0.015
	Cdk2ap2	0.000217625	-0.203425	0.18	0.268	1	0.0257299	0.216005	0.142	0.078	1	0.046433	0.248205	0.202	0.122	1	0.19423	-0.610448	0.25	0.412	1	0.191095	0.522195	0.091	0.045	1	0.372542	0.0318072	0.128	0.061	1	0.36973	0.202512	0.223	0.175	1	0.463474	0.00161664	0.167	0.222	1	0.00900409	0.350222	0.269	0.152	1	0.0905534	-0.0091718	0.307
	Pno1	0.0555434	-0.203405	0.038	0.061	1	0.709533	-0.0427153	0.012	0.016	1	0.0528108	-0.0770866	0.036	0.006	1	0.46334	0.0583869	0.036	0	1	0.484671	0.171658	0.025	0.011	1	0.789294	0.252383	0.043	0.03	1	0.221083	0.115022	0.054	0.026	1	0.0620888	-0.260508	0.011	0.063	1	0.62366	-0.0386789	0.015	0.022	1	0.535668	-0.0712876	0.03
	Ezr	0.000260221	-0.203349	0.186	0.278	1	0.0189024	0.103073	0.275	0.176	1	0.198124	0.0353012	0.113	0.073	1	0.952611	-0.592326	0.143	0.118	1	0.481136	0.628214	0.091	0.067	1	0.023259	1.31326	0.213	0.03	1	0.0120421	0.636023	0.231	0.122	1	0.576174	-0.0768457	0.167	0.198	1	0.573063	-0.134415	0.141	0.116	1	0.0273708	0.170254	0.16
	Pdap1	0.00680431	-0.203345	0.065	0.107	1	0.644009	-0.0342428	0.091	0.078	1	0.857231	-0.220728	0.113	0.104	1	0.175952	0.831194	0.107	0	1	0.112037	0.254324	0.091	0.034	1	0.920581	-0.126306	0.085	0.091	1	0.503248	-0.0929623	0.092	0.069	1	0.986573	0.0295816	0.1	0.103	1	0.98093	-0.155488	0.097	0.094	1	0.114534	0.00509382	0.099
	Irf1	0.0327326	-0.203014	0.013	0.031	1	0.243629	0.0344738	0.071	0.047	1	0.209439	0.23403	0.081	0.049	1	0.215886	-0.823637	0	0.059	1	0.129792	0.46862	0.05	0.011	1	0.339563	0.486297	0.085	0.03	1	0.379546	0.0620011	0.031	0.016	1	0.235719	0.292309	0.067	0.032	1	0.0779987	0.16096	0.121	0.065	1	0.156481	0.0768657	0.084
	Gsta3	0.0446353	-0.202977	0.004	0.015	1	0.435119	-0.12927	0.009	0.016	1	0.736317	0.14792	0.016	0.012	1	NA	NA	NA	NA	NA	0.31004	0.436984	0.05	0.022	1	NA	NA	NA	NA	NA	0.410522	-0.052168	0	0.005	1	0.386459	0.205087	0.022	0.008	1	0.0508595	-0.412018	0.004	0.022	1	0.718036	-0.0555293	0.004
	Napg	0.0931523	-0.202935	0.027	0.044	1	0.302723	-0.239708	0.027	0.041	1	0.107873	0.29848	0.049	0.018	1	NA	NA	NA	NA	NA	0.414596	0.262113	0.058	0.034	1	0.789294	0.231487	0.043	0.03	1	0.24455	-0.557855	0.023	0.048	1	0.813255	-0.0500351	0.033	0.04	1	0.439176	0.0674859	0.053	0.036	1	0.240912	0.110509	0.041
	Zfp106	0.0628138	-0.202928	0.052	0.077	1	0.386482	-0.214333	0.103	0.078	1	0.355276	-0.492359	0.069	0.091	1	NA	NA	NA	NA	NA	0.450989	0.298291	0.041	0.022	1	0.246891	0.333218	0.149	0.061	1	0.864581	0.0473891	0.085	0.079	1	0.967934	-0.0657502	0.078	0.079	1	0.0258295	-0.712655	0.031	0.072	1	0.358182	-0.426431	0.043
	Wbp11	0.0811285	-0.202662	0.042	0.063	1	0.153452	0.0842987	0.079	0.047	1	0.834275	-0.0640167	0.093	0.085	1	0.686909	0.691862	0.071	0.118	1	0.292086	0.437392	0.066	0.034	1	0.692176	0.122932	0.085	0.061	1	0.587514	-0.0431052	0.1	0.079	1	0.526306	0.385176	0.111	0.087	1	0.122382	0.033954	0.106	0.058	1	0.062122	-0.0245328	0.091
	Lpin2	0.0156101	-0.202349	0.033	0.062	1	0.093005	0.362031	0.048	0.021	1	0.718653	-0.105443	0.065	0.055	1	0.46334	0.17573	0.036	0	1	0.278899	-0.322159	0.099	0.146	1	0.812242	-0.0271676	0.043	0.03	1	0.926207	-0.0468607	0.062	0.063	1	0.923734	0.0546633	0.067	0.063	1	0.715456	-0.496648	0.038	0.043	1	0.205547	-0.531076	0.032
	Suclg2	0.175775	-0.202338	0.021	0.033	1	0.502727	-0.0140976	0.036	0.026	1	0.339412	-0.195233	0.012	0.024	1	NA	NA	NA	NA	NA	0.137018	0.436095	0.025	0	1	NA	NA	NA	NA	NA	0.934041	-0.151156	0.023	0.021	1	0.686675	0.0405217	0.033	0.024	1	0.991059	-0.0906507	0.022	0.022	1	0.343259	-0.044712	0.037
	Slc35b1	0.0422685	-0.202254	0.029	0.051	1	0.72199	-0.171996	0.026	0.021	1	0.876389	-0.139752	0.028	0.03	1	0.279421	0.384366	0.071	0	1	0.319174	-0.291502	0.091	0.135	1	0.800305	-0.255543	0.021	0.03	1	0.389851	-0.276028	0.069	0.095	1	0.51963	-0.0726626	0.056	0.079	1	0.391859	-0.139415	0.029	0.043	1	0.153169	-0.315719	0.015
	P4ha1	0.0851272	-0.202219	0.023	0.04	1	0.953266	-0.156752	0.015	0.016	1	0.905688	-0.0365994	0.053	0.055	1	0.768003	0.53267	0.036	0.059	1	0.896149	0.369415	0.025	0.022	1	0.145696	0.43134	0.064	0	1	0.390197	-0.0211196	0.031	0.016	1	0.610416	-0.17617	0.056	0.04	1	0.264224	0.0620723	0.022	0.007	1	0.816943	-0.0738453	0.017
	Zmpste24	0.0163943	-0.202102	0.023	0.048	1	0.715523	-0.111206	0.026	0.021	1	0.497627	0.0998287	0.036	0.024	1	0.484936	-0.47407	0.214	0.294	1	0.724744	0.441045	0.066	0.056	1	0.766529	0.179631	0.043	0.03	1	0.487883	-0.176759	0.023	0.037	1	0.238124	0.221178	0.067	0.032	1	0.441229	0.0447697	0.044	0.029	1	0.0739337	0.238609	0.035
	Pnpo	0.094325	-0.201254	0.023	0.039	1	0.923771	0.00449468	0.017	0.016	1	0.541281	0.0366802	0.012	0.006	1	NA	NA	NA	NA	NA	0.396439	0.193552	0.008	0	1	NA	NA	NA	NA	NA	0.824926	-0.319101	0.023	0.026	1	0.860762	0.133982	0.044	0.04	1	0.940867	0.0355631	0.007	0.007	1	0.161779	0.0656818	0.026
	Il18r1	0.0519063	-0.201195	0.006	0.018	1	0.041851	0.410882	0.021	0	1	0.975921	-0.256564	0.024	0.024	1	0.46334	0.51136	0.036	0	1	0.190105	-0.0947653	0.008	0.034	1	0.0113276	-1.161	0.021	0.182	1	0.790215	-0.13069	0.008	0.011	1	0.456243	-0.471152	0.022	0.04	1	0.0111564	0.234709	0.214	0.109	1	1.17119e-08	1.16123	0.218
	Gm1840	0.012193	-0.201065	0.013	0.036	1	0.0740188	0.18671	0.044	0.016	1	0.305473	-0.00597343	0.053	0.03	1	0.192352	-0.488602	0.179	0.353	1	0.652784	-0.00418709	0.033	0.022	1	0.416483	0.0496594	0.021	0	1	0.992403	-0.127022	0.054	0.053	1	0.47829	-0.192795	0.022	0.04	1	0.968625	-0.118998	0.029	0.029	1	0.0639655	0.364605	0.058
	Crcp	0.0686822	-0.201028	0.013	0.028	1	0.199194	0.0645817	0.018	0.005	1	0.382701	0.115933	0.04	0.024	1	0.46334	0.17573	0.036	0	1	0.308621	0.320064	0.033	0.011	1	0.37306	-0.441798	0.021	0.061	1	0.901656	-0.13514	0.046	0.042	1	0.956055	0.219764	0.022	0.024	1	0.898576	-0.217106	0.04	0.036	1	0.184881	0.263509	0.035
	Trnt1	0.0158805	-0.200775	0.025	0.051	1	0.415314	-0.291114	0.048	0.062	1	0.621793	-0.271478	0.04	0.03	1	0.46334	0.311284	0.036	0	1	0.0268645	-0.890102	0.017	0.079	1	0.707494	-0.401735	0.043	0.061	1	0.117956	0.3519	0.062	0.026	1	0.162102	-0.438931	0.022	0.063	1	0.381008	0.0999555	0.046	0.029	1	0.390162	0.0723448	0.043
	Abcg1	0.000502404	-0.200256	0.357	0.462	1	0.153454	0.0216623	0.036	0.016	1	0.553345	-0.0833095	0.105	0.085	1	0.892349	-0.0464242	0.071	0.059	1	0.464853	0.220629	0.083	0.056	1	0.348657	-0.469693	0.064	0.121	1	0.777527	-0.0692017	0.046	0.053	1	0.564481	0.358805	0.056	0.04	1	0.102787	0.32218	0.033	0.007	1	0.0541061	0.232652	0.091
	Rmnd1	0.010665	-0.200011	0.004	0.02	1	0.388515	0.143549	0.02	0.01	1	0.548719	-0.0230979	0.02	0.012	1	0.46334	0.17573	0.036	0	1	NA	NA	NA	NA	NA	NA	NA	NA	NA	NA	0.163277	0.165839	0.023	0.005	1	0.389521	0.394193	0.033	0.016	1	0.224168	-0.101717	0.009	0.022	1	0.975642	-0.0486103	0.006
	Fam98a	0.274392	-0.199912	0.013	0.021	1	0.464767	0.235655	0.024	0.016	1	0.358884	0.00988065	0.012	0.024	1	0.46334	0.113552	0.036	0	1	0.658536	0.127957	0.033	0.022	1	0.242797	-0.416231	0	0.03	1	0.970227	-0.179318	0.015	0.016	1	0.781172	0.0158048	0.011	0.016	1	0.15151	0.180196	0.029	0.007	1	0.0496891	0.392768	0.039
	Ptplb	0.0474734	-0.199863	0.029	0.05	1	0.702082	-0.0571851	0.032	0.026	1	0.573492	-0.397682	0.045	0.055	1	0.553365	1.0486	0.107	0.059	1	0.0848935	-0.56134	0.008	0.045	1	0.416483	0.0987634	0.021	0	1	0.0978657	0.277215	0.154	0.09	1	0.845754	0.154508	0.044	0.04	1	0.768222	-0.0348855	0.026	0.022	1	0.109382	0.185648	0.03
	Fam53a	0.237036	-0.199501	0.012	0.019	1	0.498815	-0.0344708	0.011	0.005	1	0.861834	-0.14403	0.016	0.018	1	NA	NA	NA	NA	NA	0.053382	0.566935	0.041	0	1	0.240226	0.699375	0.043	0	1	0.735316	-0.177629	0.031	0.037	1	0.956944	-0.122387	0.033	0.032	1	0.0211168	0.500672	0.038	0	1	0.114248	0.135393	0.041
	Pcmtd2	0.100112	-0.199498	0.017	0.031	1	0.693846	-0.183073	0.044	0.036	1	0.790399	-0.275887	0.032	0.037	1	0.892349	-0.160626	0.071	0.059	1	0.839621	-0.0746693	0.05	0.056	1	0.357339	-0.459447	0.021	0.061	1	0.626473	-0.34867	0.023	0.032	1	0.0948103	0.283932	0.022	0	1	0.0420556	0.344717	0.091	0.036	1	0.0459138	0.291884	0.052
	Gm4204	0.00839619	-0.199369	0.14	0.196	1	0.173865	0.0495073	0.299	0.233	1	0.143573	-0.00527506	0.182	0.122	1	0.379138	0.855897	0.143	0.059	1	0.050994	0.785421	0.066	0.011	1	0.474097	-0.309105	0.128	0.182	1	0.587748	-0.0329071	0.285	0.243	1	0.262082	0.311855	0.222	0.167	1	0.0180694	0.5204	0.141	0.065	1	0.401776	-0.178712	0.127
	Cdc123	0.0181012	-0.199355	0.048	0.08	1	0.35029	-0.459264	0.038	0.052	1	0.406521	0.200638	0.069	0.049	1	NA	NA	NA	NA	NA	0.276034	0.63195	0.066	0.034	1	0.0376696	-0.911415	0	0.091	1	0.0196014	0.158427	0.077	0.021	1	0.477668	0.202777	0.089	0.063	1	0.990993	0.00330979	0.057	0.058	1	0.55648	-0.131872	0.054
	Zcchc8	0.031652	-0.199355	0.023	0.045	1	0.76033	-0.0876788	0.027	0.031	1	0.674696	-0.239263	0.04	0.049	1	0.718443	-0.260647	0.036	0.059	1	0.190105	-0.0861039	0.008	0.034	1	0.789294	0.0941208	0.043	0.03	1	0.898901	-0.301776	0.046	0.042	1	0.9799	-0.245588	0.033	0.032	1	0.641718	-0.191935	0.035	0.043	1	0.388417	0.0901823	0.043
	Rpl11	0.000535424	-0.199321	0.088	0.153	1	0.408176	-0.259538	0.18	0.197	1	0.302904	-0.452541	0.126	0.152	1	0.46334	0.0583869	0.036	0	1	0.0525704	0.625482	0.066	0.011	1	0.274058	-0.618694	0.106	0.182	1	0.352055	-0.265951	0.2	0.233	1	0.933118	-0.0911701	0.2	0.198	1	0.523169	-0.0861795	0.155	0.123	1	0.80538	-0.194449	0.257
	Inadl	0.00200943	-0.199236	0.017	0.049	1	0.349948	0.0740581	0.005	0	1	0.775703	-0.0198474	0.004	0.006	1	NA	NA	NA	NA	NA	NA	NA	NA	NA	NA	NA	NA	NA	NA	NA	0.241916	-0.145187	0	0.011	1	NA	NA	NA	NA	NA	NA	NA	NA	NA	NA	0.203749	0.169102	0.011
	Ina	0.00200943	-0.199236	0.017	0.049	1	0.349948	0.0740581	0.005	0	1	0.775703	-0.0198474	0.004	0.006	1	NA	NA	NA	NA	NA	NA	NA	NA	NA	NA	NA	NA	NA	NA	NA	0.241916	-0.145187	0	0.011	1	NA	NA	NA	NA	NA	NA	NA	NA	NA	NA	0.573108	0.0229584	0.002
	Nans	0.175819	-0.199013	0.035	0.049	1	0.302624	-0.123414	0.036	0.021	1	0.174481	-0.0426358	0.053	0.024	1	0.46334	0.113552	0.036	0	1	0.133701	-0.551531	0.025	0.067	1	0.230756	-0.0543632	0.106	0.03	1	0.0435271	0.287329	0.085	0.032	1	0.534628	-0.0723342	0.078	0.056	1	0.319218	0.266007	0.04	0.022	1	0.0311754	0.367465	0.056
	Ccdc50	0.0963425	-0.198977	0.038	0.057	1	0.0103536	0.358307	0.153	0.078	1	0.829036	-0.232096	0.13	0.134	1	0.135263	-0.154803	0.036	0.176	1	0.685657	0.0712056	0.058	0.045	1	0.495272	-0.235751	0.234	0.303	1	0.69072	-0.142587	0.1	0.111	1	0.818641	0.296438	0.156	0.151	1	0.0344879	0.514964	0.082	0.029	1	0.811415	-0.0586003	0.024
	Prr15l	0.0105717	-0.198905	0.008	0.027	1	0.562602	-0.303611	0.011	0.016	1	0.775703	0.00964095	0.004	0.006	1	0.46334	0.426223	0.036	0	1	0.224623	-0.292923	0.017	0.045	1	0.0928939	-0.807779	0	0.061	1	0.52362	-0.0609506	0.008	0.016	1	0.482769	-0.157205	0.022	0.04	1	0.404695	-0.194052	0.018	0.029	1	0.248502	-0.373073	0.009
	Snrk	0.00500956	-0.198846	0.012	0.036	1	0.167271	0.0105126	0.02	0.005	1	0.283993	0.212476	0.036	0.018	1	0.935283	-0.443223	0.071	0.059	1	0.00566727	-0.918603	0.083	0.213	1	0.416483	0.134322	0.021	0	1	0.180149	-0.199755	0.015	0.042	1	0.00767052	0.769619	0.056	0	1	0.576067	-0.14615	0.013	0.007	1	0.0867892	-0.346058	0.009
	Cux1	0.0844285	-0.198759	0.015	0.03	1	0.655905	-0.254088	0.05	0.057	1	0.531	-0.183143	0.065	0.079	1	0.175952	0.595059	0.107	0	1	0.916834	-0.195195	0.025	0.022	1	0.800305	-0.275065	0.021	0.03	1	0.117983	0.163023	0.054	0.021	1	0.630345	-0.147358	0.056	0.071	1	0.0537623	0.484458	0.026	0	1	0.268211	0.0953364	0.03
	Sptan1	0.0159442	-0.198619	0.015	0.037	1	0.995638	-0.205752	0.032	0.031	1	0.1462	0.358549	0.045	0.018	1	0.849728	0.702553	0.071	0.059	1	0.00200019	1.20287	0.165	0.034	1	0.242797	-0.148125	0	0.03	1	0.134795	0.0471398	0.069	0.032	1	0.214913	0.335429	0.1	0.056	1	0.16593	-0.237357	0.038	0.065	1	0.0579858	0.375503	0.024
	Pygl	0.000142667	-0.198431	0.154	0.242	1	0.524944	-0.133815	0.006	0.01	1	0.547904	-0.00129634	0.012	0.006	1	0.449689	0.0461812	0.179	0.294	1	0.1121	-0.557569	0.017	0.056	1	0.359008	-0.56457	0.064	0.121	1	0.360454	-0.182575	0.015	0.032	1	0.327493	-0.380924	0.011	0.032	1	0.680542	-0.122089	0.004	0.007	1	0.106875	0.312196	0.017
	Casp8	0.355637	-0.198225	0.058	0.069	1	0.0814812	0.105249	0.035	0.01	1	0.493686	-0.0455558	0.045	0.03	1	0.46334	0.812322	0.036	0	1	0.774635	0.252409	0.017	0.022	1	0.240226	0.490767	0.043	0	1	0.0149251	0.324785	0.069	0.016	1	0.840763	0.228563	0.044	0.04	1	0.128388	0.170264	0.064	0.029	1	0.596419	-0.276883	0.026
	Nmt2	0.0482445	-0.198163	0.031	0.052	1	0.081104	0.299326	0.026	0.005	1	0.216387	0.162919	0.04	0.018	1	NA	NA	NA	NA	NA	0.490757	-0.0455819	0.025	0.011	1	0.242797	-0.148125	0	0.03	1	0.647996	-0.0456685	0.023	0.032	1	0.751406	-0.22467	0.022	0.016	1	0.256479	0.218688	0.033	0.014	1	0.962207	0.017595	0.013
	Fkbp4	0.00163861	-0.198095	0.035	0.076	1	0.948309	-0.290007	0.044	0.041	1	0.1028	-0.306438	0.032	0.067	1	0.718443	-0.573901	0.036	0.059	1	0.982313	0.0377139	0.033	0.034	1	0.145696	0.286071	0.064	0	1	0.339224	-0.291229	0.062	0.09	1	0.275656	-0.411204	0.056	0.095	1	0.261743	0.0973302	0.053	0.029	1	0.650139	-0.267531	0.058
	Cacybp	0.0265993	-0.197927	0.1	0.139	1	0.413933	-0.0687823	0.094	0.073	1	0.183967	0.19303	0.101	0.061	1	0.892349	0.373636	0.071	0.059	1	0.0407132	-0.537797	0.008	0.056	1	0.206728	0.315147	0.106	0.03	1	0.260827	0.275027	0.131	0.09	1	0.896922	-0.00306221	0.089	0.095	1	0.201847	-0.188812	0.051	0.08	1	0.0571725	0.179799	0.091
	Dock8	0.00965012	-0.197908	0.023	0.051	1	0.072817	0.251202	0.059	0.026	1	0.0978327	0.202809	0.069	0.03	1	0.329862	-0.110727	0.036	0.118	1	0.826988	-0.25763	0.008	0.011	1	0.145696	0.886082	0.064	0	1	0.0081454	0.465789	0.123	0.042	1	0.564776	-0.0612492	0.067	0.048	1	0.11657	0.153309	0.055	0.022	1	0.147711	0.237559	0.048
	Atp5o	0.00808915	-0.19739	0.131	0.183	1	0.899328	-0.163302	0.119	0.119	1	0.380118	-0.0094306	0.166	0.128	1	0.752432	-0.390792	0.143	0.176	1	0.837284	0.201996	0.099	0.112	1	0.620195	0.0995495	0.17	0.121	1	0.0608653	0.377415	0.223	0.143	1	0.59581	0.0150781	0.189	0.222	1	0.00860373	0.515108	0.135	0.051	1	0.390872	-0.106795	0.16
	Fopnl	0.0303872	-0.197074	0.012	0.029	1	0.273513	0.102684	0.03	0.016	1	0.477908	-0.135704	0.053	0.037	1	NA	NA	NA	NA	NA	0.0345951	-0.728026	0.025	0.09	1	0.15466	-0.977433	0.021	0.091	1	0.642194	0.0412031	0.023	0.016	1	0.142862	-0.396426	0	0.024	1	0.12335	-0.550896	0.031	0.058	1	0.676509	-0.0703995	0.015
	Zfp52	0.00767752	-0.196862	0	0.014	1	0.498815	-0.0199088	0.011	0.005	1	0.359942	-0.0751871	0.008	0.018	1	0.46334	0.227799	0.036	0	1	0.0997474	-0.273854	0	0.022	1	NA	NA	NA	NA	NA	0.789798	0.0923081	0.008	0.005	1	0.403288	-0.036617	0	0.008	1	0.0957634	0.233436	0.02	0	1	0.972598	-0.0524457	0.006
	Egfl7	0.0417233	-0.196831	0.015	0.033	1	0.492151	-0.227285	0.023	0.031	1	0.290577	0.187401	0.036	0.018	1	0.329862	-0.529294	0.036	0.118	1	0.127602	-0.26781	0.562	0.618	1	0.800305	-0.621517	0.021	0.03	1	0.508301	0.0468356	0.046	0.032	1	0.325842	-0.220426	0.033	0.063	1	0.79979	0.0781396	0.018	0.014	1	0.317135	0.247528	0.028
	Map1b	0.0273068	-0.19669	0	0.009	1	0.905189	-0.0638301	0.005	0.005	1	0.221608	-0.0639719	0	0.006	1	0.46334	0.812322	0.036	0	1	0.206262	0.631904	0.058	0.022	1	NA	NA	NA	NA	NA	0.230382	0.0622323	0.008	0	1	0.820976	-0.0114128	0.011	0.008	1	0.940867	0.0379857	0.007	0.007	1	0.256185	0.140686	0.009
	Utp23	0.0384616	-0.196689	0.008	0.022	1	0.262863	0.0389609	0.038	0.021	1	0.323524	-0.159772	0.02	0.037	1	0.215886	-0.733956	0	0.059	1	0.247533	-0.129601	0	0.011	1	0.416483	0.0340165	0.021	0	1	0.213905	0.129068	0.038	0.016	1	0.386459	0.0508212	0.022	0.008	1	0.303992	0.129203	0.031	0.014	1	0.968655	-0.248345	0.028
	Clock	0.00666883	-0.196658	0.004	0.022	1	0.0441362	-0.276906	0.003	0.016	1	0.243896	0.166486	0.02	0.006	1	NA	NA	NA	NA	NA	0.745074	-0.29208	0.017	0.022	1	0.240226	0.304182	0.043	0	1	0.717237	-0.0717388	0.015	0.011	1	0.781172	-0.00882928	0.011	0.016	1	0.940867	-0.00174891	0.007	0.007	1	0.352382	0.154331	0.017
	Ppan	0.109964	-0.196574	0.008	0.018	1	0.113944	0.139227	0.039	0.016	1	0.337503	-0.226133	0.012	0.024	1	NA	NA	NA	NA	NA	NA	NA	NA	NA	NA	NA	NA	NA	NA	NA	0.372629	0.0993938	0.038	0.021	1	0.386459	-0.00736522	0.022	0.008	1	0.471862	-0.208952	0.013	0.022	1	0.159869	0.284637	0.026
	Adprhl2	0.0772226	-0.196461	0.01	0.022	1	0.455279	0.108261	0.018	0.01	1	0.341188	-0.122692	0.004	0.012	1	NA	NA	NA	NA	NA	0.137018	0.279247	0.025	0	1	0.0692348	-1.0091	0.021	0.121	1	0.717237	-0.0751402	0.015	0.011	1	0.508009	0.0830827	0.011	0.024	1	0.332148	-0.378638	0.022	0.036	1	0.238708	0.0936582	0.022
	Desi2	0.0170713	-0.196437	0.012	0.031	1	0.866703	-0.0827431	0.009	0.01	1	0.544587	0.0657271	0.012	0.006	1	0.46334	0.392499	0.036	0	1	0.837645	-0.0240461	0.008	0.011	1	NA	NA	NA	NA	NA	0.515308	-0.148668	0.008	0.016	1	0.233516	-0.161117	0	0.016	1	0.656621	0.139784	0.029	0.022	1	0.0579858	0.349108	0.024
	Cfdp1	0.0674857	-0.196358	0.096	0.127	1	0.621642	-0.391136	0.076	0.083	1	0.242704	0.150482	0.109	0.073	1	0.42738	0.382802	0.143	0.059	1	0.980919	-0.0691855	0.066	0.067	1	0.855128	0.0370535	0.17	0.152	1	0.238616	-0.57274	0.108	0.148	1	0.0473647	-0.586016	0.089	0.183	1	0.364687	-0.0112022	0.084	0.058	1	0.0352583	0.225861	0.117
	Cfd	0.0674857	-0.196358	0.096	0.127	1	0.621642	-0.391136	0.076	0.083	1	0.242704	0.150482	0.109	0.073	1	0.42738	0.382802	0.143	0.059	1	0.980919	-0.0691855	0.066	0.067	1	0.855128	0.0370535	0.17	0.152	1	0.238616	-0.57274	0.108	0.148	1	0.0473647	-0.586016	0.089	0.183	1	0.364687	-0.0112022	0.084	0.058	1	0.0352583	0.225861	0.117
	D6Wsu163e	0.0351135	-0.196068	0.004	0.016	1	0.734314	-0.0344647	0.014	0.01	1	0.541281	0.0932471	0.012	0.006	1	NA	NA	NA	NA	NA	0.826988	-0.275885	0.008	0.011	1	0.800305	-0.303594	0.021	0.03	1	0.796765	-0.0679318	0.008	0.005	1	0.403288	-0.147051	0	0.008	1	0.583734	0.0311363	0.002	0	1	0.410292	-0.175493	0.006
	Bcl2a1c	0.0104034	-0.195961	0.008	0.027	1	0.446021	0.0448979	0.003	0	1	0.544587	0.029642	0.012	0.006	1	NA	NA	NA	NA	NA	NA	NA	NA	NA	NA	0.517672	0.415921	0.064	0.03	1	0.91857	-0.0333595	0.023	0.021	1	0.142862	-0.412495	0	0.024	1	0.372602	-0.0952347	0.002	0.007	1	NA	NA	NA
	Ino80d	0.0213263	-0.195548	0.006	0.021	1	0.621239	-0.0654879	0.039	0.031	1	0.29324	0.124165	0.036	0.018	1	0.46334	0.665171	0.036	0	1	0.478625	0.143866	0.025	0.011	1	0.240226	0.443407	0.043	0	1	0.595163	-0.0718158	0.031	0.021	1	0.508009	-0.0299442	0.011	0.024	1	0.0101159	0.616896	0.046	0	1	0.160558	0.158917	0.056
	Cpox	0.0401682	-0.195519	0.013	0.03	1	0.0862359	0.212017	0.015	0	1	0.384346	0.148092	0.024	0.012	1	0.46334	0.17573	0.036	0	1	0.137018	0.566125	0.025	0	1	NA	NA	NA	NA	NA	0.163277	0.152114	0.023	0.005	1	0.781991	-0.161516	0.033	0.04	1	0.425714	0.0848241	0.026	0.014	1	0.13185	0.239662	0.015
	Krt18	0.0335925	-0.195495	0.006	0.019	1	0.334772	0.213105	0.021	0.01	1	0.347054	-0.0192427	0.004	0.012	1	NA	NA	NA	NA	NA	0.019082	-0.453232	0	0.045	1	0.0928939	-0.651035	0	0.061	1	0.365334	0.044324	0.015	0.005	1	0.945478	0.0782976	0.033	0.032	1	0.934488	-0.154949	0.007	0.007	1	0.400549	-0.0660901	0.002
	Wbscr22	0.0976961	-0.195437	0.013	0.026	1	0.0148927	0.453878	0.041	0.005	1	0.210215	0.249205	0.04	0.018	1	0.46334	0.288954	0.036	0	1	0.395487	-0.133217	0.008	0.022	1	0.240226	0.281015	0.043	0	1	0.757511	0.0472572	0.038	0.032	1	0.820976	-0.014268	0.011	0.008	1	0.603964	-0.234599	0.015	0.022	1	0.700962	-0.316247	0.035
	Timm10	0.0141891	-0.195215	0.029	0.057	1	0.129223	-0.292266	0.018	0.036	1	0.357603	-0.0995294	0.008	0.018	1	0.46334	0.0583869	0.036	0	1	0.247533	-0.0766718	0	0.011	1	0.789294	0.259414	0.043	0.03	1	0.228242	-0.153567	0.008	0.026	1	0.772822	-0.0674848	0.011	0.016	1	0.934488	-0.124813	0.007	0.007	1	0.290222	0.167605	0.019
	Ccdc58	0.0335505	-0.195178	0.006	0.019	1	0.282223	0.178016	0.023	0.01	1	0.680774	-0.131398	0.008	0.012	1	NA	NA	NA	NA	NA	0.754242	0.102386	0.017	0.011	1	NA	NA	NA	NA	NA	0.0684726	-0.421862	0.008	0.042	1	0.233516	-0.132901	0	0.016	1	0.79979	0.0606524	0.018	0.014	1	0.408353	-0.271239	0.006
	Akap8	0.00402355	-0.195116	0.019	0.049	1	0.00379699	0.501818	0.089	0.026	1	0.603411	-0.106862	0.069	0.055	1	0.279421	0.837451	0.071	0	1	0.311589	0.148358	0.066	0.034	1	0.517672	0.106404	0.064	0.03	1	0.797006	-0.063986	0.062	0.069	1	0.559168	-0.118221	0.078	0.103	1	0.429463	0.11378	0.079	0.058	1	0.137253	0.0967449	0.086
	Mlx	0.0207521	-0.195054	0.017	0.039	1	0.790967	0.035814	0.023	0.026	1	0.49757	-0.249548	0.02	0.03	1	0.279421	0.319241	0.071	0	1	0.395487	-0.10674	0.008	0.022	1	NA	NA	NA	NA	NA	0.353301	0.121629	0.046	0.026	1	0.0896201	-0.447815	0	0.032	1	0.695448	-0.0980451	0.053	0.043	1	0.292529	0.00945694	0.048
	Aqp5	0.00466425	-0.19485	0	0.015	1	0.0446669	-0.200653	0.003	0.016	1	NA	NA	NA	NA	NA	NA	NA	NA	NA	NA	0.745763	0.130096	0.017	0.011	1	0.416483	0.145252	0.021	0	1	0.346341	-0.0537531	0.008	0.021	1	0.508009	-0.0017513	0.011	0.024	1	0.683936	-0.118419	0.004	0.007	1	0.714746	-0.119323	0.004
	Samd9l	0.042179	-0.194392	0.015	0.033	1	0.244111	-0.503073	0.106	0.13	1	0.278635	0.0221501	0.061	0.037	1	0.175952	0.991105	0.107	0	1	0.691868	-0.309807	0.066	0.079	1	0.416483	0.0800485	0.021	0	1	0.663952	0.162875	0.138	0.122	1	0.0488749	-0.8601	0.033	0.103	1	0.23568	0.320865	0.115	0.08	1	0.223161	0.190874	0.119
	Gstt3	0.0417462	-0.194323	0.006	0.019	1	0.27997	0.074712	0.006	0	1	0.341188	-0.20363	0.004	0.012	1	NA	NA	NA	NA	NA	0.247533	-0.0942378	0	0.011	1	NA	NA	NA	NA	NA	0.795911	-0.0396446	0.008	0.011	1	0.240465	0.213437	0.011	0	1	0.43634	0.0546236	0.004	0	1	0.0785827	-0.172711	0
	AW112010	0.00813038	-0.194161	0.075	0.118	1	0.0360068	0.37755	0.088	0.041	1	9.70438e-06	1.01666	0.174	0.03	0.213196	0.768003	0.0696697	0.036	0.059	1	0.0307084	-0.371732	0.331	0.472	1	0.0518249	0.801614	0.277	0.091	1	0.795656	-0.309927	0.069	0.074	1	0.141714	0.196964	0.078	0.032	1	4.06428e-05	0.596037	0.428	0.217	0.892882	0.00540875	0.24116	0.341
	Magi3	0.0431359	-0.194133	0.002	0.012	1	0.497555	-0.00412797	0.011	0.005	1	0.0285393	-0.393558	0.004	0.03	1	0.46334	0.325145	0.036	0	1	0.190105	-0.151127	0.008	0.034	1	NA	NA	NA	NA	NA	0.695699	-0.231709	0.015	0.021	1	0.772822	-0.155225	0.011	0.016	1	0.680542	-0.0626759	0.004	0.007	1	0.573108	0.0234571	0.002
	Pmf1	0.00764264	-0.194078	0.002	0.018	1	0.628443	0.0214429	0.068	0.057	1	0.344113	-0.0637444	0.004	0.012	1	0.718443	-0.232341	0.036	0.059	1	NA	NA	NA	NA	NA	NA	NA	NA	NA	NA	0.0214501	0.329167	0.054	0.011	1	0.781172	0.0465453	0.011	0.016	1	0.175077	0.185566	0.013	0	1	0.203749	0.1684	0.011
	Caprin1	0.0179995	-0.193928	0.06	0.095	1	0.78069	-0.242317	0.074	0.078	1	0.551623	-0.396751	0.061	0.073	1	0.46334	0.113552	0.036	0	1	0.760093	0.133703	0.066	0.056	1	0.0900799	0.630733	0.085	0	1	0.0188654	0.59898	0.177	0.09	1	0.013117	0.567308	0.133	0.04	1	0.688421	-0.213182	0.077	0.065	1	0.0615711	0.146058	0.08
	0610011F06Rik	0.00291069	-0.193669	0.002	0.021	1	0.0697551	-0.614778	0.023	0.047	1	0.0674417	0.242547	0.02	0	1	0.46334	0.227799	0.036	0	1	0.837645	0.104398	0.008	0.011	1	0.812242	-0.0913473	0.043	0.03	1	0.864191	0.107276	0.023	0.026	1	0.737098	0.0181816	0.022	0.016	1	0.0639538	0.47194	0.051	0.014	1	0.3415	-0.137799	0.037
	Ndufb2	0.0588976	-0.193587	0.121	0.156	1	0.825831	-0.0266456	0.063	0.067	1	0.358801	0.245651	0.085	0.061	1	0.553365	0.698065	0.107	0.059	1	0.844277	0.0204045	0.05	0.056	1	0.316529	0.6488	0.085	0.03	1	0.763412	-0.143794	0.115	0.101	1	0.44991	0.160612	0.1	0.071	1	0.897139	-0.138186	0.071	0.065	1	0.0767722	0.0437989	0.106
	Mrps15	0.0156463	-0.193577	0.083	0.123	1	0.346076	-0.492088	0.038	0.052	1	0.573778	-0.0601246	0.077	0.061	1	0.215886	-0.326043	0	0.059	1	0.940799	0.0906708	0.058	0.056	1	0.517672	0.0896257	0.064	0.03	1	0.787165	-0.490336	0.069	0.074	1	0.232037	-0.155009	0.044	0.087	1	0.0963545	0.216963	0.057	0.022	1	0.662536	-0.0967027	0.073
	Clic3	0.0158711	-0.193545	0.002	0.015	1	0.7337	-0.0834449	0.008	0.005	1	0.775703	0.00305543	0.004	0.006	1	0.718443	-0.206065	0.036	0.059	1	0.117196	-0.412543	0.017	0.056	1	NA	NA	NA	NA	NA	0.719122	-0.0514107	0.015	0.021	1	0.233516	-0.226681	0	0.016	1	0.204413	-0.268673	0.004	0.014	1	0.086721	-0.261751	0.002
	Reep5	2.12742e-05	-0.193517	0.246	0.367	0.467373	0.600605	-0.0849923	0.082	0.067	1	0.105452	0.108788	0.142	0.085	1	0.618562	0.145342	0.107	0.059	1	0.556032	-0.0412485	0.116	0.146	1	0.222536	0.245161	0.106	0.03	1	0.332916	0.0634538	0.177	0.132	1	0.835024	0.137363	0.133	0.151	1	0.180261	0.217123	0.077	0.043	1	0.092964	0.0579938	0.093
	Tnfsf13b	0.016357	-0.193475	0	0.011	1	0.591166	0.0222299	0.002	0	1	0.836617	0.0216873	0.04	0.037	1	0.215886	-0.426796	0	0.059	1	NA	NA	NA	NA	NA	NA	NA	NA	NA	NA	0.174888	-0.230295	0.015	0.042	1	0.81064	0.0450344	0.011	0.008	1	NA	NA	NA	NA	NA	NA	NA	NA
	Ptpn11	0.0551289	-0.193264	0.012	0.026	1	0.0217478	0.274674	0.047	0.01	1	0.0355145	0.0371588	0.053	0.012	1	0.0714349	-0.45073	0	0.118	1	0.420533	-0.304685	0.025	0.045	1	0.812242	-0.166931	0.043	0.03	1	0.441309	-0.451802	0.031	0.048	1	0.542432	-0.129298	0.044	0.063	1	0.0193815	0.38306	0.079	0.022	1	0.937102	-0.346864	0.022
	Magohb	0.0345017	-0.193232	0.015	0.034	1	0.808766	-0.0826148	0.018	0.021	1	0.196528	0.216633	0.032	0.012	1	0.46334	0.361172	0.036	0	1	0.754242	0.0358874	0.017	0.011	1	NA	NA	NA	NA	NA	0.0232187	0.290222	0.054	0.011	1	0.935809	-0.19268	0.022	0.024	1	0.70485	-0.0451617	0.011	0.007	1	0.227454	0.0622851	0.032
	Hfe	0.093812	-0.192888	0.01	0.021	1	0.226689	0.139098	0.008	0	1	0.154918	-0.383074	0.073	0.11	1	NA	NA	NA	NA	NA	0.389299	-0.199774	0.008	0.022	1	0.170217	-0.398431	0.021	0.091	1	0.703928	-0.025826	0.146	0.159	1	0.615129	-0.0291094	0.089	0.111	1	0.583734	0.0827136	0.002	0	1	NA	NA	NA
	Rrs1	0.0988861	-0.192826	0.013	0.026	1	0.696942	-0.208243	0.012	0.016	1	0.813589	0.0447098	0.008	0.006	1	0.46334	0.589212	0.036	0	1	0.826988	-0.120961	0.008	0.011	1	NA	NA	NA	NA	NA	0.343408	-0.214291	0.008	0.021	1	0.68953	0.0389434	0.022	0.032	1	0.374331	-0.207682	0.007	0.014	1	0.375942	-0.384441	0.011
	Psmc3	0.0291002	-0.192766	0.065	0.098	1	0.066318	-0.63529	0.059	0.093	1	0.726356	-0.361626	0.105	0.11	1	0.618562	0.137392	0.071	0.118	1	0.8215	-0.0705478	0.091	0.101	1	0.327915	0.545666	0.085	0.03	1	0.106175	-0.552621	0.108	0.164	1	0.779645	-0.19477	0.111	0.095	1	0.235495	0.0319979	0.102	0.065	1	0.227339	0.0684757	0.086
	Ggps1	0.0806083	-0.192756	0.012	0.025	1	0.0413654	0.323303	0.032	0.005	1	0.870763	-0.0479492	0.016	0.018	1	0.46334	0.862199	0.036	0	1	0.484671	0.123476	0.025	0.011	1	NA	NA	NA	NA	NA	0.81776	0.144518	0.031	0.026	1	0.772822	-0.0332474	0.011	0.016	1	0.0816549	-0.326829	0.018	0.043	1	0.930124	-0.241427	0.026
	Pkig	0.0767961	-0.192697	0.031	0.05	1	0.798651	-0.0769442	0.147	0.135	1	0.818731	-0.307048	0.109	0.11	1	NA	NA	NA	NA	NA	0.766386	0.085299	0.066	0.056	1	0.501065	0.638904	0.064	0.03	1	0.241916	-0.0684226	0	0.011	1	0.448358	-0.156343	0.033	0.056	1	0.569862	0.0652976	0.013	0.007	1	0.256185	0.0738148	0.009
	Polr2d	0.0249525	-0.192564	0.008	0.024	1	0.284683	0.126539	0.023	0.01	1	0.138441	0.186785	0.036	0.012	1	0.215886	-0.326043	0	0.059	1	0.300424	0.300545	0.033	0.011	1	0.416483	0.0340165	0.021	0	1	0.205618	0.078502	0.038	0.016	1	0.233516	-0.304316	0	0.016	1	0.266078	-0.259626	0.02	0.036	1	0.957892	-0.165469	0.013
	4930506M07Rik	0.0237451	-0.192549	0.125	0.169	1	0.410189	0.113993	0.012	0.005	1	0.916593	-0.158409	0.085	0.079	1	0.215886	-0.414289	0	0.059	1	0.247533	-0.22976	0	0.011	1	0.851087	-0.160938	0.106	0.091	1	0.0186883	0.290702	0.292	0.169	1	0.606282	-0.169123	0.089	0.111	1	0.216248	0.151397	0.011	0	1	0.975642	-0.040064	0.006
	Dhx57	0.0276569	-0.192303	0.004	0.017	1	0.661898	-0.209335	0.026	0.031	1	0.5462	-0.0312133	0.02	0.012	1	NA	NA	NA	NA	NA	0.745074	-0.256766	0.017	0.022	1	0.240226	0.279909	0.043	0	1	0.598327	0.0383772	0.031	0.021	1	0.103003	0.43336	0.056	0.016	1	0.175077	0.190792	0.013	0	1	0.203749	0.178207	0.011
	Pdlim2	0.0569926	-0.1923	0.013	0.029	1	0.432226	0.0785122	0.032	0.021	1	0.0136304	0.335716	0.036	0	1	0.279421	0.510839	0.071	0	1	8.4505e-05	-1.06421	0.058	0.247	1	0.688346	-0.593803	0.043	0.061	1	0.091934	-0.409996	0.031	0.074	1	0.165775	-0.117265	0.022	0.063	1	0.761508	-0.0959337	0.051	0.043	1	0.0610977	0.256687	0.037
	Adrb2	0.152239	-0.191946	0.031	0.046	1	0.246135	-0.423933	0.03	0.047	1	0.0368632	-0.355088	0.036	0.085	1	0.46334	0.298942	0.036	0	1	0.781832	0.203755	0.074	0.09	1	NA	NA	NA	NA	NA	0.119985	0.259891	0.108	0.058	1	0.68953	-0.00700643	0.022	0.032	1	0.302957	-0.229151	0.015	0.029	1	0.351061	0.172017	0.017
	Gpx8	0.012694	-0.191483	0	0.012	1	0.7337	-0.0526936	0.008	0.005	1	0.991092	-0.129657	0.012	0.012	1	NA	NA	NA	NA	NA	0.401734	-0.0713284	0.008	0.022	1	0.242797	-0.409387	0	0.03	1	0.230382	0.0358243	0.008	0	1	0.0948103	0.23522	0.022	0	1	0.683936	-0.0135949	0.004	0.007	1	0.0875342	-0.18346	0.002
	Dock9	0.0216284	-0.191428	0.004	0.018	1	0.49128	0.12076	0.011	0.005	1	0.673477	-0.173148	0.008	0.012	1	NA	NA	NA	NA	NA	0.422031	0.483726	0.132	0.101	1	0.416483	0.275782	0.021	0	1	0.363908	0.386433	0.031	0.016	1	0.781172	-0.0313025	0.011	0.016	1	0.594317	-0.0503529	0.022	0.014	1	0.936357	-0.257286	0.019
	Enpep	0.00284333	-0.191219	0	0.017	1	0.446021	0.0201045	0.003	0	1	0.344113	-0.137186	0.004	0.012	1	NA	NA	NA	NA	NA	0.428436	-0.330445	0.017	0.034	1	NA	NA	NA	NA	NA	0.361434	0.110334	0.015	0.005	1	NA	NA	NA	NA	NA	0.687337	0.0352842	0.004	0.007	1	0.42358	0.0847608	0.004
	Acot9	0.336813	-0.191147	0.033	0.042	1	0.676622	-0.200353	0.021	0.026	1	0.49209	0.0210985	0.045	0.03	1	0.215886	-0.351835	0	0.059	1	0.113779	-0.511161	0.017	0.056	1	0.53456	-0.1988	0.064	0.03	1	0.366631	-0.176745	0.023	0.042	1	0.481702	0.195844	0.033	0.056	1	0.678324	0.141323	0.044	0.036	1	0.211395	0.0154904	0.043
	Cyth3	0.00909867	-0.190907	0.04	0.074	1	0.151993	0.102929	0.011	0	1	0.689602	0.146427	0.045	0.037	1	0.215886	-0.220203	0	0.059	1	0.714515	0.0663354	0.397	0.382	1	0.316529	0.691412	0.085	0.03	1	0.20076	0.359552	0.038	0.016	1	0.179339	0.123397	0.033	0.008	1	0.614673	-0.0832345	0.015	0.022	1	0.252077	-0.224465	0.009
	Ext2	0.0278637	-0.190823	0.01	0.026	1	0.826921	-0.216146	0.014	0.016	1	0.60848	-0.181806	0.012	0.018	1	NA	NA	NA	NA	NA	0.396439	0.209823	0.008	0	1	0.240226	0.346326	0.043	0	1	0.515308	-0.164755	0.008	0.016	1	0.233516	-0.134442	0	0.016	1	0.216248	0.131645	0.011	0	1	0.163408	0.200154	0.013
	Nemf	0.0234147	-0.190797	0.05	0.081	1	0.423216	-0.161627	0.088	0.067	1	0.287657	0.0451167	0.085	0.055	1	0.931623	-0.113974	0.107	0.118	1	0.568853	0.377027	0.05	0.034	1	0.501065	0.577014	0.064	0.03	1	0.301892	0.32144	0.1	0.069	1	0.920284	0.14953	0.044	0.048	1	0.0673317	0.330455	0.073	0.029	1	0.333689	-0.0780471	0.089
	Rnf7	0.00423846	-0.190711	0.052	0.094	1	0.786874	-0.164061	0.053	0.047	1	0.075315	0.391722	0.097	0.049	1	0.46334	0.661338	0.036	0	1	0.139877	0.518553	0.099	0.045	1	0.0113276	-1.21321	0.021	0.182	1	0.215686	-0.633498	0.062	0.095	1	0.413898	-0.0542538	0.056	0.087	1	0.846249	-0.201171	0.055	0.058	1	0.95912	-0.229465	0.05
	Eif3b	0.132922	-0.190607	0.042	0.06	1	0.496687	0.0578432	0.036	0.026	1	0.379464	-0.0837242	0.036	0.055	1	0.46334	0.426223	0.036	0	1	0.212699	-0.254873	0.017	0.045	1	0.416483	0.0340165	0.021	0	1	0.0165354	0.259593	0.115	0.042	1	0.76973	0.405947	0.056	0.048	1	0.26515	-0.256374	0.02	0.036	1	0.994609	-0.233968	0.035
	Bcl2a1d	0.00347608	-0.190598	0.146	0.21	1	0.553154	-0.0250272	0.041	0.031	1	0.235669	0.0519055	0.065	0.037	1	NA	NA	NA	NA	NA	0.396439	0.180811	0.008	0	1	0.108771	-0.747331	0.468	0.545	1	0.490151	-0.233026	0.208	0.228	1	0.199652	-0.503321	0.144	0.206	1	0.0750337	0.230648	0.093	0.043	1	0.573108	0.0453062	0.002
	Ttc21b	0.016357	-0.190441	0	0.011	1	0.521962	-0.206703	0.006	0.01	1	0.157975	0.0716854	0.012	0	1	0.215886	-0.220203	0	0.059	1	NA	NA	NA	NA	NA	NA	NA	NA	NA	NA	0.0885014	0.260849	0.015	0	1	NA	NA	NA	NA	NA	0.90827	-0.00627371	0.013	0.014	1	0.203749	0.0888432	0.011
	Pepd	0.218947	-0.190387	0.044	0.058	1	0.207537	0.113314	0.033	0.016	1	0.0417506	-0.488759	0.085	0.146	1	NA	NA	NA	NA	NA	0.418357	-0.360011	0.017	0.034	1	0.676456	0.241906	0.085	0.061	1	0.883908	0.065665	0.069	0.074	1	0.629998	-0.0215531	0.089	0.111	1	0.470789	0.0766602	0.015	0.007	1	0.288015	0.166337	0.019
	Slc9a4	0.0458785	-0.190192	0.04	0.065	1	NA	NA	NA	NA	NA	0.221608	-0.0499295	0	0.006	1	NA	NA	NA	NA	NA	NA	NA	NA	NA	NA	NA	NA	NA	NA	NA	0.410522	-0.0727652	0	0.005	1	0.233516	-0.197829	0	0.016	1	NA	NA	NA	NA	NA	NA	NA	NA
	Cdk6	0.114892	-0.189826	0.017	0.03	1	0.226689	0.105647	0.008	0	1	0.0328621	0.37411	0.053	0.012	1	0.718443	-0.368409	0.036	0.059	1	0.247533	-0.0600976	0	0.011	1	0.416483	0.157887	0.021	0	1	0.365334	0.0536424	0.015	0.005	1	0.820976	-0.11249	0.011	0.008	1	0.685484	0.0702402	0.02	0.014	1	0.256185	0.0728202	0.009
	Pcmt1	0.0235112	-0.189742	0.048	0.079	1	0.170631	0.223018	0.056	0.031	1	0.761689	-0.0981291	0.057	0.049	1	0.603385	0.503333	0.179	0.118	1	0.912483	-0.0407972	0.074	0.079	1	0.318756	-0.973626	0.064	0.121	1	0.739928	-0.3696	0.062	0.069	1	0.207805	0.282178	0.1	0.056	1	0.749172	-0.158403	0.066	0.072	1	0.0779975	0.256743	0.056
	Zfp593	0.0352106	-0.189635	0.004	0.016	1	0.107348	-0.422265	0.011	0.026	1	0.541281	0.0760183	0.012	0.006	1	NA	NA	NA	NA	NA	0.395487	-0.142592	0.008	0.022	1	0.517672	0.114317	0.064	0.03	1	0.0962435	-0.275782	0	0.021	1	0.820976	-0.0908239	0.011	0.008	1	0.338403	-0.247583	0.011	0.022	1	0.239631	0.0183989	0.022
	Fcgr2b	0.000858896	-0.189308	0.092	0.156	1	0.206273	0.180496	0.104	0.073	1	0.411689	-0.00284095	0.344	0.293	1	0.215886	-0.238011	0	0.059	1	0.389299	-0.331681	0.008	0.022	1	0.789294	0.188089	0.043	0.03	1	0.974995	-0.179448	0.146	0.143	1	0.13383	-0.169377	0.267	0.381	1	0.940867	0.0241607	0.007	0.007	1	0.00120844	0.618327	0.067
	Snrpf	0.00635934	-0.189258	0.09	0.138	1	0.900497	-0.319118	0.165	0.155	1	0.323019	-0.300223	0.105	0.134	1	0.112173	0.924411	0.143	0	1	0.937363	0.504064	0.041	0.045	1	0.842074	-0.147162	0.17	0.182	1	0.175164	0.0662679	0.277	0.196	1	0.377418	-0.32433	0.167	0.206	1	0.812601	-0.357219	0.141	0.138	1	0.370693	-0.126971	0.22
	2510003E04Rik	0.00334648	-0.189003	0.004	0.025	1	0.731975	-0.00684471	0.008	0.005	1	0.102435	0.135984	0.016	0	1	0.46334	0.25807	0.036	0	1	0.137018	0.592716	0.025	0	1	NA	NA	NA	NA	NA	0.834532	-0.0388335	0.031	0.026	1	0.772822	0.0133788	0.011	0.016	1	0.937677	-0.120703	0.007	0.007	1	NA	NA	NA
	D10Wsu102e	0.0216568	-0.188923	0.006	0.021	1	0.0680388	0.43336	0.051	0.021	1	0.605627	-0.117616	0.012	0.018	1	NA	NA	NA	NA	NA	0.396439	0.1429	0.008	0	1	NA	NA	NA	NA	NA	0.527801	0.00833198	0.008	0.016	1	0.0948103	0.110322	0.022	0	1	0.391681	-0.386467	0.018	0.029	1	0.289117	0.173586	0.019
	Aifm2	0.24519	-0.188725	0.031	0.042	1	0.226689	0.0832924	0.008	0	1	0.77745	-0.0431737	0.02	0.024	1	0.768003	0.248431	0.036	0.059	1	0.395487	-0.294712	0.008	0.022	1	NA	NA	NA	NA	NA	NA	NA	NA	NA	NA	0.403288	-0.0608497	0	0.008	1	0.208735	-0.115501	0.004	0.014	1	0.42358	0.0515589	0.004
	Cyp2b10	0.00860686	-0.188721	0.004	0.021	1	0.309618	-0.214165	0.008	0.016	1	0.537984	0.146663	0.012	0.006	1	NA	NA	NA	NA	NA	0.423379	-0.179757	0.017	0.034	1	0.416483	0.145252	0.021	0	1	0.222219	-0.269483	0.008	0.026	1	0.327493	-0.177394	0.011	0.032	1	0.0768123	-0.137673	0.002	0.014	1	0.240852	-0.310668	0.013
	Wdr12	0.203831	-0.188638	0.027	0.039	1	0.166808	0.0587655	0.02	0.005	1	0.175923	-0.476246	0.02	0.043	1	NA	NA	NA	NA	NA	0.226683	0.229087	0.017	0	1	0.242797	-0.178462	0	0.03	1	0.243995	-0.369175	0.015	0.037	1	0.142862	-0.220894	0	0.024	1	0.175077	0.252016	0.013	0	1	0.261549	-0.676309	0.024
	Mt1	0.000720716	-0.188506	0.376	0.489	1	0.257814	-0.429381	0.018	0.031	1	0.0238653	-0.39954	0.34	0.421	1	0.585542	0.311807	0.107	0.059	1	0.247196	-0.306101	0.025	0.056	1	0.183837	-0.554312	0.149	0.273	1	0.372001	-0.22652	0.192	0.228	1	0.00244852	-0.875394	0.189	0.365	1	0.742014	-0.167297	0.024	0.029	1	0.00157529	-0.682146	0.017
	Psme1	0.0468583	-0.188409	0.102	0.137	1	0.0858269	0.0620741	0.248	0.176	1	0.455873	0.0393688	0.17	0.14	1	0.265581	-0.503141	0.107	0.235	1	0.0971192	0.503105	0.165	0.09	1	0.182028	0.334988	0.404	0.242	1	0.251039	-0.242033	0.346	0.397	1	0.513425	-0.218921	0.233	0.278	1	0.131987	0.0322305	0.212	0.138	1	0.118363	-0.0120323	0.289
	Pyroxd1	0.0205526	-0.188358	0.002	0.014	1	0.0338328	0.444576	0.033	0.005	1	0.367015	0.0288951	0.016	0.006	1	0.215886	-0.414289	0	0.059	1	0.759811	-0.140382	0.017	0.022	1	0.800305	-0.280752	0.021	0.03	1	0.839159	-0.10414	0.023	0.026	1	0.331699	0.0736377	0.011	0.032	1	0.175077	0.229601	0.013	0	1	0.466227	-0.119963	0.017
	Ift81	0.201832	-0.18831	0.008	0.015	1	0.189183	-0.117165	0.003	0.01	1	0.250042	0.0572813	0.008	0	1	NA	NA	NA	NA	NA	0.0997474	-0.37552	0	0.022	1	0.416483	0.254543	0.021	0	1	0.410522	-0.186544	0	0.005	1	0.405731	0.0728567	0.044	0.024	1	0.33943	0.0856037	0.007	0	1	0.573108	0.036937	0.002
	Diablo	0.126789	-0.1881	0.023	0.037	1	0.554562	-0.0670969	0.029	0.021	1	0.386388	0.0690366	0.04	0.024	1	0.175952	0.857952	0.107	0	1	0.215822	0.300389	0.058	0.022	1	0.800305	-0.0693708	0.021	0.03	1	0.824926	-0.17886	0.023	0.026	1	0.84482	0.187788	0.033	0.04	1	0.0467374	0.45239	0.055	0.014	1	0.800595	-0.303451	0.024
	Pogz	0.19344	-0.187816	0.006	0.013	1	0.387714	0.12326	0.02	0.01	1	0.0448436	0.200978	0.024	0	1	NA	NA	NA	NA	NA	0.826988	-0.537684	0.008	0.011	1	0.416483	0.223159	0.021	0	1	0.796765	0.0159958	0.008	0.005	1	0.0948103	0.234207	0.022	0	1	0.934744	0.0260862	0.015	0.014	1	0.824257	-0.0353027	0.009
	Pxk	0.0368362	-0.187753	0.019	0.039	1	0.858978	-0.0946532	0.095	0.088	1	0.525202	-0.247958	0.036	0.049	1	0.279421	0.745486	0.071	0	1	0.0680425	-0.700934	0.025	0.079	1	0.828352	-0.0168735	0.021	0.03	1	0.712453	-0.0894093	0.015	0.011	1	0.66964	0.0875554	0.033	0.024	1	0.0566207	0.341058	0.053	0.014	1	0.536901	-0.272377	0.03
	Slc22a17	0.0136619	-0.187634	0.004	0.019	1	0.591166	0.00220118	0.002	0	1	0.418013	0.0227045	0.004	0	1	NA	NA	NA	NA	NA	NA	NA	NA	NA	NA	NA	NA	NA	NA	NA	NA	NA	NA	NA	NA	NA	NA	NA	NA	NA	0.0104189	-0.35292	0	0.014	1	0.573108	0.0248898	0.002
	Man2a1	0.0818129	-0.187457	0.058	0.082	1	0.65401	0.0271854	0.039	0.047	1	0.133329	-0.432446	0.04	0.073	1	0.768003	0.193009	0.036	0.059	1	0.649925	-0.481761	0.033	0.045	1	0.828352	0.0533608	0.021	0.03	1	0.645958	0.100585	0.023	0.016	1	0.416366	-0.59394	0.033	0.056	1	0.106952	0.400979	0.044	0.014	1	0.159869	0.317849	0.026
	Hsd17b12	0.0055342	-0.187437	0.065	0.109	1	0.17683	0.145055	0.027	0.01	1	0.503662	0.0915202	0.065	0.049	1	0.46334	0.325145	0.036	0	1	0.652515	0.100875	0.091	0.112	1	0.789294	-0.0126194	0.043	0.03	1	0.872921	-0.416413	0.085	0.085	1	0.625839	-0.0601127	0.111	0.087	1	0.437127	0.103271	0.035	0.022	1	0.667362	-0.0470819	0.035
	Tapbpl	0.0129454	-0.18731	0.008	0.026	1	0.15432	0.0333129	0.029	0.01	1	0.998733	0.0502547	0.024	0.024	1	NA	NA	NA	NA	NA	0.418167	0.252207	0.058	0.034	1	0.181775	0.450892	0.17	0.061	1	0.218267	0.00866095	0.054	0.026	1	0.0570086	-0.464095	0	0.04	1	0.228545	0.107706	0.055	0.029	1	0.0892166	0.095388	0.065
	Aox3	0.00520544	-0.187059	0.01	0.033	1	0.432917	-0.234879	0.009	0.016	1	0.0123226	-0.535693	0.004	0.037	1	NA	NA	NA	NA	NA	0.702302	-0.12603	0.025	0.034	1	NA	NA	NA	NA	NA	0.970227	-0.0772589	0.015	0.016	1	0.203312	-0.44198	0.011	0.04	1	0.564919	-0.0122234	0.009	0.014	1	0.00279694	-0.631634	0.006
	H2afz	0.000224391	-0.187036	0.081	0.148	1	0.279296	-0.0957153	0.077	0.052	1	0.684273	-0.0560548	0.154	0.134	1	0.83056	0.15694	0.286	0.353	1	0.423379	-0.0738828	0.017	0.034	1	0.270932	-0.627294	0.255	0.333	1	0.625676	-0.284561	0.215	0.228	1	0.811476	0.0718152	0.211	0.198	1	0.0302335	0.21909	0.108	0.043	1	0.00460374	0.375174	0.114
	Pkib	0.0952049	-0.186826	0.056	0.078	1	0.484469	-0.283142	0.027	0.036	1	0.00359219	0.626105	0.109	0.03	1	NA	NA	NA	NA	NA	0.247533	-0.288484	0	0.011	1	0.536476	-0.640692	0.106	0.061	1	0.681091	-0.258369	0.223	0.228	1	0.270776	0.372963	0.133	0.087	1	0.583734	0.0469731	0.002	0	1	0.22853	-0.286477	0.004
	Txndc17	0.101589	-0.186596	0.129	0.158	1	0.64765	-0.0510103	0.085	0.073	1	0.310929	0.133905	0.154	0.116	1	0.524364	-0.552477	0.179	0.235	1	0.509676	0.283241	0.116	0.09	1	0.10606	0.760332	0.191	0.061	1	0.577443	-0.131988	0.162	0.132	1	0.952724	0.209955	0.089	0.095	1	0.854517	-0.104016	0.102	0.094	1	0.158403	0.0627967	0.076
	Spag7	0.0593566	-0.186501	0.035	0.056	1	0.728148	0.0917413	0.036	0.031	1	0.374932	0.110504	0.049	0.03	1	0.112173	0.669467	0.143	0	1	0.283983	0.473999	0.066	0.034	1	0.0561258	0.827401	0.106	0	1	0.529873	0.212005	0.038	0.026	1	0.133383	-0.477642	0.011	0.048	1	0.205397	0.246185	0.046	0.022	1	0.289547	0.00563334	0.039
	Rmdn1	0.0595167	-0.186307	0.017	0.034	1	0.460756	0.0478185	0.018	0.01	1	0.179981	-0.175957	0.008	0.024	1	0.46334	0.0583869	0.036	0	1	0.137018	0.351368	0.025	0	1	0.242797	-0.200622	0	0.03	1	0.193807	0.266697	0.031	0.011	1	0.935809	-0.15991	0.022	0.024	1	0.469041	0.0776953	0.015	0.007	1	0.13185	0.21912	0.015
	Sema3e	0.0428629	-0.186301	0.019	0.038	1	0.656532	-0.0418161	0.003	0.005	1	0.341188	-0.140578	0.004	0.012	1	NA	NA	NA	NA	NA	NA	NA	NA	NA	NA	NA	NA	NA	NA	NA	0.717237	-0.0807259	0.015	0.011	1	0.240465	0.0612524	0.011	0	1	0.070638	-0.0648828	0	0.007	1	0.326112	0.134134	0.006
	Atp5d	0.00740367	-0.186243	0.107	0.158	1	0.179997	-0.0516532	0.148	0.104	1	0.0170728	0.483929	0.182	0.098	1	0.558552	0.142936	0.321	0.235	1	0.65426	0.131992	0.132	0.112	1	0.862043	-0.604239	0.234	0.212	1	0.743999	0.181273	0.192	0.18	1	0.0417317	-0.531055	0.144	0.254	1	0.849047	-0.0738191	0.166	0.167	1	0.458757	-0.0795216	0.179
	Nars	0.0507389	-0.18595	0.138	0.175	1	0.00658006	0.546601	0.106	0.041	1	0.978793	-0.049623	0.182	0.177	1	0.175952	0.978607	0.107	0	1	0.230222	-0.405337	0.083	0.135	1	0.731733	0.130295	0.149	0.121	1	0.752727	0.0559501	0.146	0.159	1	0.760347	-0.140142	0.111	0.095	1	0.0529361	0.168049	0.137	0.072	1	0.0117683	0.372247	0.143
	Mynn	0.0351135	-0.185735	0.004	0.016	1	0.346931	-0.178392	0.005	0.01	1	0.341328	-0.382562	0.012	0.024	1	NA	NA	NA	NA	NA	0.396439	0.193552	0.008	0	1	0.416483	0.356949	0.021	0	1	NA	NA	NA	NA	NA	0.233516	-0.0657982	0	0.016	1	0.216248	0.181712	0.011	0	1	0.972598	-0.112318	0.006
	Elovl1	0.027887	-0.185701	0.056	0.087	1	0.548675	0.0215563	0.047	0.036	1	0.156825	-0.307693	0.061	0.098	1	0.603385	0.625869	0.179	0.118	1	0.570099	0.534317	0.14	0.124	1	0.145696	0.448759	0.064	0	1	0.282948	0.208311	0.077	0.048	1	0.604548	0.0842861	0.067	0.087	1	0.563452	-0.185442	0.06	0.072	1	0.306004	-0.407037	0.03
	Ubxn4	0.0355243	-0.185227	0.1	0.137	1	0.654616	-0.116006	0.101	0.088	1	0.0429288	0.378772	0.15	0.079	1	0.892349	0.024166	0.071	0.059	1	0.598558	0.0936403	0.099	0.079	1	0.0705342	0.817072	0.255	0.091	1	0.713107	-0.334744	0.108	0.116	1	0.38689	-0.161525	0.067	0.103	1	0.0625402	0.235834	0.179	0.109	1	0.0190002	0.186926	0.134
	Smarcc1	0.0717845	-0.185162	0.023	0.041	1	0.936096	-0.0657048	0.03	0.031	1	0.267932	0.374267	0.061	0.037	1	NA	NA	NA	NA	NA	0.0897218	-0.0280735	0.008	0.045	1	0.416483	0.131251	0.021	0	1	0.166392	0.240851	0.108	0.063	1	0.0200875	0.644386	0.122	0.04	1	0.148668	0.394815	0.04	0.014	1	0.991914	-0.262131	0.035
	Ndufaf4	0.0358734	-0.184984	0.017	0.036	1	0.799648	-0.225649	0.047	0.041	1	0.605627	-0.185306	0.012	0.018	1	NA	NA	NA	NA	NA	0.745074	-0.306936	0.017	0.022	1	0.240226	0.613282	0.043	0	1	0.376911	0.235199	0.031	0.016	1	0.215989	0.235197	0.044	0.016	1	0.255991	-0.497958	0.02	0.036	1	0.245981	-0.108457	0.078
	Yipf6	0.0672734	-0.184883	0.012	0.025	1	0.49504	0.0774228	0.011	0.005	1	0.388231	0.0900061	0.024	0.012	1	0.215886	-0.326043	0	0.059	1	0.396439	0.0980774	0.008	0	1	NA	NA	NA	NA	NA	0.497054	-0.278352	0.015	0.026	1	0.722881	0.480983	0.022	0.016	1	0.743917	-0.0411234	0.011	0.014	1	0.355034	0.102362	0.017
	Umps	0.0172846	-0.184804	0.006	0.022	1	0.0862359	0.20753	0.015	0	1	0.418013	0.0221093	0.004	0	1	NA	NA	NA	NA	NA	0.226683	0.281506	0.017	0	1	NA	NA	NA	NA	NA	0.0029377	0.630426	0.046	0	1	0.0902468	-0.426877	0.011	0.056	1	0.567138	-0.0136656	0.009	0.014	1	0.13185	0.248942	0.015
	Scgb1c1	0.012694	-0.184705	0	0.012	1	0.0441362	-0.302762	0.003	0.016	1	0.0828887	-0.204621	0	0.012	1	NA	NA	NA	NA	NA	0.247533	-0.098194	0	0.011	1	0.416483	0.157887	0.021	0	1	0.241916	-0.266823	0	0.011	1	0.820976	-0.0352394	0.011	0.008	1	0.937677	0.0186034	0.007	0.007	1	0.0785827	-0.150915	0
	Ddx28	0.016357	-0.184648	0	0.011	1	0.349948	0.0804761	0.005	0	1	0.418013	0.0520338	0.004	0	1	NA	NA	NA	NA	NA	NA	NA	NA	NA	NA	NA	NA	NA	NA	NA	0.790215	-0.069957	0.008	0.011	1	NA	NA	NA	NA	NA	0.216248	0.16886	0.011	0	1	0.975642	-0.0217735	0.006
	Zfp944	0.126006	-0.184316	0.006	0.014	1	0.730252	0.034597	0.008	0.005	1	0.0138565	-0.254754	0	0.024	1	NA	NA	NA	NA	NA	0.0997474	-0.246712	0	0.022	1	0.145696	0.268088	0.064	0	1	0.961072	-0.183042	0.015	0.016	1	0.772822	-0.0598207	0.011	0.016	1	0.509217	-0.45112	0.02	0.029	1	0.605442	-0.0841611	0.009
	Kmt2d	0.081703	-0.184243	0.015	0.03	1	0.78227	-0.073778	0.03	0.026	1	0.260055	-0.42568	0.028	0.049	1	NA	NA	NA	NA	NA	0.888562	-0.0564931	0.05	0.045	1	0.800305	-0.57925	0.021	0.03	1	0.208277	0.20887	0.062	0.032	1	0.422185	-0.109961	0.044	0.024	1	0.42148	-0.0964613	0.064	0.043	1	0.512471	-0.136445	0.048
	Etv5	0.00602408	-0.184234	0.002	0.019	1	0.496296	0.07719	0.011	0.005	1	0.0206592	-0.361448	0.032	0.085	1	0.279421	1.19566	0.071	0	1	0.300424	0.542881	0.033	0.011	1	0.416483	0.145252	0.021	0	1	0.965649	-0.0326057	0.015	0.016	1	0.820976	-0.0292407	0.011	0.008	1	0.00270876	-0.44755	0.002	0.029	1	0.821598	0.0785081	0.009
	Lonp2	0.0511867	-0.184208	0.038	0.062	1	0.38416	0.0229899	0.033	0.021	1	0.283993	0.220334	0.036	0.018	1	0.585542	0.357065	0.107	0.059	1	0.224623	-0.230554	0.017	0.045	1	0.800305	-0.183918	0.021	0.03	1	0.97468	-0.228161	0.054	0.053	1	0.818496	-0.0617452	0.033	0.04	1	0.213652	-0.311555	0.057	0.087	1	0.448596	-0.102065	0.05
	Clmn	0.376604	-0.184082	0.033	0.041	1	0.00882568	-0.143103	0	0.01	1	0.418013	0.0651922	0.004	0	1	NA	NA	NA	NA	NA	NA	NA	NA	NA	NA	NA	NA	NA	NA	NA	NA	NA	NA	NA	NA	0.240465	0.358138	0.011	0	1	NA	NA	NA	NA	NA	0.256185	0.0751053	0.009
	Wfdc10	0.0149082	-0.184018	0.019	0.043	1	0.591166	0.0375293	0.002	0	1	NA	NA	NA	NA	NA	NA	NA	NA	NA	NA	NA	NA	NA	NA	NA	NA	NA	NA	NA	NA	NA	NA	NA	NA	NA	NA	NA	NA	NA	NA	0.372602	-0.0741025	0.002	0.007	1	NA	NA	NA
	Cdc42bpa	0.168948	-0.183806	0.012	0.021	1	0.603835	-0.0688473	0.009	0.005	1	0.547904	0.0437049	0.012	0.006	1	0.215886	-0.262929	0	0.059	1	0.0727386	0.546682	0.132	0.056	1	0.0928939	-0.70839	0	0.061	1	0.801619	0.0690351	0.008	0.011	1	0.781172	0.0749839	0.011	0.016	1	0.00257414	-0.504168	0.004	0.036	1	0.537867	-0.0153334	0.013
	Stk4	0.0520841	-0.183629	0.04	0.064	1	0.00229554	0.488913	0.103	0.031	1	0.0700484	0.306851	0.073	0.03	1	0.148148	-0.280167	0.071	0.235	1	0.797655	-0.0429687	0.041	0.034	1	0.80468	-0.32585	0.213	0.242	1	0.132441	0.130681	0.092	0.048	1	0.572708	0.195444	0.056	0.04	1	0.868555	-0.198936	0.132	0.123	1	0.0282758	0.240471	0.149
	Irf2	0.0640881	-0.183483	0.06	0.085	1	0.082102	-0.0123395	0.178	0.119	1	0.45599	-0.407493	0.097	0.116	1	0.112173	0.903333	0.143	0	1	0.545671	0.0448581	0.157	0.124	1	0.254237	0.24496	0.149	0.061	1	0.833527	-0.157904	0.085	0.09	1	0.815283	-0.41656	0.156	0.135	1	0.115143	0.0924472	0.117	0.065	1	0.748552	-0.468309	0.084
	Vaultrc5	0.00598124	-0.183349	0	0.014	1	0.353234	-0.0392657	0.002	0.005	1	0.775703	0.0135518	0.004	0.006	1	NA	NA	NA	NA	NA	NA	NA	NA	NA	NA	0.242797	-0.458457	0	0.03	1	NA	NA	NA	NA	NA	0.820976	-0.079479	0.011	0.008	1	0.0104189	-0.265209	0	0.014	1	0.573108	0.0303882	0.002
	Gpatch8	0.0796129	-0.183291	0.025	0.042	1	0.0716513	0.21808	0.066	0.031	1	0.0832701	0.171219	0.053	0.018	1	0.935283	-0.101095	0.071	0.059	1	0.435537	0.217082	0.041	0.067	1	0.0928939	-0.754586	0	0.061	1	0.460803	-0.121086	0.031	0.048	1	0.95121	0.152143	0.033	0.032	1	0.450348	-0.389757	0.057	0.072	1	0.0553226	0.254755	0.06
	Mrpl34	0.0646886	-0.18319	0.052	0.076	1	0.00219805	0.47015	0.077	0.016	1	0.287931	0.181456	0.036	0.018	1	0.279421	0.455508	0.071	0	1	0.180445	-0.558167	0.008	0.034	1	0.389203	-0.190535	0.021	0.061	1	0.434037	0.238911	0.062	0.042	1	0.774165	0.142158	0.056	0.048	1	0.298311	0.278686	0.031	0.014	1	0.702129	-0.314666	0.054
	Slc30a5	0.0810618	-0.18306	0.012	0.025	1	0.577212	-0.387368	0.02	0.026	1	0.665919	-0.107281	0.032	0.024	1	0.46334	0.0583869	0.036	0	1	0.826988	-0.0669201	0.008	0.011	1	0.242797	-0.352512	0	0.03	1	0.379647	0.117016	0.023	0.011	1	0.374621	0.264573	0.022	0.008	1	0.33943	0.14602	0.007	0	1	0.747896	0.040636	0.017
	Gins4	0.0161822	-0.183052	0.008	0.025	1	0.140261	0.0863904	0.021	0.005	1	0.325411	-0.142117	0.016	0.03	1	0.279421	0.424488	0.071	0	1	0.401734	-0.165461	0.008	0.022	1	NA	NA	NA	NA	NA	0.120298	-0.305821	0.015	0.048	1	0.386459	-0.0430292	0.022	0.008	1	0.216248	0.156305	0.011	0	1	0.803671	-0.292067	0.024
	Ppil3	0.0255458	-0.18303	0.008	0.024	1	0.79785	-0.206622	0.018	0.021	1	0.818055	0.0667495	0.008	0.006	1	0.46334	0.0583869	0.036	0	1	NA	NA	NA	NA	NA	0.800305	-0.655896	0.021	0.03	1	0.695699	-0.117782	0.015	0.021	1	0.737098	0.0376095	0.022	0.016	1	0.471862	-0.188941	0.013	0.022	1	0.800595	-0.28562	0.024
	Stmn1	0.0707109	-0.183008	0.019	0.036	1	0.267461	-0.215837	0.018	0.031	1	0.59656	-0.0260499	0.049	0.061	1	0.957984	0.230536	0.179	0.176	1	0.913241	-0.27515	0.066	0.067	1	0.416483	0.0340165	0.021	0	1	0.829495	0.119523	0.146	0.138	1	0.7242	0.121875	0.078	0.095	1	0.0479466	-0.532818	0.02	0.051	1	0.917354	-0.185934	0.032
	Fam103a1	0.0365984	-0.182999	0.029	0.052	1	0.666637	-0.0301642	0.044	0.036	1	0.0291181	0.541276	0.101	0.043	1	0.892349	-0.0245795	0.071	0.059	1	0.513043	0.260956	0.066	0.045	1	0.14549	0.396376	0.128	0.03	1	0.436064	-0.397086	0.054	0.074	1	0.880851	-0.11974	0.044	0.04	1	0.20928	0.115914	0.066	0.036	1	0.925122	-0.352957	0.058
	Arl6ip6	0.117582	-0.182892	0.015	0.028	1	0.336188	0.0820212	0.021	0.01	1	0.18101	-0.297533	0.012	0.03	1	0.553365	-0.76415	0.071	0.118	1	0.759811	-0.0574828	0.017	0.022	1	0.242797	-0.458457	0	0.03	1	0.122648	0.180189	0.054	0.021	1	0.764498	-0.184009	0.011	0.016	1	0.764167	-0.015993	0.031	0.036	1	0.435508	0.0745786	0.015
	Ifi27l2a	0.222339	-0.182528	0.025	0.036	1	0.000508633	-0.618179	0.112	0.202	1	8.05847e-09	-1.27656	0.093	0.305	0.000177037	0.0714349	-1.15079	0	0.118	1	0.137018	0.444737	0.025	0	1	0.343108	0.222842	0.128	0.061	1	0.000778617	-0.98746	0.062	0.185	1	0.0971122	-0.581417	0.133	0.222	1	0.349702	-0.549489	0.166	0.188	1	3.9734e-05	-1.00341	0.076
	Vstm2a	0.0331476	-0.182478	0.013	0.031	1	NA	NA	NA	NA	NA	0.418013	0.0282102	0.004	0	1	NA	NA	NA	NA	NA	NA	NA	NA	NA	NA	NA	NA	NA	NA	NA	0.230382	0.0681927	0.008	0	1	NA	NA	NA	NA	NA	0.583734	0.0890577	0.002	0	1	0.573108	0.00932656	0.002
	Golm1	0.02748	-0.182367	0.031	0.056	1	0.625186	0.043881	0.015	0.01	1	0.739331	-0.115111	0.036	0.043	1	NA	NA	NA	NA	NA	0.115455	0.368221	0.107	0.045	1	0.981416	0.0223969	0.064	0.061	1	0.0667737	-0.58376	0.046	0.101	1	0.405731	0.139622	0.044	0.024	1	0.301563	0.155612	0.06	0.036	1	0.140442	0.239427	0.067
	Cnih4	0.0338612	-0.182219	0.075	0.109	1	0.892747	-0.058524	0.033	0.031	1	0.102326	0.233925	0.085	0.043	1	0.00849591	-0.953461	0	0.235	1	0.401895	-0.487591	0.033	0.056	1	0.88899	-0.517516	0.085	0.091	1	0.138091	0.341661	0.169	0.111	1	0.447256	-0.200674	0.1	0.135	1	0.129197	0.274617	0.053	0.022	1	0.5012	-0.1857	0.024
	Prpf31	0.0375938	-0.182161	0.021	0.041	1	0.51084	-0.109062	0.036	0.026	1	0.198739	0.189809	0.032	0.012	1	0.46334	0.416635	0.036	0	1	0.0997474	-0.20439	0	0.022	1	0.242797	-0.148125	0	0.03	1	0.205618	0.208265	0.038	0.016	1	0.96281	0.197821	0.022	0.024	1	0.133043	-0.182939	0.015	0.036	1	0.0121179	0.399141	0.041
	Arhgap30	0.0028077	-0.181951	0.107	0.167	1	0.0617704	0.0403973	0.245	0.166	1	0.27716	0.0128339	0.198	0.152	1	0.164037	0.911892	0.214	0.059	1	0.745763	0.127333	0.017	0.011	1	0.753332	-0.158507	0.234	0.182	1	0.00167723	0.368358	0.331	0.169	1	0.344826	0.214318	0.233	0.183	1	0.488612	-0.0154225	0.19	0.152	1	0.00829457	0.145705	0.179
	Zfp36l2	0.00753975	-0.181785	0.088	0.136	1	0.338035	-0.119669	0.082	0.104	1	0.540482	-0.154011	0.166	0.134	1	0.175952	0.655137	0.107	0	1	0.433528	-0.0879401	0.017	0.034	1	0.549699	-0.159949	0.106	0.061	1	0.313886	-0.219269	0.162	0.111	1	0.220016	0.4449	0.2	0.143	1	0.0595418	0.138765	0.177	0.101	1	0.00582411	0.296354	0.194
	Cd3eap	0.0461161	-0.181714	0.012	0.027	1	0.969457	0.0418784	0.015	0.016	1	0.102435	0.235225	0.016	0	1	0.46334	0.288954	0.036	0	1	0.396439	0.227196	0.008	0	1	NA	NA	NA	NA	NA	0.936393	-0.128998	0.031	0.032	1	0.394209	0.340956	0.033	0.016	1	0.469041	0.0478234	0.015	0.007	1	0.535668	-0.13027	0.03
	Ldhb	0.0473916	-0.181379	0.013	0.03	1	0.22599	-0.474459	0.014	0.026	1	0.0537198	-0.315263	0.016	0.049	1	0.279421	0.338757	0.071	0	1	0.418357	-0.242234	0.017	0.034	1	0.517672	0.30957	0.064	0.03	1	0.100119	-0.318116	0.008	0.037	1	0.380513	0.369805	0.022	0.008	1	0.184562	-0.406855	0.018	0.036	1	0.0148406	-0.510434	0.004
	Txnl1	0.0350667	-0.181337	0.038	0.064	1	0.34153	-0.0494827	0.06	0.041	1	0.711871	-0.199564	0.053	0.061	1	0.258835	0.686082	0.179	0.059	1	0.968102	0.120419	0.058	0.056	1	0.79394	-0.1382	0.149	0.121	1	0.892108	-0.289585	0.085	0.085	1	0.392834	-0.439747	0.044	0.071	1	0.0613354	0.30089	0.075	0.029	1	0.447887	0.0892462	0.032
	Rps26	0.000280955	-0.181295	0.516	0.622	1	2.0905e-08	-0.539743	0.616	0.71	0.000459262	1	0	0.462	0.561	1	1	0	0.357	0.294	1	1	0	0.182	0.303	1	1	0	0.617	0.697	1	0.0847378	-0.177407	0.692	0.804	1	0.24654	-0.211012	0.678	0.69	1	8.49823e-05	-0.50658	0.512	0.623	1	1.43647e-06	-0.480223	0.76
	1600029D21Rik	0.000594591	-0.181208	0.39	0.496	1	0.198781	-0.134744	0.006	0.016	1	0.605627	-0.220485	0.012	0.018	1	0.46334	0.752873	0.036	0	1	0.401734	-0.0688112	0.008	0.022	1	0.242797	-0.340509	0	0.03	1	0.311931	-0.511832	0.031	0.053	1	0.666817	-0.24764	0.022	0.032	1	0.47021	-0.299184	0.013	0.022	1	0.0150987	-0.486999	0.004
	Dnajb12	0.0140023	-0.181047	0.012	0.032	1	0.136003	0.312723	0.021	0.005	1	0.557019	-0.189653	0.032	0.043	1	0.46334	0.108841	0.036	0	1	0.988208	-0.00683576	0.033	0.034	1	0.0900799	0.518087	0.085	0	1	0.707376	-0.0775801	0.015	0.021	1	0.949302	0.0196636	0.022	0.024	1	0.0788344	0.291169	0.022	0	1	0.337902	-0.256233	0.015
	AA987161	0.10168	-0.180824	0.006	0.015	1	0.264165	-0.429646	0.011	0.021	1	0.0844798	-0.484388	0.008	0.03	1	0.718443	-0.435014	0.036	0.059	1	0.762751	-0.0228511	0.017	0.011	1	NA	NA	NA	NA	NA	0.384849	0.00757336	0.031	0.016	1	0.935809	-0.100832	0.022	0.024	1	0.562704	-0.0577692	0.009	0.014	1	0.892289	-0.0864243	0.015
	Pstpip2	0.0124044	-0.180716	0.002	0.016	1	0.955756	-0.0533161	0.015	0.016	1	NA	NA	NA	NA	NA	NA	NA	NA	NA	NA	0.396439	0.152686	0.008	0	1	NA	NA	NA	NA	NA	NA	NA	NA	NA	NA	0.508009	0.0473806	0.011	0.024	1	NA	NA	NA	NA	NA	NA	NA	NA
	Diap1	0.0141516	-0.180546	0.113	0.161	1	0.95524	-0.0628327	0.08	0.078	1	0.135456	0.0471266	0.073	0.037	1	0.652371	-0.151889	0.071	0.118	1	0.720099	0.148536	0.025	0.034	1	0.707494	-0.190464	0.043	0.061	1	0.757089	0.0699981	0.069	0.079	1	0.679748	0.235356	0.1	0.087	1	0.939952	-0.21418	0.088	0.087	1	0.535508	0.00465808	0.054
	Rsrc1	0.0583782	-0.180259	0.017	0.034	1	0.447179	0.0238159	0.038	0.026	1	0.0115026	0.380806	0.053	0.006	1	0.46334	0.170596	0.036	0	1	0.423379	-0.333071	0.017	0.034	1	0.145696	0.716824	0.064	0	1	0.0594842	0.159278	0.054	0.016	1	0.413301	0.0251825	0.033	0.016	1	0.503481	0.0446329	0.024	0.014	1	0.813588	-0.268394	0.03
	Abi3	0.0807047	-0.179518	0.006	0.016	1	0.0821547	0.274261	0.042	0.016	1	0.0226924	0.431626	0.057	0.012	1	0.215886	-0.531284	0	0.059	1	0.221318	-0.302198	0.091	0.146	1	0.240226	0.291796	0.043	0	1	0.410522	-0.113552	0	0.005	1	0.179339	0.112276	0.033	0.008	1	0.563688	0.135059	0.013	0.007	1	0.59892	-0.273762	0.009
	Klf10	0.0109935	-0.179484	0.069	0.109	1	0.23501	0.156847	0.017	0.005	1	0.649472	-0.121495	0.061	0.049	1	NA	NA	NA	NA	NA	0.937576	-0.101339	0.025	0.022	1	0.145696	0.413346	0.064	0	1	0.439173	-0.239877	0.031	0.048	1	0.0886701	0.248121	0.1	0.04	1	0.983525	-0.119294	0.029	0.029	1	0.0748456	0.12438	0.035
	Mettl14	0.0624816	-0.179379	0.019	0.036	1	0.0500232	0.268882	0.02	0	1	0.495558	-0.316569	0.02	0.03	1	0.215886	-0.524496	0	0.059	1	0.762751	-0.183006	0.017	0.011	1	0.828352	-0.0138031	0.021	0.03	1	0.33759	-0.185549	0.008	0.021	1	0.176295	0.227377	0.033	0.008	1	0.180882	0.26293	0.026	0.007	1	0.0389662	0.36676	0.028
	Incenp	0.0209415	-0.179348	0.012	0.03	1	0.720541	0.0278422	0.02	0.016	1	0.55046	-0.202179	0.016	0.024	1	0.935283	-0.114617	0.071	0.059	1	0.396439	0.0735393	0.008	0	1	0.351473	0.0295126	0.085	0.03	1	0.797633	-0.0506988	0.046	0.053	1	0.401678	0.0809799	0.044	0.024	1	0.34271	-0.0157046	0.033	0.051	1	0.326851	-0.010449	0.028
	Ppfibp2	0.0171619	-0.179254	0.006	0.022	1	0.166346	0.120116	0.02	0.005	1	0.100143	0.171411	0.04	0.012	1	0.215886	-0.426796	0	0.059	1	0.0997474	-0.274994	0	0.022	1	0.402314	-0.255465	0.064	0.121	1	0.251454	-0.444209	0.023	0.048	1	0.95121	0.00897209	0.033	0.032	1	0.00274085	-0.309996	0.002	0.029	1	0.573108	0.00932656	0.002
	Mrps17	0.105227	-0.1792	0.042	0.062	1	0.147343	-0.285851	0.023	0.041	1	0.856273	0.0568681	0.053	0.049	1	0.329862	0.0893051	0.036	0.118	1	0.0197643	-0.664118	0.025	0.101	1	0.501065	0.633269	0.064	0.03	1	0.403276	-0.131625	0.046	0.069	1	0.407839	-0.180421	0.044	0.071	1	0.747168	-0.110803	0.031	0.036	1	0.373675	0.164263	0.026
	Dscr3	0.271716	-0.179051	0.021	0.03	1	0.695687	-0.171686	0.012	0.016	1	0.20209	0.0434428	0.032	0.012	1	0.46334	0.0583869	0.036	0	1	0.221598	-0.597712	0.017	0.045	1	0.707494	-0.371667	0.043	0.061	1	0.163277	0.330376	0.023	0.005	1	0.444736	-0.207721	0.033	0.056	1	0.503481	0.0162192	0.024	0.014	1	0.357699	0.0458465	0.017
	Eif2d	0.157816	-0.179045	0.006	0.014	1	0.925784	-0.0143048	0.02	0.021	1	0.677122	-0.0531439	0.008	0.012	1	0.46334	0.812322	0.036	0	1	0.395487	-0.118835	0.008	0.022	1	NA	NA	NA	NA	NA	0.33759	-0.195443	0.008	0.021	1	0.772822	-0.0964461	0.011	0.016	1	0.865258	0.0408656	0.024	0.022	1	0.33626	0.0256052	0.037
	Dnajc19	0.275892	-0.178984	0.056	0.069	1	0.0737588	0.258228	0.051	0.021	1	0.793353	-0.234309	0.057	0.049	1	0.279421	0.546781	0.071	0	1	0.724744	0.25678	0.066	0.056	1	0.549699	-0.179693	0.106	0.061	1	0.420937	0.140443	0.069	0.048	1	0.634569	0.283082	0.089	0.071	1	0.358005	-0.364669	0.046	0.065	1	0.883681	-0.236086	0.058
	Usp24	0.289305	-0.178868	0.01	0.016	1	0.343547	0.0644484	0.014	0.005	1	0.5462	-0.0620069	0.02	0.012	1	0.849728	0.405089	0.071	0.059	1	0.745763	0.154251	0.017	0.011	1	0.240226	0.226605	0.043	0	1	0.717237	-0.0635906	0.015	0.011	1	0.744241	-0.0608705	0.022	0.016	1	0.79979	0.0827589	0.018	0.014	1	0.539777	-0.0252146	0.013
	Mxd1	0.0587695	-0.178739	0.008	0.02	1	0.0671647	-0.242486	0.002	0.01	1	0.102435	0.311808	0.016	0	1	0.618562	-0.161482	0.071	0.118	1	0.247533	-0.30257	0	0.011	1	0.0213442	1.19965	0.213	0.03	1	NA	NA	NA	NA	NA	0.81064	0.117338	0.011	0.008	1	0.760251	0.00697741	0.026	0.022	1	0.106875	0.270785	0.017
	Smim4	0.141757	-0.17872	0.013	0.025	1	0.748895	-0.208408	0.027	0.031	1	0.217374	0.22205	0.049	0.024	1	0.513294	-0.346291	0.107	0.176	1	NA	NA	NA	NA	NA	NA	NA	NA	NA	NA	0.0778438	-0.599351	0.015	0.053	1	0.96281	0.0994529	0.022	0.024	1	0.873671	-0.0541493	0.026	0.029	1	0.235854	0.0273222	0.078
	Ece2	0.0636391	-0.178567	0.01	0.023	1	0.0681366	-0.123801	0.002	0.01	1	0.0448436	0.247663	0.024	0	1	NA	NA	NA	NA	NA	0.247533	-0.123605	0	0.011	1	0.812242	-0.365654	0.043	0.03	1	0.242257	-0.408447	0.015	0.037	1	0.233516	-0.119644	0	0.016	1	0.372602	-0.219727	0.002	0.007	1	0.42358	0.0336706	0.004
	Crebbp	0.164718	-0.178489	0.015	0.026	1	0.792779	-0.00675871	0.041	0.036	1	0.596214	0.0061324	0.032	0.043	1	0.279421	0.645235	0.071	0	1	0.976418	-0.0904702	0.033	0.034	1	0.0900799	0.517959	0.085	0	1	0.20059	0.39811	0.054	0.026	1	0.179339	0.0236846	0.033	0.008	1	0.970224	-0.072055	0.038	0.036	1	0.0796805	0.165651	0.045
	Lamtor2	0.0147386	-0.178397	0.131	0.179	1	0.0478675	0.161594	0.079	0.036	1	0.701508	-0.201281	0.077	0.085	1	0.513294	-0.435199	0.107	0.176	1	0.284207	0.287902	0.083	0.045	1	0.389203	0.0461582	0.021	0.061	1	0.453906	0.153527	0.092	0.069	1	0.632257	0.314178	0.078	0.063	1	0.371143	0.238873	0.064	0.043	1	0.535588	-0.307655	0.071
	Cstf2	0.0138787	-0.178167	0.004	0.019	1	0.0350556	0.447565	0.023	0	1	0.357603	-0.0847121	0.008	0.018	1	NA	NA	NA	NA	NA	0.826988	-0.207943	0.008	0.011	1	NA	NA	NA	NA	NA	0.20399	0.179901	0.038	0.016	1	0.240465	0.122043	0.011	0	1	0.482279	0.242924	0.024	0.014	1	0.357699	-0.0185746	0.017
	Mta3	0.0722046	-0.178166	0.019	0.036	1	0.459836	-0.0904562	0.044	0.031	1	0.200968	0.0620596	0.032	0.012	1	NA	NA	NA	NA	NA	0.762751	-0.0603012	0.017	0.011	1	0.812242	-0.433899	0.043	0.03	1	0.80107	0.201033	0.031	0.026	1	0.968418	-0.164551	0.033	0.032	1	0.00821755	0.56114	0.064	0.007	1	0.963561	-0.244925	0.071
	Nudcd2	0.0963853	-0.178125	0.023	0.039	1	0.283451	0.071439	0.023	0.01	1	0.0108145	0.460448	0.053	0.006	1	0.718443	-0.595838	0.036	0.059	1	0.837645	0.0557009	0.008	0.011	1	0.0928939	-0.678848	0	0.061	1	0.356349	-0.106495	0.023	0.042	1	0.437542	-0.227671	0.033	0.056	1	0.107051	-0.426502	0.024	0.051	1	0.673664	-0.227224	0.035
	Dohh	0.117364	-0.178123	0.012	0.023	1	0.847153	-0.0261035	0.029	0.026	1	0.232762	-0.0125795	0.057	0.03	1	0.46334	0.0583869	0.036	0	1	0.916834	-0.122689	0.025	0.022	1	0.37306	-0.394164	0.021	0.061	1	0.706265	0.006692	0.046	0.037	1	0.66964	0.271992	0.033	0.024	1	0.127641	-0.340192	0.011	0.029	1	0.433916	0.138173	0.015
	Naa38	0.0938845	-0.177705	0.035	0.053	1	0.707698	-0.0199804	0.026	0.021	1	0.759561	-0.123678	0.02	0.024	1	0.0714349	-0.41545	0	0.118	1	0.649925	-0.315103	0.033	0.045	1	0.242797	-0.547218	0	0.03	1	0.785912	0.149572	0.031	0.037	1	0.974158	-0.154994	0.033	0.032	1	0.450298	0.0218841	0.062	0.043	1	0.910494	-0.22076	0.032
	Plekhf2	0.081703	-0.177605	0.015	0.03	1	0.725385	0.114376	0.014	0.01	1	0.276612	-0.533859	0.024	0.043	1	0.215886	-0.430123	0	0.059	1	0.0833315	-0.584901	0.008	0.045	1	0.240226	0.598401	0.043	0	1	0.93399	-0.0417121	0.062	0.058	1	0.792376	-0.158669	0.033	0.04	1	0.940867	0.0513488	0.007	0.007	1	0.537867	0.0323114	0.013
	F10	0.0301595	-0.177576	0.081	0.116	1	0.349948	0.0676006	0.005	0	1	0.157975	0.100105	0.012	0	1	NA	NA	NA	NA	NA	0.226683	0.379047	0.017	0	1	NA	NA	NA	NA	NA	0.796765	-0.00518475	0.008	0.005	1	0.501968	-0.205729	0.011	0.024	1	0.583734	0.0397774	0.002	0	1	0.42358	0.0389182	0.004
	Tagln2	0.00159172	-0.177521	0.324	0.413	1	0.243832	0.0311952	0.183	0.14	1	0.368603	0.121478	0.291	0.244	1	0.651766	0.0485951	0.321	0.412	1	0.660043	0.182708	0.273	0.247	1	0.0184477	0.912213	0.489	0.273	1	0.096465	0.256636	0.338	0.243	1	0.47794	0.205294	0.311	0.278	1	0.010449	0.369264	0.3	0.181	1	0.0128124	0.104029	0.266
	Psmd4	0.0171336	-0.177473	0.094	0.136	1	0.64661	-0.0602177	0.124	0.109	1	0.380813	-0.20249	0.085	0.11	1	0.931623	-0.192455	0.107	0.118	1	0.737959	-0.11871	0.066	0.079	1	0.646024	-0.220791	0.213	0.152	1	0.224541	-0.310573	0.123	0.169	1	0.273477	0.324754	0.133	0.087	1	0.406013	0.00180201	0.148	0.116	1	0.866432	-0.192679	0.11
	Nudt2	0.141934	-0.17746	0.012	0.022	1	0.7337	-0.0660705	0.008	0.005	1	0.882694	0.0147903	0.016	0.018	1	0.46334	0.227799	0.036	0	1	NA	NA	NA	NA	NA	0.240226	0.0820544	0.043	0	1	0.365334	0.014325	0.015	0.005	1	0.96281	0.231397	0.022	0.024	1	0.937677	-0.0464636	0.007	0.007	1	0.163408	0.15177	0.013
	Ap4m1	0.0206186	-0.177188	0.002	0.014	1	0.226689	0.155512	0.008	0	1	0.775703	0.00829564	0.004	0.006	1	NA	NA	NA	NA	NA	0.762751	0.0234099	0.017	0.011	1	0.416483	0.0340165	0.021	0	1	0.15063	-0.145156	0	0.016	1	0.403288	-0.119907	0	0.008	1	0.33943	0.122425	0.007	0	1	0.397536	-0.121031	0.002
	A430104N18Rik	0.011535	-0.177109	0.015	0.039	1	0.128427	0.196258	0.181	0.13	1	0.00318867	0.424824	0.134	0.043	1	0.484936	-0.305887	0.214	0.294	1	0.247533	-0.118891	0	0.011	1	0.0821328	0.550266	0.213	0.061	1	0.692861	-0.0149502	0.154	0.132	1	0.199894	0.0757796	0.178	0.111	1	0.107898	0.184695	0.179	0.116	1	0.0037785	0.304502	0.192
	Pknox1	0.202895	-0.177025	0.01	0.018	1	0.479945	-0.0442502	0.014	0.021	1	0.0462871	0.456396	0.049	0.012	1	0.46334	0.108841	0.036	0	1	0.745763	0.148357	0.017	0.011	1	NA	NA	NA	NA	NA	0.192012	0.230816	0.031	0.011	1	0.949302	0.0532008	0.022	0.024	1	0.588627	-0.0171169	0.031	0.022	1	0.930124	-0.244565	0.026
	Ube2n	0.112423	-0.177002	0.031	0.047	1	0.501788	-0.0361101	0.042	0.031	1	0.581817	-0.108023	0.032	0.043	1	0.279421	0.220048	0.071	0	1	0.596558	-0.327584	0.041	0.056	1	0.857574	-0.721067	0.085	0.091	1	0.803105	0.0135052	0.077	0.069	1	0.466718	-0.036032	0.033	0.056	1	0.532872	0.148076	0.057	0.043	1	0.159237	0.230358	0.026
	Tcea3	0.00986581	-0.176557	0	0.013	1	0.106531	-0.204523	0.005	0.016	1	0.547904	-0.116662	0.012	0.006	1	0.768003	0.375159	0.036	0.059	1	0.401734	-0.0880897	0.008	0.022	1	0.242797	-0.444106	0	0.03	1	0.695699	-0.306298	0.015	0.021	1	0.922334	-0.225341	0.022	0.024	1	0.376264	-0.121368	0.007	0.014	1	0.397536	-0.138277	0.002
	Phlda1	0.00315108	-0.176483	0.065	0.113	1	0.72853	0.0515453	0.008	0.005	1	0.18399	-0.00997552	0.008	0.024	1	0.215886	-0.640116	0	0.059	1	0.190105	-0.0788036	0.008	0.034	1	NA	NA	NA	NA	NA	0.43281	-0.126716	0.069	0.095	1	0.211702	-0.328832	0.011	0.04	1	0.312183	0.196525	0.02	0.007	1	0.972598	-0.113196	0.006
	Kank2	0.00598124	-0.176323	0	0.014	1	0.909631	-0.00301807	0.005	0.005	1	0.157975	0.195584	0.012	0	1	NA	NA	NA	NA	NA	0.396439	0.0907487	0.008	0	1	NA	NA	NA	NA	NA	0.796765	-0.0299621	0.008	0.005	1	NA	NA	NA	NA	NA	0.43634	0.0998993	0.004	0	1	0.573108	0.027806	0.002
	Vps72	0.0220903	-0.176201	0.004	0.018	1	0.429466	-0.078765	0.026	0.016	1	0.351013	-0.206454	0.012	0.024	1	0.215886	-0.414289	0	0.059	1	0.420533	-0.253381	0.025	0.045	1	0.416483	0.0820879	0.021	0	1	0.15063	-0.165212	0	0.016	1	0.398931	0.299448	0.033	0.016	1	0.259375	0.148343	0.033	0.014	1	0.0869385	0.249998	0.019
	Lsm10	0.27967	-0.176096	0.025	0.035	1	0.725385	0.130269	0.014	0.01	1	0.642836	0.038394	0.032	0.024	1	NA	NA	NA	NA	NA	0.0849317	0.538044	0.033	0	1	0.416483	0.563707	0.021	0	1	0.15063	-0.227597	0	0.016	1	0.142862	-0.436755	0	0.024	1	0.104371	-0.444201	0.024	0.051	1	0.0709208	0.308918	0.022
	Znrd1	0.0439963	-0.17607	0.027	0.048	1	0.504074	-0.0345632	0.036	0.026	1	0.185743	-0.370134	0.016	0.037	1	NA	NA	NA	NA	NA	0.237017	0.0375836	0.017	0.045	1	0.944289	0.0111046	0.064	0.061	1	0.0023207	-0.883077	0.046	0.148	1	0.389351	0.121626	0.067	0.04	1	0.737137	-0.142005	0.038	0.043	1	0.381485	0.150334	0.043
	Aaas	0.00598124	-0.175962	0	0.014	1	0.459841	0.0390468	0.018	0.01	1	0.998218	-0.132902	0.012	0.012	1	NA	NA	NA	NA	NA	0.226683	0.249175	0.017	0	1	NA	NA	NA	NA	NA	0.974806	0.0514126	0.015	0.016	1	0.240465	0.125069	0.011	0	1	0.901509	-0.144487	0.013	0.014	1	0.437104	0.053689	0.015
	Nudt8	0.156953	-0.175936	0.006	0.014	1	0.630953	-0.0333174	0.015	0.01	1	0.102435	0.11232	0.016	0	1	0.46334	0.0583869	0.036	0	1	NA	NA	NA	NA	NA	0.416483	0.0340165	0.021	0	1	0.21559	0.0671839	0.038	0.016	1	0.142862	-0.443493	0	0.024	1	0.0760441	-0.234698	0.002	0.014	1	0.539777	-0.183743	0.013
	Slc12a2	0.0519782	-0.175789	0.01	0.024	1	0.28618	-0.0165077	0.015	0.005	1	0.60848	-0.119536	0.012	0.018	1	0.46334	0.415651	0.036	0	1	0.543647	0.0894693	0.091	0.067	1	0.240226	0.488716	0.043	0	1	0.698169	0.206197	0.015	0.011	1	0.0896201	-0.641058	0	0.032	1	0.476837	-0.194679	0.013	0.022	1	0.66438	-0.0201041	0.011
	Hmbox1	0.0450631	-0.175753	0.004	0.015	1	0.532915	0.0976366	0.017	0.01	1	0.113615	0.104611	0.028	0.006	1	NA	NA	NA	NA	NA	0.848938	0.0147844	0.05	0.056	1	0.240226	0.471586	0.043	0	1	0.974587	-0.168836	0.038	0.037	1	0.403288	-0.114536	0	0.008	1	0.217295	-0.280594	0.009	0.022	1	0.539683	-0.00927058	0.022
	Tmed10	0.0154041	-0.17571	0.159	0.212	1	0.548886	0.104976	0.086	0.073	1	0.112372	0.249785	0.271	0.201	1	0.293216	-0.296267	0.071	0.176	1	0.588105	-0.0531552	0.223	0.258	1	0.981416	-0.162718	0.064	0.061	1	0.909943	-0.100058	0.192	0.18	1	0.335174	0.1576	0.222	0.175	1	0.754958	-0.0273702	0.097	0.087	1	0.182674	0.0975134	0.099
	Mrpl42	0.0534747	-0.175465	0.046	0.071	1	0.0819069	0.287544	0.057	0.026	1	0.65873	0.0927107	0.073	0.061	1	0.0714349	-0.584109	0	0.118	1	0.609149	0.219853	0.05	0.067	1	0.363645	-0.718563	0.043	0.091	1	0.571003	-0.0645647	0.131	0.106	1	0.944307	-0.0585027	0.067	0.063	1	0.882458	-0.0935226	0.04	0.036	1	0.0855028	0.00659987	0.076
	Rfx7	0.20065	-0.175429	0.012	0.02	1	0.209178	0.127244	0.033	0.016	1	0.240608	0.338374	0.02	0.006	1	0.46334	0.0583869	0.036	0	1	0.745763	0.216299	0.017	0.011	1	0.240226	0.536522	0.043	0	1	0.21899	-0.0996203	0.038	0.016	1	0.142862	-0.241293	0	0.024	1	0.249539	0.270918	0.033	0.014	1	0.041274	0.371298	0.041
	Mrps22	0.117784	-0.17537	0.012	0.023	1	0.568619	-0.118939	0.011	0.016	1	0.541281	0.0882688	0.012	0.006	1	0.46334	0.311284	0.036	0	1	0.396439	0.254628	0.008	0	1	0.242797	-0.547218	0	0.03	1	0.385907	0.0562036	0.023	0.011	1	0.210287	0.361648	0.044	0.016	1	0.43634	0.104209	0.004	0	1	0.0579858	0.400362	0.024
	Eif2b4	0.0426477	-0.175361	0.01	0.025	1	0.269905	0.16503	0.03	0.016	1	0.196528	0.230233	0.032	0.012	1	0.46334	0.0583869	0.036	0	1	0.0430064	-0.727098	0	0.034	1	0.517672	0.147102	0.064	0.03	1	0.384849	0.00491519	0.031	0.016	1	0.737098	0.0103579	0.022	0.016	1	0.426971	0.0592549	0.026	0.014	1	0.690622	-0.311952	0.022
	Psmd14	0.0134718	-0.175353	0.052	0.087	1	0.0381884	0.31246	0.109	0.057	1	0.55213	-0.240257	0.049	0.061	1	0.585542	0.60044	0.107	0.059	1	0.420533	-0.259985	0.033	0.056	1	0.254237	0.321076	0.149	0.061	1	0.615787	-0.260052	0.131	0.143	1	0.692912	-0.0904002	0.089	0.071	1	0.129145	0.309439	0.073	0.036	1	0.0696402	0.234363	0.078
	Hbb-bt	0.00148202	-0.175347	0.01	0.038	1	0.00187007	0.759456	0.048	0	1	0.00041762	0.837084	0.073	0	1	0.0714349	-1.02737	0	0.118	1	0.475107	1.19855	0.091	0.067	1	NA	NA	NA	NA	NA	0.10909	0.416376	0.085	0.042	1	0.106079	0.396691	0.056	0.016	1	0.0366991	0.649577	0.057	0.014	1	0.0117637	0.669231	0.067
	Spsb2	0.0183935	-0.175315	0.01	0.028	1	0.151993	0.182669	0.011	0	1	0.795387	0.12022	0.028	0.024	1	0.46334	0.227799	0.036	0	1	0.826988	-0.0904473	0.008	0.011	1	0.416483	0.223159	0.021	0	1	0.195613	0.234382	0.031	0.011	1	0.233516	-0.212641	0	0.016	1	NA	NA	NA	NA	NA	0.326112	0.161295	0.006
	Col3a1	0.0354015	-0.175043	0	0.008	1	0.18824	-0.197033	0.003	0.01	1	0.813589	0.158899	0.008	0.006	1	NA	NA	NA	NA	NA	0.0430064	-0.506237	0	0.034	1	NA	NA	NA	NA	NA	0.15063	-0.3089	0	0.016	1	0.403288	-0.180174	0	0.008	1	0.11968	-0.331764	0.007	0.022	1	0.0875342	-0.247606	0.002
	Ubfd1	0.04739	-0.175034	0.008	0.021	1	0.164966	0.176729	0.02	0.005	1	0.102435	0.181003	0.016	0	1	NA	NA	NA	NA	NA	NA	NA	NA	NA	NA	0.800305	-0.130243	0.021	0.03	1	0.756025	0.0216755	0.038	0.032	1	0.508009	0.0643258	0.011	0.024	1	0.269298	0.085459	0.009	0	1	0.13185	0.147429	0.015
	Psmd11	0.415466	-0.175022	0.05	0.059	1	0.0603407	0.336442	0.082	0.041	1	0.855133	-0.0630989	0.057	0.061	1	0.279421	0.161362	0.071	0	1	0.573189	-0.1422	0.058	0.079	1	0.0218398	1.20014	0.149	0	1	0.585655	-0.0189981	0.069	0.053	1	0.343004	0.179892	0.1	0.063	1	0.131458	-0.460813	0.042	0.072	1	0.0173622	0.524827	0.063
	Ngfrap1	0.165482	-0.174986	0.008	0.016	1	0.848357	-0.0419694	0.012	0.01	1	0.894803	-0.188269	0.053	0.049	1	0.46334	0.294963	0.036	0	1	0.086479	-0.424452	0.008	0.045	1	0.327915	0.530142	0.085	0.03	1	0.2816	0.355989	0.077	0.048	1	0.0363931	-0.677654	0.011	0.071	1	0.399015	0.0325841	0.046	0.029	1	0.289873	0.127571	0.056
	Ngfr	0.165482	-0.174986	0.008	0.016	1	0.591166	0.0159928	0.002	0	1	0.894803	-0.188269	0.053	0.049	1	0.215886	-0.345982	0	0.059	1	0.086479	-0.424452	0.008	0.045	1	0.327915	0.530142	0.085	0.03	1	0.2816	0.355989	0.077	0.048	1	0.700994	-0.00785618	0.022	0.032	1	0.399015	0.0325841	0.046	0.029	1	0.289873	0.127571	0.056
	Ngf	0.165482	-0.174986	0.008	0.016	1	NA	NA	NA	NA	NA	0.894803	-0.188269	0.053	0.049	1	NA	NA	NA	NA	NA	0.086479	-0.424452	0.008	0.045	1	0.327915	0.530142	0.085	0.03	1	0.2816	0.355989	0.077	0.048	1	NA	NA	NA	NA	NA	0.399015	0.0325841	0.046	0.029	1	0.289873	0.127571	0.056
	Spred2	0.0354015	-0.174956	0	0.008	1	0.353234	-0.222414	0.002	0.005	1	0.544587	0.014558	0.012	0.006	1	NA	NA	NA	NA	NA	0.071488	0.45062	0.083	0.022	1	NA	NA	NA	NA	NA	0.33759	-0.294828	0.008	0.021	1	0.403288	-0.183516	0	0.008	1	0.142588	0.220262	0.015	0	1	0.377403	-0.360094	0.011
	Psmd13	0.334212	-0.174823	0.044	0.055	1	0.376902	0.134363	0.033	0.021	1	0.396078	0.0186191	0.04	0.024	1	0.279421	0.596475	0.071	0	1	0.270112	0.452087	0.083	0.045	1	0.416483	0.0496594	0.021	0	1	0.0212778	-0.267298	0.008	0.058	1	0.355417	0.186704	0.078	0.048	1	0.502575	0.0841011	0.042	0.029	1	0.0344426	0.359901	0.043
	Map3k3	0.0562711	-0.174536	0.004	0.014	1	0.978181	0.111075	0.015	0.016	1	0.782584	0.0112638	0.02	0.024	1	0.768003	0.0406642	0.036	0.059	1	0.0399368	-0.578529	0.008	0.056	1	0.416483	0.107868	0.021	0	1	0.61426	-0.139374	0.031	0.021	1	0.456243	-0.231886	0.022	0.04	1	0.315858	0.175792	0.02	0.007	1	0.689107	-0.232598	0.022
	Arg1	0.909553	-0.174336	0.01	0.01	1	0.591166	0.0332351	0.002	0	1	0.00586277	-0.531596	0	0.03	1	NA	NA	NA	NA	NA	NA	NA	NA	NA	NA	NA	NA	NA	NA	NA	NA	NA	NA	NA	NA	0.233516	-0.197503	0	0.016	1	0.0117331	-0.734329	0.026	0.072	1	0.00224299	-0.41425	0
	Zbtb43	0.0221837	-0.173983	0.004	0.018	1	0.103841	0.20232	0.014	0	1	0.74248	0.054616	0.016	0.012	1	NA	NA	NA	NA	NA	0.312774	0.28723	0.033	0.011	1	0.416483	0.321549	0.021	0	1	0.790215	-0.0452728	0.008	0.011	1	NA	NA	NA	NA	NA	0.382101	-0.0550368	0.007	0.014	1	0.7835	-0.220811	0.011
	Adh5	0.0384198	-0.17389	0.029	0.052	1	0.497575	-0.0469739	0.054	0.041	1	0.75064	-0.144413	0.049	0.055	1	0.215886	-0.426796	0	0.059	1	0.42911	-0.0734551	0.025	0.045	1	0.828352	0.337618	0.021	0.03	1	0.33018	0.198592	0.054	0.032	1	0.339558	-0.072719	0.022	0.048	1	0.0818078	0.304414	0.06	0.022	1	0.600146	-0.106271	0.06
	Csk	0.0110258	-0.173843	0.019	0.045	1	0.00483988	0.475734	0.103	0.036	1	0.0412136	0.365843	0.089	0.037	1	0.718443	-0.267656	0.036	0.059	1	0.12609	0.6065	0.05	0.011	1	0.416483	0.0340165	0.021	0	1	0.00548158	0.691075	0.115	0.037	1	0.108988	-0.362315	0.022	0.071	1	0.30301	0.171315	0.068	0.043	1	0.109835	0.127527	0.052
	Pcbd2	0.0288365	-0.17375	0.035	0.06	1	0.438434	-0.0744189	0.009	0.016	1	0.46287	-0.142019	0.024	0.037	1	NA	NA	NA	NA	NA	0.826988	-0.0395945	0.008	0.011	1	0.242797	-0.701552	0	0.03	1	0.527525	-0.0374043	0.046	0.063	1	0.0896201	-0.38347	0	0.032	1	0.378575	0.201307	0.018	0.007	1	0.242804	-0.22645	0.013
	Fas	0.0476367	-0.173747	0.013	0.03	1	0.0813364	0.324445	0.026	0.005	1	0.828318	-0.0647786	0.028	0.024	1	0.46334	1.25455	0.036	0	1	0.959877	0.0490429	0.19	0.191	1	0.425094	0.980561	0.106	0.061	1	0.814415	0.0755511	0.031	0.026	1	0.508009	0.0190773	0.011	0.024	1	0.627479	-0.191883	0.022	0.029	1	0.775866	-0.345853	0.048
	Rpl36a	0.0606551	-0.173706	0.023	0.041	1	0.892702	-0.130301	0.05	0.047	1	0.617616	-0.193953	0.028	0.037	1	0.849728	0.525827	0.071	0.059	1	0.300424	0.419378	0.033	0.011	1	0.944289	-0.0373799	0.064	0.061	1	0.0473345	0.218563	0.092	0.037	1	0.797583	-0.317669	0.033	0.04	1	0.286024	0.123861	0.042	0.022	1	0.0384478	0.301143	0.114
	Atg14	0.0897745	-0.173694	0.004	0.013	1	0.438434	-0.152776	0.009	0.016	1	0.885565	-0.148284	0.028	0.03	1	0.46334	0.298942	0.036	0	1	0.433435	-0.189329	0.025	0.045	1	0.416483	0.792494	0.021	0	1	0.0300773	-0.441497	0.008	0.053	1	0.0570086	-0.519788	0	0.04	1	0.699843	-0.161579	0.02	0.014	1	0.143212	-0.215585	0.006
	Swap70	0.0711499	-0.173627	0.017	0.033	1	0.000142157	0.730012	0.193	0.078	1	0.136298	-0.0899335	0.117	0.067	1	NA	NA	NA	NA	NA	0.0880884	-0.277425	0.008	0.045	1	0.632505	0.0602862	0.234	0.182	1	0.0279807	0.35414	0.115	0.048	1	0.142948	-0.01455	0.011	0.048	1	0.595932	-0.0495595	0.022	0.014	1	0.975642	0.0761186	0.006
	Krtcap2	0.00723514	-0.173512	0.125	0.18	1	0.819244	-0.117038	0.119	0.109	1	0.287794	-0.268455	0.097	0.128	1	0.0884856	1.31112	0.25	0.059	1	0.468961	-0.24048	0.074	0.101	1	0.363597	-0.365745	0.085	0.152	1	0.939797	-0.101103	0.146	0.138	1	0.874507	-0.112265	0.144	0.135	1	0.703835	-0.155014	0.135	0.116	1	0.0010477	0.320585	0.199
	1110012L19Rik	0.0281234	-0.173431	0.004	0.017	1	0.862017	-0.207475	0.009	0.01	1	0.98753	-0.0676835	0.012	0.012	1	0.46334	0.0583869	0.036	0	1	0.226683	0.253193	0.017	0	1	NA	NA	NA	NA	NA	0.387518	0.0108513	0.031	0.016	1	0.233516	-0.380727	0	0.016	1	0.465555	0.133128	0.015	0.007	1	0.53596	0.0526248	0.013
	Lilra6	0.0447572	-0.173387	0.004	0.015	1	0.434017	-0.150663	0.009	0.016	1	0.221608	-0.0872271	0	0.006	1	0.718443	-0.273214	0.036	0.059	1	NA	NA	NA	NA	NA	0.416483	0.278324	0.021	0	1	0.527801	0.0235437	0.008	0.016	1	0.334478	-0.174766	0.033	0.063	1	0.070638	-0.249249	0	0.007	1	NA	NA	NA
	Churc1	0.113221	-0.173303	0.04	0.059	1	0.383653	0.0168867	0.077	0.057	1	0.858417	0.0145633	0.085	0.079	1	0.618562	0.110374	0.107	0.059	1	0.830098	0.216479	0.058	0.067	1	0.510518	-0.0797786	0.106	0.061	1	0.78092	0.0275015	0.1	0.09	1	0.712811	-0.105063	0.044	0.056	1	0.186203	0.128474	0.106	0.065	1	0.697348	-0.161639	0.104
	Mt2	0.341226	-0.173248	0.056	0.068	1	0.7337	-0.0735829	0.008	0.005	1	0.0297866	-0.483605	0.02	0.061	1	NA	NA	NA	NA	NA	0.396439	0.202596	0.008	0	1	0.188136	-0.675771	0.043	0.121	1	0.284794	0.676881	0.069	0.042	1	0.404811	-0.243265	0.044	0.071	1	0.680542	-0.146204	0.004	0.007	1	0.0785827	-0.198889	0
	Dennd4a	0.0647962	-0.173134	0.006	0.017	1	0.0174106	0.391055	0.029	0	1	0.109628	0.302704	0.028	0.006	1	0.718443	-0.317692	0.036	0.059	1	0.247533	-0.284078	0	0.011	1	0.517672	0.182039	0.064	0.03	1	0.848005	-0.173216	0.031	0.026	1	0.107645	0.262548	0.056	0.016	1	0.11665	0.298666	0.018	0	1	0.0739338	0.235239	0.035
	Rmnd5b	0.0710326	-0.173078	0.004	0.014	1	0.28618	0.00131835	0.015	0.005	1	0.873743	-0.0563109	0.016	0.018	1	0.46334	0.0583869	0.036	0	1	0.0415024	-0.469317	0.008	0.056	1	NA	NA	NA	NA	NA	0.340491	-0.206912	0.008	0.021	1	0.0896201	-0.292729	0	0.032	1	0.308781	0.0698119	0.031	0.014	1	0.0263183	0.380518	0.032
	Ing4	0.0560345	-0.173037	0.044	0.068	1	0.312948	0.148274	0.029	0.016	1	0.608036	-0.207805	0.045	0.055	1	0.718443	-0.76525	0.036	0.059	1	0.762751	-0.0513462	0.017	0.011	1	0.240226	0.439661	0.043	0	1	0.0267904	-0.496581	0.015	0.069	1	0.949302	0.0139146	0.022	0.024	1	0.32474	-0.40844	0.04	0.058	1	0.811373	-0.290146	0.024
	Bin3	0.258833	-0.172951	0.023	0.033	1	0.707009	-0.0416644	0.012	0.016	1	0.0512747	0.245262	0.036	0.006	1	0.207044	-0.701988	0.107	0.235	1	0.478625	0.431306	0.025	0.011	1	0.416483	0.0934937	0.021	0	1	0.770025	-0.138297	0.046	0.053	1	0.942554	-0.120168	0.022	0.024	1	0.471862	-0.169952	0.013	0.022	1	0.539683	0.0529251	0.022
	Dynll1	0.00545089	-0.172807	0.213	0.284	1	0.781458	-0.0889601	0.183	0.187	1	0.00583566	0.475103	0.287	0.171	1	0.598638	-0.508315	0.25	0.294	1	0.184399	-0.21954	0.347	0.449	1	0.0460071	1.0464	0.34	0.152	1	0.869008	-0.101607	0.208	0.206	1	0.393578	0.356256	0.256	0.214	1	0.39892	-0.233663	0.172	0.196	1	0.00136164	0.556264	0.19
	Ndufaf7	0.0337949	-0.17259	0.002	0.013	1	0.237583	0.0720937	0.017	0.005	1	0.13524	0.275246	0.036	0.012	1	0.215886	-0.351835	0	0.059	1	0.401734	0.0169474	0.008	0.022	1	0.416483	0.131251	0.021	0	1	0.653515	-0.0236693	0.023	0.016	1	0.287606	-0.400039	0.044	0.079	1	0.318324	0.165137	0.02	0.007	1	0.138165	-0.447548	0.006
	Mfsd7c	0.0450734	-0.172562	0.038	0.063	1	0.591166	0.0423724	0.002	0	1	NA	NA	NA	NA	NA	NA	NA	NA	NA	NA	0.396439	0.19175	0.008	0	1	NA	NA	NA	NA	NA	0.230382	0.0507028	0.008	0	1	NA	NA	NA	NA	NA	NA	NA	NA	NA	NA	0.42358	0.0596464	0.004
	Ndufb5	0.055951	-0.172498	0.088	0.12	1	0.237464	-0.0562229	0.079	0.052	1	0.392165	0.0243284	0.121	0.091	1	0.718443	-0.186003	0.036	0.059	1	0.75518	0.247891	0.041	0.034	1	0.69512	-0.38463	0.128	0.091	1	0.04054	0.370771	0.154	0.079	1	0.193861	-0.386448	0.078	0.135	1	0.255409	-0.442909	0.068	0.094	1	0.340378	-0.0603974	0.13
	Plk4	0.0341182	-0.172279	0.002	0.013	1	0.308673	-0.190614	0.008	0.016	1	0.822527	-0.062712	0.008	0.006	1	NA	NA	NA	NA	NA	0.396439	0.221688	0.008	0	1	0.416483	0.659168	0.021	0	1	0.965649	-0.090879	0.015	0.016	1	0.729978	0.266504	0.022	0.016	1	0.680542	-0.151162	0.004	0.007	1	0.256185	0.154885	0.009
	4930523C07Rik	0.0350583	-0.172256	0.017	0.036	1	0.860866	-0.205277	0.154	0.14	1	0.163826	0.244133	0.024	0.006	1	0.603385	0.300066	0.179	0.118	1	0.918099	0.33744	0.058	0.056	1	0.568637	0.494463	0.128	0.091	1	0.225283	-0.443867	0.038	0.069	1	0.215225	0.510836	0.089	0.048	1	0.766328	-0.257543	0.075	0.08	1	0.0141483	0.140386	0.162
	Hyal2	0.0204212	-0.172098	0.002	0.014	1	0.446021	0.0522702	0.003	0	1	0.221608	-0.0532902	0	0.006	1	NA	NA	NA	NA	NA	0.775541	-0.0214631	0.149	0.135	1	0.800305	-0.186228	0.021	0.03	1	0.15063	-0.35501	0	0.016	1	0.403288	-0.0601121	0	0.008	1	0.216248	0.132554	0.011	0	1	0.0785827	-0.198889	0
	Drap1	0.0477417	-0.172095	0.038	0.063	1	0.355632	0.0589	0.041	0.026	1	0.717123	-0.0314475	0.065	0.055	1	0.718443	-0.355902	0.036	0.059	1	0.293194	0.11886	0.041	0.079	1	0.873257	-0.515002	0.085	0.091	1	0.565411	-0.140568	0.054	0.069	1	0.735358	-0.121762	0.067	0.079	1	0.337497	0.169347	0.049	0.029	1	0.111563	0.20261	0.041
	Brd3	0.200247	-0.172081	0.035	0.048	1	0.33775	0.0334628	0.06	0.041	1	0.9423	-0.0327989	0.057	0.055	1	0.849728	0.384601	0.071	0.059	1	0.100417	0.465301	0.074	0.022	1	NA	NA	NA	NA	NA	0.242198	0.255971	0.092	0.058	1	0.390956	0.205206	0.056	0.032	1	0.704816	0.0320357	0.044	0.036	1	0.0745406	0.271713	0.035
	Ctbp2	0.226224	-0.171924	0.015	0.025	1	0.353234	-0.0661036	0.002	0.005	1	0.511774	-0.186902	0.02	0.03	1	NA	NA	NA	NA	NA	0.464414	0.154674	0.041	0.022	1	NA	NA	NA	NA	NA	0.00134371	0.467823	0.069	0.005	1	0.729978	0.14445	0.022	0.016	1	0.687337	-0.0266475	0.004	0.007	1	0.42358	0.0316433	0.004
	Slc4a2	0.0339723	-0.171909	0.006	0.019	1	0.731975	-0.0190149	0.008	0.005	1	0.36229	0.135706	0.016	0.006	1	0.46334	0.311284	0.036	0	1	0.826988	-0.200068	0.008	0.011	1	NA	NA	NA	NA	NA	0.789798	0.163602	0.008	0.005	1	0.729978	0.129616	0.022	0.016	1	0.11665	0.24805	0.018	0	1	0.397536	-0.126792	0.002
	Pcnt	0.135873	-0.171789	0.019	0.032	1	0.173704	0.0939906	0.042	0.021	1	0.0231954	-0.526951	0.012	0.049	1	0.27896	-1.0436	0.036	0.118	1	0.316964	0.1903	0.033	0.011	1	0.800305	-0.104464	0.021	0.03	1	0.959201	-0.0200018	0.031	0.032	1	0.494574	0.347322	0.078	0.056	1	0.615951	0.095517	0.046	0.036	1	0.349171	-0.39547	0.043
	Usp48	0.154889	-0.171738	0.029	0.043	1	0.365314	0.046895	0.053	0.036	1	0.00499348	0.573502	0.085	0.018	1	0.718443	-0.255514	0.036	0.059	1	0.702302	-0.235234	0.025	0.034	1	0.145696	0.291566	0.064	0	1	0.745648	0.0828899	0.038	0.032	1	0.781172	0.0604063	0.011	0.016	1	0.0582096	0.339498	0.064	0.022	1	0.00602253	0.397812	0.089
	Bex4	0.0136815	-0.171713	0.004	0.019	1	0.0671647	-0.306929	0.002	0.01	1	0.150242	-0.14353	0.004	0.018	1	NA	NA	NA	NA	NA	0.00858965	-0.729156	0	0.056	1	0.242797	-0.750563	0	0.03	1	0.241916	-0.18603	0	0.011	1	0.233516	-0.153385	0	0.016	1	0.374331	-0.292917	0.007	0.014	1	0.573108	0.036937	0.002
	Ebna1bp2	0.0762673	-0.171697	0.04	0.062	1	0.0932482	0.282148	0.083	0.047	1	0.263435	-0.252218	0.032	0.055	1	0.46334	0.113552	0.036	0	1	0.675055	-0.000995262	0.033	0.045	1	NA	NA	NA	NA	NA	0.677678	-0.206481	0.054	0.063	1	0.535084	-0.277385	0.044	0.063	1	0.0802436	0.165387	0.06	0.022	1	0.0073138	0.222236	0.086
	Rin3	0.0731581	-0.17158	0.017	0.033	1	0.882633	-0.0699559	0.024	0.026	1	0.942031	-0.202635	0.032	0.03	1	0.768003	0.401038	0.036	0.059	1	0.797655	-0.137844	0.041	0.034	1	0.812242	-0.180933	0.043	0.03	1	0.359414	0.0638549	0.046	0.026	1	0.0483594	0.696165	0.067	0.016	1	0.0788344	0.301291	0.022	0	1	0.355034	0.11145	0.017
	Cnih1	0.0792562	-0.171557	0.036	0.057	1	0.387704	0.162172	0.039	0.026	1	0.0590788	0.193383	0.057	0.018	1	0.279421	0.780799	0.071	0	1	0.783683	-0.0512068	0.091	0.079	1	0.726829	0.0614747	0.043	0.061	1	0.782161	-0.224325	0.062	0.053	1	0.0410586	0.707712	0.133	0.056	1	0.0570963	0.444213	0.04	0.007	1	0.80829	-0.248055	0.024
	Rpl31	0.0329669	-0.171475	0.044	0.072	1	0.715632	-0.169419	0.077	0.083	1	0.50332	-0.0995006	0.045	0.03	1	0.303703	-0.557513	0.036	0.118	1	0.420533	-0.332861	0.033	0.056	1	0.659379	-0.514358	0.128	0.152	1	0.0557057	-0.482329	0.085	0.153	1	0.389874	0.0267159	0.078	0.048	1	0.849434	-0.299102	0.071	0.072	1	0.522822	-0.167846	0.112
	Ndufa11	0.0685841	-0.171401	0.098	0.129	1	0.0545669	0.147409	0.106	0.057	1	0.831622	-0.158347	0.081	0.073	1	0.553365	-0.394982	0.071	0.118	1	0.0224742	-0.433222	0.058	0.157	1	0.305406	0.828498	0.085	0.03	1	0.965022	-0.119064	0.115	0.111	1	0.936287	-0.064646	0.1	0.103	1	0.751114	-0.101556	0.073	0.08	1	0.750946	-0.418368	0.069
	Nudt19	0.0256759	-0.171384	0.019	0.041	1	0.0827423	0.217824	0.026	0.005	1	0.174737	-0.132445	0.008	0.024	1	0.46334	0.171748	0.036	0	1	0.754242	0.300589	0.017	0.011	1	NA	NA	NA	NA	NA	0.15063	-0.365453	0	0.016	1	0.47829	-0.17818	0.022	0.04	1	0.934744	-0.0104347	0.015	0.014	1	0.161141	0.0579497	0.026
	Wwtr1	0.0947814	-0.171187	0.01	0.021	1	0.90741	0.00654829	0.005	0.005	1	0.250042	0.187191	0.008	0	1	NA	NA	NA	NA	NA	0.300424	0.578304	0.033	0.011	1	0.0928939	-0.632004	0	0.061	1	0.796765	-0.026353	0.008	0.005	1	0.403288	-0.0409222	0	0.008	1	0.070638	-0.133101	0	0.007	1	0.714746	-0.100003	0.004
	Abi3bp	0.0600478	-0.171106	0	0.007	1	0.0671647	-0.212333	0.002	0.01	1	0.673477	-0.25417	0.008	0.012	1	NA	NA	NA	NA	NA	0.138009	-0.531541	0.074	0.135	1	NA	NA	NA	NA	NA	0.790215	-0.0986565	0.008	0.011	1	NA	NA	NA	NA	NA	0.318324	0.149475	0.02	0.007	1	NA	NA	NA
	Mcee	0.118401	-0.171101	0.029	0.045	1	0.198648	0.0907614	0.018	0.005	1	0.800809	-0.116798	0.032	0.037	1	0.175952	0.431969	0.107	0	1	0.834971	-0.0132973	0.05	0.056	1	NA	NA	NA	NA	NA	0.251039	-0.284917	0.015	0.037	1	0.69239	-0.0785116	0.033	0.024	1	0.937677	-0.00177105	0.007	0.007	1	0.933709	-0.197997	0.022
	Tm9sf4	0.042241	-0.170822	0.017	0.036	1	0.2853	0.0770548	0.023	0.01	1	0.328713	-0.235216	0.016	0.03	1	NA	NA	NA	NA	NA	0.0997474	-0.210645	0	0.022	1	0.501065	0.409446	0.064	0.03	1	0.717237	-0.0906367	0.015	0.011	1	0.403288	-0.114536	0	0.008	1	0.0270514	-0.593175	0.013	0.043	1	0.946947	-0.0551827	0.019
	Gps2	0.0511909	-0.170316	0.05	0.076	1	0.985774	-0.303333	0.097	0.093	1	0.297047	-0.0990324	0.069	0.098	1	0.585542	0.125822	0.107	0.059	1	0.132856	-0.681369	0.05	0.101	1	0.324335	0.47595	0.128	0.061	1	0.374865	0.139141	0.092	0.063	1	0.31171	-0.161221	0.044	0.079	1	0.0197623	0.448496	0.113	0.043	1	0.0381896	0.0850992	0.127
	Emc2	0.0658514	-0.170308	0.083	0.112	1	0.410952	0.0250798	0.051	0.036	1	0.747034	-0.236993	0.061	0.067	1	NA	NA	NA	NA	NA	0.141827	0.541134	0.083	0.034	1	0.523414	0.0775218	0.106	0.061	1	0.478229	-0.0348765	0.092	0.069	1	0.109398	-0.507618	0.044	0.103	1	0.403948	0.0563597	0.055	0.036	1	0.64345	-0.240579	0.043
	Daam1	0.0981008	-0.170305	0.023	0.039	1	0.591166	0.0710981	0.002	0	1	0.0157935	0.351416	0.049	0.006	1	0.892349	0.119766	0.071	0.059	1	0.0783595	0.201465	0.099	0.034	1	0.240226	0.485888	0.043	0	1	0.926302	-0.152287	0.023	0.021	1	0.68953	-0.0205853	0.022	0.032	1	0.00190501	-0.632555	0.007	0.043	1	0.928623	-0.0987016	0.022
	Mki67ip	0.131256	-0.170252	0.031	0.046	1	0.177665	0.149074	0.035	0.016	1	0.369663	0.130529	0.049	0.03	1	0.46334	0.51136	0.036	0	1	0.389299	-0.26998	0.008	0.022	1	0.726829	-0.17849	0.043	0.061	1	0.881853	-0.410979	0.054	0.048	1	0.0365685	-0.411981	0	0.048	1	0.653061	-0.0956521	0.046	0.036	1	0.233179	0.0320046	0.06
	Apoc1	0.0675949	-0.170097	0.012	0.025	1	0.730252	0.0383092	0.008	0.005	1	0.344113	-0.146894	0.004	0.012	1	NA	NA	NA	NA	NA	0.180445	-0.559297	0.008	0.034	1	NA	NA	NA	NA	NA	0.527801	-0.0358051	0.008	0.016	1	0.403288	-0.0802896	0	0.008	1	0.070638	-0.131409	0	0.007	1	0.964365	-0.0454539	0.013
	Snx10	0.0104929	-0.170086	0.225	0.287	1	0.551559	0.0304971	0.023	0.016	1	0.159891	0.102549	0.126	0.079	1	0.255582	-1.05709	0.071	0.176	1	0.472621	0.270119	0.025	0.011	1	0.668983	-0.073552	0.128	0.091	1	0.524581	-0.030007	0.115	0.09	1	0.314843	-0.381607	0.1	0.143	1	0.175821	0.370658	0.026	0.007	1	0.132641	0.136656	0.039
	Cct7	0.15214	-0.170047	0.052	0.07	1	0.281084	0.0791328	0.076	0.052	1	0.897081	-0.261227	0.053	0.055	1	0.175952	0.970373	0.107	0	1	0.84613	-0.129846	0.083	0.09	1	0.873257	-0.389644	0.085	0.091	1	0.97332	-0.0142714	0.092	0.09	1	0.225239	0.289195	0.078	0.04	1	0.112552	0.146617	0.086	0.043	1	0.0960395	0.166744	0.102
	Itpr1	0.00767752	-0.170013	0	0.014	1	0.536968	0.20649	0.023	0.016	1	0.547904	0.0595377	0.012	0.006	1	0.892349	0.069613	0.071	0.059	1	0.247533	-0.239604	0	0.011	1	0.416483	0.321549	0.021	0	1	0.0660194	0.376638	0.062	0.021	1	0.329737	0.131112	0.089	0.056	1	0.175077	0.209337	0.013	0	1	0.451432	-0.319609	0.017
	Spidr	0.0161027	-0.169957	0.002	0.015	1	0.0688322	-0.210538	0.012	0.031	1	0.250042	0.108383	0.008	0	1	0.46334	0.294963	0.036	0	1	0.759811	0.0295149	0.017	0.022	1	0.242797	-0.519369	0	0.03	1	0.914707	0.00532381	0.023	0.021	1	NA	NA	NA	NA	NA	0.866029	-0.057137	0.009	0.007	1	0.256185	0.109711	0.009
	Rnf219	0.294578	-0.169924	0.01	0.016	1	0.226689	0.180081	0.008	0	1	0.344113	-0.11237	0.004	0.012	1	0.46334	0.0583869	0.036	0	1	0.0430064	-0.350352	0	0.034	1	0.416483	0.134322	0.021	0	1	0.382769	0.134983	0.023	0.011	1	0.772822	-0.016171	0.011	0.016	1	0.573995	0.040734	0.013	0.007	1	0.238912	-0.359482	0.013
	Mtap7d3	0.0811376	-0.169772	0.012	0.025	1	NA	NA	NA	NA	NA	0.0828887	-0.324374	0	0.012	1	NA	NA	NA	NA	NA	0.247533	-0.163635	0	0.011	1	NA	NA	NA	NA	NA	NA	NA	NA	NA	NA	NA	NA	NA	NA	NA	NA	NA	NA	NA	NA	0.573108	0.0282793	0.002
	Gm10704	0.0163745	-0.16976	0.058	0.093	1	0.945343	-0.137951	0.062	0.062	1	0.562841	-0.125925	0.121	0.098	1	0.0714349	-0.511628	0	0.118	1	0.43905	0.0622225	0.041	0.067	1	0.493549	-0.0508384	0.191	0.121	1	0.444088	-0.0393479	0.138	0.106	1	0.795291	-0.0881409	0.133	0.119	1	0.623448	0.0103227	0.079	0.065	1	0.673376	-0.424305	0.091
	Psma5	0.0402005	-0.169737	0.058	0.087	1	0.565543	-0.277926	0.073	0.083	1	0.769776	0.0971857	0.101	0.091	1	0.46334	0.0583869	0.036	0	1	0.486572	-0.234355	0.074	0.101	1	0.348671	0.154026	0.213	0.121	1	0.247896	0.172701	0.108	0.069	1	0.306785	-0.328744	0.044	0.079	1	0.445338	-0.309082	0.071	0.087	1	0.282995	-0.456003	0.071
	Ergic3	0.0424373	-0.169578	0.044	0.07	1	0.169912	0.175927	0.042	0.021	1	0.889532	-0.0868861	0.053	0.049	1	0.153082	1.31321	0.214	0.059	1	0.298748	0.613649	0.091	0.056	1	0.351473	-0.577164	0.043	0.091	1	0.109583	0.294184	0.046	0.016	1	0.608291	-0.0680739	0.056	0.04	1	0.80871	-0.167753	0.046	0.051	1	0.387909	0.0350787	0.035
	Trerf1	0.0203232	-0.169269	0.002	0.014	1	0.591166	0.0309853	0.002	0	1	0.240608	0.278865	0.02	0.006	1	NA	NA	NA	NA	NA	NA	NA	NA	NA	NA	0.242797	-0.352512	0	0.03	1	0.0181895	0.346363	0.077	0.021	1	0.808022	-0.0522656	0.033	0.04	1	0.216248	0.162199	0.011	0	1	0.42358	0.126167	0.004
	Casd1	0.297779	-0.16924	0.017	0.025	1	0.961983	-0.0683279	0.015	0.016	1	0.617076	-0.0337937	0.012	0.018	1	0.279421	0.622023	0.071	0	1	0.247533	-0.352349	0	0.011	1	NA	NA	NA	NA	NA	0.349289	-0.0970691	0.008	0.021	1	0.403288	-0.0817234	0	0.008	1	0.746312	-0.215103	0.018	0.022	1	0.356365	0.0194679	0.017
	Tmtc3	0.0264674	-0.169207	0.002	0.014	1	NA	NA	NA	NA	NA	0.364648	0.0905837	0.016	0.006	1	0.215886	-0.238011	0	0.059	1	0.224623	-0.206441	0.017	0.045	1	0.240226	0.528999	0.043	0	1	0.410522	-0.043042	0	0.005	1	0.820976	-0.057617	0.011	0.008	1	0.0768123	-0.150342	0.002	0.014	1	0.573108	0.0246625	0.002
	Cep57l1	0.0205197	-0.169069	0.002	0.014	1	0.560204	-0.243571	0.011	0.016	1	0.418013	0.0439064	0.004	0	1	NA	NA	NA	NA	NA	NA	NA	NA	NA	NA	NA	NA	NA	NA	NA	0.0885014	0.272137	0.015	0	1	0.233516	-0.244561	0	0.016	1	0.553885	-0.31182	0.009	0.014	1	0.658858	-0.386836	0.015
	Ankra2	0.134376	-0.16891	0.008	0.017	1	0.0293936	0.355607	0.024	0	1	0.619953	-0.0123949	0.012	0.018	1	0.718443	-0.3539	0.036	0.059	1	0.389299	-0.387942	0.008	0.022	1	NA	NA	NA	NA	NA	0.717237	-0.119237	0.015	0.011	1	0.233516	-0.160828	0	0.016	1	0.982119	-0.0269758	0.022	0.022	1	0.65983	0.0471304	0.035
	Dzip3	0.012694	-0.168899	0	0.012	1	0.72853	0.0539996	0.008	0.005	1	0.250042	0.0925086	0.008	0	1	NA	NA	NA	NA	NA	NA	NA	NA	NA	NA	0.242797	-0.393752	0	0.03	1	0.365334	0.0202361	0.015	0.005	1	0.240465	0.182488	0.011	0	1	0.904889	-0.169981	0.013	0.014	1	NA	NA	NA
	Btaf1	0.140828	-0.168825	0.012	0.022	1	0.0904365	0.411434	0.033	0.01	1	0.9198	0.00459004	0.032	0.03	1	NA	NA	NA	NA	NA	0.0997474	-0.301101	0	0.022	1	0.15466	-0.495256	0.021	0.091	1	0.695699	-0.234177	0.015	0.021	1	0.233516	-0.130853	0	0.016	1	0.797821	0.0949454	0.018	0.014	1	0.59892	-0.381371	0.009
	Kif23	0.0258168	-0.168804	0.008	0.024	1	0.626337	0.00787037	0.015	0.01	1	0.0138565	-0.382216	0	0.024	1	0.42738	0.158544	0.143	0.059	1	NA	NA	NA	NA	NA	NA	NA	NA	NA	NA	0.907688	-0.0054472	0.062	0.058	1	0.712811	-0.0515662	0.044	0.056	1	0.0733098	-0.312497	0.009	0.029	1	0.13185	0.118937	0.015
	Tox4	0.243612	-0.16844	0.027	0.038	1	0.506159	0.0269029	0.042	0.031	1	0.524115	0.0745062	0.028	0.018	1	NA	NA	NA	NA	NA	0.0869835	0.306068	0.058	0.011	1	0.981416	-0.0457	0.064	0.061	1	0.00185953	0.334346	0.162	0.053	1	0.66964	0.1345	0.033	0.024	1	0.999361	-0.17632	0.044	0.043	1	0.337938	0.0371312	0.054
	Gm26582	0.0162066	-0.16826	0.002	0.015	1	0.845571	0.0118854	0.012	0.01	1	0.00586277	-0.312433	0	0.03	1	NA	NA	NA	NA	NA	0.396439	0.294849	0.008	0	1	NA	NA	NA	NA	NA	0.922435	-0.0396911	0.023	0.021	1	0.240465	0.0319997	0.011	0	1	0.581471	0.143311	0.022	0.014	1	0.757104	-0.0286684	0.017
	Noa1	0.0205856	-0.16808	0.002	0.014	1	0.725091	0.0880444	0.008	0.005	1	NA	NA	NA	NA	NA	NA	NA	NA	NA	NA	NA	NA	NA	NA	NA	NA	NA	NA	NA	NA	0.366486	0.382479	0.031	0.016	1	0.764498	-0.137912	0.011	0.016	1	0.683936	-0.0284578	0.004	0.007	1	0.381809	-0.246417	0.011
	Ccl24	0.137518	-0.167897	0	0.004	1	0.0644228	-0.0508131	0	0.005	1	0.000798301	-0.762806	0.008	0.067	1	NA	NA	NA	NA	NA	NA	NA	NA	NA	NA	NA	NA	NA	NA	NA	NA	NA	NA	NA	NA	0.233516	-0.978837	0	0.016	1	NA	NA	NA	NA	NA	NA	NA	NA
	Eif2ak2	0.188256	-0.167866	0.017	0.028	1	0.594724	-0.0782671	0.024	0.031	1	0.950774	-0.0553507	0.057	0.055	1	0.618562	0.340257	0.107	0.059	1	1	0.17422	0.033	0.034	1	0.789294	0.210234	0.043	0.03	1	0.138344	0.00797428	0.069	0.032	1	0.208878	-0.356549	0.011	0.04	1	0.686158	-0.429242	0.029	0.022	1	0.886232	-0.0298198	0.015
	Phldb2	0.00113662	-0.167857	0.013	0.046	1	0.360486	-0.292071	0.012	0.021	1	0.189234	-0.197693	0.012	0.03	1	0.718443	-0.59575	0.036	0.059	1	0.373871	0.208015	0.091	0.056	1	0.240226	0.639512	0.043	0	1	0.15063	-0.269664	0	0.016	1	0.140994	-0.398544	0.011	0.048	1	0.930475	0.0863619	0.015	0.014	1	0.236022	-0.425041	0.013
	Mif	0.0522213	-0.167775	0.102	0.136	1	0.0247327	0.315547	0.154	0.088	1	0.877566	-0.11763	0.101	0.104	1	0.279421	0.699679	0.071	0	1	0.911356	0.205835	0.041	0.045	1	0.00188887	1.65981	0.255	0	1	0.0797455	0.39061	0.162	0.095	1	0.988107	0.0562037	0.133	0.135	1	0.0298637	0.396901	0.181	0.101	1	0.560337	-0.214585	0.222
	Nmi	0.0321239	-0.167494	0.019	0.04	1	0.968247	-0.149998	0.079	0.078	1	0.284088	-0.328042	0.024	0.043	1	0.135263	-0.469549	0.036	0.176	1	0.685211	0.033651	0.033	0.045	1	0.800305	-0.584417	0.021	0.03	1	0.571496	0.0443231	0.038	0.053	1	0.412091	-0.130384	0.067	0.04	1	0.656929	-0.124091	0.086	0.072	1	0.041233	0.389044	0.084
	H2afv	0.00833744	-0.167333	0.025	0.054	1	0.207551	-0.38058	0.059	0.083	1	0.0100887	0.469715	0.097	0.03	1	0.686909	0.199499	0.071	0.118	1	0.252902	-0.235841	0.025	0.056	1	0.199137	0.633891	0.106	0.03	1	0.327907	-0.0121896	0.154	0.111	1	0.0413624	-0.569899	0.044	0.127	1	0.587136	0.194701	0.086	0.072	1	0.705425	-0.078564	0.071
	Ebag9	0.119517	-0.167232	0.013	0.025	1	0.87969	-0.177667	0.039	0.036	1	0.208187	0.255335	0.04	0.018	1	0.935283	-0.466787	0.071	0.059	1	0.837645	0.110843	0.008	0.011	1	0.920581	-0.0838231	0.085	0.091	1	0.712453	0.0313309	0.015	0.011	1	0.860762	0.0364487	0.044	0.04	1	0.187999	0.179549	0.038	0.014	1	0.33626	0.060567	0.037
	Smim6	0.00990847	-0.167082	0.002	0.017	1	0.90741	-0.0824017	0.005	0.005	1	0.770318	-0.0206123	0.004	0.006	1	0.768003	-0.142289	0.036	0.059	1	0.762751	-0.155274	0.017	0.011	1	0.416483	0.380171	0.021	0	1	0.410522	-0.0789576	0	0.005	1	0.929069	-0.255362	0.022	0.024	1	0.380149	-0.0395871	0.007	0.014	1	0.42358	0.0587381	0.004
	Dnajc24	0.401486	-0.16691	0.021	0.028	1	0.115773	0.206027	0.023	0.005	1	0.0828887	-0.11676	0	0.012	1	0.46334	0.0583869	0.036	0	1	0.478625	0.286129	0.025	0.011	1	0.351473	-0.15152	0.085	0.03	1	0.922435	-0.0706251	0.023	0.021	1	0.820976	-0.154088	0.011	0.008	1	0.817565	-0.158201	0.018	0.014	1	0.154716	-0.264251	0.011
	Cenpb	0.0660105	-0.166878	0.069	0.096	1	0.138701	0.211097	0.021	0.005	1	0.831131	-0.0873127	0.045	0.049	1	0.718443	-0.407985	0.036	0.059	1	0.13746	0.638013	0.066	0.022	1	0.800305	-0.334416	0.021	0.03	1	0.753055	-0.113091	0.031	0.037	1	0.764498	-0.101812	0.011	0.016	1	0.301142	0.229169	0.031	0.014	1	0.346133	-0.316122	0.015
	Baiap2l1	0.0207511	-0.166775	0.002	0.014	1	0.446021	0.0379274	0.003	0	1	0.775703	0.0635933	0.004	0.006	1	NA	NA	NA	NA	NA	0.395487	-0.116546	0.008	0.022	1	0.416483	0.145252	0.021	0	1	0.241916	-0.0876651	0	0.011	1	0.81064	0.0822221	0.011	0.008	1	0.43634	0.0730539	0.004	0	1	NA	NA	NA
	Dbf4	0.047818	-0.166613	0.008	0.021	1	0.151993	0.237835	0.011	0	1	0.818055	0.0444002	0.008	0.006	1	0.279421	0.622023	0.071	0	1	NA	NA	NA	NA	NA	NA	NA	NA	NA	NA	0.515308	-0.228932	0.008	0.016	1	0.508009	-0.0353508	0.011	0.024	1	0.573995	-0.0854979	0.013	0.007	1	0.203749	0.124106	0.011
	Irak4	0.169233	-0.166469	0.025	0.038	1	0.0397677	0.364926	0.032	0.005	1	0.0623389	0.417307	0.065	0.024	1	0.553365	0.630527	0.107	0.059	1	0.478059	-0.0269666	0.041	0.022	1	0.388767	-0.264239	0.043	0.091	1	0.719122	0.0986707	0.015	0.021	1	0.327493	-0.229368	0.011	0.032	1	0.382951	0.218333	0.018	0.007	1	0.0579858	0.359987	0.024
	Sqle	0.0206999	-0.166202	0.012	0.03	1	0.497555	0.00979724	0.011	0.005	1	0.250042	0.0790945	0.008	0	1	NA	NA	NA	NA	NA	0.472621	0.260846	0.025	0.011	1	0.145696	0.301105	0.064	0	1	0.36574	0.135	0.038	0.021	1	0.787179	-0.320936	0.033	0.04	1	0.216248	0.169391	0.011	0	1	0.0785827	-0.191488	0
	Ap2a1	0.127287	-0.166188	0.006	0.014	1	0.0644228	-0.0682104	0	0.005	1	0.344113	-0.089393	0.004	0.012	1	NA	NA	NA	NA	NA	0.762751	-0.0602281	0.017	0.011	1	0.240226	0.427913	0.043	0	1	NA	NA	NA	NA	NA	NA	NA	NA	NA	NA	0.175077	0.211973	0.013	0	1	0.086721	-0.189257	0.002
	Net1	0.0025593	-0.166038	0.175	0.247	1	0.132426	0.12295	0.038	0.016	1	0.785154	0.0215943	0.02	0.024	1	0.0714349	-1.1613	0	0.118	1	0.118934	-0.285348	0.017	0.056	1	0.0317635	0.770696	0.255	0.061	1	0.318259	0.12918	0.108	0.074	1	0.211209	-0.517873	0.044	0.087	1	0.696243	-0.0333934	0.02	0.014	1	0.812916	-0.193258	0.024
	Uqcrc2	0.0198118	-0.165891	0.052	0.085	1	0.00762148	0.338249	0.091	0.031	1	0.804714	-0.202786	0.077	0.067	1	0.279421	0.54165	0.071	0	1	0.153204	-0.482399	0.05	0.101	1	0.660875	0.562684	0.085	0.061	1	0.547369	-0.144062	0.108	0.127	1	0.145917	0.196051	0.122	0.063	1	0.149837	0.289822	0.079	0.043	1	0.0179656	0.0868852	0.119
	Ptger2	0.272539	-0.165784	0.021	0.03	1	NA	NA	NA	NA	NA	0.250042	0.092631	0.008	0	1	0.46334	0.0583869	0.036	0	1	NA	NA	NA	NA	NA	NA	NA	NA	NA	NA	0.0885014	0.0702973	0.015	0	1	NA	NA	NA	NA	NA	0.43634	0.0760802	0.004	0	1	0.573108	0.00529656	0.002
	Hars2	0.0279282	-0.165647	0.004	0.017	1	0.159799	-0.405249	0.012	0.026	1	0.150242	-0.212299	0.004	0.018	1	NA	NA	NA	NA	NA	1	0.135913	0.033	0.034	1	0.242797	-0.389142	0	0.03	1	0.373449	0.189543	0.023	0.011	1	0.403288	-0.0546847	0	0.008	1	0.203856	-0.315772	0.013	0.029	1	0.438703	-0.054919	0.015
	Rhog	0.0184881	-0.165622	0.063	0.1	1	0.00168997	0.536238	0.06	0.005	1	0.124682	0.0378147	0.146	0.091	1	0.752432	0.0794971	0.143	0.176	1	0.26781	0.389702	0.083	0.045	1	0.659379	-0.687717	0.128	0.152	1	0.299495	0.111241	0.085	0.053	1	0.962286	0.339418	0.056	0.056	1	0.890863	-0.157055	0.055	0.051	1	0.197307	-0.0899742	0.054
	Ssu72	0.00245156	-0.165612	0.079	0.132	1	0.175673	0.180877	0.101	0.067	1	0.31956	0.12499	0.126	0.091	1	0.509618	0.0833822	0.179	0.294	1	0.649335	-0.0149272	0.091	0.112	1	0.952298	0.129932	0.085	0.091	1	0.704979	-0.150266	0.108	0.09	1	0.299514	0.187983	0.122	0.079	1	0.334313	0.11179	0.102	0.072	1	0.164467	-0.0217453	0.084
	Arl13b	0.021972	-0.165578	0.019	0.041	1	0.464428	-0.110922	0.018	0.01	1	0.536606	-0.0316071	0.028	0.018	1	NA	NA	NA	NA	NA	0.807197	-0.250441	0.05	0.056	1	0.708029	0.186706	0.085	0.061	1	0.515743	0.0464932	0.015	0.026	1	0.0948103	0.182915	0.022	0	1	0.869063	-0.205182	0.04	0.036	1	0.0709208	0.23329	0.022
	1700030K09Rik	0.0273068	-0.165476	0	0.009	1	0.49128	0.16122	0.011	0.005	1	0.250042	0.0853591	0.008	0	1	NA	NA	NA	NA	NA	NA	NA	NA	NA	NA	NA	NA	NA	NA	NA	0.230382	0.254856	0.008	0	1	NA	NA	NA	NA	NA	NA	NA	NA	NA	NA	NA	NA	NA
	Parp3	0.42192	-0.1653	0.033	0.041	1	0.699606	-0.066638	0.032	0.026	1	0.767213	-0.11266	0.02	0.024	1	NA	NA	NA	NA	NA	NA	NA	NA	NA	NA	0.240226	0.273538	0.043	0	1	0.577837	-0.19856	0.031	0.042	1	0.397649	0.356886	0.044	0.024	1	0.310711	0.051962	0.031	0.014	1	0.356365	0.0834838	0.017
	Dstyk	0.243194	-0.165211	0.008	0.014	1	0.226689	0.203737	0.008	0	1	0.341328	-0.246177	0.012	0.024	1	NA	NA	NA	NA	NA	0.396439	0.180811	0.008	0	1	0.812242	0.0142736	0.043	0.03	1	0.789798	0.121776	0.008	0.005	1	0.607633	-0.197573	0.033	0.048	1	0.175077	0.222512	0.013	0	1	0.0875342	-0.245275	0.002
	Birc6	0.217338	-0.165024	0.046	0.061	1	0.013143	0.414738	0.092	0.036	1	0.14794	0.0567403	0.089	0.049	1	0.892349	0.313893	0.071	0.059	1	0.958995	0.159746	0.058	0.056	1	0.372542	0.0290393	0.128	0.061	1	0.565115	0.0605529	0.069	0.053	1	0.963717	0.26308	0.044	0.048	1	0.142998	0.27089	0.091	0.051	1	0.817499	-0.230576	0.071
	Ndufaf3	0.058871	-0.164508	0.017	0.034	1	0.329146	0.235388	0.021	0.01	1	0.150242	-0.262092	0.004	0.018	1	NA	NA	NA	NA	NA	0.0430064	-0.300992	0	0.034	1	0.240226	0.315921	0.043	0	1	0.382192	0.118845	0.031	0.016	1	0.101492	0.350006	0.056	0.016	1	0.0777187	-0.385511	0.022	0.051	1	0.74963	-0.185405	0.032
	2019-09-10	0.133955	-0.164356	0.023	0.037	1	0.905189	-0.0808212	0.005	0.005	1	0.359942	0.123543	0.016	0.006	1	NA	NA	NA	NA	NA	0.909932	0.135022	0.025	0.022	1	NA	NA	NA	NA	NA	0.930171	-0.104543	0.023	0.021	1	0.820976	-0.00877758	0.011	0.008	1	0.0752822	-0.342262	0.002	0.014	1	NA	NA	NA
	Mfsd5	0.136978	-0.16425	0.036	0.053	1	0.845571	0.0379776	0.012	0.01	1	0.693066	0.0257567	0.024	0.018	1	0.215886	-0.531284	0	0.059	1	0.484671	0.0643067	0.025	0.011	1	0.416483	0.131251	0.021	0	1	0.914707	-0.021963	0.023	0.021	1	0.315086	-0.262395	0.011	0.032	1	0.987483	-0.0268667	0.022	0.022	1	0.890269	-0.055587	0.015
	Gamt	0.0174474	-0.164221	0.004	0.019	1	0.591166	0.0452951	0.002	0	1	0.357603	0.168921	0.016	0.006	1	0.46334	0.0583869	0.036	0	1	0.396439	0.0654937	0.008	0	1	NA	NA	NA	NA	NA	0.796765	-0.00973185	0.008	0.005	1	0.233516	-0.140821	0	0.016	1	0.583734	0.0222532	0.002	0	1	NA	NA	NA
	Ank3	0.0158819	-0.164115	0.008	0.025	1	0.0355897	-0.480462	0.008	0.026	1	0.0410723	-0.242324	0.008	0.037	1	NA	NA	NA	NA	NA	0.183624	-0.502679	0.008	0.034	1	0.242797	-0.178462	0	0.03	1	0.379647	0.133227	0.023	0.011	1	0.339558	-0.227982	0.022	0.048	1	0.220713	-0.202298	0.009	0.022	1	0.410292	-0.206351	0.006
	Fam111a	0.350203	-0.164055	0.088	0.102	1	0.000296621	0.539487	0.199	0.083	1	0.594433	0.0577241	0.13	0.11	1	0.577768	0.75934	0.179	0.118	1	0.323437	0.091763	0.05	0.022	1	NA	NA	NA	NA	NA	0.652078	0.122562	0.1	0.085	1	0.393018	0.277075	0.111	0.079	1	0.204791	0.158889	0.095	0.058	1	0.00722309	0.631658	0.073
	Ngrn	0.119157	-0.164025	0.012	0.023	1	0.34046	-0.0577927	0.021	0.01	1	0.367015	0.0115644	0.016	0.006	1	NA	NA	NA	NA	NA	0.909932	0.213062	0.025	0.022	1	0.416483	0.0800485	0.021	0	1	0.645958	-0.0235602	0.023	0.016	1	0.0948103	0.248289	0.022	0	1	0.751843	-0.0677903	0.018	0.022	1	0.80259	-0.220666	0.017
	Nostrin	0.0560479	-0.16389	0.012	0.026	1	0.893255	0.0132167	0.006	0.005	1	0.325411	-0.218597	0.016	0.03	1	NA	NA	NA	NA	NA	0.227549	0.541361	0.24	0.191	1	0.692176	0.441087	0.085	0.061	1	0.477674	-0.0873153	0.023	0.037	1	0.922334	-0.525493	0.022	0.024	1	0.43634	0.0595037	0.004	0	1	0.972598	-0.029865	0.006
	Nfkbib	0.0836234	-0.16366	0.017	0.032	1	0.191565	0.200717	0.054	0.031	1	0.291907	0.123708	0.036	0.018	1	0.46334	0.25807	0.036	0	1	0.247533	-0.437025	0	0.011	1	0.883192	0.254589	0.128	0.152	1	0.570177	-0.211183	0.031	0.042	1	0.226993	0.253505	0.056	0.024	1	0.131931	0.24187	0.042	0.014	1	0.696784	0.0560512	0.041
	Gm5150	0.019098	-0.163589	0.021	0.045	1	NA	NA	NA	NA	NA	1	0.0636729	0.012	0.012	1	NA	NA	NA	NA	NA	NA	NA	NA	NA	NA	NA	NA	NA	NA	NA	NA	NA	NA	NA	NA	NA	NA	NA	NA	NA	0.583734	0.0267256	0.002	0	1	0.573108	0.022364	0.002
	Tm2d2	0.119688	-0.163577	0.054	0.074	1	0.235963	-0.194617	0.014	0.026	1	0.382331	-0.0112958	0.101	0.073	1	0.46334	1.12968	0.036	0	1	0.277737	0.0477873	0.041	0.079	1	1	-0.326365	0.064	0.061	1	0.879914	-0.353974	0.108	0.106	1	0.412772	0.291417	0.111	0.079	1	0.87866	-0.156728	0.02	0.022	1	0.950761	-0.0559013	0.028
	Gm10709	0.0263411	-0.163571	0.002	0.014	1	0.285918	0.0904589	0.023	0.01	1	0.5462	0.0432951	0.02	0.012	1	NA	NA	NA	NA	NA	0.0849317	0.342356	0.033	0	1	0.242797	-0.409387	0	0.03	1	0.573626	-0.159724	0.038	0.026	1	0.374624	0.32317	0.022	0.008	1	0.899257	-0.16527	0.013	0.014	1	0.399707	-0.0328692	0.052
	Bag4	0.136155	-0.16357	0.008	0.017	1	0.826479	-0.193972	0.018	0.016	1	0.0468893	-0.500383	0.012	0.043	1	NA	NA	NA	NA	NA	0.221598	-0.57902	0.017	0.045	1	NA	NA	NA	NA	NA	0.0319795	0.381386	0.038	0.005	1	0.121925	0.253256	0.067	0.024	1	0.304946	0.106686	0.031	0.014	1	0.289117	0.165033	0.019
	2810025M15Rik	0.0351292	-0.163394	0.01	0.025	1	0.184234	-0.18818	0.009	0.021	1	0.468562	-0.228468	0.04	0.055	1	NA	NA	NA	NA	NA	0.204776	-0.304435	0.107	0.169	1	0.416483	0.0820879	0.021	0	1	0.515308	-0.146612	0.008	0.016	1	0.764498	-0.233127	0.011	0.016	1	0.43634	0.156716	0.004	0	1	0.397536	-0.0910553	0.002
	Gpr180	0.138459	-0.163369	0.01	0.019	1	0.702456	-0.0665614	0.008	0.01	1	0.247215	0.0228383	0.02	0.006	1	NA	NA	NA	NA	NA	0.395487	-0.161377	0.008	0.022	1	0.242797	-0.409387	0	0.03	1	0.712453	-0.175307	0.015	0.011	1	0.233516	-0.272111	0	0.016	1	0.680542	-0.1488	0.004	0.007	1	0.086721	-0.234095	0.002
	Ak3	0.0174644	-0.163368	0.006	0.022	1	0.49504	0.103896	0.011	0.005	1	0.102435	0.136852	0.016	0	1	0.215886	-0.426796	0	0.059	1	0.473487	0.113453	0.041	0.022	1	NA	NA	NA	NA	NA	0.163277	0.179662	0.023	0.005	1	0.385711	0.463752	0.044	0.024	1	0.374331	-0.223677	0.007	0.014	1	0.438703	-0.00298352	0.015
	Cldn7	0.021113	-0.163267	0	0.01	1	0.656532	-0.0135353	0.003	0.005	1	0.0661139	-0.302086	0.004	0.024	1	NA	NA	NA	NA	NA	0.0997474	-0.375916	0	0.022	1	NA	NA	NA	NA	NA	0.503244	-0.233207	0.015	0.026	1	0.240465	0.0612524	0.011	0	1	0.378203	-0.154997	0.007	0.014	1	0.42358	0.0808539	0.004
	Mbd1	0.0595856	-0.163083	0.008	0.02	1	0.130208	-0.291739	0.018	0.036	1	0.480776	0.0310057	0.024	0.037	1	0.46334	0.392499	0.036	0	1	0.988208	-0.0517682	0.033	0.034	1	NA	NA	NA	NA	NA	0.382769	0.0375146	0.023	0.011	1	0.342982	-0.125103	0.022	0.048	1	0.0103111	-0.536357	0.018	0.058	1	0.645056	-0.0675239	0.019
	Eif4ebp1	0.0169607	-0.162599	0.031	0.058	1	0.152895	0.087874	0.029	0.01	1	0.455199	0.102887	0.089	0.067	1	0.892349	0.249515	0.071	0.059	1	0.826988	-0.0951736	0.008	0.011	1	0.240226	0.13882	0.043	0	1	0.458714	0.202419	0.092	0.069	1	0.241972	-0.116963	0.044	0.087	1	0.338403	-0.182254	0.011	0.022	1	0.192917	0.203602	0.024
	Rcan3	0.016357	-0.162514	0	0.011	1	0.656532	-0.0718335	0.003	0.005	1	0.813589	0.0577279	0.008	0.006	1	NA	NA	NA	NA	NA	0.837645	-0.0415203	0.008	0.011	1	NA	NA	NA	NA	NA	0.796765	0.00875217	0.008	0.005	1	0.233516	-0.107273	0	0.016	1	0.866029	-0.0346921	0.009	0.007	1	0.573108	0.0239779	0.002
	Exosc4	0.139715	-0.162441	0.017	0.03	1	0.734024	-0.315403	0.027	0.031	1	0.684433	-0.158275	0.024	0.03	1	0.46334	0.17573	0.036	0	1	0.641342	0.331874	0.033	0.022	1	0.240226	0.338115	0.043	0	1	0.601499	0.0123323	0.031	0.021	1	0.501968	-0.0687776	0.011	0.024	1	0.483262	0.227869	0.033	0.022	1	0.437104	0.063595	0.015
	Ranbp1	0.00314558	-0.162369	0.111	0.169	1	0.0815228	0.202154	0.131	0.083	1	0.0391504	0.184621	0.162	0.085	1	0.226898	0.772416	0.179	0.059	1	0.515025	0.321457	0.091	0.067	1	0.316529	0.608554	0.085	0.03	1	0.183178	0.0908767	0.215	0.153	1	0.0437402	0.595013	0.233	0.135	1	0.726772	-0.0365874	0.106	0.094	1	0.0520284	0.058437	0.179
	Zfp322a	0.0590948	-0.162228	0.008	0.02	1	0.13948	0.128889	0.021	0.005	1	0.418013	0.0337346	0.004	0	1	0.46334	0.51136	0.036	0	1	0.702302	-0.103378	0.025	0.034	1	0.416483	0.205225	0.021	0	1	0.970227	-0.154862	0.015	0.016	1	0.81064	0.0587556	0.011	0.008	1	0.0854634	0.341955	0.035	0.007	1	0.826917	-0.0733675	0.009
	Pcna-ps2	0.0414478	-0.161937	0.036	0.061	1	0.111581	0.197209	0.047	0.021	1	0.172729	0.159335	0.069	0.037	1	0.718443	-0.204542	0.036	0.059	1	0.137018	0.296956	0.025	0	1	0.357339	-0.589782	0.021	0.061	1	0.138285	0.0515439	0.1	0.053	1	0.294839	0.452708	0.1	0.063	1	0.451169	-0.34171	0.038	0.051	1	0.104293	0.252518	0.052
	Xrcc5	0.16839	-0.161931	0.025	0.038	1	0.334772	0.0789668	0.021	0.01	1	0.673477	-0.0899756	0.008	0.012	1	NA	NA	NA	NA	NA	NA	NA	NA	NA	NA	NA	NA	NA	NA	NA	NA	NA	NA	NA	NA	0.820976	-0.0908417	0.011	0.008	1	0.697557	0.078992	0.011	0.007	1	0.0320072	0.374208	0.03
	Fam161a	0.0276955	-0.161893	0.004	0.017	1	0.539093	0.0245934	0.017	0.01	1	0.541281	0.119203	0.012	0.006	1	NA	NA	NA	NA	NA	0.053382	0.863028	0.041	0	1	0.416483	0.0800485	0.021	0	1	0.222219	-0.353337	0.008	0.026	1	0.170324	0.378064	0.033	0.008	1	0.934488	-0.0696429	0.007	0.007	1	0.244963	-0.415992	0.009
	Adsl	0.0350915	-0.161878	0.01	0.025	1	0.715267	-0.00151587	0.02	0.016	1	0.690011	-0.221667	0.024	0.03	1	NA	NA	NA	NA	NA	0.0430064	-0.268623	0	0.034	1	0.416483	0.107868	0.021	0	1	0.0962435	-0.186808	0	0.021	1	NA	NA	NA	NA	NA	0.880498	-0.0744527	0.02	0.022	1	0.450244	0.0987242	0.024
	Esco1	0.0862758	-0.16178	0.033	0.052	1	0.377931	-0.33159	0.062	0.078	1	0.51372	0.00485079	0.036	0.024	1	0.585542	0.332666	0.107	0.059	1	0.432041	0.135153	0.041	0.067	1	0.622574	-0.918625	0.064	0.091	1	0.848413	-0.174186	0.038	0.042	1	0.322768	-0.478301	0.022	0.048	1	0.0901304	0.396019	0.068	0.029	1	0.649913	-0.237114	0.052
	Phax	0.10802	-0.161669	0.027	0.043	1	0.0542877	0.185304	0.047	0.016	1	0.0723839	0.266838	0.073	0.03	1	0.718443	-0.161816	0.036	0.059	1	0.900607	-0.128426	0.074	0.079	1	0.357339	-0.59448	0.021	0.061	1	0.214825	-0.0322624	0.077	0.042	1	0.382997	0.088586	0.067	0.04	1	0.812908	-0.124205	0.046	0.051	1	0.0494833	0.467206	0.039
	Ppa1	0.0724833	-0.161492	0.008	0.019	1	0.111548	0.264256	0.039	0.016	1	0.736317	0.0906986	0.016	0.012	1	NA	NA	NA	NA	NA	0.754242	0.0815598	0.017	0.011	1	0.800305	-0.178315	0.021	0.03	1	0.457609	-0.330958	0.023	0.037	1	0.818496	-0.175451	0.033	0.04	1	0.558286	-0.110935	0.009	0.014	1	0.0709208	0.325669	0.022
	Psma4	0.0127684	-0.161445	0.113	0.162	1	0.325467	0.0371808	0.116	0.088	1	0.123145	0.265254	0.138	0.085	1	0.126555	-0.616625	0.107	0.294	1	0.111038	-0.626155	0.091	0.157	1	0.862606	-0.600057	0.149	0.152	1	0.927251	-0.170967	0.254	0.243	1	0.765642	0.242413	0.156	0.151	1	0.883498	-0.170222	0.119	0.109	1	0.0116455	0.323419	0.112
	Ap1m1	0.0734708	-0.16136	0.008	0.019	1	0.910974	-0.11668	0.044	0.041	1	0.509732	-0.143497	0.02	0.03	1	0.46334	0.0583869	0.036	0	1	0.226683	0.385284	0.017	0	1	0.812242	-0.340841	0.043	0.03	1	0.117983	0.32608	0.054	0.021	1	0.336156	-0.0743871	0.022	0.048	1	0.730293	-0.257814	0.031	0.036	1	0.0350228	0.240597	0.043
	Gm10110	0.0907181	-0.161328	0.004	0.013	1	0.465349	-0.0264557	0.018	0.01	1	0.770318	-0.164908	0.004	0.006	1	NA	NA	NA	NA	NA	0.396439	0.168263	0.008	0	1	NA	NA	NA	NA	NA	0.796765	0.0397794	0.008	0.005	1	0.170324	0.39018	0.033	0.008	1	0.866029	-0.0694367	0.009	0.007	1	0.437104	0.0212081	0.015
	Nae1	0.0705187	-0.161322	0.027	0.046	1	0.509483	-0.0311945	0.036	0.026	1	0.707098	-0.40389	0.036	0.043	1	0.718443	-0.293448	0.036	0.059	1	0.702302	-0.176532	0.025	0.034	1	0.622574	-0.47714	0.064	0.091	1	0.641816	-0.200651	0.023	0.032	1	0.234876	0.198182	0.056	0.024	1	0.604907	0.0457358	0.055	0.043	1	0.898535	-0.24868	0.039
	Qrich1	0.117437	-0.16128	0.021	0.036	1	0.900397	-0.0881931	0.033	0.031	1	0.102435	0.170934	0.016	0	1	0.46334	0.0583869	0.036	0	1	0.019082	-0.506819	0	0.045	1	0.37306	-0.578981	0.021	0.061	1	0.91857	-0.0681998	0.023	0.021	1	0.935809	-0.105103	0.022	0.024	1	0.0474431	0.530891	0.042	0.007	1	0.289117	0.155036	0.019
	Prkab1	0.0280062	-0.161221	0.004	0.017	1	0.0598749	0.27167	0.018	0	1	0.172555	-0.271325	0.024	0.049	1	0.215886	-0.426796	0	0.059	1	0.23062	-0.590412	0.025	0.056	1	NA	NA	NA	NA	NA	0.0155332	0.453118	0.031	0	1	0.386459	0.021696	0.022	0.008	1	0.307819	0.0691613	0.031	0.014	1	0.13185	0.249638	0.015
	Fbxo30	0.0424728	-0.161131	0.006	0.019	1	0.27997	0.0541008	0.006	0	1	0.418013	0.11345	0.004	0	1	0.46334	0.415651	0.036	0	1	NA	NA	NA	NA	NA	NA	NA	NA	NA	NA	0.241916	-0.191137	0	0.011	1	0.240465	0.0766894	0.011	0	1	0.697557	0.068368	0.011	0.007	1	0.256185	0.0912507	0.009
	Hsd17b10	0.048345	-0.161125	0.031	0.052	1	0.0414893	0.274435	0.041	0.01	1	0.306848	0.00713848	0.045	0.024	1	0.27896	-0.859894	0.036	0.118	1	0.745763	0.415895	0.017	0.011	1	0.484744	0.643036	0.064	0.03	1	0.407653	-0.375991	0.038	0.058	1	0.0600774	0.773064	0.078	0.024	1	0.868394	-0.0324553	0.04	0.036	1	0.539372	-0.221414	0.03
	Cxx1a	0.0162588	-0.161038	0.002	0.015	1	0.226689	0.136635	0.008	0	1	0.339412	-0.251534	0.012	0.024	1	0.215886	-0.351835	0	0.059	1	0.1023	0.458875	0.256	0.169	1	0.800305	-0.0705942	0.021	0.03	1	0.533288	-0.352128	0.069	0.085	1	0.501968	-0.160399	0.011	0.024	1	0.573995	0.03478	0.013	0.007	1	0.238708	0.12926	0.022
	Wipi1	0.0709383	-0.160886	0.004	0.014	1	0.90741	-0.0150682	0.005	0.005	1	0.367015	-0.0533883	0.016	0.006	1	0.0437601	-1.10464	0.036	0.235	1	NA	NA	NA	NA	NA	NA	NA	NA	NA	NA	0.230382	0.0851941	0.008	0	1	0.764498	-0.0913705	0.011	0.016	1	NA	NA	NA	NA	NA	0.42358	0.0762493	0.004
	Zfp800	0.101562	-0.160871	0.013	0.026	1	0.181274	0.0748066	0.035	0.016	1	0.0773785	0.156164	0.032	0.006	1	0.46334	0.171748	0.036	0	1	0.484671	0.146933	0.025	0.011	1	0.416483	0.3125	0.021	0	1	0.434037	0.327754	0.062	0.042	1	0.0400258	0.254193	0.033	0	1	0.112738	0.199642	0.044	0.014	1	0.936243	0.00652763	0.039
	Fh1	0.190219	-0.16086	0.019	0.03	1	0.893597	-0.0618404	0.033	0.031	1	0.165861	-0.364847	0.024	0.049	1	0.279421	0.903751	0.071	0	1	0.745763	0.135774	0.017	0.011	1	0.145696	0.265609	0.064	0	1	0.580401	-0.283569	0.031	0.042	1	0.965939	-0.00551842	0.089	0.087	1	0.533005	-0.271591	0.026	0.036	1	0.804381	-0.220412	0.017
	Wdr18	0.012694	-0.160683	0	0.012	1	0.13909	0.191727	0.021	0.005	1	0.389033	0.111784	0.032	0.018	1	NA	NA	NA	NA	NA	0.423379	-0.262808	0.017	0.034	1	0.812242	-0.0853354	0.043	0.03	1	0.607865	-0.042406	0.031	0.021	1	0.945478	0.0432032	0.033	0.032	1	0.901509	-0.179059	0.013	0.014	1	0.357699	0.0117276	0.017
	Arl4a	0.203968	-0.160352	0.01	0.018	1	0.458013	-0.0389366	0.018	0.01	1	0.739397	0.0637024	0.016	0.012	1	0.718443	-0.22348	0.036	0.059	1	0.418357	-0.302296	0.017	0.034	1	NA	NA	NA	NA	NA	0.100875	0.250075	0.038	0.011	1	0.781172	0.0932901	0.011	0.016	1	0.932164	-0.21286	0.031	0.029	1	0.270718	0.145177	0.03
	Mrps26	0.0368362	-0.160284	0.019	0.039	1	0.678181	-0.00767575	0.03	0.036	1	0.466421	-0.227913	0.024	0.037	1	0.46334	0.0583869	0.036	0	1	0.205483	0.246728	0.041	0.011	1	0.240226	0.346326	0.043	0	1	0.242257	-0.424373	0.015	0.037	1	0.331699	-0.0665602	0.011	0.032	1	0.180052	0.127749	0.049	0.022	1	0.229624	0.0767703	0.032
	Rnaseh1	0.163858	-0.160019	0.008	0.016	1	0.413392	0.0379854	0.012	0.005	1	0.775703	0.00706757	0.004	0.006	1	NA	NA	NA	NA	NA	0.767212	-0.0527329	0.017	0.022	1	NA	NA	NA	NA	NA	0.165221	0.038993	0.023	0.005	1	0.176295	0.297743	0.033	0.008	1	0.175077	0.292794	0.013	0	1	0.539777	-0.0551694	0.013
	Arglu1	0.208047	-0.159912	0.058	0.074	1	0.299957	0.0706962	0.098	0.073	1	0.280095	0.39771	0.081	0.055	1	0.0714349	-1.08566	0	0.118	1	0.124287	0.474396	0.132	0.067	1	0.821764	-0.0634951	0.106	0.091	1	0.0166547	0.446183	0.146	0.063	1	0.217147	0.422123	0.089	0.048	1	0.726879	-0.308603	0.088	0.094	1	0.604925	-0.145766	0.099
	Pmm2	0.0439861	-0.159827	0.019	0.038	1	0.675674	-0.21541	0.021	0.026	1	0.382701	0.172313	0.04	0.024	1	0.46334	0.17573	0.036	0	1	0.490757	0.00472887	0.025	0.011	1	0.416483	0.254849	0.021	0	1	0.348256	-0.241024	0.023	0.042	1	0.722881	0.168274	0.022	0.016	1	0.558586	-0.235682	0.046	0.058	1	0.646794	-0.264718	0.043
	Gm6116	0.120424	-0.159794	0.013	0.025	1	NA	NA	NA	NA	NA	NA	NA	NA	NA	NA	NA	NA	NA	NA	NA	NA	NA	NA	NA	NA	NA	NA	NA	NA	NA	0.410522	-0.0807665	0	0.005	1	NA	NA	NA	NA	NA	NA	NA	NA	NA	NA	NA	NA	NA
	Rad17	0.0423683	-0.159737	0.006	0.019	1	0.757976	0.0561181	0.03	0.026	1	0.754855	-0.155344	0.016	0.012	1	0.46334	0.17573	0.036	0	1	0.837645	0.0419324	0.008	0.011	1	0.240226	0.403554	0.043	0	1	0.515308	-0.164401	0.008	0.016	1	0.49	-0.264682	0.011	0.024	1	0.805704	-0.057518	0.018	0.014	1	0.959705	-0.167602	0.028
	Samm50	0.118361	-0.159666	0.042	0.061	1	0.241247	0.116525	0.045	0.026	1	0.466936	0.184909	0.045	0.03	1	1	0.566068	0.107	0.118	1	0.100417	0.35925	0.074	0.022	1	0.828352	-0.125948	0.021	0.03	1	0.588124	-0.190409	0.031	0.042	1	0.0115313	0.683239	0.089	0.016	1	0.848795	-0.0147056	0.04	0.043	1	0.344438	-0.0507462	0.054
	Crbn	0.219655	-0.159499	0.017	0.027	1	0.0843394	0.260259	0.042	0.016	1	0.0548694	-0.594209	0.02	0.055	1	NA	NA	NA	NA	NA	0.0215476	0.767138	0.058	0	1	0.240226	0.161146	0.043	0	1	0.358391	-0.153534	0.023	0.042	1	0.0948103	0.534194	0.022	0	1	0.00996342	0.558379	0.062	0.007	1	0.0121179	0.470502	0.041
	Mgp	0.272733	-0.159464	0.029	0.04	1	0.0414032	-0.275292	0.011	0.031	1	0.679255	-0.113704	0.057	0.067	1	0.379138	0.796139	0.143	0.059	1	0.137461	0.700925	0.066	0.022	1	0.0766776	-0.966748	0.021	0.121	1	0.969103	-0.3036	0.046	0.048	1	0.642992	0.816923	0.078	0.063	1	0.757069	0.0585403	0.026	0.022	1	0.304706	-0.365537	0.019
	Snhg5	0.0350162	-0.159433	0.01	0.025	1	0.111785	0.24184	0.039	0.016	1	0.659591	-0.112411	0.032	0.024	1	0.935283	-0.603589	0.071	0.059	1	0.808374	-0.090358	0.041	0.034	1	0.242797	-0.444106	0	0.03	1	0.0800903	0.185203	0.085	0.037	1	0.319187	-0.216014	0.011	0.032	1	0.769635	-0.0681884	0.051	0.043	1	0.329649	0.0521467	0.071
	Cldn3	0.00400572	-0.159379	0.013	0.041	1	0.491372	-0.23893	0.023	0.031	1	0.0601854	-0.257653	0.02	0.055	1	0.892349	0.449155	0.071	0.059	1	0.122224	-0.587013	0.025	0.067	1	0.501065	0.578428	0.064	0.03	1	0.0309787	-0.394314	0.008	0.053	1	0.327493	-0.167947	0.011	0.032	1	0.863207	0.0121521	0.009	0.007	1	0.248502	-0.26416	0.009
	Scnn1a	0.00691704	-0.159365	0.004	0.022	1	0.303977	-0.408624	0.008	0.016	1	0.15166	-0.209868	0.004	0.018	1	0.718443	-0.161816	0.036	0.059	1	0.0430064	-0.660056	0	0.034	1	NA	NA	NA	NA	NA	0.15063	-0.187353	0	0.016	1	0.95121	-0.0274162	0.033	0.032	1	0.43634	0.0736179	0.004	0	1	0.0616462	-0.24972	0.004
	Sik2	0.202716	-0.159342	0.01	0.018	1	0.7337	-0.0633137	0.008	0.005	1	0.250042	0.0401033	0.008	0	1	0.46334	0.752873	0.036	0	1	0.826988	-0.197101	0.008	0.011	1	NA	NA	NA	NA	NA	0.379546	0.193943	0.031	0.016	1	0.820976	-0.0233438	0.011	0.008	1	0.269298	0.20459	0.009	0	1	0.573108	0.0813026	0.002
	Emilin2	0.00291588	-0.158897	0.006	0.029	1	0.591166	0.0304236	0.002	0	1	NA	NA	NA	NA	NA	NA	NA	NA	NA	NA	NA	NA	NA	NA	NA	NA	NA	NA	NA	NA	0.230382	0.0997936	0.008	0	1	0.0173946	0.743057	0.044	0	1	0.269298	0.109739	0.009	0	1	0.0785827	-0.139595	0
	Ddx1	0.230314	-0.158857	0.048	0.063	1	0.205299	0.195894	0.047	0.026	1	0.605651	-0.213829	0.045	0.055	1	0.29376	0.552895	0.179	0.059	1	0.404663	-0.207901	0.041	0.067	1	0.800305	-0.118534	0.021	0.03	1	0.346341	-0.108407	0.008	0.021	1	0.401796	-0.344757	0.044	0.071	1	0.706789	-0.168671	0.044	0.051	1	0.223391	0.0185536	0.052
	Pias2	0.156437	-0.158619	0.006	0.014	1	0.125405	0.228689	0.012	0	1	0.390182	0.0176549	0.024	0.012	1	NA	NA	NA	NA	NA	0.247533	-0.0895051	0	0.011	1	0.828352	0.140247	0.021	0.03	1	0.373449	0.160599	0.023	0.011	1	0.820976	-0.0046173	0.011	0.008	1	0.33943	0.0775122	0.007	0	1	0.256185	0.0765319	0.009
	Ypel3	0.147977	-0.158602	0.071	0.092	1	0.0498814	-0.492793	0.086	0.13	1	0.173225	-0.378209	0.146	0.189	1	0.215886	-0.733956	0	0.059	1	0.790064	-0.185696	0.091	0.101	1	0.145696	0.448136	0.064	0	1	0.101647	-0.143123	0.023	0.063	1	0.529426	-0.0982046	0.056	0.079	1	0.353677	0.061775	0.11	0.08	1	0.296616	-0.468894	0.084
	AC167036.1	0.0343929	-0.158409	0.004	0.016	1	0.296617	0.107354	0.036	0.021	1	0.538677	0.116947	0.02	0.012	1	0.46334	0.0583869	0.036	0	1	NA	NA	NA	NA	NA	0.416483	0.145252	0.021	0	1	0.525265	0.0285198	0.046	0.032	1	0.0348634	0.496084	0.056	0.008	1	0.671326	0.0583092	0.029	0.022	1	0.220052	0.0594972	0.052
	C530005A16Rik	0.0460265	-0.158409	0	0.008	1	0.446021	0.0657491	0.003	0	1	NA	NA	NA	NA	NA	NA	NA	NA	NA	NA	0.396439	0.115502	0.008	0	1	0.242797	-0.212331	0	0.03	1	NA	NA	NA	NA	NA	NA	NA	NA	NA	NA	0.583734	0.0136265	0.002	0	1	0.573108	0.0433943	0.002
	Toe1	0.0684041	-0.158317	0.012	0.025	1	0.0862359	0.313889	0.015	0	1	0.332037	-0.192358	0.016	0.03	1	NA	NA	NA	NA	NA	0.137018	0.320049	0.025	0	1	0.828352	0.143087	0.021	0.03	1	0.410522	-0.0383327	0	0.005	1	0.751406	-0.0303435	0.022	0.016	1	0.388834	-0.0922548	0.018	0.007	1	0.940495	-0.278408	0.022
	Fmo2	0.0141407	-0.158212	0.017	0.041	1	0.578707	-0.148991	0.015	0.021	1	0.16456	0.20666	0.053	0.024	1	0.303703	-0.478268	0.036	0.118	1	0.343775	0.632973	0.107	0.067	1	0.828352	0.0860094	0.021	0.03	1	0.333021	-0.156988	0.069	0.042	1	0.331699	-0.0850397	0.011	0.032	1	0.315858	0.260651	0.02	0.007	1	0.595122	-0.298442	0.026
	Ttc4	0.0256058	-0.157655	0.008	0.024	1	0.689956	-0.0894523	0.021	0.026	1	0.0960956	-0.334831	0.012	0.037	1	NA	NA	NA	NA	NA	0.762751	-0.112939	0.017	0.011	1	0.416483	0.0934937	0.021	0	1	0.745648	0.204772	0.038	0.032	1	0.744241	0.0551541	0.022	0.016	1	0.633177	-0.217036	0.029	0.036	1	0.616315	-0.0399721	0.028
	Tdg	0.021113	-0.157633	0	0.01	1	0.597928	0.0912344	0.009	0.005	1	0.770318	-0.03448	0.004	0.006	1	0.101856	-0.816481	0.036	0.176	1	0.190105	-0.236286	0.008	0.034	1	0.357339	-0.648453	0.021	0.061	1	0.515308	-0.216287	0.008	0.016	1	0.403288	-0.12661	0	0.008	1	0.860386	0.0118776	0.009	0.007	1	0.718036	-0.100212	0.004
	Dhx29	0.0622103	-0.157617	0.017	0.034	1	0.880382	-0.0222731	0.023	0.021	1	0.544587	0.0634381	0.012	0.006	1	0.46334	0.0583869	0.036	0	1	0.745763	0.279839	0.017	0.011	1	0.800305	-0.295002	0.021	0.03	1	0.565294	-0.0453458	0.038	0.026	1	0.142862	-0.346908	0	0.024	1	0.0256313	-0.546641	0.013	0.043	1	0.539777	-0.0810232	0.013
	Nin	0.204047	-0.157607	0.029	0.041	1	0.0566762	0.327459	0.038	0.01	1	0.634989	-0.310044	0.04	0.049	1	0.112173	0.630259	0.143	0	1	0.217222	0.121411	0.074	0.034	1	0.707494	-0.265182	0.043	0.061	1	0.195613	0.138148	0.031	0.011	1	0.142862	-0.30899	0	0.024	1	0.891706	0.0760981	0.046	0.043	1	0.231495	0.0637178	0.069
	Tnfaip8	0.384938	-0.157299	0.077	0.089	1	0.0221776	0.365369	0.128	0.067	1	0.605901	-0.0889803	0.154	0.128	1	0.258835	0.54904	0.179	0.059	1	0.247533	-0.126247	0	0.011	1	0.0958861	0.886347	0.191	0.061	1	0.250471	0.220393	0.169	0.122	1	0.141768	-0.415362	0.111	0.183	1	0.320166	0.134305	0.113	0.08	1	0.806568	-0.205473	0.076
	Psma6	0.0277416	-0.157117	0.106	0.145	1	0.107221	0.285271	0.107	0.067	1	0.34966	0.0643097	0.146	0.11	1	0.164037	0.903214	0.214	0.059	1	0.336948	-0.125754	0.099	0.146	1	0.150612	0.587659	0.17	0.061	1	0.470694	0.258119	0.185	0.153	1	0.101916	0.576397	0.2	0.127	1	0.179019	0.21608	0.097	0.058	1	0.33721	0.0140766	0.063
	Heg1	0.0340101	-0.157065	0.002	0.013	1	0.964407	0.137217	0.021	0.021	1	0.748659	0.0011597	0.016	0.012	1	0.215886	-0.640116	0	0.059	1	0.414596	0.426198	0.058	0.034	1	NA	NA	NA	NA	NA	0.365334	0.00776079	0.015	0.005	1	0.0499143	0.691339	0.067	0.016	1	0.665428	0.000541292	0.029	0.022	1	0.29133	0.0893499	0.019
	Zkscan14	0.012694	-0.157023	0	0.012	1	0.350803	-0.143512	0.005	0.01	1	0.684434	-0.0131643	0.008	0.012	1	0.46334	0.361172	0.036	0	1	0.247533	-0.265187	0	0.011	1	NA	NA	NA	NA	NA	0.230382	0.154008	0.008	0	1	0.240465	0.261973	0.011	0	1	0.940867	-0.00260585	0.007	0.007	1	0.408353	-0.257972	0.006
	Wdr61	0.165565	-0.157	0.038	0.054	1	0.769409	-0.187596	0.042	0.047	1	0.886021	0.000178204	0.053	0.049	1	0.46334	0.0583869	0.036	0	1	0.464414	0.190155	0.041	0.022	1	1	-0.498077	0.064	0.061	1	0.17359	-0.297666	0.015	0.042	1	0.482769	-0.143296	0.022	0.04	1	0.446804	-0.370979	0.031	0.043	1	0.285719	0.143808	0.039
	Dpp4	0.0559223	-0.156957	0.002	0.011	1	0.000181611	-0.834522	0.012	0.057	1	0.822527	-0.102127	0.008	0.006	1	0.215886	-0.91348	0	0.059	1	0.026722	-0.927698	0.058	0.146	1	0.830725	0.0249355	0.106	0.121	1	0.694047	0.0709178	0.146	0.127	1	0.188589	0.309139	0.133	0.079	1	0.0779795	0.352133	0.049	0.014	1	0.91333	-0.361564	0.073
	Ldha	0.00590458	-0.156948	0.167	0.23	1	0.0963469	0.0832959	0.104	0.062	1	0.0826342	0.331265	0.166	0.104	1	0.281844	-0.390996	0.107	0.235	1	0.842109	0.290105	0.083	0.079	1	0.339563	0.176381	0.085	0.03	1	0.176261	0.109246	0.338	0.254	1	0.311669	-0.445858	0.2	0.246	1	0.237543	-0.0139707	0.234	0.174	1	0.954943	-0.149104	0.203
	Imp3	0.0283725	-0.156872	0.031	0.056	1	0.0965953	-0.377995	0.032	0.057	1	0.457571	-0.258155	0.024	0.037	1	0.215886	-0.414289	0	0.059	1	0.911356	0.00217644	0.041	0.045	1	0.357339	-0.850801	0.021	0.061	1	0.75454	0.0825739	0.038	0.032	1	0.00767052	0.628585	0.056	0	1	0.0824365	-0.194528	0.013	0.036	1	0.982651	-0.355214	0.041
	Yif1a	0.0524885	-0.156574	0.023	0.042	1	0.61715	0.143694	0.015	0.01	1	0.106734	0.406834	0.049	0.018	1	NA	NA	NA	NA	NA	0.923742	-0.0828467	0.025	0.022	1	0.242797	-0.279687	0	0.03	1	0.827814	0.0158107	0.031	0.026	1	0.68953	0.0432404	0.022	0.032	1	0.470789	0.0768828	0.015	0.007	1	0.0709208	0.370499	0.022
	Ppfibp1	0.351021	-0.156385	0.031	0.04	1	0.599402	0.0735217	0.009	0.005	1	0.611339	-0.17363	0.012	0.018	1	NA	NA	NA	NA	NA	0.199297	0.533335	0.058	0.022	1	0.416483	0.476013	0.021	0	1	0.522824	0.0228866	0.046	0.032	1	0.123471	0.599512	0.067	0.024	1	0.493526	0.156245	0.024	0.014	1	0.163408	0.192879	0.013
	Pomk	0.0903633	-0.156353	0.004	0.013	1	0.905189	-0.0991445	0.005	0.005	1	0.88309	0.0686079	0.02	0.018	1	0.46334	0.0583869	0.036	0	1	0.396439	0.252283	0.008	0	1	0.242797	-0.212331	0	0.03	1	0.15063	-0.192691	0	0.016	1	NA	NA	NA	NA	NA	0.70485	-0.0682147	0.011	0.007	1	0.826917	-0.0412747	0.009
	A630007B06Rik	0.285369	-0.156047	0.04	0.052	1	0.125596	0.336663	0.045	0.021	1	0.910857	-0.0979784	0.053	0.055	1	NA	NA	NA	NA	NA	0.844277	-0.177926	0.05	0.056	1	0.145696	0.972972	0.064	0	1	0.520736	-0.117916	0.054	0.037	1	0.437542	-0.294765	0.033	0.056	1	0.127882	0.478815	0.042	0.014	1	0.221741	0.25704	0.032
	Idh2	0.032946	-0.155997	0.029	0.052	1	0.989534	-0.115742	0.011	0.01	1	0.301012	-0.420254	0.061	0.085	1	0.892349	0.560596	0.071	0.059	1	0.342521	0.355842	0.091	0.056	1	0.416483	0.298367	0.021	0	1	0.654179	0.0560963	0.054	0.042	1	0.0852337	-0.53492	0.011	0.056	1	0.985695	-0.0547638	0.022	0.022	1	0.304706	-0.434726	0.019
	Gm10282	0.0253932	-0.155399	0.017	0.038	1	0.349948	0.0830352	0.005	0	1	NA	NA	NA	NA	NA	0.524576	-0.162894	0.214	0.294	1	0.490757	0.193089	0.025	0.011	1	NA	NA	NA	NA	NA	0.796765	-0.01294	0.008	0.005	1	0.142862	-0.138011	0	0.024	1	0.375296	-0.297226	0.007	0.014	1	0.611996	-0.0928529	0.009
	Mia3	0.374946	-0.155342	0.077	0.09	1	0.0396641	0.381851	0.073	0.031	1	0.680972	-0.166701	0.081	0.067	1	0.77579	-0.210181	0.214	0.176	1	0.823255	0.0354416	0.099	0.09	1	0.688346	-0.395729	0.043	0.061	1	0.693409	-0.318949	0.092	0.101	1	0.663802	-0.150749	0.056	0.071	1	0.389464	0.11135	0.082	0.058	1	0.333364	0.0281998	0.071
	Cln3	0.0435961	-0.155284	0.031	0.053	1	0.0500232	0.409973	0.02	0	1	0.220217	0.248079	0.049	0.024	1	0.849728	0.519733	0.071	0.059	1	0.896149	0.380604	0.025	0.022	1	NA	NA	NA	NA	NA	0.186891	0.00197222	0.015	0.042	1	0.0173946	0.321123	0.044	0	1	0.286808	0.0729718	0.042	0.022	1	0.374781	0.189096	0.026
	Kat7	0.412657	-0.155265	0.015	0.021	1	0.339032	0.00934788	0.021	0.01	1	0.00250743	-0.55006	0	0.037	1	0.46334	0.170596	0.036	0	1	0.396439	0.269669	0.008	0	1	0.501065	0.339008	0.064	0.03	1	0.374288	0.0658662	0.031	0.016	1	0.204694	0.335587	0.044	0.016	1	0.542088	-0.144872	0.026	0.036	1	0.390839	0.0414638	0.035
	Tceb3	0.120454	-0.155247	0.06	0.081	1	0.667595	-0.0837642	0.05	0.041	1	0.626285	-0.285742	0.081	0.091	1	0.768003	0.00759611	0.036	0.059	1	0.191587	0.56244	0.041	0.011	1	0.993214	0.065318	0.128	0.121	1	0.781551	0.0486533	0.077	0.085	1	0.146866	0.228105	0.1	0.048	1	0.869677	0.0292461	0.077	0.072	1	0.128941	0.106866	0.05
	Serpinb6b	0.0271859	-0.155166	0.006	0.02	1	0.865141	-0.123236	0.009	0.01	1	0.344113	-0.0970657	0.004	0.012	1	NA	NA	NA	NA	NA	0.395487	-0.0898193	0.008	0.022	1	0.121962	0.493374	0.34	0.182	1	0.0128544	0.34241	0.1	0.032	1	0.772822	-0.112719	0.011	0.016	1	0.579092	0.00139007	0.04	0.029	1	0.0896724	0.447077	0.043
	Ncoa7	0.110021	-0.15499	0.008	0.018	1	0.034136	0.399041	0.059	0.021	1	0.880326	-0.268137	0.04	0.037	1	0.892349	0.244529	0.071	0.059	1	0.316964	0.149252	0.033	0.011	1	0.936427	0.121263	0.085	0.091	1	0.944952	-0.0713632	0.046	0.048	1	0.311774	-0.388827	0.033	0.063	1	0.647293	-0.202385	0.046	0.036	1	0.92553	-0.22541	0.026
	Rpl7l1	0.299427	-0.154909	0.046	0.058	1	0.241441	0.0295179	0.045	0.026	1	0.214157	0.324865	0.057	0.03	1	0.303703	-1.05185	0.036	0.118	1	0.0407132	-0.456431	0.008	0.056	1	0.517672	0.423504	0.064	0.03	1	0.116518	0.325349	0.069	0.032	1	0.377021	0.447088	0.056	0.032	1	0.939798	0.0706578	0.038	0.036	1	0.00924496	0.386164	0.058
	Slfn2	0.0162345	-0.154688	0.23	0.292	1	0.556679	-0.185498	0.227	0.233	1	0.87516	-0.0681671	0.255	0.238	1	0.939225	0.1632	0.464	0.471	1	0.240424	-0.520525	0.033	0.067	1	0.444196	-0.522212	0.191	0.242	1	0.0734486	-0.505411	0.177	0.243	1	0.690536	-0.018404	0.267	0.246	1	0.984067	-0.304788	0.278	0.254	1	0.582274	-0.2395	0.33
	Mak	0.0128645	-0.154684	0.013	0.036	1	0.432809	0.10509	0.068	0.052	1	0.886346	0.0608786	0.057	0.061	1	0.46334	0.165832	0.036	0	1	0.923742	-0.036728	0.025	0.022	1	0.812242	-0.435309	0.043	0.03	1	0.410522	-0.122218	0	0.005	1	0.380513	0.120656	0.022	0.008	1	0.797059	-0.259185	0.066	0.058	1	0.105041	0.0318706	0.091
	Rnf139	0.0597499	-0.154594	0.008	0.02	1	0.628212	0.00180198	0.021	0.016	1	0.867785	-0.0446035	0.016	0.018	1	0.718443	-0.179624	0.036	0.059	1	0.0849317	0.487834	0.033	0	1	0.242797	-0.416231	0	0.03	1	0.654201	-0.068639	0.023	0.032	1	0.81064	0.0660596	0.011	0.008	1	0.175077	0.19218	0.013	0	1	0.459252	-0.135771	0.024
	Polr1e	0.071127	-0.154503	0.004	0.014	1	0.524944	-0.117615	0.006	0.01	1	NA	NA	NA	NA	NA	NA	NA	NA	NA	NA	NA	NA	NA	NA	NA	NA	NA	NA	NA	NA	0.230382	0.0342148	0.008	0	1	0.403288	-0.0290875	0	0.008	1	0.680542	-0.213213	0.004	0.007	1	0.326112	0.129733	0.006
	Gm13012	0.00995669	-0.154373	0.002	0.017	1	0.567413	-0.166177	0.011	0.016	1	0.221608	-0.0721501	0	0.006	1	NA	NA	NA	NA	NA	NA	NA	NA	NA	NA	NA	NA	NA	NA	NA	0.410522	-0.0350096	0	0.005	1	0.403288	-0.104567	0	0.008	1	0.43634	0.0325232	0.004	0	1	0.42358	0.0330474	0.004
	St13	0.0137534	-0.154038	0.155	0.21	1	0.00902103	0.335281	0.169	0.088	1	0.569816	-0.101406	0.19	0.159	1	0.187704	0.809925	0.214	0.059	1	0.87661	0.0498392	0.116	0.124	1	0.565889	-0.14966	0.213	0.152	1	0.610553	0.299984	0.154	0.132	1	0.496572	0.0034264	0.1	0.135	1	0.223824	-0.0196057	0.139	0.094	1	0.0353672	0.160633	0.108
	Ddx47	0.0518769	-0.154018	0.025	0.045	1	0.603025	-0.0947598	0.045	0.036	1	0.388612	0.105343	0.04	0.024	1	NA	NA	NA	NA	NA	0.786975	0.00498409	0.041	0.034	1	0.800305	-0.302852	0.021	0.03	1	0.533214	-0.121934	0.038	0.053	1	0.642992	0.301999	0.078	0.063	1	0.219222	-0.470773	0.06	0.087	1	0.0559828	0.118473	0.071
	Gsto1	0.0184647	-0.153985	0.096	0.139	1	0.17683	-0.210817	0.02	0.036	1	0.405152	-0.179457	0.04	0.024	1	0.279421	0.402216	0.071	0	1	0.186843	-0.296686	0.008	0.034	1	0.551602	-0.277534	0.106	0.152	1	0.0731942	0.201009	0.077	0.032	1	0.936073	-0.0596254	0.067	0.063	1	0.0783832	-0.334362	0.022	0.051	1	0.0419668	0.299551	0.041
	Dnajb6	0.0330599	-0.153959	0.054	0.084	1	0.418231	-0.0597001	0.069	0.052	1	0.676216	-0.0869134	0.093	0.079	1	0.303703	-0.56511	0.036	0.118	1	0.861155	0.352522	0.083	0.079	1	0.145696	0.684887	0.064	0	1	0.0228189	-0.670874	0.054	0.127	1	0.866686	-0.144362	0.067	0.071	1	0.598331	-0.00780359	0.073	0.058	1	0.00859347	0.260397	0.084
	Tmem140	0.0209032	-0.153886	0.008	0.025	1	0.496296	0.045528	0.011	0.005	1	0.0347751	0.283314	0.04	0.006	1	0.279421	1.36618	0.071	0	1	0.379583	-0.247025	0.19	0.236	1	NA	NA	NA	NA	NA	0.410522	-0.0476992	0	0.005	1	0.233516	-0.142304	0	0.016	1	0.813606	-0.0668498	0.018	0.014	1	0.13185	0.287962	0.015
	Bag5	0.116588	-0.153784	0.01	0.02	1	0.198103	0.145239	0.018	0.005	1	0.337063	-0.138504	0.016	0.03	1	0.46334	0.752873	0.036	0	1	0.667564	-0.08325	0.099	0.079	1	NA	NA	NA	NA	NA	0.107685	0.476206	0.046	0.016	1	0.658376	0.370213	0.033	0.024	1	0.573995	0.0123986	0.013	0.007	1	0.410292	-0.206851	0.006
	Ogn	0.0564507	-0.153693	0.002	0.011	1	0.887308	0.106871	0.006	0.005	1	0.0448436	0.363162	0.024	0	1	NA	NA	NA	NA	NA	0.053382	0.619041	0.041	0	1	NA	NA	NA	NA	NA	0.527801	-0.0286082	0.008	0.016	1	0.386459	0.212756	0.022	0.008	1	0.216248	0.182464	0.011	0	1	0.42358	0.0633646	0.004
	Zufsp	0.114821	-0.153606	0.01	0.02	1	0.174982	0.0869024	0.042	0.021	1	0.894756	-0.0687559	0.028	0.03	1	NA	NA	NA	NA	NA	0.389299	-0.648506	0.008	0.022	1	0.0928939	-0.809495	0	0.061	1	0.926302	-0.141797	0.023	0.021	1	0.929069	-0.117085	0.022	0.024	1	0.296158	-0.36186	0.015	0.029	1	0.926928	-0.10946	0.022
	Mut	0.125043	-0.153441	0.029	0.045	1	0.895239	-0.102579	0.006	0.005	1	0.0300203	0.424595	0.028	0	1	0.46334	0.724125	0.036	0	1	0.244377	-0.327818	0.025	0.056	1	0.416483	0.0800485	0.021	0	1	0.33759	-0.165143	0.008	0.021	1	0.680978	0.00482654	0.033	0.024	1	0.269298	0.214518	0.009	0	1	0.939885	-0.151786	0.019
	Nufip2	0.189774	-0.153398	0.052	0.068	1	0.105844	0.0749466	0.083	0.047	1	0.0134644	0.542579	0.073	0.018	1	0.379138	0.572544	0.143	0.059	1	0.384383	-0.210006	0.058	0.09	1	0.140055	0.693888	0.128	0.03	1	0.88862	0.0671553	0.062	0.058	1	0.132525	0.277918	0.078	0.032	1	0.692391	-0.0940703	0.108	0.094	1	0.000277096	0.720662	0.147
	Pnpla8	0.00222088	-0.153394	0.134	0.201	1	0.426397	-0.130639	0.045	0.031	1	0.327514	-0.305588	0.04	0.061	1	0.112173	1.09867	0.143	0	1	0.535369	-0.145769	0.066	0.045	1	0.0748413	-1.09295	0.064	0.182	1	0.256917	-0.290112	0.023	0.048	1	0.319187	-0.483995	0.011	0.032	1	0.833951	-0.132949	0.033	0.029	1	0.324234	0.2131	0.037
	Ptpn1	0.00041352	-0.153282	0.1	0.173	1	0.063278	0.255883	0.18	0.119	1	0.000934094	0.709066	0.182	0.067	1	0.96578	0.12284	0.107	0.118	1	0.53068	-0.165616	0.066	0.09	1	0.536476	-0.125349	0.106	0.061	1	0.384193	0.121794	0.115	0.085	1	0.995561	-0.0515201	0.056	0.056	1	0.0160997	0.352955	0.117	0.043	1	0.0322227	0.278206	0.108
	Ubap2	0.0901274	-0.153271	0.004	0.013	1	0.837066	-0.0734981	0.014	0.016	1	0.178659	-0.184185	0.008	0.024	1	0.46334	0.17573	0.036	0	1	0.226683	0.265063	0.017	0	1	0.0639264	0.245134	0.17	0.03	1	0.974806	0.00154584	0.015	0.016	1	0.319187	-0.286476	0.011	0.032	1	0.121247	-0.249273	0.007	0.022	1	0.819096	-0.215172	0.03
	Atxn7l1	0.0843483	-0.153258	0.013	0.027	1	0.295624	0.151784	0.036	0.021	1	0.61995	-0.0394246	0.04	0.03	1	0.215886	-0.351835	0	0.059	1	0.450989	0.349393	0.041	0.022	1	0.828352	0.312099	0.021	0.03	1	0.551537	-0.00888723	0.038	0.026	1	0.323323	-0.346103	0.011	0.032	1	0.433288	-0.115244	0.026	0.014	1	0.163462	-0.0413078	0.037
	Adgb	0.0555723	-0.153222	0.002	0.011	1	0.446021	0.0620764	0.003	0	1	0.418013	0.0198638	0.004	0	1	NA	NA	NA	NA	NA	0.247533	-0.22976	0	0.011	1	NA	NA	NA	NA	NA	0.0328291	0.314704	0.038	0.005	1	NA	NA	NA	NA	NA	0.372602	-0.0638564	0.002	0.007	1	0.326112	0.109524	0.006
	Tufm	0.0987154	-0.153132	0.013	0.026	1	0.339032	-0.0253399	0.021	0.01	1	0.0201935	0.30148	0.032	0	1	NA	NA	NA	NA	NA	0.826988	-0.0888578	0.008	0.011	1	0.0900799	1.12306	0.085	0	1	0.0727463	0.405993	0.031	0.005	1	0.142862	-0.283592	0	0.024	1	0.0537623	0.440542	0.026	0	1	0.495088	-0.304127	0.024
	Gca	0.00907855	-0.153037	0.031	0.062	1	0.656532	-0.076266	0.003	0.005	1	0.364648	0.0148858	0.016	0.006	1	0.153082	0.821017	0.214	0.059	1	0.247533	-0.22976	0	0.011	1	0.707494	-0.321729	0.043	0.061	1	0.365334	0.039997	0.015	0.005	1	0.403288	-0.0608497	0	0.008	1	0.375645	-0.0445386	0.002	0.007	1	0.42358	0.055078	0.004
	Fn1	0.0331388	-0.152682	0.075	0.109	1	0.656532	-0.0251639	0.003	0.005	1	0.56235	-0.0683499	0.016	0.024	1	NA	NA	NA	NA	NA	0.226683	0.228877	0.017	0	1	NA	NA	NA	NA	NA	0.410522	-0.0524265	0	0.005	1	0.189963	-0.247429	0.044	0.095	1	0.737031	-0.170893	0.011	0.014	1	0.086721	-0.212235	0.002
	Irf3	0.24097	-0.152665	0.021	0.031	1	0.0943093	0.316933	0.048	0.021	1	0.809459	0.0017795	0.028	0.024	1	0.279421	0.454562	0.071	0	1	0.308621	0.424601	0.033	0.011	1	0.53456	-0.0336434	0.064	0.03	1	0.221854	0.061546	0.046	0.021	1	0.176295	0.206645	0.033	0.008	1	0.584958	-0.199624	0.049	0.036	1	0.0886843	0.314964	0.054
	Arl6ip4	0.0764006	-0.152584	0.035	0.055	1	0.101587	0.144649	0.056	0.026	1	0.895274	-0.0580289	0.065	0.061	1	0.897591	-0.199943	0.107	0.118	1	0.694429	-0.18225	0.058	0.045	1	0.206728	0.748707	0.106	0.03	1	0.590709	-0.112974	0.031	0.042	1	0.120569	-0.267193	0.033	0.087	1	0.355555	-0.119377	0.049	0.029	1	0.591886	-0.0774506	0.06
	Gm3940	0.00986581	-0.152493	0	0.013	1	0.932656	-0.0369262	0.027	0.026	1	0.547904	-0.0392135	0.012	0.006	1	NA	NA	NA	NA	NA	NA	NA	NA	NA	NA	0.145696	0.275139	0.064	0	1	0.146846	-0.379279	0.008	0.032	1	0.751406	-0.174214	0.022	0.016	1	0.866029	-0.0684371	0.009	0.007	1	0.0553226	0.185276	0.06
	Eif4a3	0.138612	-0.152432	0.044	0.063	1	0.164277	0.215704	0.083	0.052	1	1	-0.202176	0.057	0.055	1	0.42738	0.101688	0.143	0.059	1	0.199979	0.439433	0.091	0.045	1	0.159136	-1.1781	0.064	0.152	1	0.481747	-0.134706	0.092	0.116	1	0.101518	-0.622107	0.022	0.071	1	0.497456	-0.133776	0.097	0.116	1	0.159676	0.063997	0.076
	N4bp2l1	0.0528087	-0.152406	0.025	0.045	1	0.726425	-0.108967	0.048	0.041	1	0.211235	0.182221	0.04	0.018	1	NA	NA	NA	NA	NA	0.396439	0.0645219	0.008	0	1	0.671241	-0.532162	0.128	0.152	1	0.551537	0.102474	0.038	0.026	1	0.390956	0.245011	0.056	0.032	1	0.377594	-0.227895	0.029	0.043	1	0.633003	-0.355645	0.045
	Crem	0.115051	-0.152261	0.004	0.012	1	0.480764	0.03931	0.024	0.016	1	0.751755	-0.161963	0.016	0.012	1	NA	NA	NA	NA	NA	0.401734	-0.208296	0.008	0.022	1	0.0928939	-0.556379	0	0.061	1	0.241916	-0.175172	0	0.011	1	0.495964	-0.141974	0.011	0.024	1	0.736204	-0.207461	0.018	0.022	1	0.235951	0.162042	0.022
	Ralbp1	0.0778662	-0.152249	0.073	0.1	1	0.652917	-0.0147378	0.085	0.073	1	0.00714876	0.230758	0.178	0.079	1	0.402826	0.401642	0.143	0.059	1	0.0603907	0.79558	0.19	0.101	1	0.230756	0.152372	0.106	0.03	1	0.590217	0.0397414	0.123	0.101	1	0.680487	0.15835	0.144	0.127	1	0.66003	-0.110114	0.119	0.101	1	0.52742	-0.0658555	0.086
	Oxld1	0.0207179	-0.15224	0.002	0.014	1	0.446021	0.0455065	0.003	0	1	NA	NA	NA	NA	NA	NA	NA	NA	NA	NA	NA	NA	NA	NA	NA	NA	NA	NA	NA	NA	0.961072	-0.12875	0.015	0.016	1	0.403288	-0.0554103	0	0.008	1	0.216248	0.210806	0.011	0	1	0.326112	0.0474557	0.006
	Rps20	0.00732889	-0.152213	0.438	0.514	1	0.433356	-0.072805	0.583	0.591	1	1	0	0.462	0.396	1	1	0	0.429	0.294	1	1	0	0.124	0.135	1	1	0	0.511	0.485	1	0.550992	0.148508	0.6	0.561	1	0.0539755	0.252455	0.589	0.468	1	0.802766	-0.0995574	0.464	0.406	1	0.693187	-0.103986	0.711
	Csf2rb2	0.527934	-0.152049	0.035	0.041	1	NA	NA	NA	NA	NA	0.899896	-0.0320441	0.02	0.018	1	NA	NA	NA	NA	NA	0.226683	0.274885	0.017	0	1	0.37306	-0.600064	0.021	0.061	1	0.361434	0.0823448	0.015	0.005	1	NA	NA	NA	NA	NA	0.583734	0.0137624	0.002	0	1	NA	NA	NA
	Psmc1	0.0434966	-0.152032	0.079	0.111	1	0.184693	0.0513726	0.076	0.047	1	0.0156362	0.158197	0.113	0.043	1	0.303703	-0.494107	0.036	0.118	1	0.159103	-0.531609	0.107	0.169	1	0.789303	-0.12488	0.106	0.121	1	0.182444	-0.435749	0.069	0.111	1	0.47216	-0.0271042	0.1	0.135	1	0.59391	-0.105509	0.108	0.123	1	0.613678	-0.330884	0.084
	Samsn1	0.0522338	-0.151923	0.067	0.097	1	0.744945	-0.00253829	0.053	0.047	1	0.140064	0.144705	0.036	0.012	1	0.77579	0.223214	0.214	0.176	1	0.762751	0.084559	0.017	0.011	1	0.041417	0.47237	0.681	0.424	1	0.232322	-0.194374	0.008	0.026	1	0.958884	0.291057	0.044	0.048	1	0.468832	-0.378419	0.135	0.152	1	0.0178375	0.623915	0.037
	Mplkip	0.0176687	-0.15192	0.006	0.022	1	0.242455	0.12059	0.024	0.01	1	0.748659	-0.038417	0.016	0.012	1	0.718443	-0.204542	0.036	0.059	1	0.690311	0.120334	0.033	0.045	1	0.242797	-0.409387	0	0.03	1	0.644903	-0.0332375	0.023	0.032	1	0.374624	0.284532	0.022	0.008	1	0.733224	-0.0012722	0.035	0.029	1	0.821413	-0.0907034	0.024
	Mpl	0.0176687	-0.15192	0.006	0.022	1	0.242455	0.12059	0.024	0.01	1	0.748659	-0.038417	0.016	0.012	1	0.718443	-0.204542	0.036	0.059	1	0.396439	0.0897624	0.008	0	1	0.242797	-0.409387	0	0.03	1	0.644903	-0.0332375	0.023	0.032	1	0.374624	0.284532	0.022	0.008	1	0.733224	-0.0012722	0.035	0.029	1	0.821413	-0.0907034	0.024
	Ube2b	0.00989665	-0.151909	0.094	0.141	1	0.340003	0.0583825	0.127	0.098	1	0.608626	-0.24106	0.146	0.159	1	0.409157	-0.592115	0.143	0.235	1	0.516571	0.256599	0.165	0.135	1	0.181775	0.39825	0.17	0.061	1	0.591361	-0.035937	0.154	0.127	1	0.831076	-0.0976085	0.133	0.119	1	0.148428	0.0974057	0.183	0.123	1	0.274375	-0.0415388	0.175
	Kbtbd4	0.145476	-0.151813	0.004	0.011	1	0.562602	-0.187431	0.011	0.016	1	0.341188	-0.117291	0.004	0.012	1	NA	NA	NA	NA	NA	NA	NA	NA	NA	NA	NA	NA	NA	NA	NA	0.410522	-0.100971	0	0.005	1	0.233516	-0.299259	0	0.016	1	0.142588	0.225147	0.015	0	1	0.326112	0.0612399	0.006
	Pgrmc2	0.0956654	-0.151651	0.01	0.021	1	0.365632	-0.198542	0.012	0.021	1	0.685675	0.0577686	0.024	0.018	1	0.46334	0.0583869	0.036	0	1	0.147632	0.353544	0.066	0.022	1	NA	NA	NA	NA	NA	0.15063	-0.199599	0	0.016	1	0.729978	0.148296	0.022	0.016	1	0.943286	-0.0416021	0.015	0.014	1	0.72133	-0.00544874	0.004
	Rnf126	0.0445137	-0.151649	0.004	0.015	1	0.602356	0.0112929	0.009	0.005	1	0.148833	-0.199603	0.004	0.018	1	NA	NA	NA	NA	NA	0.226683	0.176707	0.017	0	1	NA	NA	NA	NA	NA	0.91857	-0.0685394	0.023	0.021	1	0.233516	-0.392085	0	0.016	1	0.204413	-0.221414	0.004	0.014	1	0.539777	-0.066884	0.013
	Srfbp1	0.0127496	-0.151633	0.002	0.016	1	0.182477	-0.215502	0.009	0.021	1	0.344113	-0.167257	0.004	0.012	1	NA	NA	NA	NA	NA	NA	NA	NA	NA	NA	0.416483	0.318154	0.021	0	1	0.70768	0.0336398	0.015	0.011	1	0.737098	0.110885	0.022	0.016	1	0.567138	-0.045329	0.009	0.014	1	0.7835	-0.259046	0.011
	Fam114a1	0.182951	-0.151607	0.004	0.01	1	0.895239	-0.0441768	0.006	0.005	1	0.0300203	0.212075	0.028	0	1	NA	NA	NA	NA	NA	0.226683	0.33303	0.017	0	1	NA	NA	NA	NA	NA	0.52362	-0.135821	0.008	0.016	1	0.233516	-0.229458	0	0.016	1	NA	NA	NA	NA	NA	0.573108	0.036937	0.002
	Fkbp3	0.0781132	-0.151314	0.05	0.074	1	0.404686	-0.345549	0.172	0.187	1	0.111677	0.0546975	0.126	0.073	1	0.718443	-0.185045	0.036	0.059	1	0.0594354	-0.388215	0.066	0.146	1	1	-0.641579	0.064	0.061	1	0.6377	-0.102818	0.131	0.143	1	0.902891	-0.163393	0.1	0.103	1	0.91833	-0.167738	0.254	0.239	1	0.658357	-0.390894	0.216
	Scrn3	0.0737891	-0.151234	0.008	0.019	1	0.730252	0.0621199	0.008	0.005	1	0.242248	0.195312	0.02	0.006	1	NA	NA	NA	NA	NA	0.837645	-0.0289148	0.008	0.011	1	NA	NA	NA	NA	NA	0.410522	-0.073575	0	0.005	1	0.380513	0.186796	0.022	0.008	1	0.269298	0.0914075	0.009	0	1	0.256185	0.105106	0.009
	Zfp608	0.0102036	-0.151176	0.025	0.053	1	0.557121	0.0362511	0.035	0.026	1	0.0201935	0.416005	0.032	0	1	0.46334	0.25807	0.036	0	1	0.745763	0.292368	0.017	0.011	1	0.357339	-0.863801	0.021	0.061	1	0.827814	0.0157016	0.031	0.026	1	0.781172	0.0108806	0.011	0.016	1	0.372602	-0.141684	0.002	0.007	1	0.397536	-0.178401	0.002
	Tceal8	0.0206933	-0.151071	0.008	0.025	1	0.348219	-0.227081	0.005	0.01	1	0.182972	-0.163304	0.024	0.049	1	NA	NA	NA	NA	NA	0.781649	0.0647085	0.041	0.034	1	NA	NA	NA	NA	NA	0.715199	0.0360216	0.015	0.021	1	0.403288	-0.266395	0	0.008	1	0.43634	0.0700391	0.004	0	1	0.0785827	-0.210799	0
	Cyp2s1	0.0534404	-0.151059	0.006	0.018	1	0.283886	0.147587	0.015	0.005	1	0.344113	-0.121494	0.004	0.012	1	0.215886	-0.426796	0	0.059	1	0.45544	0.22796	0.041	0.022	1	NA	NA	NA	NA	NA	0.841263	-0.154838	0.031	0.026	1	0.672467	-0.322384	0.022	0.032	1	0.38003	0.237891	0.018	0.007	1	0.972598	-0.0654982	0.006
	Sfrs18	0.140307	-0.151001	0.058	0.078	1	0.0102279	0.262505	0.21	0.124	1	0.776166	-0.0610073	0.121	0.11	1	0.618562	0.157427	0.107	0.059	1	0.374805	-0.0101955	0.165	0.112	1	0.912308	-0.197334	0.149	0.152	1	0.485909	-0.24801	0.146	0.111	1	0.414747	0.0657302	0.133	0.095	1	0.0513197	0.24129	0.185	0.109	1	0.0183868	-0.00966223	0.179
	Clic4	0.00226084	-0.150902	0.098	0.157	1	0.326575	0.122477	0.079	0.057	1	0.00558027	0.221239	0.105	0.03	1	0.686909	0.640892	0.071	0.118	1	0.0225822	0.448271	0.512	0.382	1	0.0930329	0.546968	0.34	0.152	1	0.390795	0.14665	0.115	0.085	1	0.305874	0.439724	0.1	0.063	1	0.147126	-0.452049	0.026	0.051	1	0.456668	-0.0765662	0.024
	Npnt	0.0665999	-0.150846	0.006	0.017	1	0.521962	-0.174325	0.006	0.01	1	0.557579	-0.103021	0.016	0.024	1	0.46334	0.426223	0.036	0	1	0.115478	-0.64711	0.017	0.056	1	NA	NA	NA	NA	NA	0.52362	-0.0633888	0.008	0.016	1	0.0896201	-0.525413	0	0.032	1	0.208428	-0.227923	0.013	0.029	1	0.22853	-0.245104	0.004
	Ing2	0.0204731	-0.150783	0.008	0.025	1	0.103841	0.192985	0.014	0	1	0.102435	0.15663	0.016	0	1	0.46334	0.294963	0.036	0	1	NA	NA	NA	NA	NA	0.828352	0.0382716	0.021	0.03	1	0.642194	0.13055	0.023	0.016	1	0.772822	-0.0725883	0.011	0.016	1	0.473517	-0.124848	0.013	0.022	1	0.539683	0.0425628	0.022
	Snrnp35	0.141193	-0.15078	0.01	0.019	1	0.339934	0.0983462	0.014	0.005	1	0.526186	0.0519696	0.028	0.018	1	NA	NA	NA	NA	NA	0.490757	0.0332513	0.025	0.011	1	0.416483	0.131251	0.021	0	1	0.70768	0.00514912	0.015	0.011	1	0.0896201	-0.255081	0	0.032	1	0.376264	-0.214016	0.007	0.014	1	0.42358	0.137996	0.004
	Pak1ip1	0.46628	-0.150778	0.06	0.068	1	0.178983	0.193884	0.062	0.036	1	0.76902	0.145755	0.049	0.043	1	0.931623	0.0143815	0.107	0.118	1	0.280776	0.235608	0.099	0.056	1	0.0900799	0.521013	0.085	0	1	0.470043	0.0436604	0.092	0.069	1	0.224301	-0.331457	0.044	0.087	1	0.749273	0.137788	0.073	0.065	1	0.491207	-0.283019	0.056
	Sec14l2	0.0655754	-0.150597	0.006	0.017	1	0.591166	0.0233285	0.002	0	1	NA	NA	NA	NA	NA	NA	NA	NA	NA	NA	0.396439	0.0654937	0.008	0	1	0.789294	0.0397739	0.043	0.03	1	NA	NA	NA	NA	NA	0.403288	-0.127425	0	0.008	1	NA	NA	NA	NA	NA	0.0785827	-0.161466	0
	Cldn25	0.145535	-0.150555	0.025	0.039	1	0.506437	-0.194068	0.032	0.041	1	0.399131	-0.0863147	0.032	0.018	1	NA	NA	NA	NA	NA	0.280273	0.00500991	0.041	0.079	1	0.240226	0.751307	0.043	0	1	0.97225	0.115892	0.031	0.032	1	0.663998	0.223503	0.033	0.024	1	0.504743	0.103117	0.042	0.029	1	0.214024	0.132975	0.052
	Isoc2b	0.120592	-0.150205	0.002	0.008	1	0.27997	0.09546	0.006	0	1	NA	NA	NA	NA	NA	0.215886	-0.91348	0	0.059	1	0.396439	0.163914	0.008	0	1	0.416483	0.0800485	0.021	0	1	0.241916	-0.214053	0	0.011	1	0.374624	0.419675	0.022	0.008	1	0.216248	0.168994	0.011	0	1	0.326112	0.0652305	0.006
	Gpsm3	0.0812823	-0.150169	0.054	0.078	1	0.12474	0.303657	0.073	0.041	1	0.010601	0.292472	0.097	0.03	1	0.0404898	-1.06702	0.143	0.412	1	0.745763	0.23045	0.017	0.011	1	0.222536	0.448301	0.106	0.03	1	0.201051	0.047187	0.138	0.09	1	0.0250677	0.62913	0.156	0.063	1	0.175115	0.202051	0.097	0.058	1	0.396759	-0.297728	0.06
	Gng2	0.116023	-0.150052	0.023	0.038	1	0.0260925	0.348254	0.062	0.021	1	0.233007	0.0267468	0.142	0.098	1	0.892349	0.424111	0.071	0.059	1	0.468938	0.0229523	0.041	0.022	1	0.416483	0.0800485	0.021	0	1	0.662972	0.226817	0.169	0.201	1	0.103954	-0.157233	0.1	0.183	1	0.00435232	0.515026	0.121	0.036	1	0.0076454	0.308155	0.097
	Lpp	0.241248	-0.14998	0.033	0.045	1	0.0581443	0.262194	0.029	0.005	1	0.142524	-0.107329	0.036	0.012	1	0.46334	0.814278	0.036	0	1	0.418357	-0.258408	0.017	0.034	1	0.222536	0.244077	0.106	0.03	1	0.712453	-0.051276	0.015	0.011	1	0.678137	-0.17984	0.022	0.032	1	0.175077	0.336047	0.013	0	1	0.0389662	0.340436	0.028
	Gm8394	0.11946	-0.149965	0.031	0.047	1	0.799753	-0.083827	0.057	0.052	1	0.601655	0.0551895	0.04	0.03	1	NA	NA	NA	NA	NA	0.694429	-0.110269	0.058	0.045	1	0.246891	0.312726	0.149	0.061	1	0.451885	0.0229053	0.069	0.048	1	0.314555	-0.325782	0.033	0.063	1	0.89413	-0.207299	0.042	0.043	1	0.548783	-0.265178	0.043
	Acadvl	0.130352	-0.149938	0.031	0.046	1	0.729208	-0.0350444	0.014	0.01	1	0.425233	-0.242605	0.028	0.043	1	0.46334	0.0583869	0.036	0	1	0.760452	0.275468	0.041	0.034	1	0.242797	-0.148125	0	0.03	1	0.821108	0.121142	0.031	0.026	1	0.949302	0.00620692	0.022	0.024	1	0.491657	0.192588	0.033	0.022	1	0.750975	-0.0574941	0.032
	Nudt14	0.0561954	-0.149929	0.004	0.014	1	0.561403	-0.254581	0.011	0.016	1	0.739397	0.0797336	0.016	0.012	1	0.279421	0.221144	0.071	0	1	0.774635	0.0622886	0.017	0.022	1	0.53456	0.0370941	0.064	0.03	1	0.63566	-0.206195	0.023	0.032	1	0.820976	-0.170708	0.011	0.008	1	0.0788344	0.337246	0.022	0	1	0.274932	0.0295015	0.03
	Psmd6	0.0107932	-0.149746	0.052	0.088	1	0.00637223	0.494103	0.048	0.005	1	0.481189	-0.185339	0.057	0.073	1	0.892349	0.0398802	0.071	0.059	1	0.589299	-0.275516	0.05	0.067	1	0.316529	0.568775	0.085	0.03	1	0.4785	0.210678	0.108	0.085	1	0.376706	0.172288	0.067	0.04	1	0.401663	0.0694675	0.064	0.043	1	0.0382626	0.347884	0.054
	Skint3	0.0229737	-0.149737	0.013	0.033	1	0.353234	-0.274828	0.002	0.005	1	0.0674417	0.22123	0.02	0	1	NA	NA	NA	NA	NA	NA	NA	NA	NA	NA	0.416483	0.0934937	0.021	0	1	0.161351	0.244878	0.023	0.005	1	0.0546592	-0.528466	0.044	0.119	1	0.583734	0.0173137	0.002	0	1	NA	NA	NA
	Gmppa	0.135743	-0.149719	0.008	0.017	1	0.565005	-0.227124	0.011	0.016	1	0.605627	-0.0452522	0.012	0.018	1	0.46334	0.0583869	0.036	0	1	0.923742	-0.080358	0.025	0.022	1	0.416483	0.107868	0.021	0	1	0.795911	-0.0261078	0.008	0.011	1	0.233516	-0.207613	0	0.016	1	0.934488	-0.105555	0.007	0.007	1	0.13185	0.279814	0.015
	Bms1	0.05838	-0.149667	0.031	0.052	1	0.0759539	0.347169	0.079	0.041	1	0.875008	-0.165689	0.04	0.043	1	NA	NA	NA	NA	NA	0.695425	0.151938	0.033	0.045	1	0.812242	-0.0505719	0.043	0.03	1	0.86386	-0.0295401	0.054	0.058	1	0.19921	0.407466	0.044	0.016	1	0.647293	-0.087182	0.046	0.036	1	0.30056	-0.050151	0.065
	9930104L06Rik	0.0562741	-0.149655	0.002	0.011	1	0.532439	-0.0106862	0.006	0.01	1	0.250042	0.0605507	0.008	0	1	0.718443	-0.179624	0.036	0.059	1	0.837645	0.197166	0.008	0.011	1	NA	NA	NA	NA	NA	0.410522	-0.131005	0	0.005	1	0.820976	-0.0771742	0.011	0.008	1	0.372602	-0.299238	0.002	0.007	1	0.412237	-0.197519	0.006
	Mbtd1	0.115151	-0.149626	0.01	0.02	1	0.059279	0.163228	0.038	0.01	1	0.0784327	0.364909	0.053	0.018	1	0.46334	0.361172	0.036	0	1	NA	NA	NA	NA	NA	0.357339	-0.686655	0.021	0.061	1	0.0152301	0.170602	0.046	0.005	1	0.0967685	-0.882259	0.022	0.071	1	0.11665	0.2794	0.018	0	1	0.193676	0.274045	0.024
	Gin1	0.0433409	-0.149442	0.002	0.012	1	0.49128	0.175494	0.011	0.005	1	0.418013	0.00749846	0.004	0	1	NA	NA	NA	NA	NA	0.837645	0.123943	0.008	0.011	1	NA	NA	NA	NA	NA	0.712453	-0.0852636	0.015	0.011	1	NA	NA	NA	NA	NA	0.553885	-0.227315	0.009	0.014	1	0.962207	-0.0905891	0.013
	Rps18-ps3	0.0835119	-0.149316	0.015	0.03	1	0.0128456	0.396138	0.1	0.041	1	0.0230764	0.39183	0.045	0.006	1	0.175952	0.65956	0.107	0	1	0.019082	-0.745546	0	0.045	1	0.800305	-0.0984654	0.021	0.03	1	0.698225	0.0716869	0.092	0.079	1	0.226781	-0.248379	0.022	0.056	1	0.189472	0.216509	0.057	0.029	1	0.00202556	0.474928	0.166
	Zcchc7	0.176767	-0.149257	0.036	0.052	1	0.00944479	0.24401	0.136	0.062	1	0.0215453	0.372281	0.069	0.018	1	0.892349	0.0365538	0.071	0.059	1	0.808374	-0.368625	0.041	0.034	1	0.357339	-0.616364	0.021	0.061	1	0.120159	0.392663	0.085	0.042	1	0.855754	0.125144	0.044	0.04	1	0.991291	-0.185555	0.091	0.087	1	0.342714	-0.180119	0.08
	Tmc4	0.0661254	-0.14917	0.006	0.017	1	0.656532	-0.0997452	0.003	0.005	1	0.813589	0.0527402	0.008	0.006	1	NA	NA	NA	NA	NA	NA	NA	NA	NA	NA	NA	NA	NA	NA	NA	0.410522	-0.0499041	0	0.005	1	0.772822	-0.0197111	0.011	0.016	1	0.372404	-0.160094	0.007	0.014	1	0.975642	0.0148113	0.006
	Gm8113	0.155845	-0.149032	0.002	0.008	1	NA	NA	NA	NA	NA	NA	NA	NA	NA	NA	NA	NA	NA	NA	NA	NA	NA	NA	NA	NA	NA	NA	NA	NA	NA	NA	NA	NA	NA	NA	0.023578	-0.502459	0	0.056	1	NA	NA	NA	NA	NA	NA	NA	NA
	Eid1	0.0104883	-0.148925	0.036	0.069	1	0.0238325	-0.414219	0.015	0.041	1	0.280988	-0.0629914	0.178	0.128	1	0.215886	-0.426796	0	0.059	1	0.644945	-0.169209	0.033	0.045	1	0.924795	-0.0988354	0.149	0.152	1	0.271434	-0.186392	0.123	0.079	1	0.22126	0.1008	0.111	0.063	1	0.838402	0.11396	0.04	0.036	1	0.805344	-0.273701	0.03
	Zdhhc1	0.0926815	-0.148884	0.002	0.009	1	NA	NA	NA	NA	NA	0.0828887	-0.143757	0	0.012	1	NA	NA	NA	NA	NA	0.190105	-0.0782164	0.008	0.034	1	0.416483	0.278324	0.021	0	1	NA	NA	NA	NA	NA	NA	NA	NA	NA	NA	0.857567	0.0414166	0.009	0.007	1	0.22853	-0.238062	0.004
	mt-Co1	2.83251e-06	-0.148795	0.353	0.512	0.0622273	0.00955388	0.153545	0.766	0.653	1	0.0316126	0.21811	0.684	0.579	1	0.275774	0.64034	0.643	0.647	1	0.200356	0.281721	0.636	0.584	1	0.988121	0.0056995	0.723	0.636	1	0.960948	-0.0176637	0.723	0.656	1	0.432362	0.274214	0.611	0.556	1	0.170675	0.101275	0.7	0.558	1	0.971394	0.0249069	0.719
	Stt3a	0.253666	-0.148747	0.044	0.057	1	0.102033	0.0138439	0.041	0.016	1	0.502331	-0.247853	0.053	0.067	1	0.215886	-0.220203	0	0.059	1	0.849352	0.207193	0.05	0.045	1	0.622574	-0.318634	0.064	0.091	1	0.606325	0.276436	0.054	0.042	1	0.60318	-0.197484	0.033	0.048	1	0.635903	-0.225851	0.029	0.036	1	0.193465	0.0341864	0.035
	Trip4	0.485055	-0.148729	0.019	0.025	1	0.427253	-0.0555697	0.026	0.016	1	0.864809	-0.0925129	0.016	0.018	1	0.279421	0.396455	0.071	0	1	0.641342	0.291303	0.033	0.022	1	0.800305	-0.376369	0.021	0.03	1	0.796765	-0.0136941	0.008	0.005	1	0.652772	0.183466	0.033	0.024	1	0.822334	-0.0180657	0.033	0.029	1	0.816003	-0.183764	0.024
	Heatr5a	0.0735503	-0.148632	0.008	0.019	1	0.599402	0.0696588	0.009	0.005	1	0.186857	-0.22364	0.012	0.03	1	NA	NA	NA	NA	NA	0.396439	0.195388	0.008	0	1	0.240226	0.645661	0.043	0	1	0.712453	-0.0358544	0.015	0.011	1	0.820976	-0.00397286	0.011	0.008	1	0.680542	-0.125169	0.004	0.007	1	0.539777	-0.0395469	0.013
	Oscp1	0.0717039	-0.148631	0.002	0.01	1	0.446021	0.107499	0.003	0	1	NA	NA	NA	NA	NA	0.46334	0.227799	0.036	0	1	0.226683	0.157196	0.017	0	1	NA	NA	NA	NA	NA	NA	NA	NA	NA	NA	NA	NA	NA	NA	NA	NA	NA	NA	NA	NA	0.397536	-0.131601	0.002
	Med31	0.0283116	-0.148593	0.015	0.035	1	0.955756	-0.127677	0.015	0.016	1	0.688135	0.0511269	0.024	0.018	1	0.279421	0.342566	0.071	0	1	0.659931	-0.128867	0.033	0.045	1	NA	NA	NA	NA	NA	0.241916	-0.107228	0	0.011	1	0.233516	-0.155193	0	0.016	1	0.805704	0.0417315	0.018	0.014	1	0.0544005	-0.450663	0.011
	Nubp1	0.391673	-0.148574	0.023	0.03	1	0.735184	0.0420306	0.036	0.031	1	0.69801	-0.00473694	0.024	0.018	1	NA	NA	NA	NA	NA	0.745763	0.426281	0.017	0.011	1	0.162298	-0.706327	0.021	0.091	1	0.337575	-0.204592	0.031	0.053	1	0.96268	-0.147098	0.033	0.032	1	0.80176	0.0472668	0.018	0.014	1	0.192222	0.123141	0.035
	Ccdc171	0.0555723	-0.148406	0.002	0.011	1	0.19364	-0.219807	0.006	0.016	1	0.341188	-0.14286	0.004	0.012	1	NA	NA	NA	NA	NA	0.396439	0.272351	0.008	0	1	0.416483	0.584394	0.021	0	1	0.712453	-0.0740134	0.015	0.011	1	0.233516	-0.217325	0	0.016	1	0.687337	-0.0189286	0.004	0.007	1	0.666649	-0.158971	0.011
	Cdk5rap3	0.186448	-0.148364	0.019	0.03	1	0.799751	0.0762535	0.023	0.026	1	1	0.0189715	0.012	0.012	1	NA	NA	NA	NA	NA	0.190105	-0.112359	0.008	0.034	1	0.240226	0.601268	0.043	0	1	0.934041	-0.110813	0.023	0.021	1	0.49	-0.329322	0.011	0.024	1	0.681695	-0.110791	0.029	0.022	1	0.00561474	0.479168	0.05
	Slc39a13	0.0382175	-0.148317	0.012	0.028	1	0.432917	-0.319219	0.009	0.016	1	0.724101	-0.220239	0.036	0.043	1	0.215886	-0.262929	0	0.059	1	0.137018	0.373031	0.025	0	1	0.800305	-0.453725	0.021	0.03	1	0.711284	-0.066753	0.015	0.021	1	0.737098	-0.0300434	0.022	0.016	1	0.0650432	0.318788	0.024	0	1	0.66438	-0.00291243	0.011
	Dcaf6	0.082427	-0.148291	0.006	0.016	1	0.849751	-0.033619	0.012	0.01	1	0.32706	-0.187445	0.016	0.03	1	0.215886	-0.351835	0	0.059	1	NA	NA	NA	NA	NA	NA	NA	NA	NA	NA	0.382192	0.0647202	0.031	0.016	1	0.403288	-0.191048	0	0.008	1	0.263185	0.129169	0.022	0.007	1	0.972598	-0.126908	0.006
	Hck	0.0103307	-0.148215	0.038	0.071	1	0.224581	0.147482	0.059	0.036	1	0.0764491	0.575959	0.117	0.067	1	0.024671	-1.37894	0	0.176	1	0.395487	-0.139927	0.008	0.022	1	0.0561258	0.988442	0.106	0	1	0.740112	-0.14473	0.123	0.106	1	0.154921	-0.461963	0.033	0.079	1	0.43634	0.0924089	0.004	0	1	0.42358	0.0642823	0.004
	Cdc42ep3	0.0411008	-0.148195	0.221	0.269	1	0.823077	-0.0922229	0.018	0.016	1	0.207178	0.231956	0.04	0.018	1	0.957984	0.500897	0.179	0.176	1	0.247533	-0.284078	0	0.011	1	0.270777	0.136876	0.191	0.091	1	0.230472	-0.0885685	0.062	0.032	1	0.0785564	0.363918	0.044	0.008	1	0.273346	0.0135708	0.135	0.094	1	0.00730826	0.555947	0.073
	Haus2	0.0720771	-0.148181	0.004	0.014	1	0.7337	-0.0860288	0.008	0.005	1	0.364648	0.012602	0.008	0.018	1	0.46334	0.426223	0.036	0	1	0.659931	-0.0525624	0.033	0.045	1	0.416483	0.145252	0.021	0	1	0.0611623	0.114997	0.054	0.016	1	0.781172	0.0915862	0.011	0.016	1	0.499202	0.0735747	0.024	0.014	1	0.357699	0.0239499	0.017
	Cbwd1	0.021113	-0.148161	0	0.01	1	0.392534	0.088548	0.02	0.01	1	0.541179	0.018793	0.02	0.012	1	NA	NA	NA	NA	NA	0.0997474	-0.352043	0	0.022	1	0.416483	0.157887	0.021	0	1	0.712453	-0.0177677	0.015	0.011	1	0.240465	0.0256767	0.011	0	1	0.33943	0.0657155	0.007	0	1	0.792403	-0.0602061	0.011
	2019-09-02	0.029134	-0.148068	0.073	0.108	1	0.948392	-0.263088	0.047	0.047	1	0.739889	-0.11709	0.085	0.073	1	0.718443	-0.23243	0.036	0.059	1	0.904089	-0.24709	0.124	0.124	1	0.309906	-1.32714	0.085	0.152	1	0.89493	-0.14032	0.115	0.106	1	0.162324	-0.106161	0.078	0.143	1	0.66582	0.0558024	0.053	0.043	1	0.0484033	0.561205	0.06
	Uxs1	0.0717581	-0.147919	0.023	0.041	1	0.905189	-0.0575364	0.005	0.005	1	0.354935	-0.0924491	0.012	0.024	1	0.718443	-0.573901	0.036	0.059	1	0.0997474	-0.5605	0	0.022	1	NA	NA	NA	NA	NA	0.114802	-0.32916	0.015	0.048	1	0.772822	-0.0433384	0.011	0.016	1	0.375645	-0.0508474	0.002	0.007	1	0.355034	0.0602655	0.017
	Pld4	0.0132711	-0.147914	0.058	0.096	1	0.0586059	0.219258	0.083	0.041	1	2.23344e-05	0.637241	0.267	0.091	0.490665	0.215886	-0.426796	0	0.059	1	0.226683	0.317223	0.017	0	1	0.339563	0.294444	0.085	0.03	1	0.412654	0.049202	0.146	0.111	1	0.0782333	0.338953	0.3	0.198	1	0.269298	0.104032	0.009	0	1	0.247319	-0.302443	0.009
	Smagp	0.298867	-0.147862	0.006	0.011	1	0.0631348	-0.203743	0.006	0.021	1	0.680763	0.108144	0.024	0.018	1	NA	NA	NA	NA	NA	0.716471	-0.211905	0.099	0.112	1	NA	NA	NA	NA	NA	0.974806	0.0246765	0.015	0.016	1	0.233516	-0.25183	0	0.016	1	NA	NA	NA	NA	NA	0.573108	0.0465766	0.002
	Fnbp1l	0.245152	-0.147817	0.01	0.017	1	0.697739	-0.15414	0.008	0.01	1	0.0506049	0.458109	0.085	0.037	1	0.718443	-0.168726	0.036	0.059	1	0.530215	-0.013928	0.231	0.191	1	0.605673	-0.116775	0.085	0.121	1	0.177477	0.330399	0.092	0.053	1	0.743284	0.0890162	0.044	0.056	1	0.175077	0.332587	0.013	0	1	0.203749	0.158594	0.011
	Znhit6	0.0735503	-0.147795	0.008	0.019	1	0.292904	0.147411	0.036	0.021	1	0.991092	-0.100928	0.012	0.012	1	NA	NA	NA	NA	NA	0.226683	0.452641	0.017	0	1	0.812242	-0.234586	0.043	0.03	1	0.21559	0.0148498	0.038	0.016	1	0.643842	0.0811609	0.044	0.032	1	0.600414	-0.277239	0.015	0.022	1	0.687592	-0.291173	0.022
	Tspan1	0.0433288	-0.147703	0.01	0.025	1	0.69931	-0.123663	0.008	0.01	1	0.677122	-0.153902	0.008	0.012	1	0.718443	-0.487492	0.036	0.059	1	0.0997474	-0.328876	0	0.022	1	0.242797	-0.416231	0	0.03	1	0.790215	-0.0454793	0.008	0.011	1	0.81064	0.0981584	0.011	0.008	1	0.934488	-0.0217316	0.007	0.007	1	0.826917	-0.0894339	0.009
	Anapc11	0.00991908	-0.147699	0.058	0.096	1	0.676055	0.0337424	0.06	0.052	1	0.516344	0.0627014	0.093	0.073	1	0.718443	-0.372857	0.036	0.059	1	0.247553	0.425345	0.099	0.056	1	0.240226	0.168523	0.043	0	1	0.476643	-0.292239	0.115	0.138	1	0.343827	0.429945	0.122	0.087	1	0.620386	-0.118178	0.079	0.065	1	0.692516	-0.33083	0.06
	Gramd4	0.0851828	-0.147693	0.017	0.032	1	0.936945	-0.216999	0.017	0.016	1	0.341188	-0.122784	0.004	0.012	1	NA	NA	NA	NA	NA	0.247533	-0.210724	0	0.011	1	NA	NA	NA	NA	NA	0.796765	-0.0277599	0.008	0.005	1	0.206082	-0.420192	0.011	0.04	1	0.269298	0.0709782	0.009	0	1	0.0235097	0.424634	0.048
	AI597468	0.0273068	-0.147686	0	0.009	1	0.308673	-0.201611	0.008	0.016	1	0.221608	-0.0721501	0	0.006	1	NA	NA	NA	NA	NA	0.0849317	0.529986	0.033	0	1	0.416483	0.0340165	0.021	0	1	0.15063	-0.18511	0	0.016	1	NA	NA	NA	NA	NA	0.569862	0.105664	0.013	0.007	1	0.975642	-0.0843108	0.006
	Ccdc115	0.0611572	-0.147616	0.054	0.079	1	0.263539	0.0045038	0.038	0.021	1	0.671205	-0.100146	0.04	0.049	1	NA	NA	NA	NA	NA	0.00858965	-0.698243	0	0.056	1	0.37306	-0.613782	0.021	0.061	1	0.449547	0.217194	0.062	0.042	1	0.0236004	-0.833436	0.011	0.079	1	0.627479	-0.210905	0.022	0.029	1	0.712928	-0.0590619	0.026
	Ppp2r3c	0.113941	-0.147426	0.021	0.036	1	0.0350556	0.254675	0.023	0	1	0.167289	0.0177003	0.024	0.006	1	NA	NA	NA	NA	NA	0.247533	-0.210724	0	0.011	1	NA	NA	NA	NA	NA	0.219672	-0.00969396	0.054	0.026	1	0.781172	0.203486	0.011	0.016	1	0.951836	-0.14355	0.015	0.014	1	0.0263182	0.337083	0.032
	Pnpt1	0.335126	-0.147405	0.019	0.027	1	0.174811	0.210708	0.027	0.01	1	0.55046	-0.159532	0.016	0.024	1	0.46334	0.171748	0.036	0	1	0.837645	-0.00568451	0.008	0.011	1	0.242797	-0.437589	0	0.03	1	0.355683	-0.213923	0.015	0.032	1	0.403288	-0.0666798	0	0.008	1	0.696243	-0.125661	0.02	0.014	1	0.238708	0.107609	0.022
	Rpl13	0.00688237	-0.147393	0.182	0.244	1	0.840187	-0.105976	0.434	0.404	1	0.257699	0.109933	0.316	0.25	1	0.144955	-0.495038	0.107	0.294	1	0.104381	-0.368661	0.099	0.18	1	0.693998	-0.221326	0.362	0.394	1	0.443984	0.226093	0.438	0.413	1	0.707071	-0.137516	0.378	0.397	1	0.398348	-0.21158	0.349	0.355	1	0.0796865	0.0991092	0.594
	Nmd3	0.0143084	-0.147368	0.012	0.032	1	0.423579	0.0034087	0.026	0.016	1	0.0612944	-0.34557	0.028	0.067	1	NA	NA	NA	NA	NA	0.644945	-0.323437	0.033	0.045	1	0.0900799	0.360364	0.085	0	1	0.149578	-0.193014	0.008	0.032	1	0.93975	0.058607	0.033	0.032	1	0.0445045	0.385827	0.029	0	1	1	-0.178765	0.041
	Lztr1	0.0733914	-0.147328	0.008	0.019	1	0.991029	-0.145497	0.011	0.01	1	0.247215	0.0658789	0.02	0.006	1	0.279421	0.370148	0.071	0	1	0.226683	0.283815	0.017	0	1	0.416483	0.151575	0.021	0	1	0.230382	0.030619	0.008	0	1	NA	NA	NA	NA	NA	0.181614	0.16083	0.026	0.007	1	0.437104	0.0168061	0.015
	Haus1	0.0359952	-0.147291	0.004	0.016	1	0.731975	-0.0279671	0.008	0.005	1	0.770318	-0.0622125	0.004	0.006	1	0.718443	-0.352749	0.036	0.059	1	0.396439	0.0753504	0.008	0	1	0.416483	0.254543	0.021	0	1	0.37654	0.293462	0.023	0.011	1	0.949302	0.0681738	0.022	0.024	1	0.702416	0.0358048	0.011	0.007	1	0.534056	0.0670317	0.013
	Rrp15	0.0985427	-0.147221	0.019	0.034	1	0.283396	0.229698	0.036	0.021	1	0.51587	-0.0187205	0.02	0.03	1	NA	NA	NA	NA	NA	0.186843	-0.294492	0.008	0.034	1	0.800305	-0.41098	0.021	0.03	1	0.717237	-0.0616352	0.015	0.011	1	0.496339	-0.0728785	0.022	0.04	1	0.143654	0.331983	0.029	0.007	1	0.389861	0.10206	0.035
	Map2k7	0.141811	-0.147212	0.012	0.022	1	0.0952504	0.293688	0.041	0.016	1	0.206172	0.337561	0.04	0.018	1	NA	NA	NA	NA	NA	0.45544	0.172311	0.041	0.022	1	0.416483	0.0934937	0.021	0	1	0.489601	0.0823322	0.054	0.037	1	0.224339	-0.429831	0.022	0.056	1	0.291276	0.234457	0.051	0.029	1	0.349747	-0.222038	0.045
	Rnf5	0.0622976	-0.147021	0.029	0.049	1	0.26922	-0.0989207	0.038	0.021	1	0.0493238	0.186613	0.049	0.012	1	0.46334	0.613189	0.036	0	1	0.472621	0.252856	0.025	0.011	1	NA	NA	NA	NA	NA	0.837127	-0.170024	0.038	0.042	1	0.666817	-0.200895	0.022	0.032	1	0.761843	0.0385961	0.026	0.022	1	0.382578	0.138656	0.026
	Anln	0.102541	-0.146974	0.015	0.029	1	NA	NA	NA	NA	NA	0.0448436	0.28022	0.024	0	1	0.892349	-0.0188289	0.071	0.059	1	NA	NA	NA	NA	NA	NA	NA	NA	NA	NA	0.649732	-0.0471982	0.023	0.016	1	0.678137	-0.234021	0.022	0.032	1	0.070638	-0.199886	0	0.007	1	0.573108	0.0612389	0.002
	Diap3	0.0566512	-0.14697	0.004	0.014	1	0.88929	0.0322074	0.006	0.005	1	0.775703	0.08401	0.004	0.006	1	0.215886	-0.431244	0	0.059	1	0.247533	-0.126105	0	0.011	1	NA	NA	NA	NA	NA	0.121704	-0.0798889	0.054	0.021	1	0.403288	-0.0787226	0	0.008	1	0.43634	0.0174975	0.004	0	1	0.0126923	-0.327855	0
	Zfp87	0.0720399	-0.146944	0.002	0.01	1	0.735593	-0.0762058	0.014	0.01	1	0.991092	-0.0926184	0.012	0.012	1	0.46334	0.108841	0.036	0	1	0.0997474	-0.229005	0	0.022	1	0.800305	-0.393917	0.021	0.03	1	0.0315618	0.28031	0.038	0.005	1	0.240465	0.376549	0.011	0	1	0.269298	0.209305	0.009	0	1	0.163408	0.210304	0.013
	Hspb1	0.0935439	-0.146843	0.002	0.009	1	0.105541	-0.246543	0.005	0.016	1	0.770318	-0.116001	0.004	0.006	1	NA	NA	NA	NA	NA	0.507669	-0.163031	0.165	0.202	1	0.688346	-0.516752	0.043	0.061	1	0.849869	-0.0773443	0.023	0.026	1	0.81064	0.226828	0.011	0.008	1	0.070638	-0.187682	0	0.007	1	0.0785827	-0.162248	0
	Ppp1r16a	0.120224	-0.14678	0.002	0.008	1	0.446021	0.0492906	0.003	0	1	0.15166	-0.180185	0.004	0.018	1	NA	NA	NA	NA	NA	0.247533	-0.186199	0	0.011	1	0.242797	-0.352512	0	0.03	1	0.0962435	-0.237179	0	0.021	1	0.385711	0.314485	0.044	0.024	1	0.210191	-0.119248	0.004	0.014	1	0.42358	0.0318715	0.004
	Cox7a2	0.00036155	-0.146754	0.221	0.319	1	0.985727	-0.157308	0.14	0.135	1	0.0821523	-0.485062	0.186	0.238	1	0.61945	0.571246	0.25	0.235	1	0.40451	-0.0284262	0.174	0.225	1	0.255325	0.416905	0.298	0.182	1	0.09681	-0.352603	0.246	0.317	1	0.755472	-0.0669126	0.233	0.254	1	0.968607	-0.238534	0.161	0.152	1	0.0848196	0.125139	0.201
	Rab14	0.0779658	-0.146753	0.19	0.23	1	0.0190202	0.28031	0.139	0.073	1	0.723487	-0.306355	0.211	0.213	1	0.652371	-0.00633418	0.071	0.118	1	0.57884	0.296225	0.165	0.146	1	0.774272	0.0465364	0.213	0.182	1	0.333519	0.216117	0.2	0.159	1	0.90252	-0.177482	0.167	0.167	1	0.377609	0.19091	0.106	0.08	1	0.109546	0.105375	0.071
	Atp5k	0.0512446	-0.146629	0.2	0.244	1	0.0675851	0.251382	0.115	0.067	1	0.945604	-0.160971	0.174	0.171	1	0.430637	0.512374	0.25	0.176	1	0.510195	-0.0156653	0.149	0.191	1	0.322749	-0.797279	0.149	0.212	1	0.0292397	0.262981	0.285	0.175	1	0.778301	0.241196	0.167	0.19	1	0.974659	-0.377563	0.121	0.116	1	0.31227	-0.185323	0.16
	Arhgap24	0.0523034	-0.146597	0.01	0.024	1	0.975028	0.0201615	0.021	0.021	1	NA	NA	NA	NA	NA	NA	NA	NA	NA	NA	NA	NA	NA	NA	NA	NA	NA	NA	NA	NA	NA	NA	NA	NA	NA	NA	NA	NA	NA	NA	0.0752822	-0.300061	0.002	0.014	1	0.42358	0.0472107	0.004
	Gm4944	0.0354054	-0.146332	0.004	0.016	1	0.0293936	0.283386	0.024	0	1	0.454058	-0.31574	0.024	0.037	1	NA	NA	NA	NA	NA	0.767212	0.0824668	0.017	0.022	1	NA	NA	NA	NA	NA	0.790215	-0.0503697	0.008	0.011	1	0.764498	-0.317284	0.011	0.016	1	0.269298	0.188403	0.009	0	1	0.666649	-0.0534434	0.011
	6330418K02Rik	0.0909552	-0.14627	0.004	0.013	1	NA	NA	NA	NA	NA	0.341188	-0.163917	0.004	0.012	1	NA	NA	NA	NA	NA	NA	NA	NA	NA	NA	NA	NA	NA	NA	NA	0.410522	-0.111633	0	0.005	1	0.240465	0.144824	0.011	0	1	0.269298	0.144376	0.009	0	1	0.256185	0.0589835	0.009
	Eif3e	0.00800939	-0.146261	0.1	0.15	1	0.742783	-0.141867	0.186	0.166	1	0.689999	-0.0724628	0.194	0.171	1	0.849728	0.806602	0.071	0.059	1	0.966846	0.0617306	0.091	0.09	1	0.238025	0.554398	0.191	0.091	1	0.539304	0.145109	0.208	0.18	1	0.117799	0.569095	0.222	0.151	1	0.165951	0.109711	0.205	0.145	1	0.0680661	0.0976773	0.268
	Pgls	0.0728069	-0.146201	0.075	0.103	1	0.421768	-0.266462	0.073	0.088	1	0.977954	-0.0738283	0.061	0.061	1	0.045417	1.09206	0.214	0	1	0.786975	0.0154172	0.041	0.034	1	1	-0.143725	0.128	0.121	1	0.380745	-0.26631	0.069	0.095	1	0.0132552	-0.636688	0.033	0.135	1	0.450433	-0.0404453	0.035	0.022	1	0.605754	-0.0768257	0.052
	Trp53inp1	0.165645	-0.146067	0.008	0.016	1	0.772713	-0.306152	0.038	0.041	1	0.870763	-0.0194262	0.016	0.018	1	0.215886	-0.351835	0	0.059	1	0.781649	0.0289488	0.041	0.034	1	0.800305	-0.191387	0.021	0.03	1	0.467581	-0.299163	0.023	0.037	1	0.170324	0.224382	0.033	0.008	1	0.136109	0.0509037	0.064	0.029	1	0.0169431	0.346305	0.076
	Vgll4	0.396265	-0.146007	0.012	0.017	1	0.0501961	0.36066	0.047	0.016	1	0.27706	0.337314	0.053	0.03	1	0.768003	-0.00485858	0.036	0.059	1	0.968204	-0.149701	0.066	0.067	1	0.240226	0.464728	0.043	0	1	0.607865	-0.0834894	0.031	0.021	1	0.319187	-0.288542	0.011	0.032	1	0.208995	0.0601826	0.046	0.022	1	0.00140884	0.479476	0.08
	Chchd3	0.582654	-0.1459	0.035	0.04	1	0.791326	0.0812	0.051	0.047	1	0.739108	-0.180285	0.045	0.037	1	NA	NA	NA	NA	NA	0.976418	-0.0482894	0.033	0.034	1	0.812242	-0.0711981	0.043	0.03	1	0.336551	-0.353892	0.062	0.09	1	0.0475973	0.63255	0.067	0.016	1	0.186752	0.146393	0.038	0.014	1	0.111508	0.0470099	0.052
	Stk10	0.0633389	-0.145879	0.065	0.093	1	0.501971	-0.308713	0.051	0.062	1	0.291653	0.0998051	0.061	0.037	1	0.46334	0.25807	0.036	0	1	0.837645	0.131539	0.008	0.011	1	0.240226	0.654911	0.043	0	1	0.238659	0.605403	0.085	0.053	1	0.121925	0.360796	0.067	0.024	1	0.0559042	0.459192	0.095	0.043	1	0.239196	-0.0355437	0.078
	Vps35	0.0298946	-0.14586	0.077	0.112	1	0.772704	-0.0502911	0.027	0.031	1	0.922217	0.0296935	0.077	0.079	1	0.897591	-0.300792	0.107	0.118	1	0.244419	-0.356648	0.058	0.101	1	0.69512	-0.0298934	0.128	0.091	1	0.727937	-0.312276	0.046	0.053	1	0.653236	0.110257	0.122	0.103	1	0.0776909	0.423405	0.06	0.022	1	0.709551	-0.28512	0.035
	Fam98c	0.0837227	-0.145722	0.015	0.03	1	0.596455	0.096494	0.009	0.005	1	0.894289	-0.0395117	0.02	0.018	1	NA	NA	NA	NA	NA	0.759811	-0.0764461	0.017	0.022	1	0.828352	-0.0332102	0.021	0.03	1	0.349261	0.144056	0.046	0.026	1	0.210287	0.277853	0.044	0.016	1	0.142588	0.271762	0.015	0	1	0.665896	-0.16643	0.015
	Icam1	0.0668955	-0.145692	0.031	0.051	1	0.842562	-0.163425	0.029	0.031	1	0.688877	-0.258265	0.077	0.085	1	NA	NA	NA	NA	NA	0.446938	0.102193	0.215	0.169	1	0.043184	-0.974229	0.106	0.273	1	0.218131	-0.457442	0.046	0.079	1	0.482769	-0.156075	0.022	0.04	1	0.25265	0.207077	0.053	0.029	1	0.153102	0.275236	0.084
	Pde6d	0.0479256	-0.145655	0.008	0.021	1	0.28618	-0.0116206	0.015	0.005	1	0.528262	0.0453761	0.028	0.018	1	0.618562	-0.17553	0.071	0.118	1	0.774635	0.0729491	0.017	0.022	1	0.145696	0.671697	0.064	0	1	0.374288	0.123057	0.031	0.016	1	0.751406	-0.134017	0.022	0.016	1	0.0696232	0.421818	0.038	0.007	1	0.29244	0.0852323	0.019
	Rnps1	0.140447	-0.145591	0.017	0.03	1	0.24319	0.0741458	0.045	0.026	1	0.890527	-0.0961529	0.04	0.043	1	0.279421	0.224934	0.071	0	1	0.0199222	-0.40122	0.008	0.067	1	0.416483	0.0496594	0.021	0	1	0.928878	-0.0799001	0.046	0.048	1	0.352188	0.0559621	0.033	0.063	1	0.675641	0.0064457	0.053	0.043	1	0.446397	-0.164845	0.05
	Ndufs4	0.223418	-0.145373	0.06	0.076	1	0.582593	-0.145535	0.076	0.062	1	0.522027	-0.346418	0.049	0.061	1	0.112173	0.575753	0.143	0	1	0.396827	-0.271469	0.05	0.079	1	0.748469	-0.49826	0.106	0.121	1	0.841506	-0.0784374	0.123	0.111	1	0.679003	-0.0760361	0.089	0.071	1	0.517194	-0.29437	0.066	0.08	1	0.645186	-0.0604934	0.073
	Dek	0.0218361	-0.145301	0.083	0.121	1	0.595879	-0.123798	0.134	0.145	1	0.112894	-0.405659	0.158	0.207	1	0.410768	0.289437	0.286	0.176	1	0.895578	-0.177362	0.074	0.067	1	0.132626	0.272419	0.319	0.152	1	0.15021	0.0817974	0.308	0.222	1	0.797196	-0.100066	0.233	0.206	1	0.272525	-0.407174	0.135	0.167	1	0.586416	-0.251102	0.158
	3830406C13Rik	0.0325829	-0.145229	0.023	0.045	1	0.562926	-0.260976	0.029	0.036	1	0.710871	0.0494439	0.04	0.049	1	0.46334	0.51136	0.036	0	1	0.837645	-0.0546758	0.008	0.011	1	0.726829	-0.17847	0.043	0.061	1	0.0208342	0.406256	0.085	0.026	1	0.247237	0.107737	0.078	0.04	1	0.15151	0.126997	0.029	0.007	1	0.953578	-0.104188	0.013
	AI462493	0.0722529	-0.145226	0.044	0.067	1	0.486885	-0.239582	0.036	0.047	1	0.807598	-0.199423	0.069	0.073	1	NA	NA	NA	NA	NA	0.199839	0.410201	0.041	0.011	1	0.75633	-0.22404	0.085	0.061	1	0.556997	0.0876048	0.069	0.053	1	0.832409	-0.0187603	0.056	0.063	1	0.96141	-0.151586	0.068	0.065	1	0.364938	-0.65146	0.089
	Naa60	0.212583	-0.145166	0.019	0.03	1	0.62749	0.0326343	0.015	0.01	1	0.957621	-0.289002	0.032	0.03	1	0.46334	0.0583869	0.036	0	1	0.903037	0.165316	0.025	0.022	1	0.242797	-0.352512	0	0.03	1	0.0968944	0.253339	0.038	0.011	1	0.956944	-0.0289453	0.033	0.032	1	0.213688	0.235321	0.024	0.007	1	0.0579858	0.444993	0.024
	Lgi3	0.00452728	-0.145092	0.006	0.027	1	0.57562	-0.221585	0.015	0.021	1	0.00046673	-0.606531	0	0.049	1	0.768003	-0.000572522	0.036	0.059	1	0.00936388	-0.624382	0.008	0.079	1	0.812242	-0.00811084	0.043	0.03	1	0.249265	-0.233064	0.015	0.037	1	0.0152492	-0.661982	0	0.063	1	0.943286	-0.0477081	0.015	0.014	1	0.884215	0.00586052	0.015
	Mapkap1	0.132079	-0.145065	0.023	0.037	1	0.35067	0.0843255	0.041	0.026	1	0.433108	-0.167992	0.028	0.043	1	0.279421	0.367664	0.071	0	1	0.923742	-0.0710679	0.025	0.022	1	1	-0.280935	0.064	0.061	1	0.277313	0.154297	0.085	0.053	1	0.781172	0.213168	0.011	0.016	1	0.213863	0.0138236	0.046	0.022	1	0.267378	0.224423	0.03
	Msl2	0.154807	-0.144888	0.021	0.034	1	0.0480064	0.354552	0.039	0.01	1	0.683217	0.112442	0.024	0.018	1	0.585542	-0.466471	0.071	0.118	1	0.139117	0.675982	0.066	0.022	1	0.789294	-0.0371765	0.043	0.03	1	0.0345666	0.515866	0.069	0.021	1	0.464993	-0.463748	0.022	0.04	1	0.502053	0.055025	0.024	0.014	1	0.522199	0.16913	0.03
	Bri3bp	0.239123	-0.144863	0.012	0.019	1	0.879359	-0.0374068	0.023	0.021	1	0.347054	-0.0328957	0.004	0.012	1	0.46334	0.171748	0.036	0	1	NA	NA	NA	NA	NA	0.766015	0.304435	0.043	0.061	1	0.0674452	0.269406	0.123	0.063	1	0.00564228	0.759088	0.1	0.016	1	0.43634	0.103266	0.004	0	1	0.326112	0.0982901	0.006
	Rbm27	0.469377	-0.144801	0.029	0.036	1	0.144182	-0.0580787	0.059	0.031	1	0.622144	0.0796748	0.061	0.049	1	0.215886	-0.345982	0	0.059	1	0.774635	0.100635	0.017	0.022	1	0.529415	-0.513298	0.085	0.121	1	0.885142	0.0538299	0.046	0.042	1	0.203312	-0.471422	0.011	0.04	1	0.140154	0.304862	0.062	0.029	1	0.920607	-0.0775777	0.05
	Ppp4c	0.0617388	-0.144801	0.056	0.082	1	0.0336127	0.334844	0.089	0.041	1	0.543456	0.0810206	0.105	0.085	1	0.0922169	-0.951471	0.071	0.235	1	0.019533	-0.597202	0.008	0.067	1	0.328531	-1.02487	0.064	0.121	1	0.0474516	0.264997	0.108	0.048	1	0.422764	0.325646	0.1	0.071	1	0.292612	0.0809918	0.088	0.058	1	0.00230414	0.448794	0.123
	Gm13139	0.0681767	-0.144787	0.012	0.025	1	0.895239	-0.0759057	0.006	0.005	1	0.199852	0.0415047	0.032	0.012	1	NA	NA	NA	NA	NA	0.396439	0.121988	0.008	0	1	NA	NA	NA	NA	NA	0.410522	-0.0573114	0	0.005	1	NA	NA	NA	NA	NA	0.583734	0.0327534	0.002	0	1	0.573108	0.0344066	0.002
	Dynlt1a	0.00767752	-0.144742	0	0.014	1	0.734314	-0.0452008	0.014	0.01	1	0.823833	0.00807388	0.032	0.037	1	0.215886	-0.220203	0	0.059	1	NA	NA	NA	NA	NA	NA	NA	NA	NA	NA	0.783551	-0.123066	0.077	0.085	1	0.772822	-0.00236237	0.011	0.016	1	0.070638	-0.117728	0	0.007	1	0.42358	0.148443	0.004
	Cox8a	0.000248579	-0.144711	0.278	0.391	1	0.212842	0.150987	0.218	0.171	1	0.263119	0.0963632	0.356	0.293	1	0.773961	0.31985	0.357	0.353	1	0.00450137	-0.548906	0.124	0.281	1	0.680362	0.133054	0.362	0.303	1	0.49083	0.0626035	0.392	0.333	1	0.0255581	-0.370632	0.311	0.468	1	0.527454	-0.181828	0.258	0.268	1	0.302543	-0.442326	0.279
	Ap5z1	0.322327	-0.144519	0.013	0.02	1	0.189183	-0.151427	0.003	0.01	1	0.418013	0.0332088	0.004	0	1	0.215886	-0.70459	0	0.059	1	NA	NA	NA	NA	NA	0.416483	0.0340165	0.021	0	1	0.230382	0.157483	0.008	0	1	0.403288	-0.0608497	0	0.008	1	0.269298	0.192781	0.009	0	1	0.539777	-0.111116	0.013
	Exoc1	0.10026	-0.144407	0.013	0.026	1	0.33832	0.0317796	0.021	0.01	1	0.879708	0.0482136	0.016	0.018	1	0.46334	0.171748	0.036	0	1	0.472621	0.385369	0.025	0.011	1	0.416483	0.0340165	0.021	0	1	0.839159	-0.104477	0.023	0.026	1	0.179339	0.118309	0.033	0.008	1	0.265266	0.129946	0.022	0.007	1	0.524668	-0.269104	0.013
	Matn2	0.205678	-0.144406	0.023	0.035	1	NA	NA	NA	NA	NA	0.684434	-0.0270254	0.008	0.012	1	NA	NA	NA	NA	NA	NA	NA	NA	NA	NA	NA	NA	NA	NA	NA	NA	NA	NA	NA	NA	NA	NA	NA	NA	NA	0.070638	-0.0867094	0	0.007	1	NA	NA	NA
	Scamp2	0.134609	-0.144355	0.075	0.098	1	0.036333	0.275424	0.066	0.026	1	0.248895	0.0703334	0.19	0.14	1	0.275921	0.608337	0.179	0.059	1	0.0137644	0.816119	0.066	0	1	0.0535331	0.558948	0.277	0.091	1	0.913548	0.00552143	0.092	0.095	1	0.937621	-0.185506	0.133	0.135	1	0.240786	0.18744	0.073	0.043	1	0.205547	-0.526827	0.032
	Msantd4	0.234969	-0.144349	0.013	0.022	1	0.599402	0.0599621	0.009	0.005	1	0.359942	-0.133254	0.008	0.018	1	0.46334	0.361172	0.036	0	1	0.190105	-0.197803	0.008	0.034	1	NA	NA	NA	NA	NA	0.717237	-0.0579758	0.015	0.011	1	0.744241	-0.0707209	0.022	0.016	1	0.576688	0.226701	0.022	0.014	1	0.975642	-0.0115827	0.006
	Slc16a6	0.139626	-0.1443	0.01	0.019	1	0.544268	-0.0873934	0.017	0.01	1	0.825955	-0.109092	0.028	0.024	1	0.215886	-0.431244	0	0.059	1	NA	NA	NA	NA	NA	NA	NA	NA	NA	NA	0.230382	0.119875	0.008	0	1	0.81064	0.0428625	0.011	0.008	1	0.467296	0.125479	0.015	0.007	1	0.539777	-0.062582	0.013
	Lekr1	0.0600478	-0.144071	0	0.007	1	0.0644228	-0.0489871	0	0.005	1	NA	NA	NA	NA	NA	NA	NA	NA	NA	NA	NA	NA	NA	NA	NA	NA	NA	NA	NA	NA	NA	NA	NA	NA	NA	NA	NA	NA	NA	NA	NA	NA	NA	NA	NA	NA	NA	NA
	Spi1	0.00721882	-0.143892	0.127	0.182	1	0.734241	-0.181489	0.032	0.036	1	0.220738	0.04701	0.211	0.152	1	0.465742	-0.0463281	0.286	0.176	1	0.478625	0.268727	0.025	0.011	1	0.615601	-0.304747	0.149	0.182	1	0.363312	-0.177958	0.146	0.18	1	0.61113	-0.0525891	0.167	0.198	1	0.33943	0.0733761	0.007	0	1	0.605442	-0.103846	0.009
	Adss	0.205551	-0.14389	0.023	0.035	1	0.188008	0.0902248	0.062	0.036	1	0.179449	-0.269692	0.024	0.049	1	0.215886	-0.262929	0	0.059	1	0.994104	0.476816	0.033	0.034	1	0.0928939	-0.892879	0	0.061	1	0.0769351	-0.0277722	0.077	0.032	1	0.509929	-0.19246	0.056	0.079	1	0.596006	-0.0911848	0.082	0.065	1	0.0605644	0.336626	0.089
	Klhdc2	0.0915436	-0.143874	0.008	0.019	1	0.200269	-0.0710804	0.006	0.016	1	0.0954291	-0.43446	0.012	0.037	1	NA	NA	NA	NA	NA	0.137018	0.48815	0.025	0	1	NA	NA	NA	NA	NA	0.340491	-0.26749	0.008	0.021	1	0.744241	-0.0558587	0.022	0.016	1	0.683936	-0.0500461	0.004	0.007	1	0.792403	-0.0896666	0.011
	Fank1	0.0600478	-0.143768	0	0.007	1	0.353234	-0.147258	0.002	0.005	1	NA	NA	NA	NA	NA	NA	NA	NA	NA	NA	NA	NA	NA	NA	NA	NA	NA	NA	NA	NA	NA	NA	NA	NA	NA	0.403288	-0.0956148	0	0.008	1	NA	NA	NA	NA	NA	NA	NA	NA
	Cd101	0.00610309	-0.143585	0.002	0.019	1	NA	NA	NA	NA	NA	0.605627	-0.131435	0.012	0.018	1	NA	NA	NA	NA	NA	0.396439	0.180811	0.008	0	1	NA	NA	NA	NA	NA	0.0269215	-0.415843	0	0.037	1	0.744241	0.0274736	0.022	0.016	1	0.571927	0.088627	0.013	0.007	1	0.718036	-0.0484467	0.004
	Bphl	0.134648	-0.143574	0.008	0.017	1	0.0355897	-0.576079	0.008	0.026	1	0.301727	-0.415488	0.02	0.037	1	NA	NA	NA	NA	NA	0.0997474	-0.437019	0	0.022	1	0.800305	-0.11813	0.021	0.03	1	0.361434	0.0661517	0.015	0.005	1	0.781172	0.0497326	0.011	0.016	1	0.558286	-0.110231	0.009	0.014	1	0.435508	0.120421	0.015
	Tmem234	0.062106	-0.143518	0.104	0.137	1	0.290696	-0.0580252	0.151	0.114	1	0.155703	0.132771	0.174	0.116	1	0.838272	0.680566	0.143	0.176	1	0.219652	-0.222443	0.124	0.191	1	0.912961	0.284814	0.213	0.212	1	0.089572	0.517557	0.185	0.116	1	0.559608	-0.278894	0.144	0.175	1	0.502638	-0.138596	0.155	0.123	1	0.329068	-0.129494	0.147
	Gpr137	0.073312	-0.143347	0.008	0.019	1	0.730252	0.00515808	0.008	0.005	1	0.536606	-0.0728417	0.028	0.018	1	0.215886	-0.426796	0	0.059	1	NA	NA	NA	NA	NA	0.0928939	-0.950979	0	0.061	1	0.222219	-0.224004	0.008	0.026	1	0.820976	-0.0647268	0.011	0.008	1	0.216248	0.218913	0.011	0	1	0.326112	0.141899	0.006
	Dynll2	0.170821	-0.143216	0.025	0.038	1	0.311722	-0.202222	0.015	0.026	1	0.296219	-0.296224	0.045	0.067	1	NA	NA	NA	NA	NA	0.0430064	-0.348903	0	0.034	1	0.607528	-0.3566	0.064	0.091	1	0.705872	-0.316376	0.092	0.101	1	0.52615	0.0101161	0.056	0.079	1	0.425419	-0.0781243	0.035	0.051	1	0.534437	-0.115279	0.03
	Leprotl1	0.0834042	-0.143173	0.079	0.107	1	0.0783544	0.275847	0.035	0.01	1	0.368477	-0.0305565	0.073	0.049	1	0.504148	0.971768	0.179	0.118	1	0.202213	-0.396217	0.099	0.157	1	1	-0.404624	0.064	0.061	1	0.758868	-0.104984	0.123	0.106	1	0.690353	0.038446	0.078	0.063	1	0.975752	-0.176708	0.192	0.181	1	0.12583	0.00620526	0.179
	BC026590	0.0460265	-0.143121	0	0.008	1	0.348219	-0.212934	0.005	0.01	1	0.818055	0.0939658	0.008	0.006	1	NA	NA	NA	NA	NA	0.396439	0.115502	0.008	0	1	NA	NA	NA	NA	NA	0.15063	-0.191007	0	0.016	1	0.403288	-0.135717	0	0.008	1	0.33943	0.0723574	0.007	0	1	0.662115	0.0226859	0.011
	Sin3b	0.46575	-0.14309	0.079	0.089	1	0.263206	-0.135486	0.071	0.047	1	0.892129	-0.285331	0.073	0.067	1	0.0714349	-0.660091	0	0.118	1	0.853605	0.0343137	0.05	0.056	1	0.81922	-0.215608	0.149	0.121	1	0.562303	-0.126822	0.115	0.09	1	0.272371	0.347517	0.122	0.079	1	0.926124	-0.217128	0.062	0.058	1	0.106799	-0.05433	0.063
	Sirt7	0.0281607	-0.143046	0.033	0.058	1	0.0776153	0.276454	0.073	0.036	1	0.225524	0.162439	0.065	0.037	1	0.718443	-0.287595	0.036	0.059	1	0.19706	0.412956	0.041	0.011	1	0.129654	0.873766	0.128	0.03	1	0.119567	0.285858	0.1	0.053	1	0.887839	-0.0109643	0.078	0.071	1	0.323006	-0.47028	0.086	0.109	1	0.630707	-0.0699323	0.097
	Rabepk	0.0126472	-0.142863	0.002	0.016	1	0.699453	-0.209847	0.012	0.016	1	0.157975	0.0774784	0.012	0	1	NA	NA	NA	NA	NA	0.226683	0.167531	0.017	0	1	0.416483	0.0669139	0.021	0	1	0.717237	-0.135015	0.015	0.011	1	0.772822	-0.0605289	0.011	0.016	1	0.466916	-0.235963	0.013	0.022	1	0.894309	-0.162375	0.015
	Ubxn11	0.201061	-0.142811	0.008	0.015	1	0.458926	0.0474759	0.018	0.01	1	0.418013	0.0497323	0.004	0	1	NA	NA	NA	NA	NA	0.247533	-0.284078	0	0.011	1	0.416483	0.389327	0.021	0	1	0.000123485	0.65842	0.092	0.005	1	0.170324	0.477958	0.033	0.008	1	0.11665	0.249671	0.018	0	1	0.539777	-0.124997	0.013
	Rab10	0.28893	-0.142744	0.079	0.094	1	0.412082	-0.00420118	0.088	0.067	1	0.0705026	0.112991	0.117	0.061	1	0.768003	0.0483553	0.036	0.059	1	0.00351483	0.849143	0.14	0.022	1	0.91196	-0.749328	0.128	0.121	1	0.684803	-0.00538038	0.123	0.106	1	0.400141	-0.11671	0.056	0.087	1	0.328592	0.200983	0.084	0.058	1	0.185988	0.17975	0.054
	Atad2	0.314416	-0.142685	0.021	0.03	1	0.177665	0.170598	0.035	0.016	1	0.0757102	0.200671	0.032	0.006	1	0.652371	-0.0870958	0.071	0.118	1	0.0430064	-0.400353	0	0.034	1	0.800305	-0.364988	0.021	0.03	1	0.010667	0.426045	0.092	0.026	1	0.721646	0.20641	0.067	0.056	1	0.63868	-0.183336	0.042	0.051	1	0.227101	-0.118313	0.06
	Pop7	0.187848	-0.142586	0.025	0.037	1	0.817414	-0.118956	0.018	0.016	1	0.0347751	0.314724	0.04	0.006	1	NA	NA	NA	NA	NA	0.191587	0.558492	0.041	0.011	1	0.726829	-0.0676029	0.043	0.061	1	0.350951	-0.304067	0.015	0.032	1	0.781991	-0.280301	0.033	0.04	1	0.873148	-0.107725	0.02	0.022	1	0.106875	0.216894	0.017
	Dhrs7	0.05545	-0.142533	0.056	0.083	1	0.832221	0.113525	0.029	0.026	1	0.566758	-0.191274	0.049	0.061	1	0.00476363	-0.874117	0.143	0.529	1	0.102483	-0.422447	0.058	0.124	1	0.240226	0.500929	0.043	0	1	0.302831	-0.0894461	0.054	0.085	1	0.818896	0.0276095	0.056	0.048	1	0.0102668	0.473187	0.075	0.014	1	0.229993	0.0142496	0.06
	Cfl2	0.0489571	-0.142432	0.008	0.021	1	0.271493	-0.255843	0.011	0.021	1	0.193246	-0.156698	0.016	0.037	1	0.279421	0.221144	0.071	0	1	0.0699445	-0.668154	0.025	0.079	1	NA	NA	NA	NA	NA	0.91857	-0.0399389	0.023	0.021	1	0.81064	0.16577	0.011	0.008	1	0.746217	0.00475209	0.011	0.014	1	0.662115	0.0155292	0.011
	Mbd3	0.147411	-0.142378	0.025	0.039	1	0.544268	-0.122076	0.017	0.01	1	0.0654581	-0.334989	0.004	0.024	1	0.279421	0.624061	0.071	0	1	0.247533	-0.132509	0	0.011	1	0.0928939	-0.849978	0	0.061	1	0.795911	-0.0666194	0.008	0.011	1	0.219301	0.362799	0.056	0.024	1	0.472541	-0.0579239	0.015	0.007	1	0.387078	-0.0714476	0.026
	Tmem159	0.0598814	-0.142335	0.015	0.031	1	0.591166	0.0552346	0.002	0	1	0.00424348	0.495634	0.049	0	1	0.768003	-0.222597	0.036	0.059	1	0.103885	0.58449	0.091	0.034	1	0.828352	-0.0421417	0.021	0.03	1	0.0962435	-0.285529	0	0.021	1	0.403288	-0.144635	0	0.008	1	0.075155	-0.108751	0.009	0.029	1	0.203749	0.108708	0.011
	Btbd3	0.121146	-0.142326	0.002	0.008	1	0.0671647	-0.435239	0.002	0.01	1	0.5462	-0.0836239	0.02	0.012	1	NA	NA	NA	NA	NA	0.761376	0.00186618	0.066	0.079	1	NA	NA	NA	NA	NA	0.165221	0.0837439	0.023	0.005	1	0.508009	0.0786057	0.011	0.024	1	0.583734	0.0501768	0.002	0	1	0.714746	-0.0542128	0.004
	Ddx58	0.237449	-0.14229	0.013	0.022	1	0.927643	-0.0169558	0.048	0.047	1	0.29324	0.0782895	0.036	0.018	1	NA	NA	NA	NA	NA	0.781649	-0.00555461	0.041	0.034	1	0.242797	-0.279687	0	0.03	1	NA	NA	NA	NA	NA	0.374624	0.210448	0.022	0.008	1	0.540758	-0.335687	0.033	0.043	1	0.133615	-0.108255	0.05
	Tmem184c	0.169468	-0.142225	0.01	0.019	1	0.846964	-0.000840761	0.012	0.01	1	0.179981	-0.195662	0.008	0.024	1	0.46334	0.812322	0.036	0	1	0.401734	-0.089531	0.008	0.022	1	0.242797	-0.212331	0	0.03	1	0.163277	0.109199	0.023	0.005	1	0.820976	-0.111687	0.011	0.008	1	0.884177	-0.25148	0.02	0.022	1	0.0869385	0.285917	0.019
	H2-Ke2	0.105381	-0.142149	0.029	0.046	1	0.0289794	0.406254	0.044	0.01	1	0.408715	-0.0423233	0.032	0.049	1	0.279421	0.26717	0.071	0	1	0.635652	0.331051	0.033	0.022	1	0.240226	0.301005	0.043	0	1	0.987338	-0.110665	0.054	0.053	1	0.2171	0.407123	0.067	0.032	1	0.274425	0.251799	0.042	0.022	1	0.232646	-0.0184034	0.06
	Psph	0.114316	-0.142143	0.004	0.012	1	0.0628533	-0.195402	0.006	0.021	1	0.673477	-0.196536	0.008	0.012	1	0.718443	-0.472897	0.036	0.059	1	0.247533	-0.145767	0	0.011	1	0.416483	0.0340165	0.021	0	1	0.241916	-0.146237	0	0.011	1	NA	NA	NA	NA	NA	0.967841	-0.127237	0.029	0.029	1	0.0474979	0.384755	0.026
	Arhgap29	0.0570718	-0.14192	0.004	0.014	1	0.435119	-0.284914	0.009	0.016	1	0.341328	-0.25121	0.012	0.024	1	NA	NA	NA	NA	NA	0.753235	0.210616	0.223	0.213	1	0.242797	-0.279687	0	0.03	1	0.387517	-0.0237349	0.031	0.016	1	0.0173946	0.716857	0.044	0	1	0.702416	-0.0112927	0.011	0.007	1	0.412237	-0.167547	0.006
	2810474O19Rik	0.225877	-0.14192	0.069	0.086	1	0.309692	-0.353438	0.107	0.13	1	0.0469645	0.386107	0.146	0.079	1	0.618562	0.271467	0.107	0.059	1	0.537219	-0.000297029	0.091	0.067	1	0.24643	-1.28799	0.106	0.182	1	0.984046	0.0940003	0.115	0.116	1	0.326419	0.257207	0.1	0.063	1	0.231802	0.272763	0.15	0.109	1	0.0237745	0.221339	0.261
	Qars	0.13784	-0.14187	0.019	0.032	1	0.0404712	0.346324	0.032	0.005	1	0.713288	-0.0557381	0.045	0.037	1	0.46334	0.426223	0.036	0	1	0.754242	0.0281824	0.017	0.011	1	NA	NA	NA	NA	NA	0.370324	0.0736903	0.038	0.021	1	0.680978	0.144937	0.033	0.024	1	0.309745	0.0532986	0.031	0.014	1	0.0460799	0.233773	0.052
	Gtf2ird2	0.021113	-0.141816	0	0.01	1	0.0444009	-0.114682	0.003	0.016	1	0.247215	0.0513918	0.02	0.006	1	0.718443	-0.368409	0.036	0.059	1	NA	NA	NA	NA	NA	0.416483	0.0340165	0.021	0	1	0.974806	0.0887755	0.015	0.016	1	0.142862	-0.36505	0	0.024	1	0.175077	0.242494	0.013	0	1	0.256185	0.166484	0.009
	Agk	0.0600478	-0.141798	0	0.007	1	0.602356	0.034898	0.009	0.005	1	0.541281	0.0731489	0.012	0.006	1	NA	NA	NA	NA	NA	0.401734	0.0313979	0.008	0.022	1	NA	NA	NA	NA	NA	NA	NA	NA	NA	NA	0.403288	-0.0591707	0	0.008	1	0.702416	-0.0776771	0.011	0.007	1	0.203749	0.123433	0.011
	Sys1	0.0454975	-0.141766	0.021	0.041	1	0.0151608	-0.365939	0.017	0.047	1	0.0549508	-0.558359	0.024	0.061	1	NA	NA	NA	NA	NA	0.1121	-0.581806	0.017	0.056	1	0.242797	-0.519369	0	0.03	1	0.498393	-0.00214055	0.054	0.037	1	0.700994	0.0930133	0.022	0.032	1	0.256897	-0.417945	0.02	0.036	1	0.715857	-0.18224	0.028
	Adcy7	0.0600707	-0.141723	0.019	0.036	1	0.0276528	0.520351	0.044	0.01	1	0.376532	0.249553	0.077	0.055	1	0.892349	0.169374	0.071	0.059	1	0.300424	0.290294	0.033	0.011	1	0.800305	-0.521505	0.021	0.03	1	0.880893	0.0347255	0.054	0.058	1	0.0669957	0.176934	0.078	0.024	1	0.175325	0.20706	0.049	0.022	1	0.0270633	0.396003	0.069
	Specc1	0.278219	-0.141574	0.027	0.037	1	0.0862359	0.190247	0.015	0	1	0.20209	-0.0125793	0.032	0.012	1	0.553365	0.665293	0.107	0.059	1	0.312774	0.249277	0.033	0.011	1	0.0350376	0.89272	0.128	0	1	0.222219	-0.275677	0.008	0.026	1	0.0369179	0.46653	0.056	0.008	1	0.380149	-0.0909863	0.007	0.014	1	0.7835	-0.138132	0.011
	Ccng2	0.141193	-0.141351	0.01	0.019	1	0.687666	-0.181177	0.017	0.021	1	0.548096	-0.177117	0.016	0.024	1	0.215886	-0.345982	0	0.059	1	0.745763	0.0563757	0.017	0.011	1	0.37306	-0.36923	0.021	0.061	1	0.306779	-0.389882	0.038	0.063	1	0.201938	0.293291	0.044	0.016	1	0.184893	0.225337	0.038	0.014	1	0.32003	0.114832	0.028
	2310010J17Rik	0.114316	-0.141071	0.004	0.012	1	0.30585	-0.23114	0.008	0.016	1	0.173443	-0.283438	0.008	0.024	1	0.215886	-0.823637	0	0.059	1	0.247533	-0.136874	0	0.011	1	0.416483	0.151575	0.021	0	1	0.789798	0.149069	0.008	0.005	1	0.403288	-0.0564752	0	0.008	1	0.387358	0.0975819	0.018	0.007	1	0.29244	-0.0049981	0.019
	Slc39a8	0.0127496	-0.140927	0.002	0.016	1	0.349948	0.0835125	0.005	0	1	0.0674417	-0.0800936	0.004	0.024	1	0.46334	0.665171	0.036	0	1	0.0997474	-0.347001	0	0.022	1	0.416483	0.134322	0.021	0	1	0.15063	-0.303208	0	0.016	1	0.501968	-0.0989881	0.011	0.024	1	0.571589	0.131131	0.009	0.014	1	0.42358	0.0478187	0.004
	Prickle3	0.0273068	-0.140913	0	0.009	1	0.0219413	-0.348269	0.009	0.031	1	0.0828887	-0.293565	0	0.012	1	NA	NA	NA	NA	NA	0.826988	-0.422346	0.008	0.011	1	0.240226	0.469885	0.043	0	1	0.796765	0.0273827	0.008	0.005	1	0.751406	-0.0335018	0.022	0.016	1	0.924076	0.193982	0.015	0.014	1	0.256185	0.144199	0.009
	Cdkal1	0.0341723	-0.140797	0.002	0.013	1	0.862017	-0.138297	0.009	0.01	1	0.770318	-0.0618943	0.004	0.006	1	NA	NA	NA	NA	NA	0.247533	-0.186199	0	0.011	1	0.240226	0.353659	0.043	0	1	0.361434	0.130322	0.015	0.005	1	0.764498	-0.088023	0.011	0.016	1	0.0788344	0.315655	0.022	0	1	0.42358	0.0988455	0.004
	Tarsl2	0.0460265	-0.140769	0	0.008	1	0.446021	0.0533308	0.003	0	1	0.250042	0.0235939	0.008	0	1	NA	NA	NA	NA	NA	NA	NA	NA	NA	NA	NA	NA	NA	NA	NA	0.15063	-0.240188	0	0.016	1	0.240465	0.0810554	0.011	0	1	0.683936	-0.0420392	0.004	0.007	1	0.397536	-0.141845	0.002
	Rint1	0.248081	-0.14067	0.01	0.017	1	0.80658	-0.113912	0.018	0.021	1	0.0448436	0.373179	0.024	0	1	0.279421	0.688108	0.071	0	1	0.226683	0.284075	0.017	0	1	NA	NA	NA	NA	NA	0.0745969	0.0807133	0.031	0.005	1	0.764498	-0.0668995	0.011	0.016	1	0.695133	0.0918558	0.011	0.007	1	0.151775	-0.460169	0.011
	Rnf144a	0.0669177	-0.1406	0.006	0.017	1	0.0551895	-0.629173	0.018	0.041	1	0.418013	0.0083455	0.004	0	1	0.768003	-0.115512	0.036	0.059	1	0.226683	0.688633	0.017	0	1	NA	NA	NA	NA	NA	0.702919	0.164932	0.015	0.011	1	0.81064	0.058373	0.011	0.008	1	0.538185	-0.222263	0.026	0.036	1	0.89633	-0.246664	0.015
	Gm5918	0.114169	-0.140584	0.004	0.012	1	0.868266	-0.0498567	0.009	0.01	1	0.221608	-0.0532902	0	0.006	1	NA	NA	NA	NA	NA	0.396439	0.0535974	0.008	0	1	NA	NA	NA	NA	NA	0.790215	-0.122285	0.008	0.011	1	0.820976	-0.10035	0.011	0.008	1	0.372602	-0.0935497	0.002	0.007	1	0.256185	0.264227	0.009
	Blmh	0.118827	-0.14049	0.019	0.033	1	0.241139	0.0232067	0.032	0.016	1	0.887861	-0.166496	0.028	0.03	1	0.892349	0.251009	0.071	0.059	1	0.759811	-0.0577346	0.017	0.022	1	0.416483	0.145252	0.021	0	1	0.204443	0.100031	0.069	0.037	1	0.6753	0.0744748	0.033	0.024	1	0.331877	0.094325	0.049	0.029	1	0.073031	0.320154	0.035
	Taf13	0.0961131	-0.140329	0.023	0.039	1	0.165425	0.193109	0.02	0.005	1	0.0558525	0.498027	0.057	0.018	1	0.935283	-0.0619618	0.071	0.059	1	0.767212	0.103255	0.017	0.022	1	0.145696	0.789524	0.064	0	1	4.63471e-05	0.710862	0.154	0.026	1	0.103003	0.506116	0.056	0.016	1	0.694445	-0.213353	0.02	0.014	1	0.27578	-0.0281447	0.03
	Gna11	0.082427	-0.140165	0.006	0.016	1	0.905189	-0.137831	0.005	0.005	1	0.98753	-0.145856	0.012	0.012	1	NA	NA	NA	NA	NA	0.858276	-0.0995006	0.05	0.056	1	NA	NA	NA	NA	NA	0.0885014	0.158498	0.015	0	1	0.240465	0.113205	0.011	0	1	0.33943	0.126254	0.007	0	1	0.13185	0.232226	0.015
	Zfp81	0.0724898	-0.140116	0.002	0.01	1	0.409125	0.0914369	0.012	0.005	1	0.157975	0.110639	0.012	0	1	0.46334	0.392499	0.036	0	1	0.396439	0.312845	0.008	0	1	NA	NA	NA	NA	NA	0.653515	-0.0141725	0.023	0.016	1	0.820976	-0.043291	0.011	0.008	1	0.934488	-0.0371987	0.007	0.007	1	0.665896	-0.177792	0.015
	Mertk	0.0727052	-0.140104	0.159	0.197	1	0.353234	-0.144849	0.002	0.005	1	0.137969	-0.0259837	0.154	0.098	1	0.46334	0.51136	0.036	0	1	0.922271	-0.182692	0.182	0.18	1	0.828352	0.0384668	0.021	0.03	1	0.365334	-0.058679	0.015	0.005	1	0.722881	0.171226	0.022	0.016	1	0.899257	-0.233614	0.013	0.014	1	0.66438	0.0152424	0.011
	Psme4	0.0521751	-0.140094	0.019	0.037	1	0.199071	0.244273	0.033	0.016	1	0.222128	0.201969	0.049	0.024	1	NA	NA	NA	NA	NA	0.0553724	-0.737864	0.017	0.067	1	0.145696	0.732426	0.064	0	1	0.109583	0.217835	0.046	0.016	1	0.374624	0.179799	0.022	0.008	1	0.265266	0.100524	0.022	0.007	1	0.709964	-0.230095	0.026
	Lxn	0.0420076	-0.140069	0.015	0.033	1	0.27997	0.0362139	0.006	0	1	0.386285	-0.0199313	0.024	0.012	1	NA	NA	NA	NA	NA	0.896149	0.230982	0.025	0.022	1	0.800305	-0.383377	0.021	0.03	1	0.349289	-0.0150193	0.008	0.021	1	0.958884	0.243711	0.044	0.048	1	0.499202	0.0752631	0.024	0.014	1	0.7835	-0.180078	0.011
	Spc25	0.0460265	-0.140068	0	0.008	1	0.730252	0.0462039	0.008	0.005	1	0.775703	0.0845339	0.004	0.006	1	0.471518	-0.174125	0.143	0.235	1	NA	NA	NA	NA	NA	NA	NA	NA	NA	NA	0.0216953	0.29185	0.054	0.011	1	0.0570086	-0.417363	0	0.04	1	0.33943	0.131159	0.007	0	1	NA	NA	NA
	Acadm	0.0153442	-0.139998	0.092	0.135	1	0.936415	-0.163117	0.027	0.026	1	0.350027	0.0602067	0.065	0.043	1	0.46334	0.311284	0.036	0	1	0.14944	-0.660633	0.041	0.09	1	0.740113	-0.134931	0.085	0.061	1	0.85102	-0.22826	0.054	0.048	1	0.934602	0.0894795	0.122	0.119	1	0.970257	0.0691292	0.035	0.036	1	0.732241	-0.252556	0.041
	2700060E02Rik	0.0677319	-0.139994	0.104	0.136	1	0.960208	-0.131069	0.086	0.083	1	0.506696	0.00984719	0.15	0.122	1	0.27896	-0.453241	0.036	0.118	1	0.621116	0.192195	0.058	0.079	1	0.745417	-0.0771813	0.191	0.152	1	0.22077	0.0901077	0.2	0.143	1	0.487822	0.0172033	0.144	0.111	1	0.830113	-0.204786	0.099	0.101	1	0.70005	-0.435548	0.114
	Rab8a	0.0123408	-0.13996	0.052	0.088	1	0.121476	0.17804	0.074	0.041	1	0.791139	-0.0817689	0.073	0.079	1	0.3344	-0.19458	0.071	0.176	1	0.250545	-0.269476	0.058	0.101	1	0.524016	0.42885	0.17	0.121	1	0.520988	-0.10648	0.069	0.09	1	0.972555	-0.0387337	0.111	0.111	1	0.501984	0.0367283	0.119	0.094	1	0.111514	0.0803561	0.145
	Phactr2	0.028342	-0.139902	0.013	0.032	1	0.98206	-0.0483189	0.011	0.01	1	0.166811	0.0931534	0.053	0.024	1	0.215886	-0.326043	0	0.059	1	0.522285	0.221431	0.066	0.045	1	0.724011	-0.200637	0.085	0.061	1	0.577511	0.18647	0.062	0.048	1	0.826764	0.184701	0.078	0.071	1	0.307546	-0.13756	0.015	0.029	1	0.203749	0.148702	0.011
	Rpp38	0.0559223	-0.139865	0.002	0.011	1	0.125405	0.170336	0.012	0	1	0.250042	0.0675228	0.008	0	1	NA	NA	NA	NA	NA	NA	NA	NA	NA	NA	NA	NA	NA	NA	NA	0.230382	0.0305218	0.008	0	1	0.386459	-0.0284372	0.022	0.008	1	0.937677	-0.0274229	0.007	0.007	1	0.760797	-0.18209	0.017
	Jag1	0.418555	-0.139766	0.015	0.021	1	0.591166	0.0299411	0.002	0	1	0.364648	0.106952	0.016	0.006	1	NA	NA	NA	NA	NA	0.396439	0.257822	0.008	0	1	NA	NA	NA	NA	NA	0.410522	-0.0369666	0	0.005	1	0.233516	-0.198075	0	0.016	1	0.915038	0.015169	0.013	0.014	1	NA	NA	NA
	C030046E11Rik	0.428545	-0.139744	0.019	0.025	1	0.115478	-0.18855	0.008	0.021	1	0.547904	-0.0310516	0.012	0.006	1	NA	NA	NA	NA	NA	0.0849317	0.48231	0.033	0	1	0.240226	0.648937	0.043	0	1	0.165221	0.142142	0.023	0.005	1	0.764498	-0.231225	0.011	0.016	1	0.0957634	0.389875	0.02	0	1	0.818942	0.0559499	0.009
	4930451C15Rik	0.0460265	-0.139658	0	0.008	1	0.591166	0.0170777	0.002	0	1	NA	NA	NA	NA	NA	NA	NA	NA	NA	NA	NA	NA	NA	NA	NA	0.242797	-0.415074	0	0.03	1	0.241916	-0.248993	0	0.011	1	NA	NA	NA	NA	NA	NA	NA	NA	NA	NA	0.42358	0.0329577	0.004
	E230008N13Rik	0.136569	-0.139555	0.008	0.017	1	0.818545	-0.0340685	0.018	0.016	1	0.680774	-0.0318945	0.008	0.012	1	NA	NA	NA	NA	NA	0.41337	-0.4744	0.017	0.034	1	0.416483	0.096969	0.021	0	1	0.389061	-0.0160032	0.023	0.011	1	0.737098	0.0314961	0.022	0.016	1	0.680542	-0.102086	0.004	0.007	1	0.89633	-0.136779	0.015
	Slc25a19	0.0933998	-0.139396	0.002	0.009	1	0.0174981	0.461955	0.048	0.01	1	0.364648	0.121225	0.016	0.006	1	0.46334	0.288954	0.036	0	1	0.903037	0.242664	0.025	0.022	1	0.240226	0.263081	0.043	0	1	0.790215	-0.0625973	0.008	0.011	1	0.0570086	-0.491409	0	0.04	1	0.384397	0.0607455	0.038	0.022	1	0.106875	0.234629	0.017
	Phf10	0.0308748	-0.139271	0.017	0.037	1	0.0717857	0.296763	0.017	0	1	0.655584	-0.28464	0.04	0.049	1	0.215886	-0.345982	0	0.059	1	0.745074	-0.24003	0.017	0.022	1	0.240226	0.200445	0.043	0	1	0.349261	0.2167	0.046	0.026	1	0.405731	0.123071	0.044	0.024	1	0.605743	-0.311104	0.015	0.022	1	0.163408	0.20529	0.013
	Katnbl1	0.144747	-0.139239	0.004	0.011	1	0.446021	0.0121582	0.003	0	1	0.221608	-0.147021	0	0.006	1	0.46334	0.0583869	0.036	0	1	0.774635	0.105491	0.017	0.022	1	0.416483	0.134322	0.021	0	1	0.230382	0.172723	0.008	0	1	0.386459	0.0652035	0.022	0.008	1	0.702416	0.00528009	0.011	0.007	1	0.972598	-0.0672502	0.006
	Cops5	0.077297	-0.139177	0.033	0.052	1	0.417013	0.0898578	0.026	0.016	1	0.809459	0.0873468	0.028	0.024	1	0.849728	0.102995	0.071	0.059	1	0.888029	-0.171726	0.041	0.045	1	0.812242	-0.197937	0.043	0.03	1	0.414542	-0.0120384	0.077	0.053	1	0.0609084	0.50319	0.078	0.024	1	0.599787	-0.433605	0.049	0.058	1	0.51466	0.0456489	0.039
	Ufl1	0.242937	-0.139168	0.033	0.045	1	0.228288	-0.279925	0.047	0.067	1	0.610772	0.0126899	0.04	0.03	1	0.215886	-0.632288	0	0.059	1	0.685657	0.15798	0.058	0.045	1	0.339563	0.0845493	0.085	0.03	1	0.711284	-0.0188687	0.015	0.021	1	0.916869	0.26812	0.033	0.032	1	0.587434	-0.0566414	0.04	0.029	1	0.862729	-0.318967	0.03
	Phf20	0.136569	-0.139112	0.008	0.017	1	0.447272	0.085936	0.05	0.036	1	0.932807	-0.291693	0.085	0.079	1	0.463585	-0.42759	0.107	0.176	1	0.762751	-0.0340777	0.017	0.011	1	0.0561258	0.821711	0.106	0	1	0.0939922	0.253735	0.038	0.011	1	0.945478	0.101562	0.033	0.032	1	0.244366	0.113744	0.044	0.022	1	0.599017	-0.268111	0.026
	Ybx1	0.00264355	-0.139008	0.265	0.36	1	0.00333463	-0.621916	0.21	0.29	1	0.710554	-0.224753	0.296	0.293	1	0.775079	0.154589	0.286	0.235	1	0.425524	-0.0819372	0.405	0.483	1	0.520982	-0.13196	0.277	0.182	1	0.226379	0.0190733	0.408	0.307	1	0.629607	-0.194202	0.289	0.325	1	0.558862	-0.0746001	0.21	0.174	1	0.776149	-0.0855709	0.222
	Larp4	0.183338	-0.138967	0.029	0.042	1	0.0208969	0.452359	0.063	0.021	1	0.49757	-0.253766	0.02	0.03	1	0.46334	0.170596	0.036	0	1	0.0358393	0.655932	0.074	0.011	1	0.800305	-0.245671	0.021	0.03	1	0.0758507	0.143175	0.077	0.032	1	0.501968	-0.101955	0.011	0.024	1	0.510657	-0.281435	0.02	0.029	1	0.192222	0.0452723	0.035
	Samd1	0.194476	-0.138919	0.006	0.013	1	0.27997	0.11732	0.006	0	1	0.347054	-0.0844438	0.004	0.012	1	NA	NA	NA	NA	NA	NA	NA	NA	NA	NA	NA	NA	NA	NA	NA	0.230276	-0.183509	0.008	0.026	1	0.501968	-0.144615	0.011	0.024	1	0.205846	-0.258206	0.004	0.014	1	0.0785827	-0.139595	0
	Rgs19	0.490594	-0.138878	0.048	0.056	1	0.387259	-0.135238	0.053	0.036	1	0.0631078	0.579851	0.073	0.03	1	0.3344	0.0521288	0.071	0.176	1	0.826988	-0.0952219	0.008	0.011	1	0.497789	0.311392	0.106	0.061	1	1	-0.14205	0.054	0.053	1	0.460606	-0.281918	0.022	0.04	1	0.0404669	0.54278	0.044	0.007	1	0.433887	-0.0903746	0.058
	Mrpl22	0.187529	-0.138856	0.019	0.03	1	0.585942	-0.132326	0.015	0.021	1	0.390182	0.00472278	0.024	0.012	1	0.46334	0.415651	0.036	0	1	0.137018	0.394348	0.025	0	1	0.416483	0.131251	0.021	0	1	0.695699	-0.182687	0.015	0.021	1	0.233516	-0.190418	0	0.016	1	0.202047	-0.373777	0.013	0.029	1	0.930124	-0.125591	0.026
	Abcf2	0.334051	-0.138725	0.023	0.031	1	0.950777	-0.145828	0.015	0.016	1	0.186802	-0.341013	0.016	0.037	1	NA	NA	NA	NA	NA	0.696406	-0.343086	0.025	0.034	1	NA	NA	NA	NA	NA	0.0968944	0.231658	0.038	0.011	1	0.813255	0.0472866	0.033	0.04	1	0.476837	-0.198342	0.013	0.022	1	0.131629	0.174669	0.028
	Gne	0.0820417	-0.138697	0.006	0.016	1	0.891272	0.0179989	0.006	0.005	1	0.677122	-0.111102	0.008	0.012	1	NA	NA	NA	NA	NA	0.396439	0.179629	0.008	0	1	0.242797	-0.644255	0	0.03	1	0.241916	-0.126248	0	0.011	1	0.233516	-0.279475	0	0.016	1	0.175077	0.209904	0.013	0	1	0.256185	0.121608	0.009
	Bloc1s6	0.0585856	-0.138617	0.013	0.029	1	0.339032	-0.00922362	0.021	0.01	1	0.682206	-0.152912	0.024	0.03	1	0.215886	-0.414289	0	0.059	1	0.226683	0.177024	0.017	0	1	NA	NA	NA	NA	NA	0.824459	0.0624811	0.031	0.026	1	0.394209	0.743747	0.033	0.016	1	0.803539	0.0984251	0.033	0.029	1	0.461844	-0.0841671	0.024
	Copb1	0.419766	-0.138425	0.067	0.078	1	0.712955	-0.0589307	0.071	0.062	1	0.724775	0.0570602	0.089	0.079	1	0.175952	0.741247	0.107	0	1	0.22151	0.302654	0.074	0.034	1	0.348657	-0.578745	0.064	0.121	1	0.266474	-0.0382338	0.023	0.048	1	0.0651678	-0.698841	0.022	0.079	1	0.521223	0.0587993	0.066	0.051	1	0.2038	-0.0188369	0.063
	Zfp36l1	0.0195609	-0.138365	0.063	0.1	1	0.0244547	0.18511	0.382	0.269	1	0.468783	-0.0418329	0.429	0.366	1	0.46334	0.311284	0.036	0	1	0.38041	-0.155803	0.116	0.157	1	0.662859	-0.0122491	0.489	0.424	1	0.486939	-0.078291	0.246	0.201	1	0.376488	0.203987	0.311	0.262	1	0.674423	-0.0485202	0.296	0.261	1	0.157636	-0.000445457	0.261
	Ccdc122	0.368232	-0.138197	0.004	0.008	1	0.226689	0.136142	0.008	0	1	0.418013	0.116055	0.004	0	1	NA	NA	NA	NA	NA	NA	NA	NA	NA	NA	0.828352	0.160714	0.021	0.03	1	0.241916	-0.211732	0	0.011	1	NA	NA	NA	NA	NA	0.43634	0.0789076	0.004	0	1	NA	NA	NA
	Crot	0.188423	-0.137933	0.019	0.03	1	0.626269	0.0761549	0.021	0.016	1	0.743154	-0.161572	0.036	0.043	1	0.46334	0.170596	0.036	0	1	0.0849317	0.639003	0.033	0	1	NA	NA	NA	NA	NA	0.117067	0.315876	0.054	0.021	1	0.323323	-0.177518	0.011	0.032	1	0.183008	-0.284774	0.062	0.094	1	0.389341	-0.118037	0.026
	Xrn2	0.1044	-0.137873	0.071	0.095	1	0.126206	0.0463701	0.16	0.109	1	0.518611	0.00345096	0.093	0.073	1	0.0714349	-0.566099	0	0.118	1	0.963548	-0.178111	0.058	0.056	1	0.160512	0.33227	0.17	0.061	1	0.252286	-0.343884	0.108	0.148	1	0.731943	0.108556	0.1	0.087	1	0.0222559	0.370386	0.161	0.08	1	0.00294282	0.411199	0.274
	Jak1	0.373321	-0.137811	0.1	0.114	1	0.317166	0.0715731	0.159	0.124	1	0.0368091	0.388875	0.15	0.079	1	0.696793	-0.259328	0.143	0.176	1	0.253276	0.44319	0.165	0.112	1	0.155502	0.329511	0.17	0.061	1	0.562309	-0.311156	0.085	0.101	1	0.424071	-0.0504002	0.089	0.127	1	0.189383	0.104703	0.265	0.203	1	0.182818	-0.0527194	0.4
	Ccdc146	0.120041	-0.137775	0.002	0.008	1	0.905189	-0.0294891	0.005	0.005	1	0.994655	-0.0439039	0.012	0.012	1	NA	NA	NA	NA	NA	0.0997474	-0.590666	0	0.022	1	NA	NA	NA	NA	NA	0.789798	0.0205044	0.008	0.005	1	0.380513	0.164666	0.022	0.008	1	NA	NA	NA	NA	NA	0.824257	0.0118043	0.009
	Morc2a	0.135606	-0.137686	0.008	0.017	1	0.125405	0.188563	0.012	0	1	0.541179	0.0130498	0.02	0.012	1	0.46334	0.170596	0.036	0	1	0.837645	0.0644094	0.008	0.011	1	NA	NA	NA	NA	NA	0.161351	0.292436	0.023	0.005	1	0.0400258	0.509125	0.033	0	1	0.43634	0.0682202	0.004	0	1	0.326112	0.0479677	0.006
	Scfd1	0.0269647	-0.137683	0.019	0.041	1	0.0867404	0.162587	0.05	0.021	1	0.303221	0.0125533	0.053	0.03	1	NA	NA	NA	NA	NA	0.053382	0.509779	0.041	0	1	0.53456	-0.0836076	0.064	0.03	1	0.966417	0.116204	0.046	0.048	1	0.401678	0.187049	0.044	0.024	1	0.817987	0.0211281	0.033	0.029	1	0.919408	-0.429209	0.026
	Adtrp	0.0933998	-0.137595	0.002	0.009	1	NA	NA	NA	NA	NA	NA	NA	NA	NA	NA	0.768003	-0.0496066	0.036	0.059	1	NA	NA	NA	NA	NA	NA	NA	NA	NA	NA	NA	NA	NA	NA	NA	NA	NA	NA	NA	NA	NA	NA	NA	NA	NA	0.573108	0.0110944	0.002
	Mark2	0.0723469	-0.13755	0.019	0.036	1	0.781237	-0.126163	0.023	0.026	1	0.997465	0.0334624	0.024	0.024	1	0.175952	0.633198	0.107	0	1	0.053382	0.420675	0.041	0	1	0.828352	-0.0600014	0.021	0.03	1	0.835596	-0.257492	0.023	0.026	1	0.203312	-0.427269	0.011	0.04	1	0.144842	0.384115	0.029	0.007	1	0.660615	-0.360406	0.015
	Fmo3	0.0724898	-0.137518	0.002	0.01	1	0.529434	-0.0545931	0.006	0.01	1	0.537984	0.0783979	0.012	0.006	1	NA	NA	NA	NA	NA	0.396439	0.258634	0.008	0	1	NA	NA	NA	NA	NA	0.241916	-0.142564	0	0.011	1	0.403288	-0.0682868	0	0.008	1	0.937677	-0.10959	0.007	0.007	1	0.397536	-0.215881	0.002
	Usp45	0.638496	-0.137388	0.015	0.019	1	0.0598749	0.207609	0.018	0	1	0.471776	-0.106471	0.024	0.037	1	0.46334	0.0583869	0.036	0	1	0.762751	0.0111256	0.017	0.011	1	0.416483	0.0820879	0.021	0	1	0.548805	0.209879	0.038	0.026	1	0.616583	0.0826387	0.033	0.048	1	0.433836	-0.0672821	0.035	0.022	1	0.389341	-0.186505	0.026
	Ppt1	0.0315559	-0.13737	0.161	0.21	1	0.0218048	0.380237	0.047	0.01	1	0.100673	0.265077	0.202	0.134	1	0.892349	-0.00341593	0.071	0.059	1	0.153133	-0.151314	0.033	0.079	1	0.74634	0.0750647	0.043	0.061	1	0.939789	-0.0357366	0.492	0.46	1	0.425412	0.30444	0.111	0.079	1	0.722058	-0.214229	0.044	0.051	1	0.457746	-0.0205223	0.032
	Apex1	0.0416988	-0.137277	0.035	0.058	1	0.519196	-0.0747303	0.048	0.036	1	0.233103	0.0241697	0.065	0.037	1	NA	NA	NA	NA	NA	0.247533	-0.36994	0	0.011	1	0.240226	0.535472	0.043	0	1	0.995058	-0.074448	0.092	0.09	1	0.0227559	-0.601602	0.022	0.103	1	0.43634	0.0462751	0.004	0	1	0.0511498	0.143921	0.039
	Fbxl12	0.0273068	-0.137273	0	0.009	1	0.964839	-0.178185	0.026	0.026	1	0.250042	0.16615	0.008	0	1	NA	NA	NA	NA	NA	0.745763	0.176957	0.017	0.011	1	0.828352	-0.00390478	0.021	0.03	1	0.15063	-0.166781	0	0.016	1	0.319187	-0.217745	0.011	0.032	1	0.31204	-0.157394	0.026	0.043	1	0.698515	-0.342476	0.035
	Ethe1	0.165809	-0.137237	0.008	0.016	1	0.558255	-0.0706706	0.023	0.016	1	0.464995	0.0252696	0.053	0.037	1	0.766356	0.17378	0.143	0.118	1	0.226683	0.458598	0.017	0	1	NA	NA	NA	NA	NA	0.410522	-0.113796	0	0.005	1	0.737098	-0.0161722	0.022	0.016	1	0.571927	0.0550994	0.013	0.007	1	0.163408	0.188593	0.013
	Son	0.000845679	-0.137223	0.186	0.272	1	0.0141645	0.203299	0.353	0.233	1	0.305198	-0.0140758	0.283	0.226	1	0.901191	0.251508	0.25	0.235	1	0.785424	0.0465889	0.306	0.337	1	0.990741	-0.0479664	0.34	0.333	1	0.355532	0.0622136	0.346	0.28	1	0.174726	0.229559	0.333	0.246	1	0.00760015	0.446373	0.377	0.246	1	0.138863	-0.0715597	0.298
	Zc3h7a	0.193574	-0.137123	0.075	0.094	1	0.526311	-0.0175087	0.083	0.067	1	0.359705	0.0776232	0.109	0.079	1	0.957984	0.38629	0.179	0.176	1	0.587748	0.0873639	0.058	0.079	1	0.952525	-0.0572396	0.128	0.121	1	0.747954	-0.102882	0.115	0.127	1	0.376062	0.0483002	0.167	0.119	1	0.856546	-0.265646	0.093	0.094	1	0.130552	0.213359	0.104
[truncated: 19,578 more rows]
[truncated: 109 more columns]
