# Supplementary material for: An atlas of the aging lung mapped by single cell transcriptomics and deep tissue proteomics
Source: Nat Commun. 2019 Feb 27;10:963. doi: 10.1038/s41467-019-08831-9 (PMC6393476; doi:10.1038/s41467-019-08831-9)
Supplement: Supplementary file 9 — Supplementary Data 6 [file 41467_2019_8831_MOESM9_ESM.xlsx]

## Sheet: 1D annotation enrichments_FDR10
Cell type resolved 1D annotation enrichment analysis reveals regulated gene categories [old/young]	Column	Type	Name	Size	Score [old/young]	P value	Benj. Hoch. FDR	Mean	Median
	Type_2_pneumocytes avg_logFC	GOBP name	antigen processing and presentation of endogenous peptide antigen via MHC class I via ER pathway	3	0.9774	0.00336938	0.0877148	0.433695	0.445945
	Type_2_pneumocytes avg_logFC	GOBP name	antigen processing and presentation of endogenous peptide antigen via MHC class I via ER pathway, TAP-dependent	3	0.9774	0.00336938	0.0874933	0.433695	0.445945
	Type_2_pneumocytes avg_logFC	GOBP name	antigen processing and presentation of peptide antigen via MHC class Ib	4	0.960515	0.000878367	0.032258	0.309556	0.249869
	Type_2_pneumocytes avg_logFC	GOBP name	antigen processing and presentation of endogenous antigen	7	0.947162	1.42847e-05	0.00105676	0.301814	0.231029
	Type_2_pneumocytes avg_logFC	GOBP name	antigen processing and presentation of endogenous peptide antigen	7	0.947162	1.42847e-05	0.00104921	0.301814	0.231029
	Type_2_pneumocytes avg_logFC	GOBP name	antigen processing and presentation of endogenous peptide antigen via MHC class I	5	0.944226	0.000255845	0.0125279	0.325996	0.231029
	Mki67+_proliferating_cells avg_logFC	GOBP name	antigen processing and presentation of endogenous antigen	7	0.94337	1.54871e-05	0.0530845	0.572005	0.584361
	Mki67+_proliferating_cells avg_logFC	GOBP name	antigen processing and presentation of endogenous peptide antigen	7	0.94337	1.54871e-05	0.0398134	0.572005	0.584361
	Mki67+_proliferating_cells avg_logFC	GOBP name	antigen processing and presentation of endogenous peptide antigen via MHC class I	5	0.933515	0.000300817	0.0937364	0.537442	0.584361
	Alveolar_macrophage avg_logFC	GOBP name	antigen processing and presentation of endogenous antigen	7	0.921944	2.40277e-05	0.00772115	0.308595	0.280179
	Alveolar_macrophage avg_logFC	GOBP name	antigen processing and presentation of endogenous peptide antigen	7	0.921944	2.40277e-05	0.00748718	0.308595	0.280179
	Alveolar_macrophage avg_logFC	GOBP name	antigen processing and presentation of endogenous peptide antigen via MHC class I	5	0.914939	0.000395855	0.0542743	0.322612	0.32406
	Type_2_pneumocytes avg_logFC	GOCC name	zymogen granule	3	0.908365	0.00643443	0.0970865	0.256189	0.13742
	Type_2_pneumocytes avg_logFC	GOBP name	neutral amino acid transport	4	0.862106	0.00282661	0.0785569	0.15675	0.145118
	Alveolar_macrophage avg_logFC	Keywords	Peptidetransport	4	0.84951	0.00325787	0.061791	0.203981	0.183596
	non-classical_monocyte_(Ly6c2-) avg_logFC	GOMF name	retinoic acid receptor binding	8	0.819608	5.97996e-05	0.0198056	0.501791	0.492816
	Type_2_pneumocytes avg_logFC	GOCC name	alpha-beta T cell receptor complex	5	0.785027	0.00236682	0.0478178	0.130367	0.101175
	Type_2_pneumocytes avg_logFC	GOCC name	immunoglobulin complex	4	0.782817	0.00670063	0.0998395	0.221885	0.242629
	Type_2_pneumocytes avg_logFC	GOCC name	integral to lumenal side of endoplasmic reticulum membrane	11	0.761136	1.23749e-05	0.000641341	0.253651	0.0802221
	Fn1+_macrophage avg_logFC	KEGG name	Nicotinate and nicotinamide metabolism	8	0.756154	0.000213669	0.0292727	0.819708	0.729934
	B_cells avg_logFC	GOBP name	positive regulation of granulocyte differentiation	8	0.750028	0.000239573	0.0572913	0.301176	0.230891
	Type_2_pneumocytes avg_logFC	GOBP name	integrin activation	5	0.749896	0.00368628	0.0924536	0.107766	0.116101
	Type_2_pneumocytes avg_logFC	GOCC name	uropod	7	0.741647	0.000679134	0.0168652	0.127376	0.122371
	Type_2_pneumocytes avg_logFC	GOBP name	cilium axoneme assembly	6	0.731952	0.00190419	0.0588011	0.0927101	0.088241
	Mki67+_proliferating_cells avg_logFC	GOCC name	integral to lumenal side of endoplasmic reticulum membrane	10	0.730496	6.3535e-05	0.0189334	0.448825	0.308381
	Type_2_pneumocytes avg_logFC	GOCC name	GPI-anchor transamidase complex	5	0.729507	0.00472985	0.0751731	0.0856081	0.0959604
	Type_2_pneumocytes avg_logFC	GOBP name	negative regulation of erythrocyte differentiation	8	0.715714	0.000455999	0.0201246	0.0888903	0.0737517
	Type_2_pneumocytes avg_logFC	GOBP name	hydrogen peroxide biosynthetic process	6	0.715346	0.00241059	0.070023	0.166018	0.143394
	Type_2_pneumocytes avg_logFC	GOBP name	antigen processing and presentation via MHC class Ib	7	0.690016	0.00157056	0.0506272	0.190257	0.1447
	Type_2_pneumocytes avg_logFC	GOCC name	motile primary cilium	8	0.678187	0.000895158	0.0213406	0.0999231	0.0781295
	Type_2_pneumocytes avg_logFC	GOBP name	spermatid nucleus differentiation	6	0.677448	0.0040584	0.0986584	0.0988589	0.0932896
	Type_2_pneumocytes avg_logFC	GOBP name	neutrophil activation involved in immune response	8	0.674715	0.000951274	0.0339651	0.151199	0.130737
	Type_2_pneumocytes avg_logFC	GOBP name	acrosome assembly	7	0.670293	0.00213374	0.0643438	0.105536	0.114789
	Type_2_pneumocytes avg_logFC	GOBP name	respiratory burst	7	0.665399	0.00229959	0.0673694	0.0953809	0.10356
	B_cells avg_logFC	GOBP name	regulation of granulocyte differentiation	13	0.65077	4.866e-05	0.0178704	0.262446	0.206992
	Cd103+/Cd11b-_dendritic_cells avg_logFC	KEGG name	Phototransduction	6	0.646938	0.00607099	0.072324	0.245279	0.220902
	Type_2_pneumocytes avg_logFC	GOCC name	phagocytic cup	13	0.629526	8.50175e-05	0.00307094	0.109998	0.0955034
	Type_2_pneumocytes avg_logFC	GOBP name	positive regulation of T cell mediated cytotoxicity	14	0.629431	4.55397e-05	0.00287291	0.1987	0.114786
	Alveolar_macrophage avg_logFC	GOBP name	regulation of T cell mediated cytotoxicity	14	0.627601	4.79761e-05	0.0123335	0.171539	0.131709
	Ciliated_cells avg_logFC	Keywords	MHCI	10	0.627588	0.000589914	0.0335661	0.28487	0.225149
	Type_2_pneumocytes avg_logFC	GOMF name	peptide antigen binding	9	0.615316	0.00139177	0.0677872	0.16418	0.112964
	B_cells avg_logFC	GOCC name	Sin3 complex	9	0.612771	0.00145816	0.0724219	0.212509	0.130207
	B_cells avg_logFC	GOCC name	Sin3-type complex	9	0.612771	0.00145816	0.069525	0.212509	0.130207
	Plasma_cells avg_logFC	GOBP name	positive regulation of mRNA processing	14	0.612572	7.27256e-05	0.053417	0.275511	0.266253
	non-classical_monocyte_(Ly6c2-) avg_logFC	Keywords	Citrullination	8	0.6122	0.00271823	0.0966671	0.431098	0.403789
	Type_2_pneumocytes avg_logFC	Keywords	MHCI	10	0.612003	0.000805167	0.00864415	0.310942	0.229305
	Type_2_pneumocytes avg_logFC	GOBP name	actin filament polymerization	10	0.611783	0.000808676	0.0306849	0.0746266	0.0709699
	Type_2_pneumocytes avg_logFC	KEGG name	Phosphonate and phosphinate metabolism	6	0.611719	0.00946523	0.0425159	0.0941705	0.0754425
	Alveolar_macrophage avg_logFC	GOCC name	proton-transporting V-type ATPase, V1 domain	8	0.61086	0.00277442	0.0718937	0.291882	0.257417
	Type_2_pneumocytes avg_logFC	GOBP name	toxin metabolic process	9	0.60643	0.00163163	0.0519445	0.0898967	0.0942543
	Ciliated_cells avg_logFC	Keywords	Annexin	11	0.603459	0.000529734	0.033491	0.130879	0.0808358
	Alveolar_macrophage avg_logFC	GOBP name	positive regulation of T cell mediated cytotoxicity	12	0.600716	0.000314899	0.0469291	0.176099	0.127096
	Type_2_pneumocytes avg_logFC	GOBP name	regulation of T cell mediated cytotoxicity	16	0.592833	4.03884e-05	0.00262857	0.188781	0.114786
	Type_2_pneumocytes avg_logFC	GOBP name	entrainment of circadian clock	8	0.587871	0.00398662	0.0971431	0.104864	0.0697749
	Mesothelial_cells avg_logFC	GOBP name	response to interferon-beta	20	0.587746	5.3942e-06	0.0138671	0.303103	0.293916
	CD209+/Cd11b+_dendritic_cells avg_logFC	GOBP name	DNA methylation	14	0.581842	0.00016441	0.099449	0.242967	0.222753
	Mki67+_proliferating_cells avg_logFC	Keywords	MHCI	10	0.571234	0.00176381	0.0836341	0.389719	0.272036
	Type_2_pneumocytes avg_logFC	GOBP name	superoxide anion generation	11	0.570721	0.00104767	0.0366435	0.106307	0.0511566
	Type_2_pneumocytes avg_logFC	GOBP name	platelet formation	9	0.568416	0.00314987	0.0841302	0.0781922	0.0596418
	Cd4+_T_cells avg_logFC	GOBP name	cellular alkene metabolic process	16	0.564664	9.24639e-05	0.0950806	0.183156	0.139128
	Cd4+_T_cells avg_logFC	GOBP name	leukotriene metabolic process	16	0.564664	9.24639e-05	0.0864369	0.183156	0.139128
	B_cells avg_logFC	Keywords	MHCII	9	0.557236	0.00379858	0.0900581	0.16819	0.156232
	Mesothelial_cells avg_logFC	GOCC name	MHC class I protein complex	18	0.555204	4.56593e-05	0.0544259	0.369483	0.298004
	Type_2_pneumocytes avg_logFC	GOBP name	mRNA splice site selection	10	0.550807	0.00256187	0.0725722	0.106246	0.124176
	Interstitial macrophages	KEGG name	Graft-versus-host disease	27	0.548822	8.06056e-07	0.00011043	0.258252	0.230346
	Type_2_pneumocytes avg_logFC	GOBP name	regulation of macrophage differentiation	10	0.544667	0.00286078	0.0788669	0.0744064	0.0771081
	Type_2_pneumocytes avg_logFC	GOBP name	mRNA transcription	10	0.541281	0.00303889	0.0826689	0.071254	0.0759018
	Mki67+_proliferating_cells avg_logFC	GOCC name	MHC class I protein complex	17	0.540494	0.000114769	0.0228009	0.323444	0.254055
	Ciliated_cells avg_logFC	Keywords	Calcium/phospholipid-binding	11	0.537388	0.00202968	0.0679346	0.124082	0.0808358
	Type_2_pneumocytes avg_logFC	GOBP name	vesicle transport along microtubule	11	0.530933	0.00229667	0.0674763	0.0656411	0.0616483
	Type_2_pneumocytes avg_logFC	GOBP name	cytoplasmic sequestering of protein	13	0.530509	0.000927351	0.0336959	0.0820715	0.0760369
	Mki67+_proliferating_cells avg_logFC	KEGG name	Graft-versus-host disease	30	0.521036	7.94683e-07	0.000217743	0.281617	0.243586
	B_cells avg_logFC	GOBP name	induction of apoptosis by extracellular signals	18	0.515828	0.000151926	0.0433959	0.17844	0.169886
	B_cells avg_logFC	KEGG name	Graft-versus-host disease	28	0.513614	2.57195e-06	8.80894e-05	0.200462	0.166035
	Type_2_pneumocytes avg_logFC	GOBP name	muscle adaptation	14	0.510242	0.000948711	0.0339916	0.0707862	0.0542271
	Type_2_pneumocytes avg_logFC	GOBP name	neutrophil activation	15	0.508927	0.000643925	0.0259666	0.127385	0.119561
	vascular_endothelial_cells avg_logFC	KEGG name	Asthma	12	0.50797	0.00231704	0.0577153	0.242475	0.18515
	Type_2_pneumocytes avg_logFC	Keywords	Cholesterolbiosynthesis	16	0.507678	0.000438814	0.00608988	0.0996621	0.0652209
	Type_2_pneumocytes avg_logFC	GOBP name	vesicle coating	12	0.503839	0.00251194	0.0719505	0.0623877	0.0726341
	Type_2_pneumocytes avg_logFC	GOBP name	striated muscle adaptation	11	0.503467	0.00383778	0.0948652	0.0633543	0.05624
	Type_2_pneumocytes avg_logFC	GOCC name	MHC class I protein complex	23	0.499403	3.3911e-05	0.00144364	0.185406	0.0583893
	B_cells avg_logFC	KEGG name	MAPK signaling pathway - fly	11	0.496405	0.00436675	0.0412582	0.154447	0.213105
	Type_2_pneumocytes avg_logFC	GOBP name	antigen processing and presentation of peptide antigen via MHC class I	18	0.494934	0.000277974	0.0134197	0.205639	0.128301
	Type_2_pneumocytes avg_logFC	GOBP name	N-terminal protein amino acid modification	13	0.494514	0.00202194	0.0616961	0.0809031	0.0598187
	Type_2_pneumocytes avg_logFC	GOMF name	antigen binding	19	0.490726	0.000213268	0.0144152	0.133248	0.0859672
	Interstitial macrophages	KEGG name	Autoimmune thyroid disease	25	0.488547	2.3729e-05	0.00081272	0.246022	0.230346
	Mki67+_proliferating_cells avg_logFC	KEGG name	Type I diabetes mellitus	33	0.483628	1.54521e-06	0.000141129	0.259087	0.220034
	Type_2_pneumocytes avg_logFC	KEGG name	Valine, leucine and isoleucine biosynthesis	9	0.479424	0.0127585	0.0554895	0.0685949	0.0717404
	Type_2_pneumocytes avg_logFC	KEGG name	MAPK signaling pathway - yeast	12	0.479245	0.0040481	0.0205403	0.0714964	0.0429889
	Interstitial macrophages	KEGG name	Allograft rejection	27	0.474072	2.02706e-05	0.000793448	0.233086	0.228686
	Alveolar_macrophage avg_logFC	GOCC name	phagocytic cup	12	0.47217	0.00462889	0.0935193	0.167231	0.166367
	Alveolar_macrophage avg_logFC	KEGG name	Glycosphingolipid biosynthesis - globo series	9	0.469585	0.0147192	0.080661	0.134339	0.0368731
	Type_2_pneumocytes avg_logFC	GOBP name	regulation of alternative nuclear mRNA splicing, via spliceosome	15	0.46855	0.00167985	0.0531503	0.0707402	0.0718815
	Type_2_pneumocytes avg_logFC	GOMF name	SMAD binding	15	0.468373	0.00168669	0.080961	0.0835882	0.061726
	Mki67+_proliferating_cells avg_logFC	GOCC name	MHC protein complex	25	0.46706	5.33297e-05	0.0211897	0.257409	0.233117
	Type_2_pneumocytes avg_logFC	GOCC name	host cell part	14	0.462179	0.00275379	0.0529439	0.0584909	0.0540604
	Type_2_pneumocytes avg_logFC	GOCC name	other organism part	14	0.462179	0.00275379	0.0521035	0.0584909	0.0540604
	Interstitial macrophages	KEGG name	Type I diabetes mellitus	30	0.460403	1.28657e-05	0.000705038	0.225152	0.123354
	Plasma_cells avg_logFC	GOMF name	RNA polymerase II core promoter proximal region sequence-specific DNA binding transcription factor activity involved in positive regulation of transcription	33	0.460403	4.78967e-06	0.00144213	0.201992	0.19085
	Type_2_pneumocytes avg_logFC	GOCC name	MHC protein complex	32	0.457249	7.61143e-06	0.000432039	0.145233	0.0525563
	Type_2_pneumocytes avg_logFC	GOBP name	organelle transport along microtubule	21	0.456335	0.000294893	0.0140388	0.0630979	0.0495441
	Club_cells avg_logFC	GOCC name	multivesicular body	17	0.455688	0.00114477	0.0649795	0.0693402	0.0292378
	Type_2_pneumocytes avg_logFC	GOBP name	monoamine transport	14	0.454645	0.00322787	0.0855468	0.0791584	0.050231
	Alveolar_macrophage avg_logFC	GOCC name	endocytic vesicle membrane	30	0.454083	1.68248e-05	0.00143251	0.129514	0.152706
	Alveolar_macrophage avg_logFC	GOCC name	phagocytic vesicle membrane	30	0.454083	1.68248e-05	0.00133701	0.129514	0.152706
	Type_2_pneumocytes avg_logFC	KEGG name	Terpenoid backbone biosynthesis	14	0.450908	0.00348969	0.018388	0.0885593	0.0511295
	Type_2_pneumocytes avg_logFC	Keywords	Bromodomain	29	0.447153	3.08436e-05	0.000548438	0.0876595	0.0775773
	Ciliated_cells avg_logFC	GOCC name	proteasome core complex	18	0.445945	0.00105669	0.0968901	0.113585	0.104202
	B_cells avg_logFC	KEGG name	Asthma	15	0.445014	0.00284979	0.0289201	0.126284	0.155935
	Alveolar_macrophage avg_logFC	KEGG name	Collecting duct acid secretion	19	0.444582	0.000795751	0.0136272	0.156617	0.131232
	B_cells avg_logFC	KEGG name	Autoimmune thyroid disease	30	0.443348	2.65523e-05	0.000727533	0.186649	0.165609
	Mki67+_proliferating_cells avg_logFC	KEGG name	Autoimmune thyroid disease	32	0.439486	1.7063e-05	0.00116881	0.243056	0.214465
	Type_2_pneumocytes avg_logFC	GOBP name	myeloid cell activation involved in immune response	25	0.438872	0.000145938	0.00781605	0.0814862	0.0569203
	Type_2_pneumocytes avg_logFC	GOBP name	response to peptidoglycan	17	0.438612	0.00174399	0.0550106	0.0636246	0.0401316
	Megakaryocytes avg_logFC	GOCC name	Z disc	31	0.437664	2.5572e-05	0.0304818	0.799857	0.763072
	Type_2_pneumocytes avg_logFC	Keywords	Sterolbiosynthesis	21	0.436822	0.000530304	0.00642006	0.082841	0.0623769
	Mki67+_proliferating_cells avg_logFC	GOBP name	T cell receptor signaling pathway	29	0.433939	5.28818e-05	0.0388417	0.284433	0.26162
	Type_2_pneumocytes avg_logFC	GOBP name	regulation of erythrocyte differentiation	30	0.432995	4.05943e-05	0.00262536	0.0578739	0.054822
	Interstitial macrophages	KEGG name	Other glycan degradation	13	0.431615	0.00706142	0.0921347	0.126804	0.0993983
	Type_2_pneumocytes avg_logFC	GOBP name	response to electrical stimulus	17	0.431014	0.0020948	0.0633554	0.0589634	0.0519533
	Mki67+_proliferating_cells avg_logFC	KEGG name	Allograft rejection	33	0.429999	1.93341e-05	0.00105951	0.242892	0.220034
	Type_2_pneumocytes avg_logFC	GOBP name	B cell receptor signaling pathway	24	0.428265	0.000281972	0.0134861	0.0774981	0.0556609
	Alveolar_macrophage avg_logFC	GOCC name	brush border membrane	21	0.424513	0.00075995	0.0312366	0.0890842	0.0775363
	Plasma_cells avg_logFC	GOCC name	immunological synapse	17	0.424082	0.00247773	0.0738363	0.163068	0.183677
	Alveolar_macrophage avg_logFC	KEGG name	Other glycan degradation	14	0.423317	0.00610616	0.0506996	0.117826	0.100396
	vascular_endothelial_cells avg_logFC	KEGG name	Allograft rejection	28	0.42138	0.000114498	0.00627451	0.197549	0.126166
	Mesothelial_cells avg_logFC	Pfam	C1-set	34	0.421167	2.1605e-05	0.0920588	0.252523	0.141521
	Cd103+/Cd11b-_dendritic_cells avg_logFC	Keywords	Bromodomain	27	0.421065	0.000153623	0.0109264	0.198552	0.239898
	B_cells avg_logFC	KEGG name	B cell receptor signaling pathway	67	0.420194	2.80881e-09	7.69613e-07	0.155789	0.144548
	classical_monocyte_(Ly6c2+) avg_logFC	KEGG name	Citrate cycle (TCA cycle)	26	0.420121	0.000210809	0.0577617	0.305687	0.379965
	Alveolar_macrophage avg_logFC	GOCC name	MHC class I protein complex	21	0.417174	0.000937049	0.0372321	0.11724	0.0988348
	vascular_endothelial_cells avg_logFC	Pfam	C1-set	36	0.416105	1.57448e-05	0.0670885	0.196805	0.113322
	Type_2_pneumocytes avg_logFC	Pfam	C1-set	41	0.413605	4.61601e-06	0.0196688	0.137483	0.053845
	Type_2_pneumocytes avg_logFC	GOCC name	photoreceptor connecting cilium	16	0.413514	0.00418989	0.0684158	0.0568085	0.0605787
	B_cells avg_logFC	KEGG name	Allograft rejection	30	0.411211	9.75325e-05	0.00178159	0.169608	0.156083
	Type_2_pneumocytes avg_logFC	GOBP name	positive regulation of T cell mediated immunity	24	0.410305	0.000503221	0.0215609	0.131219	0.0694538
	vascular_endothelial_cells avg_logFC	KEGG name	Autoimmune thyroid disease	28	0.409639	0.000176741	0.00807119	0.195648	0.126166
	Plasma_cells avg_logFC	KEGG name	Butanoate metabolism	15	0.408448	0.00618254	0.0847008	0.136882	0.130347
	Type_2_pneumocytes avg_logFC	GOBP name	embryonic hemopoiesis	17	0.404946	0.00384763	0.0948806	0.0667152	0.061726
	Type_2_pneumocytes avg_logFC	GOBP name	cholesterol biosynthetic process	23	0.402633	0.000831163	0.0311929	0.0789127	0.0623769
	Alveolar_macrophage avg_logFC	GOCC name	protein phosphatase type 2A complex	17	0.40216	0.00410128	0.0857671	0.132325	0.114284
	Type_2_pneumocytes avg_logFC	GOBP name	antigen processing and presentation of peptide antigen	32	0.401804	8.3856e-05	0.00492738	0.133682	0.0601935
	Type_2_pneumocytes avg_logFC	GOBP name	regulation of lymphocyte migration	19	0.400652	0.00250193	0.0720654	0.0775947	0.0360237
	B_cells avg_logFC	KEGG name	Type I diabetes mellitus	32	0.40027	8.96273e-05	0.00188907	0.173656	0.156083
	Cd103+/Cd11b-_dendritic_cells avg_logFC	GOMF name	core promoter proximal region DNA binding	30	0.400232	0.000149435	0.0989856	0.138983	0.134113
	Cd103+/Cd11b-_dendritic_cells avg_logFC	GOMF name	core promoter proximal region sequence-specific DNA binding	30	0.400232	0.000149435	0.082488	0.138983	0.134113
	Type_2_pneumocytes avg_logFC	KEGG name	Graft-versus-host disease	33	0.399982	7.01263e-05	0.000800609	0.126364	0.0467233
	B_cells avg_logFC	KEGG name	Antigen processing and presentation	52	0.39728	7.33145e-07	4.01764e-05	0.165373	0.140113
	Mki67+_proliferating_cells avg_logFC	GOMF name	protein serine/threonine phosphatase activity	35	0.394817	5.35257e-05	0.0590924	0.180791	0.173889
	Type_2_pneumocytes avg_logFC	GOBP name	positive regulation of smooth muscle cell proliferation	34	0.393153	7.28964e-05	0.00440937	0.0579933	0.0674708
	Type_2_pneumocytes avg_logFC	GOCC name	actin filament	23	0.392677	0.00111588	0.0260809	0.0627549	0.0386379
	Type_2_pneumocytes avg_logFC	KEGG name	MAPK signaling pathway - fly	13	0.391268	0.0145869	0.0605578	0.0743909	0.0616483
	Alveolar_macrophage avg_logFC	Keywords	Nitration	37	0.390726	3.93421e-05	0.0024873	0.0926364	0.0749559
	Interstitial macrophages	KEGG name	Viral myocarditis	49	0.390213	2.33932e-06	0.000213658	0.177611	0.159723
	B_cells avg_logFC	KEGG name	Fc epsilon RI signaling pathway	55	0.389068	6.11989e-07	4.19213e-05	0.1288	0.10928
	vascular_endothelial_cells avg_logFC	KEGG name	Graft-versus-host disease	28	0.388077	0.000381248	0.0149231	0.18706	0.110662
	Type_2_pneumocytes avg_logFC	GOBP name	embryonic placenta development	20	0.387784	0.00268264	0.0757846	0.0809012	0.0420891
	Type_2_pneumocytes avg_logFC	KEGG name	Primary immunodeficiency	28	0.386524	0.00040077	0.00343159	0.0495069	0.0358424
	Type_2_pneumocytes avg_logFC	GOBP name	regulation of T cell mediated immunity	30	0.386181	0.000251871	0.0123923	0.121081	0.0375877
	Type_2_pneumocytes avg_logFC	Pfam	Bromodomain	36	0.386049	6.1328e-05	0.0871061	0.0774291	0.0433723
	Goblet_cells avg_logFC	GOBP name	antigen processing and presentation	53	0.385995	1.19048e-06	0.0122418	0.13639	0.0865778
	Alveolar_macrophage avg_logFC	GOBP name	positive regulation of osteoblast differentiation	39	0.384998	3.1992e-05	0.00865719	0.125276	0.0661246
	Type_2_pneumocytes avg_logFC	Keywords	Steroidbiosynthesis	29	0.383648	0.000349798	0.00497587	0.0731022	0.0466513
	Type_2_pneumocytes avg_logFC	GOBP name	response to interferon-beta	23	0.383604	0.00145134	0.0472283	0.0563042	0.0453945
	Plasma_cells avg_logFC	GOMF name	RNA polymerase II core promoter proximal region sequence-specific DNA binding transcription factor activity	52	0.38186	1.9571e-06	0.000720213	0.15131	0.177201
	Mki67+_proliferating_cells avg_logFC	KEGG name	Antigen processing and presentation	54	0.38115	1.2967e-06	0.000177647	0.200479	0.169012
	Mki67+_proliferating_cells avg_logFC	GOBP name	gene silencing	43	0.379867	1.65749e-05	0.0340879	0.159892	0.16378
	Mesothelial_cells avg_logFC	KEGG name	Graft-versus-host disease	25	0.378553	0.00105678	0.0965191	0.263512	0.0822927
	Alveolar_macrophage avg_logFC	GOBP name	regulation of leukocyte mediated cytotoxicity	31	0.377893	0.000272265	0.0417866	0.104964	0.109026
	B_cells avg_logFC	KEGG name	Viral myocarditis	53	0.377311	2.05153e-06	8.03028e-05	0.154101	0.129528
	Alveolar_macrophage avg_logFC	GOCC name	protein serine/threonine phosphatase complex	35	0.37714	0.000113447	0.00711734	0.10676	0.1173
	Alveolar_macrophage avg_logFC	GOCC name	lysosomal membrane	90	0.374831	8.23755e-10	3.27305e-07	0.113003	0.109807
	Type_2_pneumocytes avg_logFC	GOBP name	antigen processing and presentation of exogenous peptide antigen	21	0.372575	0.00312327	0.0845173	0.10885	0.0217736
	Type_2_pneumocytes avg_logFC	GOBP name	retrograde transport, endosome to Golgi	25	0.369245	0.00139663	0.0458834	0.0581127	0.0662588
	Type_2_pneumocytes avg_logFC	GOBP name	sterol biosynthetic process	28	0.366795	0.000782499	0.030024	0.0698255	0.0441788
	Type_2_pneumocytes avg_logFC	KEGG name	Autoimmune thyroid disease	36	0.365428	0.000148497	0.00150697	0.108219	0.0361726
	non-classical_monocyte_(Ly6c2-) avg_logFC	KEGG name	Graft-versus-host disease	26	0.364274	0.00131255	0.0599397	0.280365	0.183719
	non-classical_monocyte_(Ly6c2-) avg_logFC	KEGG name	Type I diabetes mellitus	28	0.364134	0.000859367	0.0784889	0.272024	0.177388
	B_cells avg_logFC	GOBP name	antigen processing and presentation of peptide antigen	31	0.363082	0.000469955	0.0894917	0.1531	0.109305
	Type_2_pneumocytes avg_logFC	KEGG name	Allograft rejection	35	0.361849	0.000212237	0.00193843	0.111408	0.041286
	Type_2_pneumocytes avg_logFC	GOBP name	negative regulation of osteoblast differentiation	26	0.360921	0.00144715	0.0472415	0.046961	0.0754024
	Type_2_pneumocytes avg_logFC	GOBP name	erythrocyte differentiation	40	0.36057	7.97458e-05	0.00474004	0.074272	0.0343048
	Eosinophils	KEGG name	Fc epsilon RI signaling pathway	32	0.359948	0.000434033	0.0396416	0.416459	0.458487
	Cd4+_T_cells avg_logFC	KEGG name	Primary immunodeficiency	26	0.358091	0.00158145	0.0393926	0.170834	0.144876
	Type_2_pneumocytes avg_logFC	GOBP name	positive regulation of adaptive immune response based on somatic recombination of immune receptors built from immunoglobulin superfamily domains	44	0.356894	4.22059e-05	0.00269567	0.101801	0.0292308
	Alveolar_macrophage avg_logFC	GOBP name	regulation of cell killing	32	0.355735	0.000498384	0.064872	0.10086	0.107011
	Type_2_pneumocytes avg_logFC	GOBP name	T cell proliferation	28	0.355703	0.00112464	0.0392022	0.0631683	0.0449493
	Type_2_pneumocytes avg_logFC	GOMF name	RNA polymerase II core promoter proximal region sequence-specific DNA binding	27	0.355469	0.00139042	0.0687324	0.0651041	0.0805627
	Type_2_pneumocytes avg_logFC	KEGG name	Osteoclast differentiation	103	0.354785	5.04297e-10	1.38177e-07	0.0672728	0.0474588
	Type_2_pneumocytes avg_logFC	GOBP name	positive regulation of inflammatory response	46	0.354101	3.26591e-05	0.00222406	0.0649916	0.0298001
	Type_2_pneumocytes avg_logFC	GOMF name	RNA polymerase II regulatory region sequence-specific DNA binding	76	0.354071	9.5844e-08	1.44289e-05	0.0541601	0.0359313
	Type_2_pneumocytes avg_logFC	GOMF name	core promoter proximal region sequence-specific DNA binding	36	0.352776	0.000250028	0.0159249	0.0605007	0.0565285
	Alveolar_macrophage avg_logFC	GOCC name	phagocytic vesicle	26	0.352688	0.00185802	0.0632787	0.0840967	0.0961883
	B_cells avg_logFC	GOCC name	MHC protein complex	29	0.351665	0.00105101	0.0596571	0.156656	0.139098
	Type_2_pneumocytes avg_logFC	GOCC name	integrin complex	29	0.348803	0.00115163	0.0263989	0.0672674	0.0434562
	Type_2_pneumocytes avg_logFC	KEGG name	Natural killer cell mediated cytotoxicity	101	0.348697	1.43233e-09	1.96229e-07	0.0836761	0.0432176
	Interstitial macrophages	KEGG name	Staphylococcus aureus infection	32	0.348398	0.000651755	0.0148817	0.145053	0.119799
	Alveolar_macrophage avg_logFC	KEGG name	Graft-versus-host disease	31	0.347737	0.000808534	0.0130317	0.125382	0.0608364
	Alveolar_macrophage avg_logFC	GOCC name	MHC protein complex	30	0.347579	0.000987751	0.0379806	0.109283	0.0472094
	Type_2_pneumocytes avg_logFC	GOBP name	regulation of cell size	29	0.346863	0.00122704	0.0415055	0.060579	0.0511566
	Alveolar_macrophage avg_logFC	GOBP name	unsaturated fatty acid metabolic process	40	0.346495	0.000150379	0.0281154	0.0726101	0.0631414
	B_cells avg_logFC	GOBP name	negative regulation of lymphocyte proliferation	34	0.344152	0.000517948	0.0968375	0.143284	0.117369
	B_cells avg_logFC	GOBP name	negative regulation of mononuclear cell proliferation	34	0.344152	0.000517948	0.0951083	0.143284	0.117369
	B_cells avg_logFC	GOBP name	DNA conformation change	42	0.343687	0.000117257	0.0376797	0.127962	0.119781
	Cd4+_T_cells avg_logFC	GOBP name	antigen receptor-mediated signaling pathway	53	0.337294	2.19258e-05	0.0563659	0.140206	0.156819
	Alveolar_macrophage avg_logFC	KEGG name	Allograft rejection	32	0.336834	0.000978506	0.0141111	0.119906	0.0503417
	Alveolar_macrophage avg_logFC	GOCC name	vacuolar membrane	116	0.33635	4.10821e-10	4.89699e-07	0.101667	0.0920337
	Alveolar_macrophage avg_logFC	GOBP name	icosanoid metabolic process	39	0.334952	0.000296659	0.044861	0.0707126	0.0609379
	Type_2_pneumocytes avg_logFC	GOMF name	core promoter proximal region DNA binding	37	0.334683	0.000427942	0.0257699	0.0587429	0.0543669
	Type_2_pneumocytes avg_logFC	GOCC name	basal plasma membrane	23	0.334092	0.00554993	0.0859158	0.0561221	0.0569484
	Type_2_pneumocytes avg_logFC	KEGG name	Acute myeloid leukemia	54	0.332712	2.35782e-05	0.000380026	0.0633725	0.0510688
	Type_2_pneumocytes avg_logFC	GOBP name	positive regulation of leukocyte mediated cytotoxicity	27	0.332685	0.0027739	0.0775108	0.105412	0.0474096
	Type_2_pneumocytes avg_logFC	GOBP name	regulation of RNA stability	33	0.331395	0.000987404	0.0347722	0.067569	0.045539
	Type_2_pneumocytes avg_logFC	KEGG name	Antigen processing and presentation	56	0.331318	1.80865e-05	0.000353979	0.0942193	0.044582
	Type_2_pneumocytes avg_logFC	GOBP name	leukocyte cell-cell adhesion	28	0.330448	0.00247761	0.0715655	0.0821249	0.0655347
	B_cells avg_logFC	Keywords	Nitration	35	0.330065	0.000730982	0.0198061	0.132495	0.0759577
	vascular_endothelial_cells avg_logFC	KEGG name	Type I diabetes mellitus	30	0.329684	0.00178499	0.0489087	0.158738	0.110662
	Alveolar_macrophage avg_logFC	GOBP name	negative regulation of NF-kappaB transcription factor activity	48	0.329054	8.07514e-05	0.0180514	0.0741515	0.0652802
	Type_2_pneumocytes avg_logFC	GOBP name	antigen processing and presentation	60	0.328853	1.06154e-05	0.000808578	0.101605	0.0331483
	Mki67+_proliferating_cells avg_logFC	GOBP name	antigen processing and presentation	52	0.328494	4.24119e-05	0.0396474	0.197066	0.165672
	Type_2_pneumocytes avg_logFC	GOMF name	RNA polymerase II core promoter proximal region sequence-specific DNA binding transcription factor activity involved in positive regulation of transcription	50	0.327771	6.11235e-05	0.0051908	0.0636919	0.0404437
	Type_2_pneumocytes avg_logFC	GOMF name	transcription regulatory region sequence-specific DNA binding	105	0.327747	6.66799e-09	1.38027e-06	0.0512149	0.0298746
	Alveolar_macrophage avg_logFC	GOCC name	melanosome	77	0.327372	6.95594e-07	9.21276e-05	0.107329	0.0628388
	Alveolar_macrophage avg_logFC	GOCC name	pigment granule	77	0.327372	6.95594e-07	8.29149e-05	0.107329	0.0628388
	Alveolar_macrophage avg_logFC	GOBP name	positive regulation of proteasomal ubiquitin-dependent protein catabolic process	35	0.326675	0.000827647	0.0935241	0.0830621	0.0633362
	Interstitial macrophages	KEGG name	Natural killer cell mediated cytotoxicity	88	0.326555	1.24295e-07	3.40567e-05	0.127086	0.118211
	Type_2_pneumocytes avg_logFC	GOMF name	core promoter binding	44	0.326093	0.000182818	0.0128828	0.0483531	0.0322591
	B_cells avg_logFC	KEGG name	T cell receptor signaling pathway	92	0.326087	6.70687e-08	6.12561e-06	0.109068	0.10591
	Alveolar_macrophage avg_logFC	GOBP name	cellular response to organic cyclic compound	37	0.324935	0.000628433	0.0760256	0.0963784	0.0419847
	Type_2_pneumocytes avg_logFC	GOBP name	cytosolic calcium ion transport	27	0.324813	0.00348964	0.0888218	0.0440215	0.042584
	Plasma_cells avg_logFC	GOMF name	sequence-specific DNA binding RNA polymerase II transcription factor activity	86	0.3213	2.74471e-07	0.000303016	0.12537	0.110964
	Type_2_pneumocytes avg_logFC	GOBP name	lymphocyte proliferation	44	0.320725	0.000233183	0.0115837	0.0618852	0.0448067
	Alveolar_macrophage avg_logFC	KEGG name	Phagosome	131	0.320522	2.51719e-10	6.89711e-08	0.0975862	0.0456336
	Type_2_pneumocytes avg_logFC	GOMF name	RNA polymerase II regulatory region DNA binding	80	0.318498	8.5409e-07	0.000108798	0.0508076	0.0330339
	Type_2_pneumocytes avg_logFC	GOBP name	eye morphogenesis	35	0.318171	0.00112643	0.0390004	0.0497796	0.0256638
	Ciliated_cells avg_logFC	Keywords	Hydrogeniontransport	34	0.317453	0.00136256	0.0596382	0.07092	0.0668789
	Mki67+_proliferating_cells avg_logFC	GOBP name	positive regulation of cytokine biosynthetic process	45	0.316892	0.000237871	0.087358	0.177353	0.130096
	Megakaryocytes avg_logFC	GOCC name	contractile fiber part	51	0.316514	9.6938e-05	0.057775	0.62659	0.653048
	Type_2_pneumocytes avg_logFC	GOBP name	positive regulation of leukocyte mediated immunity	44	0.313853	0.000316757	0.0149414	0.0917113	0.0217614
	Type_2_pneumocytes avg_logFC	GOBP name	positive regulation of lymphocyte mediated immunity	44	0.313853	0.000316757	0.0148731	0.0917113	0.0217614
	Cd103+/Cd11b-_dendritic_cells avg_logFC	KEGG name	Type II diabetes mellitus	25	0.313079	0.00676095	0.07125	0.139222	0.146272
	Type_2_pneumocytes avg_logFC	KEGG name	Prion diseases	28	0.311845	0.00429413	0.0213926	0.0564723	0.0309914
	Type_2_pneumocytes avg_logFC	KEGG name	Asthma	18	0.311408	0.022189	0.0868541	0.0473419	0.0238932
	Type_2_pneumocytes avg_logFC	GOBP name	actin filament bundle assembly	30	0.311403	0.00316156	0.0842237	0.0491392	0.0339059
	Neutrophils	KEGG name	Natural killer cell mediated cytotoxicity	59	0.309699	4.09159e-05	0.011211	0.385615	0.426223
	B_cells avg_logFC	GOBP name	regulation of B cell proliferation	45	0.309281	0.00033393	0.0715375	0.143603	0.0826281
	Cd4+_T_cells avg_logFC	KEGG name	Natural killer cell mediated cytotoxicity	95	0.309195	1.98637e-07	2.72132e-05	0.15981	0.0940222
	Type_2_pneumocytes avg_logFC	GOBP name	neutrophil chemotaxis	33	0.308839	0.00214137	0.0641974	0.0869758	0.0395022
	Type_2_pneumocytes avg_logFC	KEGG name	Adipocytokine signaling pathway	57	0.308783	5.55205e-05	0.000760631	0.0510115	0.0488442
	Type_2_pneumocytes avg_logFC	KEGG name	Shigellosis	56	0.308496	6.55286e-05	0.000780645	0.0570164	0.0517407
	Cd4+_T_cells avg_logFC	KEGG name	T cell receptor signaling pathway	97	0.307845	1.67938e-07	4.6015e-05	0.14516	0.109296
	Neutrophils	KEGG name	ErbB signaling pathway	39	0.307742	0.000902828	0.0618437	0.377572	0.415652
	Type_2_pneumocytes avg_logFC	GOCC name	intermediate filament cytoskeleton	32	0.306941	0.00266	0.0519789	0.0421059	0.0340719
	B_cells avg_logFC	GOBP name	chromosome segregation	70	0.306901	9.1725e-06	0.00786007	0.122018	0.0917884
	B_cells avg_logFC	KEGG name	Acute myeloid leukemia	52	0.306183	0.000135206	0.00231541	0.119966	0.105574
	Type_2_pneumocytes avg_logFC	GOBP name	immune response-regulating cell surface receptor signaling pathway	64	0.306026	2.31168e-05	0.00160615	0.0568566	0.0425843
	Alveolar_macrophage avg_logFC	GOCC name	vacuolar part	139	0.305893	5.06324e-10	3.01769e-07	0.0947518	0.0645626
	Alveolar_macrophage avg_logFC	GOBP name	ceramide metabolic process	46	0.305557	0.000338601	0.0490399	0.0812376	0.0576347
	B_cells avg_logFC	KEGG name	VEGF signaling pathway	57	0.304659	7.02456e-05	0.00160394	0.098732	0.0956468
	Type_2_pneumocytes avg_logFC	GOBP name	positive regulation of cell killing	30	0.304546	0.00389441	0.0958044	0.0980012	0.0338552
	Type_2_pneumocytes avg_logFC	GOBP name	mononuclear cell proliferation	45	0.304351	0.000413166	0.0185528	0.0603395	0.0415229
	Interstitial macrophages	KEGG name	Intestinal immune network for IgA production	31	0.30378	0.00343557	0.0553733	0.125406	0.0711904
	Type_2_pneumocytes avg_logFC	KEGG name	Type I diabetes mellitus	38	0.303636	0.00120249	0.0076624	0.109619	0.0395637
	Cd4+_T_cells avg_logFC	GOBP name	immune response-activating cell surface receptor signaling pathway	57	0.303039	7.68717e-05	0.0878302	0.128205	0.148076
	Alveolar_macrophage avg_logFC	GOBP name	negative regulation of sequence-specific DNA binding transcription factor activity	86	0.302552	1.26285e-06	0.00129859	0.071121	0.0616795
	Type_2_pneumocytes avg_logFC	GOBP name	cytokine-mediated signaling pathway	87	0.302364	1.10255e-06	0.000107976	0.0639115	0.0409305
	Interstitial macrophages	Keywords	Adaptiveimmunity	46	0.302293	0.000393368	0.0746087	0.103664	0.091569
	Cd103+/Cd11b-_dendritic_cells avg_logFC	KEGG name	Allograft rejection	26	0.301783	0.00776178	0.0708909	0.118519	0.105149
	Cd103+/Cd11b-_dendritic_cells avg_logFC	KEGG name	Type I diabetes mellitus	31	0.301718	0.00366359	0.0528328	0.11703	0.0927455
	Cd4+_T_cells avg_logFC	GOBP name	immune response-regulating cell surface receptor signaling pathway	60	0.300305	5.82966e-05	0.0856376	0.125069	0.138309
	B_cells avg_logFC	KEGG name	Leishmaniasis	54	0.300146	0.000137559	0.00221713	0.0994275	0.111902
	Type_2_pneumocytes avg_logFC	GOBP name	regulation of mRNA stability	31	0.299571	0.00389818	0.0956683	0.0649059	0.0411026
	Type_2_pneumocytes avg_logFC	KEGG name	B cell receptor signaling pathway	69	0.298657	1.80114e-05	0.000379625	0.0640751	0.0384597
	Type_2_pneumocytes avg_logFC	Keywords	Integrin	31	0.297782	0.00411705	0.035494	0.0561099	0.029875
	non-classical_monocyte_(Ly6c2-) avg_logFC	GOMF name	receptor signaling protein activity	54	0.297565	0.000158172	0.0374189	0.213493	0.18814
	Alveolar_macrophage avg_logFC	KEGG name	Type I diabetes mellitus	35	0.2975	0.00232842	0.0265828	0.105526	0.0398469
	Type_2_pneumocytes avg_logFC	GOBP name	leukocyte chemotaxis	68	0.297465	2.23354e-05	0.00159497	0.0797804	0.0307387
	Type_2_pneumocytes avg_logFC	GOBP name	positive regulation of adaptive immune response	47	0.297184	0.000425148	0.0189255	0.0910256	0.0232221
	Type_2_pneumocytes avg_logFC	KEGG name	Pancreatic cancer	68	0.296691	2.34589e-05	0.000401733	0.0575968	0.0430552
	Cd4+_T_cells avg_logFC	KEGG name	Allograft rejection	33	0.296581	0.00320764	0.0516996	0.176986	0.0866125
	CD8+_T_cells avg_logFC	KEGG name	Natural killer cell mediated cytotoxicity	92	0.296502	9.20497e-07	0.000252216	0.149794	0.152072
	CD209+/Cd11b+_dendritic_cells avg_logFC	GOBP name	macromolecule methylation	71	0.295848	1.67904e-05	0.0431639	0.136097	0.177031
	Alveolar_macrophage avg_logFC	KEGG name	Autoimmune thyroid disease	33	0.294584	0.00341441	0.0346499	0.0941099	0.0276355
	B_cells avg_logFC	KEGG name	Long-term depression	42	0.294136	0.000979143	0.0134143	0.122106	0.0817389
	Alveolar_macrophage avg_logFC	GOBP name	positive regulation of proteolysis	55	0.293819	0.000165165	0.0297964	0.078001	0.0405988
	Type_2_pneumocytes avg_logFC	KEGG name	Staphylococcus aureus infection	37	0.293237	0.00202839	0.0115787	0.0560635	0.0223164
	Type_2_pneumocytes avg_logFC	GOBP name	immune response-activating cell surface receptor signaling pathway	61	0.293203	7.51842e-05	0.00452116	0.0567887	0.0434562
	Alveolar_macrophage avg_logFC	KEGG name	Long-term potentiation	50	0.293076	0.000339288	0.00845135	0.0803326	0.0642727
	Type_2_pneumocytes avg_logFC	GOBP name	regulation of alpha-beta T cell differentiation	34	0.292849	0.00313034	0.0844864	0.0450958	0.0299508
	Type_2_pneumocytes avg_logFC	KEGG name	Cytosolic DNA-sensing pathway	44	0.29219	0.000800455	0.0057717	0.05444	0.0354156
	Alveolar_macrophage avg_logFC	Keywords	Lysosome	160	0.291619	2.09134e-10	1.18997e-07	0.109261	0.0748341
	Type_2_pneumocytes avg_logFC	GOCC name	PML body	73	0.291343	1.6908e-05	0.000839764	0.0514383	0.0394488
	Type_2_pneumocytes avg_logFC	KEGG name	Leishmaniasis	60	0.291152	9.64666e-05	0.00101661	0.0691632	0.0350877
	Interstitial macrophages	KEGG name	B cell receptor signaling pathway	67	0.289198	4.33269e-05	0.00118716	0.108831	0.110373
	B_cells avg_logFC	KEGG name	Natural killer cell mediated cytotoxicity	91	0.288525	2.02311e-06	9.23889e-05	0.124327	0.105733
	Type_2_pneumocytes avg_logFC	GOBP name	G-protein signaling, coupled to cAMP nucleotide second messenger	48	0.288502	0.000545992	0.0229161	0.0459051	0.0213891
	Cd4+_T_cells avg_logFC	KEGG name	Autoimmune thyroid disease	32	0.288231	0.00479476	0.0656882	0.164719	0.0849755
	Interstitial macrophages	GOBP name	regulation of B cell activation	71	0.288115	2.75498e-05	0.0404706	0.0915923	0.0973804
	Type_2_pneumocytes avg_logFC	GOBP name	regulation of multicellular organism growth	58	0.288092	0.000148412	0.00782628	0.0477571	0.0361799
	Type_2_pneumocytes avg_logFC	KEGG name	Jak-STAT signaling pathway	113	0.287307	1.34645e-07	7.37854e-06	0.0489996	0.0334809
	CD209+/Cd11b+_dendritic_cells avg_logFC	GOBP name	methylation	84	0.286279	5.9782e-06	0.0614738	0.131977	0.166674
	Type_2_pneumocytes avg_logFC	GOBP name	synaptic vesicle transport	35	0.285895	0.00342801	0.0879058	0.0419248	0.0255687
	Type_2_pneumocytes avg_logFC	KEGG name	Chagas disease (American trypanosomiasis)	94	0.28571	1.71259e-06	7.82082e-05	0.0583415	0.0318674
	Alveolar_macrophage avg_logFC	KEGG name	Lysosome	105	0.285215	4.55792e-07	4.1629e-05	0.131505	0.0759763
	Type_2_pneumocytes avg_logFC	GOMF name	RNA polymerase II core promoter proximal region sequence-specific DNA binding transcription factor activity	73	0.284832	2.59813e-05	0.00260758	0.060091	0.0298746
	Alveolar_macrophage avg_logFC	GOBP name	sphingoid metabolic process	52	0.284324	0.000392773	0.0545796	0.0752256	0.0509097
	Type_2_pneumocytes avg_logFC	KEGG name	Chemokine signaling pathway	152	0.284084	1.54608e-09	1.41209e-07	0.0592723	0.038291
	Type_2_pneumocytes avg_logFC	Keywords	Adaptiveimmunity	56	0.283258	0.00024696	0.00360308	0.049009	0.0362228
	Cd4+_T_cells avg_logFC	KEGG name	Viral myocarditis	52	0.28302	0.00041911	0.0143545	0.137569	0.0940766
	Type_2_pneumocytes avg_logFC	GOBP name	antigen receptor-mediated signaling pathway	55	0.282017	0.000298386	0.0141397	0.0561721	0.0434562
	Interstitial macrophages	KEGG name	Antigen processing and presentation	53	0.281827	0.000391032	0.00974024	0.130523	0.0800158
	Type_2_pneumocytes avg_logFC	GOBP name	leukocyte proliferation	49	0.281775	0.000646317	0.0259612	0.0562931	0.0394488
	Type_2_pneumocytes avg_logFC	GOBP name	regulation of adaptive immune response based on somatic recombination of immune receptors built from immunoglobulin superfamily domains	76	0.281349	2.24715e-05	0.00159362	0.0791169	0.0225693
	Mki67+_proliferating_cells avg_logFC	KEGG name	Amyotrophic lateral sclerosis (ALS)	36	0.280608	0.0035944	0.0703475	0.132354	0.159204
	Cd103+/Cd11b-_dendritic_cells avg_logFC	KEGG name	Graft-versus-host disease	28	0.280478	0.0102435	0.085052	0.109003	0.105149
	Alveolar_macrophage avg_logFC	KEGG name	Antigen processing and presentation	55	0.280208	0.000327424	0.00897143	0.115962	0.0360827
	classical_monocyte_(Ly6c2+) avg_logFC	Keywords	ER-Golgitransport	70	0.279204	5.51822e-05	0.00627974	0.22692	0.246233
	Type_2_pneumocytes avg_logFC	GOBP name	negative regulation of MAP kinase activity	43	0.278692	0.00157064	0.0504715	0.0568508	0.0434562
	CD8+_T_cells avg_logFC	KEGG name	Apoptosis	75	0.277814	3.25566e-05	0.0029735	0.112446	0.127571
	Natural_Killer_cells avg_logFC	GOBP name	T cell activation	112	0.276337	4.72538e-07	0.00242956	0.16971	0.118419
	Type_2_pneumocytes avg_logFC	GOBP name	regulation of cell shape	86	0.276019	9.76292e-06	0.000760546	0.0451176	0.0344189
	B_cells avg_logFC	Keywords	Chromosomepartition	36	0.274163	0.00443673	0.0970962	0.116721	0.0831344
	Type_2_pneumocytes avg_logFC	GOBP name	receptor-mediated endocytosis	57	0.274124	0.000345417	0.0160721	0.0449053	0.0359423
	Type_2_pneumocytes avg_logFC	GOBP name	leukocyte migration	87	0.273988	1.00949e-05	0.000774674	0.0699468	0.029875
	Type_2_pneumocytes avg_logFC	GOBP name	amine transport	50	0.273262	0.000832309	0.0311223	0.0511801	0.0254019
	Cd103+/Cd11b-_dendritic_cells avg_logFC	KEGG name	Fc epsilon RI signaling pathway	52	0.272939	0.000670324	0.0367338	0.13898	0.127147
	Ciliated_cells avg_logFC	KEGG name	Pathogenic Escherichia coli infection	43	0.272072	0.00203066	0.0927333	0.085819	0.0529894
	Type_2_pneumocytes avg_logFC	GOBP name	cytoskeleton-dependent intracellular transport	54	0.272071	0.000545435	0.0229865	0.0386418	0.0284207
	Type_2_pneumocytes avg_logFC	GOBP name	protein ubiquitination involved in ubiquitin-dependent protein catabolic process	44	0.270956	0.00187726	0.058144	0.0334786	0.0305592
	Mki67+_proliferating_cells avg_logFC	KEGG name	Cell cycle - yeast	59	0.270621	0.000328803	0.0150153	0.135853	0.156536
	non-classical_monocyte_(Ly6c2-) avg_logFC	KEGG name	Fc epsilon RI signaling pathway	50	0.270076	0.000966707	0.0662194	0.215846	0.220317
	Type_2_pneumocytes avg_logFC	KEGG name	T cell receptor signaling pathway	101	0.269047	3.02029e-06	9.19511e-05	0.0483592	0.0355336
	Type_2_pneumocytes avg_logFC	GOCC name	nuclear speck	137	0.268149	6.14659e-08	4.88449e-06	0.0471128	0.0407726
	Type_2_pneumocytes avg_logFC	KEGG name	Renal cell carcinoma	66	0.267765	0.00016959	0.00165956	0.0572575	0.0385088
	Type_2_pneumocytes avg_logFC	KEGG name	Viral myocarditis	63	0.267481	0.000242124	0.00214006	0.0846884	0.0378414
	Alveolar_macrophage avg_logFC	KEGG name	Rheumatoid arthritis	66	0.267339	0.000174502	0.00683051	0.117323	0.0432438
	B_cells avg_logFC	KEGG name	Colorectal cancer	57	0.266868	0.000497101	0.00716872	0.089885	0.0956724
	Type_2_pneumocytes avg_logFC	KEGG name	RIG-I-like receptor signaling pathway	52	0.266604	0.000884878	0.00621684	0.0550065	0.0374505
	Type_2_pneumocytes avg_logFC	KEGG name	Non-small cell lung cancer	51	0.266398	0.00100113	0.0066905	0.0496434	0.0384597
	Alveolar_macrophage avg_logFC	GOBP name	leukocyte chemotaxis	61	0.266348	0.000323647	0.0475438	0.0848079	0.0422175
	Type_2_pneumocytes avg_logFC	KEGG name	mTOR signaling pathway	48	0.265421	0.00147002	0.00895082	0.0467545	0.0343533
	Type_2_pneumocytes avg_logFC	GOBP name	regulation of phosphatidylinositol 3-kinase cascade	41	0.264363	0.00340751	0.0878182	0.0540179	0.0338379
	Alveolar_macrophage avg_logFC	GOCC name	extrinsic to internal side of plasma membrane	44	0.264218	0.00243709	0.0744874	0.0822895	0.0447863
	Type_2_pneumocytes avg_logFC	KEGG name	Leukocyte transendothelial migration	99	0.263807	5.80975e-06	0.000159187	0.0557581	0.0425739
	Type_2_pneumocytes avg_logFC	KEGG name	Toll-like receptor signaling pathway	82	0.263793	3.66747e-05	0.000528888	0.0489664	0.0250636
	B_cells avg_logFC	GOCC name	methyltransferase complex	57	0.262917	0.00060187	0.0398572	0.104105	0.0923103
	Type_2_pneumocytes avg_logFC	KEGG name	Fc gamma R-mediated phagocytosis	78	0.262788	6.05413e-05	0.000789919	0.0518461	0.043498
	Type_2_pneumocytes avg_logFC	GOMF name	cytokine receptor activity	46	0.262771	0.0020516	0.0970699	0.0438019	0.0311021
	Type_2_pneumocytes avg_logFC	GOBP name	integrin-mediated signaling pathway	58	0.262033	0.000559451	0.0232908	0.0498589	0.032586
	Cd4+_T_cells avg_logFC	KEGG name	B cell receptor signaling pathway	64	0.261564	0.000299985	0.0117423	0.103947	0.0912327
	Lipofibroblast avg_logFC	KEGG name	Fc gamma R-mediated phagocytosis	62	0.261214	0.00038428	0.0526464	0.264265	0.251716
	Type_2_pneumocytes avg_logFC	GOBP name	response to interferon-gamma	46	0.260563	0.00223742	0.0666881	0.0433825	0.0266223
	Type_2_pneumocytes avg_logFC	GOBP name	microtubule-based transport	53	0.260462	0.00104114	0.0365394	0.037005	0.0255687
	Type_2_pneumocytes avg_logFC	GOBP name	defense response to bacterium	90	0.260188	2.00752e-05	0.00144359	0.0554823	0.0274783
	Alveolar_macrophage avg_logFC	GOBP name	leukocyte migration	78	0.259711	7.42386e-05	0.0169643	0.0887151	0.041425
	Type_2_pneumocytes avg_logFC	GOBP name	myeloid cell differentiation	123	0.259051	7.11011e-07	7.38517e-05	0.0521049	0.0329176
	Type_2_pneumocytes avg_logFC	GOBP name	myeloid leukocyte activation	63	0.258278	0.000393871	0.0180811	0.0550648	0.0440962
	vascular_endothelial_cells avg_logFC	GOMF name	Ras guanyl-nucleotide exchange factor activity	86	0.25824	3.56887e-05	0.0394003	0.113341	0.0983311
	Mki67+_proliferating_cells avg_logFC	Keywords	mRNAtransport	53	0.258021	0.00116924	0.0665296	0.122946	0.13818
	vascular_endothelial_cells avg_logFC	GOMF name	Ras GTPase activator activity	79	0.257917	7.55517e-05	0.0417045	0.100076	0.0898981
	Type_2_pneumocytes avg_logFC	KEGG name	Type II diabetes mellitus	36	0.257693	0.00746948	0.0346888	0.0396718	0.0353846
	Mesothelial_cells avg_logFC	KEGG name	Hematopoietic cell lineage	50	0.257269	0.00166395	0.0911846	0.125504	0.122991
	Type_2_pneumocytes avg_logFC	GOCC name	integral to endoplasmic reticulum membrane	51	0.256786	0.00151663	0.0341098	0.0718578	0.0371772
	Plasma_cells avg_logFC	KEGG name	Osteoclast differentiation	86	0.25566	4.31249e-05	0.00118162	0.112294	0.110908
	Type_2_pneumocytes avg_logFC	GOBP name	humoral immune response	44	0.25551	0.00337041	0.0872995	0.0530941	0.025761
	B_cells avg_logFC	KEGG name	Glioma	52	0.255079	0.0014741	0.017561	0.0923313	0.0982265
	Type_2_pneumocytes avg_logFC	KEGG name	NOD-like receptor signaling pathway	53	0.254743	0.00134048	0.00834751	0.0543613	0.0238888
	Alveolar_macrophage avg_logFC	GOBP name	sphingolipid metabolic process	72	0.254517	0.000190381	0.0326281	0.0730706	0.0462327
	Type_2_pneumocytes avg_logFC	Keywords	Antiviraldefense	50	0.254505	0.00185546	0.0167581	0.0477053	0.0322817
	Mki67+_proliferating_cells avg_logFC	GOBP name	regulation of T cell proliferation	76	0.254287	0.000129467	0.0605141	0.14016	0.0912975
	B_cells avg_logFC	GOCC name	histone methyltransferase complex	56	0.25367	0.00103417	0.0616365	0.102134	0.0919219
	non-classical_monocyte_(Ly6c2-) avg_logFC	Keywords	Dioxygenase	46	0.25293	0.00302797	0.0957175	0.161895	0.168668
	Alveolar_macrophage avg_logFC	KEGG name	Vibrio cholerae infection	47	0.252839	0.00272242	0.0286901	0.0992213	0.0364128
	Type_2_pneumocytes avg_logFC	Keywords	Alternativeinitiation	42	0.252509	0.004642	0.0394224	0.0482516	0.046088
	Mki67+_proliferating_cells avg_logFC	KEGG name	Viral myocarditis	54	0.252	0.00137347	0.0470412	0.160645	0.0682764
	Type_2_pneumocytes avg_logFC	GOBP name	positive regulation of T cell differentiation	48	0.251753	0.00255495	0.0725761	0.0387295	0.028463
	Alveolar_macrophage avg_logFC	GOBP name	membrane lipid metabolic process	74	0.250981	0.000191392	0.0322636	0.0723007	0.0462327
	Type_2_pneumocytes avg_logFC	KEGG name	Apoptosis	82	0.250852	8.67265e-05	0.000950522	0.0516193	0.0308036
	Type_2_pneumocytes avg_logFC	GOBP name	aging	141	0.25048	2.89111e-07	3.23145e-05	0.0471772	0.0260396
	Cd103+/Cd11b-_dendritic_cells avg_logFC	KEGG name	Non-small cell lung cancer	47	0.249998	0.00305058	0.0522413	0.111698	0.097067
	Type_2_pneumocytes avg_logFC	KEGG name	Insulin signaling pathway	122	0.248813	2.10465e-06	8.23819e-05	0.0420718	0.0365407
	Mki67+_proliferating_cells avg_logFC	GOBP name	positive regulation of T cell activation	94	0.247922	3.36845e-05	0.0384864	0.152815	0.0855412
	Type_2_pneumocytes avg_logFC	GOMF name	mRNA binding	75	0.247691	0.000209566	0.0144601	0.0453133	0.0314176
	Type_2_pneumocytes avg_logFC	GOBP name	regulation of alpha-beta T cell activation	49	0.247237	0.00276021	0.0773384	0.0386044	0.0232221
	Cd4+_T_cells avg_logFC	KEGG name	Chemokine signaling pathway	134	0.247089	8.28756e-07	7.56931e-05	0.120862	0.087
	Alveolar_macrophage avg_logFC	GOBP name	protein dephosphorylation	110	0.247069	7.76767e-06	0.003195	0.056216	0.0389772
	Mki67+_proliferating_cells avg_logFC	KEGG name	mRNA surveillance pathway	67	0.246556	0.000490781	0.0192106	0.113294	0.130797
	B_cells avg_logFC	GOBP name	regulation of B cell activation	74	0.246274	0.000252918	0.059108	0.1137	0.0698515
	Type_2_pneumocytes avg_logFC	Keywords	Chemotaxis	52	0.24565	0.00218792	0.019452	0.0509291	0.0283377
	Cd4+_T_cells avg_logFC	KEGG name	Antigen processing and presentation	55	0.245344	0.00166236	0.0350374	0.144061	0.0908457
	Type_2_pneumocytes avg_logFC	GOBP name	regulation of adenylate cyclase activity	47	0.244411	0.0037533	0.0936777	0.046062	0.0174709
	non-classical_monocyte_(Ly6c2-) avg_logFC	KEGG name	Natural killer cell mediated cytotoxicity	85	0.244401	0.000101314	0.01388	0.208457	0.189263
	Type_2_pneumocytes avg_logFC	GOBP name	nuclear-transcribed mRNA catabolic process	53	0.242472	0.00226811	0.0668279	0.0410183	0.0309363
	Alveolar_macrophage avg_logFC	GOBP name	hemopoiesis	64	0.242396	0.000804017	0.0928956	0.0582578	0.0398918
	Interstitial macrophages	KEGG name	Phagosome	120	0.242157	4.82107e-06	0.000330243	0.10429	0.0953733
	CD8+_T_cells avg_logFC	KEGG name	T cell receptor signaling pathway	94	0.24051	5.72634e-05	0.00392254	0.104143	0.103715
	Type_2_pneumocytes avg_logFC	Keywords	Myristate	127	0.240399	2.93946e-06	7.27197e-05	0.0403706	0.0402405
	Type_2_pneumocytes avg_logFC	GOBP name	cell chemotaxis	86	0.239647	0.000123236	0.00684994	0.0661295	0.0242028
	CD8+_T_cells avg_logFC	KEGG name	ErbB signaling pathway	64	0.239592	0.000928209	0.0363327	0.112602	0.0701749
	Alveolar_macrophage avg_logFC	GOCC name	late endosome membrane	59	0.23947	0.00147516	0.0532847	0.0797692	0.048557
	Interstitial macrophages	KEGG name	Rheumatoid arthritis	61	0.239345	0.00123874	0.024244	0.100454	0.0949719
	Alveolar_macrophage avg_logFC	GOBP name	dephosphorylation	132	0.239247	2.14062e-06	0.00146746	0.0549926	0.0380446
	Type_2_pneumocytes avg_logFC	GOBP name	regulation of interleukin-6 production	65	0.239173	0.000857623	0.0317228	0.0467989	0.0205583
	Type_2_pneumocytes avg_logFC	GOBP name	regulation of T cell differentiation	71	0.239104	0.00049707	0.0213865	0.0417708	0.0254676
	Type_2_pneumocytes avg_logFC	GOBP name	regulation of adaptive immune response	83	0.238902	0.000169482	0.00862762	0.0706269	0.0203007
	Type_2_pneumocytes avg_logFC	GOBP name	regulation of actin filament polymerization	72	0.238885	0.000459249	0.0200956	0.0550578	0.0336723
	Type_2_pneumocytes avg_logFC	GOBP name	myeloid leukocyte differentiation	69	0.238419	0.000618646	0.0253448	0.0482738	0.0355336
	B_cells avg_logFC	KEGG name	Phagosome	120	0.237852	7.0275e-06	0.000213948	0.0959566	0.0774322
	Type_2_pneumocytes avg_logFC	Keywords	Proto-oncogene	72	0.237756	0.000488653	0.00631917	0.0446964	0.0433369
	Type_2_pneumocytes avg_logFC	GOBP name	regulation of leukocyte mediated immunity	90	0.237155	0.000101662	0.00587298	0.0660863	0.0256819
	Type_2_pneumocytes avg_logFC	GOBP name	regulation of lymphocyte mediated immunity	72	0.236557	0.000521778	0.0221712	0.0724908	0.01835
	Natural_Killer_cells avg_logFC	GOBP name	lymphocyte activation	180	0.236226	5.31707e-08	0.000546754	0.145579	0.104386
	Type_2_pneumocytes avg_logFC	GOBP name	nitrogen compound transport	59	0.235387	0.00177095	0.0551838	0.0456614	0.0158571
	Cd103+/Cd11b-_dendritic_cells avg_logFC	KEGG name	Endometrial cancer	43	0.235046	0.00770599	0.0754086	0.099096	0.0886477
	B_cells avg_logFC	KEGG name	GnRH signaling pathway	59	0.233182	0.00196518	0.0224358	0.0958923	0.0637102
	Type_2_pneumocytes avg_logFC	GOBP name	mRNA catabolic process	60	0.23172	0.00191338	0.058908	0.0403656	0.030247
	Mki67+_proliferating_cells avg_logFC	KEGG name	Meiosis - yeast	54	0.231583	0.00327275	0.0747278	0.127601	0.157094
	Type_2_pneumocytes avg_logFC	KEGG name	Prostate cancer	77	0.231566	0.000445499	0.0035902	0.055104	0.0336682
	Type_2_pneumocytes avg_logFC	KEGG name	Chronic myeloid leukemia	69	0.23134	0.000894862	0.00612981	0.0459373	0.0384597
	Type_2_pneumocytes avg_logFC	GOMF name	regulatory region DNA binding	263	0.23132	1.13494e-10	6.26489e-08	0.0427605	0.0245188
	Type_2_pneumocytes avg_logFC	GOMF name	regulatory region nucleic acid binding	263	0.23132	1.13494e-10	5.36991e-08	0.0427605	0.0245188
	Type_2_pneumocytes avg_logFC	GOMF name	transcription regulatory region DNA binding	256	0.231317	1.98334e-10	8.21101e-08	0.0432925	0.0244932
	Type_2_pneumocytes avg_logFC	GOBP name	regulation of cAMP metabolic process	71	0.230989	0.000767805	0.0297937	0.0399133	0.0213512
	Cd103+/Cd11b-_dendritic_cells avg_logFC	KEGG name	Prostate cancer	67	0.230965	0.00109402	0.0333069	0.0898994	0.0873142
	Type_2_pneumocytes avg_logFC	KEGG name	Bladder cancer	36	0.230939	0.0165111	0.0675228	0.0543905	0.0359193
	Type_2_pneumocytes avg_logFC	GOBP name	cellular response to cytokine stimulus	200	0.230879	1.88328e-08	2.93421e-06	0.0498135	0.0273017
	B_cells avg_logFC	GOBP name	B cell activation	80	0.230864	0.000362618	0.076098	0.106084	0.0988614
	Interstitial macrophages	KEGG name	Leishmaniasis	54	0.229684	0.00353428	0.0537996	0.118559	0.0704383
	Plasma_cells avg_logFC	KEGG name	Natural killer cell mediated cytotoxicity	80	0.22965	0.000393421	0.00979976	0.0807498	0.103846
	B_cells avg_logFC	KEGG name	Toxoplasmosis	98	0.22855	9.4394e-05	0.00184743	0.0841285	0.0774662
	Type_2_pneumocytes avg_logFC	GOBP name	immune response-activating signal transduction	92	0.228326	0.000154936	0.00804652	0.047361	0.0239736
	Vcam1+_endothelial_cells avg_logFC	KEGG name	Cytokine-cytokine receptor interaction	112	0.228265	3.14131e-05	0.00860718	0.126167	0.0985909
	Cd103+/Cd11b-_dendritic_cells avg_logFC	KEGG name	Gap junction	56	0.228084	0.00318554	0.0513434	0.0973938	0.0612735
	B_cells avg_logFC	KEGG name	Rheumatoid arthritis	59	0.227967	0.00247626	0.026096	0.0814053	0.0798196
	Type_2_pneumocytes avg_logFC	GOBP name	regulation of Rho GTPase activity	57	0.227432	0.00298708	0.0814751	0.0400883	0.0328142
	Capillary_endothelial_cells avg_logFC	KEGG name	Jak-STAT signaling pathway	85	0.227403	0.000298489	0.0817859	0.129051	0.130793
	B_cells avg_logFC	KEGG name	Chronic myeloid leukemia	67	0.227269	0.00130879	0.0163004	0.0894041	0.0966918
	Type_2_pneumocytes avg_logFC	GOCC name	heterochromatin	47	0.227268	0.0070408	0.0999123	0.0474248	0.0194503
	Type_2_pneumocytes avg_logFC	GOBP name	regulation of smooth muscle cell proliferation	55	0.226849	0.00362354	0.0913257	0.0438458	0.0313593
	Type_2_pneumocytes avg_logFC	KEGG name	Vasopressin-regulated water reabsorption	36	0.226788	0.0185561	0.0747703	0.0517553	0.0347732
	Alveolar_macrophage avg_logFC	KEGG name	Pathogenic Escherichia coli infection	44	0.225626	0.00964407	0.0660619	0.0504661	0.0419715
	Type_2_pneumocytes avg_logFC	GOBP name	positive regulation of proteolysis	57	0.225525	0.00323821	0.0856004	0.0442738	0.0332479
	Type_2_pneumocytes avg_logFC	GOBP name	regulation of cAMP biosynthetic process	66	0.224005	0.00165571	0.0525482	0.0403679	0.018343
	Type_2_pneumocytes avg_logFC	GOBP name	immune response-regulating signaling pathway	97	0.223809	0.000140624	0.00769169	0.0426774	0.0239836
	Alveolar_macrophage avg_logFC	KEGG name	Amyotrophic lateral sclerosis (ALS)	42	0.222162	0.0127684	0.071399	0.0736167	0.0380631
	Type_2_pneumocytes avg_logFC	KEGG name	Fc epsilon RI signaling pathway	64	0.22196	0.00214213	0.0119784	0.0416228	0.0326107
	Cd103+/Cd11b-_dendritic_cells avg_logFC	KEGG name	VEGF signaling pathway	51	0.221851	0.00617823	0.0705348	0.110109	0.097067
	Alveolar_macrophage avg_logFC	KEGG name	Osteoclast differentiation	98	0.221763	0.00015077	0.00688516	0.0839009	0.0402744
	CD8+_T_cells avg_logFC	KEGG name	Measles	100	0.221157	0.000135964	0.00745082	0.110969	0.0789674
	Type_2_pneumocytes avg_logFC	GOBP name	protein polyubiquitination	99	0.221026	0.000145827	0.00785101	0.0398432	0.0249226
	Cd103+/Cd11b-_dendritic_cells avg_logFC	KEGG name	Shigellosis	53	0.220939	0.00544212	0.074557	0.105424	0.0699981
	Type_2_pneumocytes avg_logFC	GOBP name	tissue homeostasis	69	0.220919	0.00151374	0.0491035	0.049225	0.0293857
	Type_2_pneumocytes avg_logFC	KEGG name	Notch signaling pathway	44	0.220757	0.011309	0.0499786	0.0351059	0.0299138
	Eosinophils	Keywords	Actin-binding	138	0.220709	8.14321e-06	0.00463349	0.163364	0.175336
	Type_2_pneumocytes avg_logFC	Keywords	Immunity	238	0.220698	4.73266e-09	2.24407e-07	0.0541448	0.0230256
	Type_2_pneumocytes avg_logFC	GOCC name	primary cilium	59	0.219899	0.00349482	0.0586737	0.03689	0.0263071
	Mki67+_proliferating_cells avg_logFC	GOBP name	regulation of T cell activation	144	0.219627	5.69142e-06	0.0585248	0.13299	0.0855412
	Type_2_pneumocytes avg_logFC	GOBP name	transcription from RNA polymerase II promoter	70	0.219319	0.00151547	0.0490049	0.0445554	0.0393618
	Type_2_pneumocytes avg_logFC	GOBP name	regulation of lymphocyte differentiation	92	0.219211	0.000281234	0.0135137	0.0407678	0.0219094
	Type_2_pneumocytes avg_logFC	GOBP name	negative regulation of intracellular protein kinase cascade	85	0.218987	0.00048623	0.0210967	0.0397468	0.0264087
	non-classical_monocyte_(Ly6c2-) avg_logFC	Keywords	Proto-oncogene	65	0.21889	0.00230822	0.0875584	0.175578	0.160023
	Type_2_pneumocytes avg_logFC	GOMF name	cytokine binding	75	0.21842	0.00107894	0.0549761	0.0399401	0.0271684
	Cd103+/Cd11b-_dendritic_cells avg_logFC	KEGG name	Insulin signaling pathway	98	0.21795	0.000198014	0.0542557	0.100919	0.0819783
	Type_2_pneumocytes avg_logFC	GOBP name	response to bacterium	103	0.217165	0.000141278	0.00768655	0.0517263	0.0256257
	Interstitial macrophages	KEGG name	ko05152	135	0.216723	1.43914e-05	0.000657206	0.0927389	0.0679394
	Cd103+/Cd11b-_dendritic_cells avg_logFC	KEGG name	Calcium signaling pathway	80	0.216598	0.000825432	0.0323098	0.092123	0.0762758
	Ciliated_cells avg_logFC	KEGG name	Leukocyte transendothelial migration	95	0.215866	0.00028034	0.0768131	0.0672101	0.0510989
	Cd103+/Cd11b-_dendritic_cells avg_logFC	KEGG name	Glioma	46	0.215098	0.0116738	0.0913892	0.0971496	0.10011
	Type_2_pneumocytes avg_logFC	KEGG name	Neurotrophin signaling pathway	116	0.214821	6.5006e-05	0.00080962	0.0401946	0.0333438
	Vcam1+_endothelial_cells avg_logFC	KEGG name	Osteoclast differentiation	87	0.214707	0.000550263	0.075386	0.0998723	0.101343
	Type_2_pneumocytes avg_logFC	GOCC name	nuclear body	257	0.214486	3.40012e-09	2.89496e-07	0.0427451	0.0342823
	CD8+_T_cells avg_logFC	KEGG name	Chemokine signaling pathway	129	0.214397	2.71438e-05	0.0037187	0.109475	0.0778062
	Type_2_pneumocytes avg_logFC	GOBP name	vasculogenesis	60	0.21424	0.00411446	0.0997853	0.0461934	0.0212114
	Alveolar_macrophage avg_logFC	KEGG name	T cell receptor signaling pathway	96	0.214178	0.00029134	0.0088697	0.0511344	0.0394015
	Cd4+_T_cells avg_logFC	KEGG name	Fc gamma R-mediated phagocytosis	73	0.213018	0.00166968	0.032678	0.0976258	0.0868206
	Vcam1+_endothelial_cells avg_logFC	KEGG name	Natural killer cell mediated cytotoxicity	83	0.212841	0.000820057	0.0748986	0.119053	0.0973883
	Alveolar_macrophage avg_logFC	GOCC name	extrinsic to plasma membrane	68	0.210835	0.00266149	0.0705	0.0612426	0.034406
	Type_2_pneumocytes avg_logFC	KEGG name	ko05152	151	0.210613	8.08599e-06	0.000201415	0.0471625	0.0238888
	B_cells avg_logFC	KEGG name	RIG-I-like receptor signaling pathway	48	0.210021	0.0118792	0.0904136	0.0851591	0.0734733
	Plasma_cells avg_logFC	KEGG name	Jak-STAT signaling pathway	91	0.209489	0.000567547	0.012959	0.0809583	0.0976413
	Type_2_pneumocytes avg_logFC	GOMF name	ubiquitin-protein ligase activity	197	0.208597	4.60731e-07	6.10377e-05	0.0364484	0.0267023
	Type_2_pneumocytes avg_logFC	GOBP name	positive regulation of immune response	189	0.208406	8.0081e-07	8.1532e-05	0.0501123	0.020024
	Eosinophils	KEGG name	Osteoclast differentiation	89	0.208173	0.000706135	0.0967406	0.163923	0.214111
	Type_2_pneumocytes avg_logFC	GOBP name	regulation of Ras GTPase activity	127	0.208158	5.16554e-05	0.00321923	0.0368667	0.0329796
	Alveolar_macrophage avg_logFC	GOBP name	second-messenger-mediated signaling	94	0.207804	0.000504259	0.0648162	0.0636717	0.0172347
	Natural_Killer_cells avg_logFC	KEGG name	Natural killer cell mediated cytotoxicity	90	0.207392	0.000692484	0.0948702	0.123222	0.124479
	Type_2_pneumocytes avg_logFC	KEGG name	Vascular smooth muscle contraction	94	0.207247	0.000519104	0.00406385	0.0366602	0.0251538
	Type_2_pneumocytes avg_logFC	GOBP name	regulation of multi-organism process	71	0.207218	0.0025449	0.072491	0.0438916	0.0184158
	Alveolar_macrophage avg_logFC	KEGG name	Prostate cancer	77	0.207156	0.00168803	0.0210237	0.0686293	0.0308569
	B_cells avg_logFC	KEGG name	Neurotrophin signaling pathway	103	0.207131	0.000286602	0.00436272	0.0893655	0.0865101
	B_cells avg_logFC	KEGG name	Non-small cell lung cancer	48	0.207054	0.0131316	0.0972451	0.0827048	0.0874526
	Type_2_pneumocytes avg_logFC	KEGG name	Hematopoietic cell lineage	68	0.207005	0.00317032	0.0173734	0.0417913	0.0237931
	Type_2_pneumocytes avg_logFC	GOBP name	positive regulation of protein catabolic process	78	0.206949	0.00158595	0.050647	0.0385167	0.0313689
	Interstitial macrophages	KEGG name	Chemokine signaling pathway	134	0.206683	3.76167e-05	0.00114522	0.0793135	0.0721859
	Cd103+/Cd11b-_dendritic_cells avg_logFC	KEGG name	Osteoclast differentiation	93	0.206311	0.000598074	0.0409681	0.098286	0.0586266
	CD8+_T_cells avg_logFC	KEGG name	Chagas disease (American trypanosomiasis)	81	0.206041	0.00136693	0.0416155	0.118594	0.101407
	Cd103+/Cd11b-_dendritic_cells avg_logFC	KEGG name	Hepatitis C	91	0.205861	0.000703368	0.0321205	0.0937229	0.0620011
	Cd103+/Cd11b-_dendritic_cells avg_logFC	KEGG name	Toll-like receptor signaling pathway	71	0.205857	0.00274166	0.050081	0.0875916	0.061546
	CD209+/Cd11b+_dendritic_cells avg_logFC	GOMF name	transcription regulatory region DNA binding	184	0.205448	1.69571e-06	0.00561618	0.12027	0.127721
	Type_2_pneumocytes avg_logFC	Pfam	RRM_1	150	0.205406	1.43621e-05	0.0305985	0.0474836	0.0341734
	Type_2_pneumocytes avg_logFC	GOBP name	calcium ion transport	90	0.205303	0.00076661	0.02986	0.0342875	0.0211643
	Type_2_pneumocytes avg_logFC	GOBP name	regulation of cellular component size	116	0.205147	0.000136741	0.00751928	0.0495109	0.0248883
	B_cells avg_logFC	KEGG name	ko05152	132	0.205024	4.90798e-05	0.00122253	0.084514	0.0628972
	Plasma_cells avg_logFC	KEGG name	Toll-like receptor signaling pathway	67	0.204597	0.00383296	0.0617783	0.0844754	0.0940729
	Type_2_pneumocytes avg_logFC	GOBP name	defense response to virus	90	0.204542	0.000801995	0.0305441	0.0382733	0.0286555
	Type_2_pneumocytes avg_logFC	GOBP name	regulation of cytokine biosynthetic process	77	0.204219	0.00195583	0.0600352	0.0381174	0.0184001
	Type_2_pneumocytes avg_logFC	GOMF name	small conjugating protein ligase activity	211	0.204185	3.29761e-07	4.5507e-05	0.0365182	0.0264087
	Mki67+_proliferating_cells avg_logFC	GOBP name	T cell activation	124	0.204143	8.96393e-05	0.0614507	0.115368	0.0875283
	Type_2_pneumocytes avg_logFC	GOBP name	immune effector process	219	0.203491	2.18817e-07	2.55693e-05	0.0445589	0.0296471
	Type_2_pneumocytes avg_logFC	GOBP name	positive regulation of immune effector process	93	0.202834	0.000728094	0.0284676	0.0548411	0.0203007
	Cd103+/Cd11b-_dendritic_cells avg_logFC	KEGG name	Apoptosis	74	0.201976	0.00270053	0.0528533	0.0932972	0.0743291
	Type_2_pneumocytes avg_logFC	GOBP name	regulation of T cell proliferation	86	0.20161	0.00123711	0.0417087	0.0465607	0.0187054
	Plasma_cells avg_logFC	KEGG name	T cell receptor signaling pathway	84	0.201412	0.0014485	0.0283491	0.061832	0.0939512
	Type_2_pneumocytes avg_logFC	KEGG name	Phosphatidylinositol signaling system	69	0.201388	0.00383291	0.0198154	0.0358118	0.0283189
	Type_2_pneumocytes avg_logFC	GOMF name	sequence-specific DNA binding RNA polymerase II transcription factor activity	147	0.201238	2.57781e-05	0.00266803	0.0429928	0.0211443
	Interstitial macrophages	KEGG name	Osteoclast differentiation	93	0.200972	0.000824874	0.0173858	0.0848832	0.0679394
	Cd103+/Cd11b-_dendritic_cells avg_logFC	KEGG name	Neurotrophin signaling pathway	103	0.200904	0.000437844	0.0399898	0.0897627	0.0873142
	Cd103+/Cd11b-_dendritic_cells avg_logFC	KEGG name	Natural killer cell mediated cytotoxicity	82	0.200687	0.00170858	0.0425592	0.08535	0.0735355
	Plasma_cells avg_logFC	KEGG name	ErbB signaling pathway	60	0.200473	0.00731657	0.0911246	0.0834496	0.0964355
	Type_2_pneumocytes avg_logFC	GOBP name	response to cytokine stimulus	284	0.200197	6.82419e-09	1.18938e-06	0.0435965	0.0261501
	Cd103+/Cd11b-_dendritic_cells avg_logFC	KEGG name	Chagas disease (American trypanosomiasis)	80	0.199402	0.0020796	0.0474841	0.109206	0.0544122
	Type_2_pneumocytes avg_logFC	GOBP name	embryonic organ development	95	0.198796	0.00081768	0.0309125	0.0431667	0.0244676
	Type_2_pneumocytes avg_logFC	GOCC name	trans-Golgi network	80	0.19876	0.0021266	0.0437053	0.0406004	0.0237723
	Mki67+_proliferating_cells avg_logFC	Keywords	Proteinphosphatase	93	0.198737	0.000944039	0.0671448	0.0881692	0.0541601
	CD8+_T_cells avg_logFC	KEGG name	Osteoclast differentiation	93	0.198718	0.000942935	0.0322955	0.0947883	0.0847737
	Alveolar_macrophage avg_logFC	KEGG name	VEGF signaling pathway	60	0.198575	0.00784412	0.0580889	0.061638	0.0476352
	Type_2_pneumocytes avg_logFC	GOBP name	regulation of ion homeostasis	93	0.198	0.000972901	0.0344977	0.0330171	0.0210518
	Type_2_pneumocytes avg_logFC	GOBP name	cell activation	299	0.197763	4.32157e-09	7.93548e-07	0.0420028	0.0280874
	Type_2_pneumocytes avg_logFC	GOBP name	regulation of anatomical structure size	159	0.197671	1.72983e-05	0.00126155	0.0455037	0.0229648
	Type_2_pneumocytes avg_logFC	GOBP name	cell activation involved in immune response	75	0.197383	0.00313453	0.084378	0.0469998	0.035692
	Type_2_pneumocytes avg_logFC	GOBP name	leukocyte activation involved in immune response	75	0.197383	0.00313453	0.0841577	0.0469998	0.035692
	Cd103+/Cd11b-_dendritic_cells avg_logFC	Keywords	Guanine-nucleotidereleasingfactor	90	0.197224	0.00124503	0.0644019	0.0814847	0.0594548
	classical_monocyte_(Ly6c2+) avg_logFC	GOBP name	endocytosis	160	0.196868	1.8658e-05	0.0959299	0.182193	0.196544
	Mesothelial_cells avg_logFC	KEGG name	Chemokine signaling pathway	125	0.196701	0.000150725	0.0412986	0.117151	0.0741514
	B_cells avg_logFC	KEGG name	Epithelial cell signaling in Helicobacter pylori infection	56	0.196665	0.0109673	0.0858582	0.0798895	0.0757837
	Type_2_pneumocytes avg_logFC	GOBP name	activation of immune response	122	0.196379	0.000181428	0.00919029	0.0438475	0.021166
	Cd4+_T_cells avg_logFC	KEGG name	Leukocyte transendothelial migration	87	0.196097	0.00159201	0.0363509	0.10041	0.0690038
	Type_2_pneumocytes avg_logFC	GOBP name	leukocyte activation	268	0.195986	3.51268e-08	5.08745e-06	0.0429397	0.0284697
	Alveolar_macrophage avg_logFC	Keywords	Cytokine	88	0.19569	0.00152394	0.0394147	0.0643048	0.0283148
	Alveolar_macrophage avg_logFC	KEGG name	Natural killer cell mediated cytotoxicity	94	0.195439	0.00106973	0.0146552	0.0652056	0.0330062
	Type_2_pneumocytes avg_logFC	GOBP name	regulation of protein polymerization	91	0.194943	0.0013163	0.0435224	0.0490989	0.0316992
	non-classical_monocyte_(Ly6c2-) avg_logFC	Keywords	Tumorsuppressor	78	0.19452	0.00302838	0.090692	0.148339	0.143899
	Alveolar_macrophage avg_logFC	KEGG name	Fc epsilon RI signaling pathway	58	0.194468	0.0104635	0.0682618	0.0762614	0.0364069
	Cd103+/Cd11b-_dendritic_cells avg_logFC	KEGG name	T cell receptor signaling pathway	82	0.194442	0.0023729	0.0500135	0.101048	0.0532964
	Mesothelial_cells avg_logFC	KEGG name	Cell adhesion molecules (CAMs)	82	0.194321	0.00238409	0.0725824	0.117761	0.0897379
	Type_2_pneumocytes avg_logFC	GOBP name	divalent metal ion transport	113	0.193829	0.000375139	0.0172985	0.032928	0.0212768
	CD8+_T_cells avg_logFC	KEGG name	Insulin signaling pathway	102	0.193749	0.000736714	0.0336433	0.0745042	0.0705608
	Alveolar_macrophage avg_logFC	KEGG name	GnRH signaling pathway	67	0.192494	0.00647237	0.0506694	0.0567011	0.0333635
	Alveolar_macrophage avg_logFC	GOMF name	ubiquitin-protein ligase activity	194	0.192491	3.96298e-06	0.00437513	0.0405698	0.0422436
	Type_2_pneumocytes avg_logFC	GOBP name	regulation of T cell activation	160	0.192464	2.70473e-05	0.00186663	0.0395877	0.0191381
	Mki67+_proliferating_cells avg_logFC	GOBP name	positive regulation of lymphocyte activation	133	0.191976	0.000137004	0.0612529	0.112049	0.0463477
	Type_2_pneumocytes avg_logFC	GOBP name	positive regulation of defense response	107	0.191182	0.000638778	0.0259627	0.0423558	0.017759
	classical_monocyte_(Ly6c2+) avg_logFC	GOBP name	membrane invagination	169	0.19112	1.96489e-05	0.0673498	0.179368	0.195003
	Mesothelial_cells avg_logFC	KEGG name	Jak-STAT signaling pathway	89	0.190435	0.00193184	0.0661654	0.106822	0.0904195
	Type_2_pneumocytes avg_logFC	GOBP name	in utero embryonic development	198	0.190074	4.10955e-06	0.000355114	0.0394717	0.0232196
	vascular_endothelial_cells avg_logFC	GOMF name	guanyl-nucleotide exchange factor activity	138	0.189809	0.000122581	0.0579985	0.0842152	0.072876
	CD209+/Cd11b+_dendritic_cells avg_logFC	GOMF name	regulatory region DNA binding	191	0.189311	7.04297e-06	0.0116632	0.11575	0.115383
	CD209+/Cd11b+_dendritic_cells avg_logFC	GOMF name	regulatory region nucleic acid binding	191	0.189311	7.04297e-06	0.00777544	0.11575	0.115383
	Alveolar_macrophage avg_logFC	GOCC name	lysosome	155	0.189204	4.93734e-05	0.00367832	0.0895828	0.0199608
	Alveolar_macrophage avg_logFC	GOCC name	lytic vacuole	155	0.189204	4.93734e-05	0.00346194	0.0895828	0.0199608
	Type_2_pneumocytes avg_logFC	Keywords	Activator	412	0.189198	4.97514e-11	2.83086e-09	0.0379388	0.0242939
	Type_2_pneumocytes avg_logFC	Keywords	Proteinphosphatase	112	0.188791	0.000562119	0.00652746	0.0371842	0.0223202
	Type_2_pneumocytes avg_logFC	GOBP name	chordate embryonic development	201	0.1885	4.19084e-06	0.00035912	0.0397946	0.0223687
	Type_2_pneumocytes avg_logFC	KEGG name	Toxoplasmosis	112	0.188386	0.000577698	0.00439692	0.0409839	0.0211444
	Alveolar_macrophage avg_logFC	KEGG name	Glycerophospholipid metabolism	62	0.188092	0.0104731	0.0667356	0.0517071	0.020684
	Type_2_pneumocytes avg_logFC	GOBP name	divalent inorganic cation transport	117	0.187339	0.000469104	0.0204398	0.0325189	0.0210518
	Type_2_pneumocytes avg_logFC	GOBP name	regulation of calcium ion transport	80	0.187251	0.00380277	0.0942263	0.0335828	0.0188155
	Type_2_pneumocytes avg_logFC	GOBP name	leukocyte differentiation	188	0.187138	9.87302e-06	0.000763341	0.0409746	0.0314914
	Type_2_pneumocytes avg_logFC	GOBP name	actin filament organization	90	0.186748	0.00220971	0.0660535	0.0407467	0.0241271
	Type_2_pneumocytes avg_logFC	KEGG name	Regulation of actin cytoskeleton	174	0.186533	2.23357e-05	0.000407999	0.0434592	0.0275653
	Interstitial macrophages	Keywords	Immunity	219	0.185913	2.31904e-06	0.00131953	0.0715803	0.0646892
	Cd103+/Cd11b-_dendritic_cells avg_logFC	KEGG name	Vascular smooth muscle contraction	68	0.185861	0.00812208	0.0717887	0.0772326	0.0567657
	CD209+/Cd11b+_dendritic_cells avg_logFC	Keywords	GTPaseactivation	92	0.185739	0.00212055	0.0928148	0.100703	0.105362
	Interstitial macrophages	GOBP name	leukocyte activation	237	0.185592	9.50356e-07	0.00244313	0.0697624	0.0519055
	Alveolar_macrophage avg_logFC	KEGG name	Chemokine signaling pathway	142	0.185447	0.000139426	0.00764056	0.0616516	0.0354212
	Alveolar_macrophage avg_logFC	KEGG name	B cell receptor signaling pathway	68	0.185339	0.0082651	0.0595958	0.0471067	0.0429775
	Type_2_pneumocytes avg_logFC	GOCC name	cell cortex	90	0.184957	0.00243626	0.0484004	0.040465	0.0258731
	Type_2_pneumocytes avg_logFC	Keywords	Methylation	243	0.184842	7.21826e-07	2.16168e-05	0.0369057	0.0256257
	Mki67+_proliferating_cells avg_logFC	KEGG name	T cell receptor signaling pathway	92	0.184423	0.00227237	0.0566027	0.12458	0.0579535
	B_cells avg_logFC	KEGG name	Apoptosis	74	0.184182	0.00620609	0.0548538	0.0814727	0.062272
	Type_2_pneumocytes avg_logFC	GOBP name	endosome transport	88	0.184021	0.00286102	0.0786627	0.0339337	0.0176554
	Type_2_pneumocytes avg_logFC	GOBP name	anatomical structure homeostasis	112	0.183998	0.000774637	0.0298337	0.0422516	0.0202866
	Cd4+_T_cells avg_logFC	KEGG name	Phagosome	115	0.183603	0.000686026	0.0208857	0.0948695	0.069438
	Type_2_pneumocytes avg_logFC	GOBP name	positive regulation of response to external stimulus	109	0.183391	0.000947317	0.0340604	0.0381545	0.0205583
	Natural_Killer_cells avg_logFC	GOBP name	cell activation	229	0.183012	2.11242e-06	0.00724067	0.112191	0.0810815
	Type_2_pneumocytes avg_logFC	GOBP name	regulation of stress-activated protein kinase signaling cascade	116	0.18279	0.000677947	0.0269163	0.0445714	0.0219621
	Type_2_pneumocytes avg_logFC	KEGG name	Hepatitis C	108	0.182655	0.00104761	0.0068344	0.0386854	0.0270377
	non-classical_monocyte_(Ly6c2-) avg_logFC	KEGG name	MAPK signaling pathway	169	0.182556	4.53196e-05	0.0124176	0.171466	0.123245
	Interstitial macrophages	GOBP name	cell activation	257	0.182542	5.2675e-07	0.00180552	0.0662554	0.0546324
	Type_2_pneumocytes avg_logFC	GOBP name	positive regulation of cytokine production	156	0.182529	8.46886e-05	0.00494803	0.0390062	0.0186366
	Type_2_pneumocytes avg_logFC	GOBP name	embryo development ending in birth or egg hatching	204	0.182406	7.26937e-06	0.000575007	0.0391339	0.0218057
	Cd4+_T_cells avg_logFC	GOBP name	leukocyte activation	243	0.182379	1.07132e-06	0.0110164	0.0976133	0.069438
	Type_2_pneumocytes avg_logFC	Keywords	Lipidbiosynthesis	124	0.182281	0.000460102	0.00608832	0.0512467	0.0202194
	Natural_Killer_cells avg_logFC	GOBP name	leukocyte activation	213	0.181893	5.38063e-06	0.0138322	0.114299	0.0787188
	Type_2_pneumocytes avg_logFC	GOBP name	positive regulation of immune system process	352	0.181737	5.06095e-09	8.97271e-07	0.0396173	0.0207789
	Type_2_pneumocytes avg_logFC	GOBP name	regulation of immune effector process	165	0.181669	5.76016e-05	0.00354681	0.0447106	0.0184001
	Type_2_pneumocytes avg_logFC	GOBP name	monosaccharide metabolic process	159	0.181193	8.18346e-05	0.00483624	0.0341225	0.0298896
	Type_2_pneumocytes avg_logFC	GOBP name	positive regulation of T cell activation	106	0.18098	0.0012939	0.0429201	0.0365655	0.0167125
	Type_2_pneumocytes avg_logFC	GOCC name	receptor complex	121	0.180435	0.000613439	0.0158961	0.0451035	0.0142846
	Vcam1+_endothelial_cells avg_logFC	GOBP name	cell activation	214	0.180276	6.07819e-06	0.062502	0.0908743	0.0993629
	Type_2_pneumocytes avg_logFC	KEGG name	Glioma	57	0.180015	0.0187709	0.0745396	0.0418671	0.0265447
	Type_2_pneumocytes avg_logFC	GOMF name	sequence-specific DNA binding	450	0.17998	6.75203e-11	4.47255e-08	0.0379889	0.0174177
	Type_2_pneumocytes avg_logFC	Keywords	SH2domain	86	0.179636	0.00400061	0.0350207	0.0346296	0.0263542
	B_cells avg_logFC	KEGG name	Chagas disease (American trypanosomiasis)	84	0.178999	0.00461652	0.0421643	0.0812922	0.0616477
	Type_2_pneumocytes avg_logFC	GOBP name	immune system process	736	0.1789	1.94728e-16	2.86055e-13	0.0430997	0.0199976
	Type_2_pneumocytes avg_logFC	GOBP name	regulation of leukocyte proliferation	131	0.178848	0.00041249	0.0186037	0.0406022	0.0171926
	Vcam1+_endothelial_cells avg_logFC	GOBP name	leukocyte activation	197	0.17834	1.73141e-05	0.0890205	0.0902027	0.100627
	Alveolar_macrophage avg_logFC	KEGG name	Toll-like receptor signaling pathway	79	0.178045	0.00626458	0.0504852	0.0644714	0.0278499
	Ciliated_cells avg_logFC	KEGG name	Osteoclast differentiation	98	0.17794	0.00235653	0.0922414	0.0620362	0.0420638
	Interstitial macrophages	GOBP name	lymphocyte activation	195	0.177019	2.15689e-05	0.0369654	0.0671276	0.0512109
	Alveolar_macrophage avg_logFC	KEGG name	Epithelial cell signaling in Helicobacter pylori infection	62	0.176754	0.0161503	0.0867685	0.0723441	0.0349496
	Type_2_pneumocytes avg_logFC	GOBP name	regulation of JNK cascade	102	0.176637	0.00206535	0.0626488	0.0434315	0.0199458
	Type_2_pneumocytes avg_logFC	GOBP name	regulation of protein complex assembly	162	0.176635	0.000106369	0.00611056	0.0426102	0.0235076
	Type_2_pneumocytes avg_logFC	GOMF name	chromatin binding	291	0.176424	2.35946e-07	3.39762e-05	0.0389424	0.0226652
	Type_2_pneumocytes avg_logFC	GOBP name	regulation of actin filament-based process	156	0.176055	0.000149851	0.00786185	0.0393718	0.0282472
	Alveolar_macrophage avg_logFC	GOBP name	regulation of sequence-specific DNA binding transcription factor activity	222	0.176038	6.51569e-06	0.00291308	0.0478898	0.0317656
	vascular_endothelial_cells avg_logFC	KEGG name	Natural killer cell mediated cytotoxicity	88	0.175967	0.00438402	0.0924017	0.0717399	0.0762761
	Type_2_pneumocytes avg_logFC	GOBP name	regulation of immune response	295	0.175855	2.14248e-07	2.53232e-05	0.0395545	0.0200994
	Type_2_pneumocytes avg_logFC	GOBP name	lymphocyte activation	221	0.175735	6.93054e-06	0.000556772	0.0395055	0.0280874
	Type_2_pneumocytes avg_logFC	GOBP name	regulation of lymphocyte proliferation	126	0.175195	0.00068968	0.0271723	0.0409166	0.0177463
	Type_2_pneumocytes avg_logFC	GOBP name	regulation of mononuclear cell proliferation	127	0.175184	0.000657364	0.0262003	0.0407069	0.0171926
	Alveolar_macrophage avg_logFC	KEGG name	Chronic myeloid leukemia	68	0.175041	0.0126207	0.0720434	0.0452599	0.0319903
	Ciliated_cells avg_logFC	KEGG name	ko05152	134	0.174973	0.000478097	0.0654993	0.0527694	0.0321187
	vascular_endothelial_cells avg_logFC	GOMF name	small GTPase regulator activity	224	0.174677	7.19036e-06	0.0238145	0.076643	0.072421
	Type_2_pneumocytes avg_logFC	KEGG name	Measles	111	0.174658	0.00148876	0.00886786	0.0398004	0.0182043
	Eosinophils	GOCC name	cytoskeleton	341	0.174429	4.04755e-08	4.82468e-05	0.133743	0.151043
	B_cells avg_logFC	KEGG name	Measles	103	0.174225	0.00228167	0.0250071	0.082174	0.0715731
	Alveolar_macrophage avg_logFC	KEGG name	Progesterone-mediated oocyte maturation	71	0.174203	0.011204	0.0667371	0.0563164	0.0215035
	Type_2_pneumocytes avg_logFC	GOBP name	defense response	460	0.174165	1.73533e-10	4.24867e-08	0.0417096	0.0182575
	Type_2_pneumocytes avg_logFC	GOBP name	regulation of homeostatic process	200	0.174049	2.2505e-05	0.00158506	0.0359345	0.0216084
	B_cells avg_logFC	KEGG name	Leukocyte transendothelial migration	94	0.173964	0.00360096	0.0352379	0.0721428	0.0607045
	Alveolar_macrophage avg_logFC	Keywords	Inflammatoryresponse	86	0.173865	0.0053606	0.080268	0.0436831	0.0300722
	Type_2_pneumocytes avg_logFC	KEGG name	ErbB signaling pathway	80	0.172971	0.00750922	0.0342921	0.0334024	0.0274282
	Alveolar_macrophage avg_logFC	KEGG name	ko05152	141	0.17274	0.000406561	0.00795698	0.0664548	0.0360827
	Ciliated_cells avg_logFC	KEGG name	Neurotrophin signaling pathway	111	0.17268	0.00169175	0.0927077	0.0524419	0.0444761
	Cd103+/Cd11b-_dendritic_cells avg_logFC	KEGG name	Chemokine signaling pathway	125	0.172177	0.000911347	0.0312136	0.0705627	0.0443668
	Type_2_pneumocytes avg_logFC	GOBP name	regulation of MAPKKK cascade	237	0.172121	5.16825e-06	0.000425161	0.0384162	0.0205967
	Cd4+_T_cells avg_logFC	GOBP name	lymphocyte activation	202	0.172048	2.642e-05	0.0543353	0.0874303	0.0690221
	Type_2_pneumocytes avg_logFC	GOBP name	peptidyl-lysine modification	108	0.171944	0.00203403	0.0618815	0.0388018	0.0293806
	Type_2_pneumocytes avg_logFC	GOBP name	lymphocyte differentiation	127	0.171929	0.00082736	0.0311639	0.0386018	0.0284841
	Type_2_pneumocytes avg_logFC	Keywords	Innateimmunity	137	0.171717	0.000525668	0.00650229	0.041085	0.0179338
	Type_2_pneumocytes avg_logFC	GOBP name	regulation of actin cytoskeleton organization	152	0.171028	0.000276942	0.013433	0.038672	0.0254465
	Type_2_pneumocytes avg_logFC	GOBP name	protein autophosphorylation	122	0.170858	0.00112575	0.0391084	0.0380006	0.0278485
	Mki67+_proliferating_cells avg_logFC	KEGG name	Spliceosome	115	0.170378	0.00163558	0.0497944	0.0807387	0.0962712
	Alveolar_macrophage avg_logFC	GOMF name	small conjugating protein ligase activity	208	0.16983	2.52542e-05	0.0167284	0.0365067	0.040881
	Alveolar_macrophage avg_logFC	KEGG name	Leukocyte transendothelial migration	97	0.169771	0.00389501	0.0381154	0.0536373	0.0272342
	Type_2_pneumocytes avg_logFC	GOBP name	T cell activation	137	0.169637	0.000614053	0.0252572	0.0434804	0.0233186
	Type_2_pneumocytes avg_logFC	GOCC name	nuclear membrane	164	0.169008	0.000190836	0.00631878	0.0335866	0.0213441
	Mki67+_proliferating_cells avg_logFC	GOBP name	covalent chromatin modification	180	0.168985	9.71913e-05	0.0587893	0.0775155	0.075811
	CD209+/Cd11b+_dendritic_cells avg_logFC	Keywords	Actin-binding	145	0.168241	0.000490565	0.0697829	0.0909331	0.0816513
	Type_2_pneumocytes avg_logFC	GOBP name	regulation of GTPase activity	193	0.168038	5.8039e-05	0.00355247	0.0346229	0.0275149
	Type_2_pneumocytes avg_logFC	KEGG name	Colorectal cancer	62	0.167868	0.0222991	0.0860557	0.0427526	0.033532
	Interstitial macrophages	KEGG name	T cell receptor signaling pathway	88	0.167838	0.00658018	0.0901485	0.0554328	0.080301
	Cd4+_T_cells avg_logFC	GOBP name	cell activation	264	0.167349	3.13688e-06	0.0161283	0.0893406	0.0690221
	Type_2_pneumocytes avg_logFC	GOBP name	immune response	354	0.166683	7.62162e-08	9.55769e-06	0.0443861	0.0178464
	Type_2_pneumocytes avg_logFC	GOBP name	regulation of leukocyte activation	261	0.166521	3.76088e-06	0.000327739	0.0350822	0.0190107
	Type_2_pneumocytes avg_logFC	GOBP name	response to molecule of bacterial origin	208	0.166491	3.56923e-05	0.00238327	0.035221	0.0171835
	Type_2_pneumocytes avg_logFC	KEGG name	Gap junction	74	0.166396	0.0133659	0.0572229	0.0391452	0.0179051
	CD8+_T_cells avg_logFC	GOBP name	cell activation	262	0.166371	3.91032e-06	0.0100524	0.0963947	0.0637099
	Mki67+_proliferating_cells avg_logFC	GOBP name	histone modification	177	0.166249	0.000143087	0.0613067	0.0767523	0.0796122
	Cd103+/Cd11b-_dendritic_cells avg_logFC	KEGG name	Measles	90	0.16585	0.00663166	0.072683	0.0671426	0.0594574
	Interstitial macrophages	GOBP name	immune response	291	0.165847	1.27935e-06	0.00263111	0.0675733	0.0538137
	Type_2_pneumocytes avg_logFC	GOBP name	regulation of lymphocyte activation	226	0.165606	1.83794e-05	0.00133096	0.035189	0.0176244
	Type_2_pneumocytes avg_logFC	GOBP name	positive regulation of MAPKKK cascade	134	0.165331	0.000960288	0.0341683	0.0344134	0.0189158
	Type_2_pneumocytes avg_logFC	GOBP name	protein modification by small protein conjugation	345	0.165242	1.4202e-07	1.71811e-05	0.0318283	0.0247992
	Alveolar_macrophage avg_logFC	KEGG name	Protein processing in endoplasmic reticulum	147	0.165089	0.000561374	0.0102544	0.0390835	0.0410985
	Plasma_cells avg_logFC	KEGG name	Cytokine-cytokine receptor interaction	130	0.164666	0.00122809	0.0258844	0.0651275	0.0766657
	Type_2_pneumocytes avg_logFC	GOBP name	positive regulation of leukocyte activation	165	0.164337	0.000274043	0.0133554	0.0341963	0.016986
	Alveolar_macrophage avg_logFC	KEGG name	Apoptosis	80	0.164276	0.0111479	0.0678784	0.0514796	0.0416042
	Type_2_pneumocytes avg_logFC	GOBP name	protein ubiquitination	314	0.164236	5.89552e-07	6.24985e-05	0.0313284	0.0248314
	Alveolar_macrophage avg_logFC	GOCC name	external side of plasma membrane	166	0.163906	0.000275655	0.016429	0.0521179	0.0202644
	Mki67+_proliferating_cells avg_logFC	Keywords	Helicase	112	0.163684	0.00282287	0.089234	0.0787196	0.0549772
	CD8+_T_cells avg_logFC	GOBP name	immune system process	617	0.163334	7.1204e-12	7.32191e-08	0.0791043	0.06452
	Club_cells avg_logFC	Keywords	G-proteincoupledreceptor	142	0.16333	0.000794092	0.0451838	0.00815861	-0.00337713
	B_cells avg_logFC	KEGG name	Chemokine signaling pathway	136	0.163128	0.00104392	0.0136207	0.0819558	0.0575803
	Type_2_pneumocytes avg_logFC	GOBP name	positive regulation of GTPase activity	148	0.162511	0.000650722	0.0260365	0.0335494	0.029135
	Mesothelial_cells avg_logFC	GOBP name	immune response	269	0.16251	4.96067e-06	0.0170035	0.0970228	0.0636723
	Alveolar_macrophage avg_logFC	GOCC name	integral to organelle membrane	129	0.162462	0.00146241	0.0544747	0.0497278	0.0198299
	Alveolar_macrophage avg_logFC	GOBP name	lymphocyte activation	207	0.162217	5.96657e-05	0.0142684	0.0346948	0.0343352
	Type_2_pneumocytes avg_logFC	GOMF name	GTPase activator activity	189	0.162196	0.000122585	0.00902223	0.0322289	0.020194
	Type_2_pneumocytes avg_logFC	GOBP name	regulation of cell activation	280	0.161905	3.25313e-06	0.000285914	0.0338318	0.0187054
	Alveolar_macrophage avg_logFC	Keywords	Proteinphosphatase	107	0.161856	0.00386026	0.0646026	0.045518	0.0255705
	Alveolar_macrophage avg_logFC	GOBP name	cell activation	270	0.161644	5.1527e-06	0.0025231	0.039275	0.032596
	Interstitial macrophages	GOBP name	immune system process	639	0.161562	5.53108e-12	5.68761e-08	0.0629063	0.0500084
	CD8+_T_cells avg_logFC	GOBP name	immune response	290	0.161531	2.47793e-06	0.00849352	0.0749171	0.0669519
	Type_2_pneumocytes avg_logFC	KEGG name	Progesterone-mediated oocyte maturation	77	0.161465	0.0143444	0.0604673	0.035216	0.02234
	CD8+_T_cells avg_logFC	GOBP name	defense response	364	0.161254	1.50386e-07	0.000773211	0.0729929	0.0656182
	B_cells avg_logFC	Keywords	Myristate	106	0.16102	0.00423503	0.0963894	0.0754945	0.0610623
	Type_2_pneumocytes avg_logFC	GOBP name	regulation of myeloid cell differentiation	113	0.160693	0.00318896	0.0847341	0.0361896	0.023796
	Type_2_pneumocytes avg_logFC	GOBP name	regulation of GTP catabolic process	196	0.160676	0.000107097	0.00608439	0.0336551	0.027441
	Type_2_pneumocytes avg_logFC	GOBP name	embryo development	277	0.160625	4.36964e-06	0.000371347	0.0353559	0.0183805
	Alveolar_macrophage avg_logFC	KEGG name	Measles	105	0.160043	0.00464951	0.0424655	0.0303906	0.0269997
	B_cells avg_logFC	KEGG name	Hepatitis C	99	0.159256	0.00624794	0.053498	0.0720869	0.0476052
	Mki67+_proliferating_cells avg_logFC	GOBP name	regulation of lymphocyte activation	201	0.158772	0.00011052	0.0598144	0.0942497	0.041393
	Type_2_pneumocytes avg_logFC	GOBP name	taxis	230	0.158499	3.54157e-05	0.00238026	0.0477494	0.0209199
	Ciliated_cells avg_logFC	KEGG name	Phagosome	121	0.158389	0.00264977	0.0907546	0.0615747	0.0281036
	Type_2_pneumocytes avg_logFC	GOBP name	regulation of immune system process	596	0.158299	4.79783e-11	1.33341e-08	0.0357307	0.0190289
	Type_2_pneumocytes avg_logFC	GOBP name	regulation of cellular response to stress	216	0.157918	6.47933e-05	0.00394242	0.0360516	0.0202469
	Type_2_pneumocytes avg_logFC	GOBP name	regulation of metal ion transport	117	0.157547	0.00326576	0.0858869	0.0296888	0.0183
	Type_2_pneumocytes avg_logFC	GOBP name	chemotaxis	229	0.15741	4.162e-05	0.00267487	0.0478234	0.0204706
	Type_2_pneumocytes avg_logFC	GOMF name	structure-specific DNA binding	159	0.156176	0.000685991	0.0385085	0.036425	0.0262376
	Type_2_pneumocytes avg_logFC	GOMF name	small GTPase regulator activity	255	0.155988	1.84932e-05	0.00197579	0.0287316	0.0217043
	Type_2_pneumocytes avg_logFC	GOBP name	positive regulation of lymphocyte activation	152	0.155752	0.000928941	0.0336349	0.032731	0.0145006
	Alveolar_macrophage avg_logFC	GOCC name	vacuole	173	0.155749	0.000419575	0.0227334	0.0794097	0.0149621
	non-classical_monocyte_(Ly6c2-) avg_logFC	Keywords	Chromatinregulator	189	0.15513	0.0002505	0.0142534	0.122628	0.160168
	Alveolar_macrophage avg_logFC	KEGG name	Ubiquitin mediated proteolysis	126	0.155124	0.00267253	0.0292909	0.0304173	0.029485
	Type_2_pneumocytes avg_logFC	GOMF name	sequence-specific DNA binding transcription factor activity	540	0.155027	8.18412e-10	2.71058e-07	0.034696	0.0162554
	Type_2_pneumocytes avg_logFC	GOBP name	regulation of cytokine production	299	0.154642	4.4079e-06	0.000371528	0.033382	0.0178723
	Type_2_pneumocytes avg_logFC	GOBP name	microtubule-based movement	128	0.154588	0.00254467	0.0726856	0.0350662	0.0157102
	Type_2_pneumocytes avg_logFC	GOBP name	positive regulation of cell activation	173	0.154567	0.000459164	0.0201777	0.0334221	0.0138762
	Interstitial macrophages	KEGG name	Ubiquitin mediated proteolysis	122	0.154159	0.00333799	0.0571631	0.0591522	0.04173
	Type_2_pneumocytes avg_logFC	GOMF name	nucleic acid binding transcription factor activity	541	0.154007	1.01918e-09	3.06866e-07	0.0346194	0.0161187
	Type_2_pneumocytes avg_logFC	Keywords	Inflammatoryresponse	88	0.153995	0.0125716	0.0953762	0.0437183	0.0162357
	Type_2_pneumocytes avg_logFC	KEGG name	Cell adhesion molecules (CAMs)	107	0.153922	0.00597578	0.0282304	0.0507852	0.0129611
	Type_2_pneumocytes avg_logFC	GOBP name	positive regulation of catabolic process	126	0.153905	0.00287082	0.0785123	0.0336846	0.0255194
	Interstitial macrophages	GOBP name	response to cytokine stimulus	252	0.153864	2.81738e-05	0.0362139	0.0662625	0.0437487
	Type_2_pneumocytes avg_logFC	GOBP name	positive regulation of protein metabolic process	422	0.153257	7.20833e-08	9.26541e-06	0.0343055	0.0219251
	Alveolar_macrophage avg_logFC	KEGG name	Axon guidance	105	0.152689	0.00692741	0.0527253	0.0379617	0.0107863
	Mesothelial_cells avg_logFC	GOBP name	defense response	348	0.152467	1.1909e-06	0.00612299	0.0845854	0.0589495
	Alveolar_macrophage avg_logFC	GOBP name	positive regulation of cellular protein metabolic process	342	0.152389	1.40182e-06	0.00131044	0.0397238	0.0168907
	Fn1+_macrophage avg_logFC	Keywords	Immunity	159	0.152149	0.00101356	0.0961196	0.210555	0.200865
	B_cells avg_logFC	Keywords	Immunity	224	0.152092	9.22919e-05	0.00477401	0.0744962	0.054431
	Type_2_pneumocytes avg_logFC	GOBP name	inflammatory response	220	0.151799	0.000106715	0.0060964	0.0350782	0.0153379
	Type_2_pneumocytes avg_logFC	GOMF name	acid-amino acid ligase activity	240	0.151734	5.27772e-05	0.00459995	0.0305819	0.0229554
	Type_2_pneumocytes avg_logFC	GOBP name	hexose metabolic process	125	0.151689	0.00342552	0.0880616	0.0311697	0.0274492
	Cd4+_T_cells avg_logFC	KEGG name	Regulation of actin cytoskeleton	141	0.150789	0.00203969	0.0372583	0.0730828	0.0629089
	non-classical_monocyte_(Ly6c2-) avg_logFC	Keywords	Cytoplasmicvesicle	205	0.150785	0.000212195	0.0150924	0.125615	0.131312
	Type_2_pneumocytes avg_logFC	GOBP name	regulation of cellular component biogenesis	283	0.150636	1.34297e-05	0.00100071	0.0342243	0.020194
	Alveolar_macrophage avg_logFC	GOMF name	acid-amino acid ligase activity	230	0.150586	8.67984e-05	0.0479127	0.0325366	0.0342237
	Type_2_pneumocytes avg_logFC	GOCC name	cilium	142	0.150505	0.00197798	0.0421028	0.0309238	0.0190209
	Type_2_pneumocytes avg_logFC	GOCC name	transcription factor complex	274	0.150254	1.92444e-05	0.00088228	0.0344937	0.0211935
	Alveolar_macrophage avg_logFC	GOBP name	leukocyte activation	248	0.150205	4.8506e-05	0.0121655	0.0343111	0.0280931
	Fn1+_macrophage avg_logFC	Keywords	Lipoprotein	231	0.149821	0.000103859	0.0295478	0.184455	0.204727
	Alveolar_macrophage avg_logFC	KEGG name	Chagas disease (American trypanosomiasis)	87	0.14861	0.0166763	0.0878711	0.0601799	0.0231458
	Type_2_pneumocytes avg_logFC	Keywords	Ligase	315	0.148373	6.20607e-06	0.000130787	0.0278299	0.0242874
	Type_2_pneumocytes avg_logFC	Keywords	RNA-binding	441	0.147869	1.10064e-07	3.68391e-06	0.0338138	0.025633
	Type_2_pneumocytes avg_logFC	GOBP name	membrane invagination	208	0.147559	0.000248625	0.0122914	0.0319779	0.0255507
	Type_2_pneumocytes avg_logFC	KEGG name	Ubiquitin mediated proteolysis	128	0.14614	0.00433029	0.0211875	0.0277997	0.0251967
	Type_2_pneumocytes avg_logFC	GOCC name	perinuclear region of cytoplasm	374	0.146132	1.28859e-06	8.53334e-05	0.033583	0.0211001
	Type_2_pneumocytes avg_logFC	GOBP name	response to lipopolysaccharide	191	0.146077	0.000506599	0.0216156	0.0310358	0.014034
	Cd103+/Cd11b-_dendritic_cells avg_logFC	Keywords	Serine/threonine-proteinkinase	265	0.145614	4.9132e-05	0.00698902	0.0609322	0.049827
	Type_2_pneumocytes avg_logFC	Keywords	Isopeptidebond	322	0.145007	8.02151e-06	0.000163009	0.0357543	0.0195916
	Type_2_pneumocytes avg_logFC	Keywords	ANKrepeat	174	0.144326	0.00103541	0.00981918	0.0364924	0.0186848
	Type_2_pneumocytes avg_logFC	GOMF name	ligase activity, forming carbon-nitrogen bonds	268	0.144259	4.93866e-05	0.00442077	0.0296332	0.0207307
	Type_2_pneumocytes avg_logFC	GOBP name	protein modification by small protein conjugation or removal	406	0.14409	6.72391e-07	7.0553e-05	0.0314945	0.0227612
	B_cells avg_logFC	Keywords	Chromatinregulator	203	0.143358	0.000446067	0.0149301	0.055287	0.0678376
	Type_2_pneumocytes avg_logFC	GOBP name	regulation of defense response	236	0.143108	0.000155778	0.00804956	0.0346896	0.0157935
	Type_2_pneumocytes avg_logFC	GOBP name	response to organic cyclic compound	142	0.142796	0.00333473	0.0872546	0.0330399	0.0162224
	Mki67+_proliferating_cells avg_logFC	GOBP name	positive regulation of immune system process	303	0.142765	2.13657e-05	0.0313862	0.0785348	0.0349719
	Interstitial macrophages	KEGG name	Regulation of actin cytoskeleton	148	0.142437	0.00284982	0.0520567	0.0558548	0.0495873
	Type_2_pneumocytes avg_logFC	GOBP name	regulation of intracellular protein kinase cascade	444	0.14201	3.1252e-07	3.45553e-05	0.0332961	0.0186801
	classical_monocyte_(Ly6c2+) avg_logFC	GOBP name	membrane organization	295	0.141765	3.20699e-05	0.0824437	0.141965	0.181456
	non-classical_monocyte_(Ly6c2-) avg_logFC	Keywords	Serine/threonine-proteinkinase	232	0.141577	0.000219773	0.0138945	0.125737	0.119737
	Type_2_pneumocytes avg_logFC	GOBP name	negative regulation of transcription from RNA polymerase II promoter	406	0.14093	1.17258e-06	0.000113751	0.0346222	0.0148237
	Type_2_pneumocytes avg_logFC	KEGG name	Cytokine-cytokine receptor interaction	193	0.140834	0.000752382	0.00557169	0.0375646	0.0141168
	Alveolar_macrophage avg_logFC	GOCC name	cytoplasmic vesicle part	222	0.140703	0.000313514	0.0177957	0.0422836	0.0285301
	Type_2_pneumocytes avg_logFC	GOBP name	response to biotic stimulus	439	0.140299	5.00009e-07	5.35583e-05	0.0334891	0.0171745
	Type_2_pneumocytes avg_logFC	GOBP name	histone modification	181	0.14028	0.00114758	0.0394666	0.0345999	0.0239836
	classical_monocyte_(Ly6c2+) avg_logFC	GOBP name	cellular membrane organization	292	0.140041	4.36355e-05	0.0897408	0.141158	0.181119
	Mki67+_proliferating_cells avg_logFC	GOBP name	regulation of leukocyte activation	232	0.139821	0.000259017	0.0887826	0.0820526	0.0378745
	Type_2_pneumocytes avg_logFC	GOBP name	posttranscriptional regulation of gene expression	297	0.139779	3.53064e-05	0.00238852	0.0327107	0.0249226
	Type_2_pneumocytes avg_logFC	GOBP name	response to other organism	258	0.139776	0.00011364	0.00642065	0.0344825	0.0174858
	Type_2_pneumocytes avg_logFC	GOCC name	cytosol	913	0.139455	1.2215e-12	2.08004e-10	0.0313517	0.02102
	Alveolar_macrophage avg_logFC	GOBP name	protein ubiquitination	307	0.139343	2.85306e-05	0.00814944	0.0295104	0.0274059
	Type_2_pneumocytes avg_logFC	Keywords	mRNAsplicing	188	0.138972	0.00102962	0.010101	0.0320693	0.0259514
	Cd103+/Cd11b-_dendritic_cells avg_logFC	GOMF name	protein serine/threonine kinase activity	309	0.138926	2.98542e-05	0.0494385	0.0586635	0.040934
	Type_2_pneumocytes avg_logFC	KEGG name	MAPK signaling pathway	218	0.138832	0.000418958	0.00347862	0.0347059	0.0164934
	Type_2_pneumocytes avg_logFC	GOBP name	positive regulation of transcription from RNA polymerase II promoter	526	0.138807	5.65809e-08	7.55612e-06	0.0327202	0.0156917
	Type_2_pneumocytes avg_logFC	GOBP name	endocytosis	198	0.138762	0.000772649	0.029869	0.0306582	0.0248393
	Cd103+/Cd11b-_dendritic_cells avg_logFC	KEGG name	ko05152	125	0.138715	0.0075403	0.0765201	0.0610609	0.0520587
	Type_2_pneumocytes avg_logFC	GOBP name	regulation of response to stress	476	0.138685	2.36648e-07	2.73421e-05	0.0329034	0.0170371
	Interstitial macrophages	GOBP name	positive regulation of immune system process	303	0.138645	3.64025e-05	0.0415918	0.056248	0.0442423
	Type_2_pneumocytes avg_logFC	GOBP name	regulation of transcription from RNA polymerase II promoter	871	0.138584	5.08675e-12	1.68732e-09	0.0328964	0.0159399
	Mesothelial_cells avg_logFC	GOBP name	response to biotic stimulus	350	0.138547	9.59963e-06	0.0197426	0.0741862	0.0590704
	Type_2_pneumocytes avg_logFC	Keywords	Phosphoprotein	4640	0.138521	2.10305e-44	1.19664e-41	0.0284717	0.0172027
	Plasma_cells avg_logFC	GOMF name	nucleic acid binding transcription factor activity	342	0.138471	1.2716e-05	0.00300825	0.0528328	0.0733911
	Plasma_cells avg_logFC	GOMF name	sequence-specific DNA binding transcription factor activity	342	0.138471	1.2716e-05	0.0028077	0.0528328	0.0733911
	Alveolar_macrophage avg_logFC	KEGG name	Hepatitis C	110	0.138367	0.0122732	0.0715501	0.0452829	0.0272185
	Type_2_pneumocytes avg_logFC	GOBP name	positive regulation of response to stimulus	751	0.138056	1.46638e-10	3.67775e-08	0.0336941	0.0171511
	classical_monocyte_(Ly6c2+) avg_logFC	GOBP name	vesicle-mediated transport	435	0.137646	1.11925e-06	0.0115092	0.150538	0.177052
	Type_2_pneumocytes avg_logFC	GOBP name	regulation of nucleotide metabolic process	294	0.137402	5.21713e-05	0.00323179	0.0306928	0.0186364
	Type_2_pneumocytes avg_logFC	GOCC name	nucleoplasm part	758	0.137103	1.62845e-10	1.94111e-08	0.0322794	0.0211935
	vascular_endothelial_cells avg_logFC	GOMF name	GTPase regulator activity	318	0.137088	2.90385e-05	0.0480878	0.0616294	0.054796
	B_cells avg_logFC	GOMF name	GTP binding	280	0.136242	9.31619e-05	0.0342836	0.0650051	0.0515109
	B_cells avg_logFC	GOMF name	guanyl nucleotide binding	285	0.136211	8.11927e-05	0.0448184	0.066115	0.049203
	B_cells avg_logFC	GOMF name	guanyl ribonucleotide binding	285	0.136211	8.11927e-05	0.0384158	0.066115	0.049203
	Alveolar_macrophage avg_logFC	GOBP name	protein modification by small protein conjugation	337	0.13521	2.13616e-05	0.00708585	0.0292481	0.0265865
	Type_2_pneumocytes avg_logFC	KEGG name	Endocytosis	184	0.135018	0.00160394	0.00935063	0.0411818	0.0223122
	Ciliated_cells avg_logFC	KEGG name	Regulation of actin cytoskeleton	163	0.13468	0.00305365	0.0929666	0.0408364	0.0356351
	Type_2_pneumocytes avg_logFC	Keywords	DNA-binding	965	0.134482	2.05326e-12	1.29812e-10	0.0320384	0.0159399
	Alveolar_macrophage avg_logFC	GOCC name	cytoplasmic vesicle membrane	178	0.134393	0.00202238	0.0651533	0.042019	0.0330222
	Type_2_pneumocytes avg_logFC	Keywords	GTPaseactivation	116	0.134029	0.0127099	0.0951569	0.0288587	0.0209492
	Mki67+_proliferating_cells avg_logFC	GOBP name	chromatin modification	282	0.133949	0.000117925	0.0606313	0.0644729	0.0437401
	non-classical_monocyte_(Ly6c2-) avg_logFC	GOBP name	peptidyl-amino acid modification	265	0.133931	0.000191356	0.0655906	0.123024	0.113351
	Type_2_pneumocytes avg_logFC	GOBP name	covalent chromatin modification	184	0.133816	0.00176535	0.0551765	0.0338888	0.0222766
	Ciliated_cells avg_logFC	Keywords	Methylation	234	0.133787	0.00043565	0.0413142	0.050276	0.0351021
	Type_2_pneumocytes avg_logFC	GOCC name	lysosome	162	0.133764	0.00333595	0.0584772	0.0263349	0.0200486
	Type_2_pneumocytes avg_logFC	GOCC name	lytic vacuole	162	0.133764	0.00333595	0.0576297	0.0263349	0.0200486
	Interstitial macrophages	GOBP name	regulation of immune system process	516	0.133723	2.57855e-07	0.00132576	0.0479335	0.0468082
	Alveolar_macrophage avg_logFC	GOBP name	positive regulation of protein metabolic process	411	0.13352	3.77804e-06	0.00204471	0.0355475	0.0156074
	Alveolar_macrophage avg_logFC	GOBP name	positive regulation of cell proliferation	413	0.133434	3.63626e-06	0.00207732	0.033732	0.0139737
	Type_2_pneumocytes avg_logFC	GOBP name	regulation of catabolic process	447	0.133124	1.49893e-06	0.000144051	0.0316735	0.0231545
	Cd4+_T_cells avg_logFC	GOBP name	positive regulation of immune system process	305	0.13294	7.06902e-05	0.0908634	0.0743698	0.064712
	Ciliated_cells avg_logFC	Keywords	Endosome	271	0.132776	0.000175318	0.0199512	0.0423982	0.0324446
	Type_2_pneumocytes avg_logFC	Keywords	Repressor	354	0.132205	2.00893e-05	0.000368737	0.0306963	0.0174984
	Type_2_pneumocytes avg_logFC	Keywords	Transcription	1275	0.131924	4.08798e-15	3.87677e-13	0.0307856	0.0161433
	Type_2_pneumocytes avg_logFC	Keywords	Completeproteome	14223	0.131358	3.09421e-30	8.80302e-28	0.0186417	0.0081686
	Type_2_pneumocytes avg_logFC	Keywords	Referenceproteome	14223	0.131358	3.09421e-30	5.86868e-28	0.0186417	0.0081686
	Type_2_pneumocytes avg_logFC	Keywords	Transcriptionregulation	1223	0.131341	1.73502e-14	1.41032e-12	0.0309341	0.0161187
	Type_2_pneumocytes avg_logFC	GOBP name	regulation of nucleotide catabolic process	209	0.1305	0.00116301	0.039864	0.0305584	0.0236025
	Type_2_pneumocytes avg_logFC	GOBP name	regulation of purine nucleotide catabolic process	209	0.1305	0.00116301	0.0397315	0.0305584	0.0236025
	Mesothelial_cells avg_logFC	GOBP name	immune system process	578	0.130492	1.11699e-07	0.0011486	0.083877	0.0488387
	Alveolar_macrophage avg_logFC	GOMF name	sequence-specific DNA binding	376	0.129853	1.66435e-05	0.0137808	0.0390295	0.0142607
	Alveolar_macrophage avg_logFC	KEGG name	MAPK signaling pathway	195	0.129826	0.00181237	0.0215908	0.0462471	0.0156411
	Alveolar_macrophage avg_logFC	GOBP name	positive regulation of protein modification process	279	0.129437	0.000207741	0.0328647	0.0365582	0.0123846
	Type_2_pneumocytes avg_logFC	GOBP name	actin cytoskeleton organization	254	0.129317	0.000395181	0.0179808	0.0330424	0.0183139
	vascular_endothelial_cells avg_logFC	GOMF name	nucleoside-triphosphatase regulator activity	328	0.129226	6.30821e-05	0.052232	0.0572738	0.0533325
	non-classical_monocyte_(Ly6c2-) avg_logFC	GOBP name	chromatin modification	266	0.129055	0.000317029	0.093143	0.112769	0.133344
	non-classical_monocyte_(Ly6c2-) avg_logFC	GOMF name	protein serine/threonine kinase activity	272	0.129015	0.000273477	0.0532798	0.118164	0.10994
	Type_2_pneumocytes avg_logFC	GOBP name	transcription, DNA-dependent	1105	0.128651	7.70051e-13	3.29935e-10	0.0304775	0.0159726
	Type_2_pneumocytes avg_logFC	GOBP name	cellular response to organic substance	611	0.128504	6.53578e-08	8.61634e-06	0.0320222	0.0150449
	Type_2_pneumocytes avg_logFC	Keywords	Chromatinregulator	216	0.128483	0.00115384	0.0107629	0.0299412	0.0160622
	Type_2_pneumocytes avg_logFC	GOBP name	positive regulation of cellular protein metabolic process	352	0.128264	3.70234e-05	0.00244046	0.0325346	0.0184633
	Cd103+/Cd11b-_dendritic_cells avg_logFC	KEGG name	MAPK signaling pathway	175	0.127887	0.00363055	0.0552651	0.0598423	0.0342768
	Type_2_pneumocytes avg_logFC	GOBP name	positive regulation of macromolecule metabolic process	1218	0.127704	9.8887e-14	5.35187e-11	0.0298388	0.0151976
	B_cells avg_logFC	Keywords	GTP-binding	243	0.12703	0.000676366	0.0202554	0.0622227	0.0451597
	Type_2_pneumocytes avg_logFC	GOBP name	RNA biosynthetic process	1159	0.126006	7.15256e-13	3.34317e-10	0.0303466	0.0159726
	Type_2_pneumocytes avg_logFC	GOBP name	positive regulation of intracellular protein kinase cascade	293	0.125979	0.000212958	0.0106303	0.0294448	0.0185109
	B_cells avg_logFC	KEGG name	Protein processing in endoplasmic reticulum	145	0.125895	0.00901086	0.0726169	0.0671049	0.0728885
	Alveolar_macrophage avg_logFC	GOCC name	vesicle membrane	188	0.125879	0.00297358	0.072337	0.0404916	0.0290355
	CD209+/Cd11b+_dendritic_cells avg_logFC	GOMF name	sequence-specific DNA binding	302	0.125724	0.000189633	0.0897237	0.0809459	0.0862999
	Type_2_pneumocytes avg_logFC	GOCC name	vacuole	182	0.125684	0.00348643	0.0593689	0.0261219	0.0200458
	Type_2_pneumocytes avg_logFC	Keywords	mRNAprocessing	235	0.125647	0.000921985	0.00953836	0.0301112	0.023006
	Type_2_pneumocytes avg_logFC	GOBP name	positive regulation of metabolic process	1316	0.125293	3.82515e-14	2.45837e-11	0.0294666	0.0148713
	Type_2_pneumocytes avg_logFC	GOBP name	actin filament-based process	271	0.125267	0.000394768	0.0180418	0.0324215	0.0180563
	Alveolar_macrophage avg_logFC	KEGG name	Cytokine-cytokine receptor interaction	168	0.124702	0.00537516	0.0460248	0.0376289	0.0137051
	Type_2_pneumocytes avg_logFC	GOMF name	DNA binding	1365	0.124677	1.9075e-14	3.15882e-11	0.0304244	0.0155722
	Type_2_pneumocytes avg_logFC	GOBP name	positive regulation of gene expression	833	0.12456	1.24215e-09	2.55461e-07	0.0305365	0.0140869
	Type_2_pneumocytes avg_logFC	Keywords	Cytoplasm	3169	0.124496	5.34235e-28	7.59949e-26	0.028739	0.0172102
	Type_2_pneumocytes avg_logFC	GOMF name	GTPase regulator activity	366	0.123956	4.83268e-05	0.00444606	0.0269263	0.0194377
	Type_2_pneumocytes avg_logFC	GOBP name	negative regulation of gene expression	687	0.123788	3.65399e-08	5.14712e-06	0.0310814	0.015213
	Type_2_pneumocytes avg_logFC	GOBP name	cellular response to chemical stimulus	833	0.123679	1.62166e-09	3.20683e-07	0.03284	0.0138768
	Type_2_pneumocytes avg_logFC	Keywords	Manganese	141	0.123304	0.0115516	0.0900388	0.0307699	0.0213534
	Type_2_pneumocytes avg_logFC	GOBP name	regulation of cellular catabolic process	384	0.122972	3.67388e-05	0.00243732	0.030897	0.020886
	Type_2_pneumocytes avg_logFC	GOBP name	metal ion transport	190	0.12289	0.00352608	0.0893071	0.0285198	0.0152059
	Type_2_pneumocytes avg_logFC	GOBP name	positive regulation of transcription, DNA-dependent	763	0.122662	9.60981e-09	1.59383e-06	0.0306774	0.0140869
	Type_2_pneumocytes avg_logFC	GOBP name	regulation of cytoskeleton organization	237	0.122596	0.0011688	0.0397972	0.0349226	0.0142524
	Type_2_pneumocytes avg_logFC	GOMF name	RNA binding	690	0.122535	4.69515e-08	7.40492e-06	0.03168	0.0226075
	non-classical_monocyte_(Ly6c2-) avg_logFC	GOBP name	chromatin organization	296	0.122245	0.00032674	0.0933298	0.109028	0.127433
	Type_2_pneumocytes avg_logFC	GOMF name	ligase activity	394	0.12185	3.45637e-05	0.00336691	0.0280187	0.0189581
	Type_2_pneumocytes avg_logFC	GOBP name	regulation of response to stimulus	1557	0.121848	1.96345e-15	2.01902e-12	0.0294936	0.0155099
	Cd103+/Cd11b-_dendritic_cells avg_logFC	GOMF name	GTPase regulator activity	306	0.121772	0.000270749	0.0996355	0.0527457	0.0370852
	Type_2_pneumocytes avg_logFC	GOBP name	negative regulation of macromolecule biosynthetic process	724	0.121429	3.03767e-08	4.52701e-06	0.0313433	0.0143726
	Type_2_pneumocytes avg_logFC	GOBP name	positive regulation of cellular metabolic process	1227	0.120939	1.52564e-12	5.81043e-10	0.0294055	0.0144589
	Type_2_pneumocytes avg_logFC	Keywords	Cellprojection	346	0.120772	0.000117258	0.00185332	0.0291728	0.0171352
	Type_2_pneumocytes avg_logFC	GOBP name	negative regulation of biosynthetic process	761	0.120583	1.76937e-08	2.79915e-06	0.030984	0.0144344
	Type_2_pneumocytes avg_logFC	Keywords	Ublconjugationpathway	489	0.120452	5.42495e-06	0.000118723	0.0272625	0.0208647
	Type_2_pneumocytes avg_logFC	GOBP name	positive regulation of macromolecule biosynthetic process	878	0.120409	1.73827e-09	3.37256e-07	0.0299583	0.0140445
	Mki67+_proliferating_cells avg_logFC	GOBP name	multi-organism process	318	0.120366	0.000243883	0.0864776	0.0582905	0.0297852
	Type_2_pneumocytes avg_logFC	GOBP name	positive regulation of hydrolase activity	301	0.120228	0.000342097	0.0159899	0.0276732	0.020147
	CD209+/Cd11b+_dendritic_cells avg_logFC	Keywords	Serine/threonine-proteinkinase	247	0.119984	0.00123992	0.0881893	0.0803212	0.0562066
	Type_2_pneumocytes avg_logFC	GOBP name	alcohol metabolic process	341	0.119896	0.000146646	0.00781326	0.028824	0.0187406
	Type_2_pneumocytes avg_logFC	GOBP name	positive regulation of biosynthetic process	946	0.119855	5.37615e-10	1.22851e-07	0.0295484	0.0140445
	Type_2_pneumocytes avg_logFC	GOBP name	negative regulation of cellular macromolecule biosynthetic process	703	0.119817	7.07425e-08	9.20816e-06	0.0315545	0.0143254
	Type_2_pneumocytes avg_logFC	GOBP name	positive regulation of RNA metabolic process	789	0.119545	1.33389e-08	2.14318e-06	0.0305609	0.0140728
	Alveolar_macrophage avg_logFC	GOCC name	integral to plasma membrane	219	0.119087	0.00244678	0.0729139	0.0345507	0.00978489
	Type_2_pneumocytes avg_logFC	GOBP name	positive regulation of cellular biosynthetic process	928	0.118857	1.05733e-09	2.2651e-07	0.0293816	0.0140445
	non-classical_monocyte_(Ly6c2-) avg_logFC	GOMF name	molecular transducer activity	400	0.118778	5.37715e-05	0.0222614	0.1209	0.10243
	non-classical_monocyte_(Ly6c2-) avg_logFC	GOMF name	signal transducer activity	400	0.118778	5.37715e-05	0.0197879	0.1209	0.10243
	Type_2_pneumocytes avg_logFC	GOBP name	cellular macromolecule catabolic process	344	0.118418	0.000165884	0.0084865	0.026642	0.0186779
	Cd103+/Cd11b-_dendritic_cells avg_logFC	GOMF name	protein kinase activity	405	0.118041	5.25472e-05	0.043509	0.0502467	0.0353085
	B_cells avg_logFC	Keywords	Methylation	219	0.117827	0.00273833	0.0677438	0.0579996	0.0492906
	Type_2_pneumocytes avg_logFC	GOBP name	negative regulation of cellular biosynthetic process	750	0.117723	4.72207e-08	6.47427e-06	0.0308121	0.0143726
	non-classical_monocyte_(Ly6c2-) avg_logFC	GOMF name	protein kinase activity	361	0.117592	0.000141593	0.0360734	0.110135	0.111243
	Alveolar_macrophage avg_logFC	Keywords	Endosome	273	0.116807	0.000926473	0.0292869	0.0355937	0.0177463
	Type_2_pneumocytes avg_logFC	GOBP name	positive regulation of signal transduction	533	0.116301	4.68981e-06	0.000388914	0.0294257	0.0148505
	Type_2_pneumocytes avg_logFC	GOBP name	regulation of protein serine/threonine kinase activity	237	0.115959	0.00213593	0.0642214	0.0321433	0.0176186
	Type_2_pneumocytes avg_logFC	GOMF name	nucleoside-triphosphatase regulator activity	375	0.115902	0.000120566	0.00907533	0.0259353	0.0191132
	Type_2_pneumocytes avg_logFC	GOBP name	chromatin modification	302	0.115795	0.000550832	0.0230252	0.0317282	0.0162666
	Type_2_pneumocytes avg_logFC	GOBP name	positive regulation of nucleobase-containing compound metabolic process	863	0.115739	9.46716e-09	1.59592e-06	0.0289405	0.0140869
	Type_2_pneumocytes avg_logFC	GOBP name	negative regulation of transcription, DNA-dependent	620	0.115183	1.07418e-06	0.000106209	0.0310918	0.0138065
	Type_2_pneumocytes avg_logFC	GOBP name	positive regulation of nitrogen compound metabolic process	880	0.114709	9.37098e-09	1.60603e-06	0.0286657	0.0140799
	Type_2_pneumocytes avg_logFC	GOBP name	positive regulation of catalytic activity	606	0.114538	1.60899e-06	0.000151791	0.02799	0.0175448
	Alveolar_macrophage avg_logFC	Keywords	Repressor	334	0.114416	0.000342454	0.0121785	0.0311339	0.0169145
	Type_2_pneumocytes avg_logFC	GOBP name	negative regulation of RNA metabolic process	649	0.114219	7.64326e-07	7.85956e-05	0.0312356	0.0139757
	Type_2_pneumocytes avg_logFC	GOBP name	negative regulation of metabolic process	1006	0.114054	1.19793e-09	2.51394e-07	0.0293758	0.0152416
	Type_2_pneumocytes avg_logFC	GOBP name	pattern specification process	277	0.113847	0.00113244	0.0390766	0.0331322	0.0134153
	Type_2_pneumocytes avg_logFC	Keywords	Nucleus	3247	0.113516	5.71832e-24	6.50745e-22	0.0270542	0.015037
	Alveolar_macrophage avg_logFC	GOBP name	alcohol metabolic process	322	0.11345	0.000487181	0.0642267	0.0360811	0.0101299
	Type_2_pneumocytes avg_logFC	Keywords	Serine/threonine-proteinkinase	316	0.113209	0.000553238	0.00655818	0.0310809	0.0151638
	Cd103+/Cd11b-_dendritic_cells avg_logFC	GOMF name	sequence-specific DNA binding transcription factor activity	385	0.113186	0.000154335	0.0730223	0.0459248	0.042842
	Alveolar_macrophage avg_logFC	Keywords	WDrepeat	239	0.11286	0.00272095	0.0552936	0.0296498	0.015057
	non-classical_monocyte_(Ly6c2-) avg_logFC	GOMF name	nucleic acid binding transcription factor activity	372	0.112662	0.000216407	0.0477827	0.11071	0.111661
	non-classical_monocyte_(Ly6c2-) avg_logFC	GOMF name	sequence-specific DNA binding transcription factor activity	372	0.112662	0.000216407	0.0447963	0.11071	0.111661
	Type_2_pneumocytes avg_logFC	GOMF name	enzyme activator activity	287	0.112386	0.00107496	0.0556293	0.0263708	0.0174974
	Type_2_pneumocytes avg_logFC	GOBP name	modification-dependent protein catabolic process	231	0.112374	0.00330006	0.0865675	0.0263648	0.0192998
	Type_2_pneumocytes avg_logFC	GOBP name	negative regulation of nucleobase-containing compound metabolic process	705	0.112372	4.16473e-07	4.55595e-05	0.0309063	0.0140143
	Type_2_pneumocytes avg_logFC	GOBP name	response to wounding	317	0.112157	0.000610826	0.0252254	0.0290897	0.0131577
	Cd103+/Cd11b-_dendritic_cells avg_logFC	GOBP name	phosphate-containing compound metabolic process	424	0.112092	8.63727e-05	0.088817	0.0524945	0.0355167
	Cd103+/Cd11b-_dendritic_cells avg_logFC	GOBP name	phosphorus metabolic process	424	0.112092	8.63727e-05	0.0807428	0.0524945	0.0355167
	Type_2_pneumocytes avg_logFC	GOBP name	macromolecule catabolic process	404	0.111817	0.000119621	0.00668514	0.0266966	0.0190037
	Type_2_pneumocytes avg_logFC	GOBP name	multi-organism process	392	0.11168	0.000153065	0.00798967	0.0293094	0.0135664
	Cd103+/Cd11b-_dendritic_cells avg_logFC	GOMF name	nucleic acid binding transcription factor activity	386	0.111514	0.000189374	0.0784007	0.0455289	0.041888
	Alveolar_macrophage avg_logFC	GOBP name	positive regulation of immune system process	328	0.111335	0.000552941	0.0685047	0.0333529	0.0137051
	Type_2_pneumocytes avg_logFC	GOBP name	response to external stimulus	615	0.111242	2.70078e-06	0.000239415	0.0343813	0.0135599
	Type_2_pneumocytes avg_logFC	GOBP name	positive regulation of cell communication	563	0.11104	7.17579e-06	0.000572005	0.0282331	0.0144198
	Alveolar_macrophage avg_logFC	KEGG name	Endocytosis	182	0.110871	0.0100315	0.0670397	0.0321896	0.0200276
	Type_2_pneumocytes avg_logFC	GOBP name	RNA metabolic process	1675	0.110706	8.80966e-14	5.03276e-11	0.0273289	0.0159399
	Type_2_pneumocytes avg_logFC	GOBP name	proteolysis involved in cellular protein catabolic process	258	0.110586	0.00226207	0.0668416	0.0279036	0.0182449
	Alveolar_macrophage avg_logFC	Keywords	Lipidmetabolism	266	0.110579	0.00196384	0.0465593	0.0265728	0.0157183
	Type_2_pneumocytes avg_logFC	GOBP name	modification-dependent macromolecule catabolic process	234	0.110432	0.00366101	0.0920444	0.0261423	0.0188578
	Type_2_pneumocytes avg_logFC	GOBP name	positive regulation of protein modification process	290	0.110424	0.00124004	0.0416709	0.0296189	0.0153918
	Type_2_pneumocytes avg_logFC	GOBP name	mRNA metabolic process	321	0.110368	0.000691486	0.0271395	0.0262727	0.0228528
	Alveolar_macrophage avg_logFC	Keywords	Ublconjugationpathway	473	0.110318	4.33142e-05	0.00246458	0.0246972	0.0235208
	Mesothelial_cells avg_logFC	GOBP name	regulation of immune system process	479	0.109505	4.68831e-05	0.0803497	0.067515	0.0488686
	Type_2_pneumocytes avg_logFC	GOCC name	cytoplasm	2584	0.109377	6.61978e-19	2.63026e-16	0.0270318	0.0153213
	Type_2_pneumocytes avg_logFC	GOBP name	peptidyl-amino acid modification	317	0.109358	0.000834011	0.0310729	0.0283797	0.0208906
	Type_2_pneumocytes avg_logFC	GOBP name	intracellular signal transduction	853	0.109199	7.21107e-08	9.1545e-06	0.0275172	0.0159399
	Alveolar_macrophage avg_logFC	GOBP name	negative regulation of molecular function	381	0.109176	0.000268967	0.0419058	0.0338123	0.0147541
	Type_2_pneumocytes avg_logFC	GOBP name	regulation of signal transduction	1190	0.108817	3.52327e-10	8.23405e-08	0.0273983	0.015343
	Type_2_pneumocytes avg_logFC	GOBP name	positive regulation of signaling	563	0.108787	1.09583e-05	0.000828561	0.0280387	0.0143254
	Natural_Killer_cells avg_logFC	GOBP name	immune system process	542	0.108203	2.18451e-05	0.0449267	0.0585019	0.0206242
	B_cells avg_logFC	GOCC name	nucleoplasm part	700	0.10797	1.44351e-06	0.000430167	0.0471719	0.0586881
	Vcam1+_endothelial_cells avg_logFC	GOBP name	immune system process	536	0.107952	2.40424e-05	0.0824093	0.0587274	0.0145809
	non-classical_monocyte_(Ly6c2-) avg_logFC	GOMF name	phosphotransferase activity, alcohol group as acceptor	442	0.107934	0.000118082	0.0325907	0.100039	0.110816
	Type_2_pneumocytes avg_logFC	GOBP name	negative regulation of nitrogen compound metabolic process	714	0.107849	1.023e-06	0.000102131	0.030417	0.0138145
	Type_2_pneumocytes avg_logFC	GOBP name	negative regulation of macromolecule metabolic process	945	0.107629	2.52291e-08	3.81516e-06	0.0286266	0.0140143
	Alveolar_macrophage avg_logFC	GOBP name	vesicle-mediated transport	513	0.107433	3.45293e-05	0.00910422	0.0351903	0.0135726
	Type_2_pneumocytes avg_logFC	Keywords	SH3domain	185	0.107273	0.011952	0.0919013	0.0271825	0.0152597
	Type_2_pneumocytes avg_logFC	GOBP name	membrane organization	379	0.106897	0.000364314	0.0168749	0.0284531	0.0171926
	Type_2_pneumocytes avg_logFC	GOBP name	regulation of catalytic activity	947	0.106723	3.19698e-08	4.69636e-06	0.0279381	0.0159399
	Type_2_pneumocytes avg_logFC	GOBP name	cellular membrane organization	375	0.106356	0.000418237	0.0186988	0.0283948	0.0171926
	Alveolar_macrophage avg_logFC	GOCC name	endosome	252	0.105645	0.00397673	0.0846475	0.0379456	0.0168392
	Plasma_cells avg_logFC	SigInOne	FALSE	10523	0.105568	0.000657492	0.00131498	-0.0180164	0.0495133
	Type_2_pneumocytes avg_logFC	GOBP name	cell surface receptor linked signaling pathway	963	0.105469	3.61698e-08	5.16575e-06	0.028122	0.0124101
	Plasma_cells avg_logFC	Keywords	Activator	296	0.105433	0.00194395	0.0582162	0.012263	0.0723391
	Type_2_pneumocytes avg_logFC	GOBP name	cytoskeleton organization	510	0.105186	5.05377e-05	0.00316878	0.0323468	0.0152279
	Alveolar_macrophage avg_logFC	Keywords	Ligase	303	0.105026	0.00172414	0.0426538	0.0240283	0.020844
	Type_2_pneumocytes avg_logFC	GOCC name	cytoskeleton	460	0.104673	0.000124923	0.00425451	0.0284389	0.017823
	Type_2_pneumocytes avg_logFC	Keywords	Kinase	537	0.104492	3.65529e-05	0.00063026	0.0286273	0.0158919
	Type_2_pneumocytes avg_logFC	GOBP name	regulation of cell motility	339	0.104339	0.000985838	0.0348363	0.0284111	0.0174603
	non-classical_monocyte_(Ly6c2-) avg_logFC	GOBP name	positive regulation of molecular function	578	0.104258	2.38755e-05	0.0144418	0.101114	0.1096
	Cd4+_T_cells avg_logFC	GOBP name	immune system process	634	0.10392	9.83722e-06	0.0337187	0.065209	0.0488568
	Type_2_pneumocytes avg_logFC	GOBP name	cell differentiation	994	0.103738	3.80907e-08	5.29306e-06	0.0303771	0.0141045
	Alveolar_macrophage avg_logFC	GOBP name	protein modification by small protein conjugation or removal	397	0.103717	0.000413562	0.0552294	0.0225566	0.0208108
	non-classical_monocyte_(Ly6c2-) avg_logFC	Keywords	Repressor	284	0.103576	0.00284768	0.0953134	0.0995972	0.113498
	Type_2_pneumocytes avg_logFC	GOBP name	regulation of cell migration	323	0.103543	0.00140896	0.0461412	0.0284958	0.0169232
	Type_2_pneumocytes avg_logFC	GOBP name	negative regulation of cellular metabolic process	919	0.103315	1.30264e-07	1.61387e-05	0.0290035	0.0136373
	Alveolar_macrophage avg_logFC	GOBP name	phosphate-containing compound metabolic process	484	0.103006	0.000113058	0.0232514	0.029042	0.0144273
	Alveolar_macrophage avg_logFC	GOBP name	phosphorus metabolic process	484	0.103006	0.000113058	0.0227955	0.029042	0.0144273
	B_cells avg_logFC	GOBP name	response to DNA damage stimulus	402	0.102928	0.000429598	0.0833502	0.0428455	0.0462566
	Alveolar_macrophage avg_logFC	Keywords	Signal-anchor	277	0.102652	0.00337392	0.0581745	0.0242936	0.00759247
	Type_2_pneumocytes avg_logFC	KEGG name	Pathways in cancer	276	0.102615	0.00340056	0.0182697	0.0335102	0.0141833
	Type_2_pneumocytes avg_logFC	GOMF name	nucleotide binding	1922	0.102136	2.6391e-13	2.91356e-10	0.0277291	0.0150849
	Type_2_pneumocytes avg_logFC	GOBP name	regulation of kinase activity	409	0.102134	0.000407868	0.0184762	0.0280525	0.0159507
	Type_2_pneumocytes avg_logFC	GOBP name	response to organic substance	1126	0.10166	1.11192e-08	1.81491e-06	0.0286813	0.0122776
	Alveolar_macrophage avg_logFC	GOBP name	immune system process	687	0.101231	7.17387e-06	0.0030737	0.0306621	0.0145084
	Cd103+/Cd11b-_dendritic_cells avg_logFC	Keywords	Activator	321	0.100761	0.00203967	0.0892749	0.0461208	0.0436577
	Type_2_pneumocytes avg_logFC	Keywords	3D-structure	988	0.100725	1.0117e-07	3.59784e-06	0.0310643	0.0149113
	Type_2_pneumocytes avg_logFC	GOMF name	protein serine/threonine kinase activity	368	0.100544	0.000950161	0.0499513	0.0295892	0.0137936
	Alveolar_macrophage avg_logFC	GOBP name	programmed cell death	386	0.100316	0.000754123	0.088121	0.0341006	0.0146763
	B_cells avg_logFC	Keywords	Repressor	309	0.0997165	0.00268817	0.0695257	0.0566995	0.046143
	Type_2_pneumocytes avg_logFC	GOBP name	regulation of protein kinase activity	379	0.099714	0.000883724	0.0322246	0.0281266	0.0155077
	B_cells avg_logFC	GOBP name	regulation of immune system process	529	0.0995318	0.0001014	0.0336355	0.0539395	0.0456445
	non-classical_monocyte_(Ly6c2-) avg_logFC	Keywords	Kinase	392	0.0990703	0.00085018	0.0439775	0.0931756	0.112232
	Alveolar_macrophage avg_logFC	Keywords	Serine/threonine-proteinkinase	300	0.099069	0.00326179	0.0598697	0.0282614	0.0170477
	Type_2_pneumocytes avg_logFC	Keywords	Ublconjugation	771	0.0988574	3.36702e-06	7.98264e-05	0.029418	0.0159399
	Megakaryocytes avg_logFC	Keywords	Directproteinsequencing	644	0.0987263	4.25715e-05	0.0242232	0.375282	0.475871
	Ciliated_cells avg_logFC	Keywords	Apoptosis	370	0.0987251	0.00115729	0.0598633	0.0374816	0.0254309
	Type_2_pneumocytes avg_logFC	GOBP name	cellular component morphogenesis	308	0.0983219	0.00305747	0.0829552	0.0301757	0.0142255
	Type_2_pneumocytes avg_logFC	GOBP name	regulation of gene expression	2398	0.0981742	1.09554e-14	8.66573e-12	0.0268938	0.0129627
	Type_2_pneumocytes avg_logFC	GOCC name	nuclear part	1896	0.0980754	2.96915e-12	3.93248e-10	0.026785	0.0168039
	Alveolar_macrophage avg_logFC	GOBP name	regulation of transcription from RNA polymerase II promoter	796	0.0979162	3.23555e-06	0.00195713	0.0292048	0.0121055
	Type_2_pneumocytes avg_logFC	GOCC name	cell projection	701	0.0977859	1.1214e-05	0.000607593	0.0277482	0.0135061
	Type_2_pneumocytes avg_logFC	GOBP name	positive regulation of biological process	2575	0.0976666	2.39674e-15	2.24051e-12	0.026706	0.0134153
	Type_2_pneumocytes avg_logFC	GOBP name	regulation of primary metabolic process	3124	0.097473	1.33006e-17	2.2795e-14	0.0265281	0.0128371
	Type_2_pneumocytes avg_logFC	GOBP name	cellular developmental process	1460	0.0973413	7.0924e-10	1.58546e-07	0.0290079	0.0131824
	Type_2_pneumocytes avg_logFC	GOBP name	programmed cell death	418	0.0970522	0.000686531	0.0271523	0.032829	0.0134439
	Mki67+_proliferating_cells avg_logFC	Keywords	RNA-binding	411	0.0969288	0.000821782	0.0667992	0.0555579	0.0294751
	Fn1+_macrophage avg_logFC	Keywords	Completeproteome	6764	0.0969246	0.000108493	0.0205774	0.0631301	0.146598
	Fn1+_macrophage avg_logFC	Keywords	Referenceproteome	6764	0.0969246	0.000108493	0.0154331	0.0631301	0.146598
	Alveolar_macrophage avg_logFC	Keywords	Apoptosis	372	0.0968727	0.00139608	0.0378271	0.0273912	0.0151551
	B_cells avg_logFC	GOBP name	cellular response to stress	631	0.096606	4.0502e-05	0.0160185	0.0442764	0.0459184
	classical_monocyte_(Ly6c2+) avg_logFC	SigInOne	FALSE	10275	0.0966016	0.00191237	0.00382474	0.0733563	0.10371
	Type_2_pneumocytes avg_logFC	GOCC name	cell part	11377	0.0965935	1.71625e-25	2.04577e-22	0.0197383	0.00949433
	Type_2_pneumocytes avg_logFC	GOBP name	signal transduction	1883	0.0963572	8.12989e-12	2.61249e-09	0.0257199	0.0124877
	Type_2_pneumocytes avg_logFC	GOBP name	regulation of signaling	1366	0.0959445	3.76622e-09	7.04146e-07	0.025724	0.0136691
	Interstitial macrophages	Keywords	Ublconjugationpathway	451	0.0958272	0.000538492	0.0612804	0.0312349	0.0406441
	Type_2_pneumocytes avg_logFC	GOBP name	regulation of metabolic process	3508	0.0957596	1.78153e-18	3.66389e-15	0.0256359	0.0123908
	Type_2_pneumocytes avg_logFC	GOCC name	nucleus	2860	0.0956892	5.63031e-16	1.67783e-13	0.0257514	0.0131497
	Type_2_pneumocytes avg_logFC	Keywords	ATP-binding	1129	0.0956165	7.45822e-08	3.2644e-06	0.0272402	0.0139757
	Type_2_pneumocytes avg_logFC	GOBP name	regulation of nitrogen compound metabolic process	2455	0.0955572	3.05566e-14	2.09476e-11	0.0264088	0.0126761
	Type_2_pneumocytes avg_logFC	GOBP name	regulation of nucleobase-containing compound metabolic process	2433	0.0955302	3.86996e-14	2.34087e-11	0.0264708	0.0126761
	Type_2_pneumocytes avg_logFC	GOBP name	regulation of protein metabolic process	1074	0.0954167	1.56256e-07	1.86834e-05	0.0284429	0.0155105
	B_cells avg_logFC	GOCC name	vesicle	500	0.0952696	0.000293088	0.0249543	0.0466629	0.0459194
	Alveolar_macrophage avg_logFC	GOCC name	plasma membrane part	913	0.0952101	1.38084e-06	0.000149632	0.0299914	0.00723425
	Type_2_pneumocytes avg_logFC	GOBP name	locomotion	549	0.0951921	0.000143961	0.0077913	0.0327459	0.0119026
	Type_2_pneumocytes avg_logFC	GOMF name	adenyl ribonucleotide binding	1279	0.0951868	1.39696e-08	2.57041e-06	0.0271145	0.0139757
	Type_2_pneumocytes avg_logFC	GOBP name	regulation of biological process	5816	0.0951257	1.374e-24	1.41288e-20	0.0239336	0.0111475
	Alveolar_macrophage avg_logFC	GOBP name	cell death	427	0.094807	0.000825219	0.0942858	0.0330379	0.0134229
	Type_2_pneumocytes avg_logFC	GOBP name	regulation of organelle organization	424	0.0945961	0.000862064	0.0317728	0.0303419	0.0128788
	Mki67+_proliferating_cells avg_logFC	GOCC name	nucleoplasm part	677	0.0945007	3.49938e-05	0.0208563	0.0434684	0.0338722
	Type_2_pneumocytes avg_logFC	GOMF name	adenyl nucleotide binding	1284	0.0944645	1.69244e-08	2.95019e-06	0.0268018	0.0138546
	Alveolar_macrophage avg_logFC	GOBP name	carbohydrate metabolic process	425	0.094386	0.000894491	0.0999789	0.0316641	0.00838408
	Type_2_pneumocytes avg_logFC	GOCC name	Golgi apparatus	491	0.0942511	0.000363178	0.0105587	0.0282191	0.0127221
	Type_2_pneumocytes avg_logFC	GOBP name	regulation of macromolecule metabolic process	2993	0.0941372	5.01241e-16	5.72695e-13	0.0261519	0.0123231
	Type_2_pneumocytes avg_logFC	GOBP name	nucleic acid metabolic process	2066	0.0941019	3.615e-12	1.2391e-09	0.0251046	0.0147906
	Type_2_pneumocytes avg_logFC	Keywords	Cytoskeleton	739	0.094086	1.46289e-05	0.000277461	0.0310203	0.0147111
	Eosinophils	Keywords	Cytoskeleton	542	0.093888	0.000225827	0.0321238	0.0975656	0.117971
	Type_2_pneumocytes avg_logFC	GOMF name	phosphotransferase activity, alcohol group as acceptor	595	0.0935129	0.000103533	0.00816432	0.0275754	0.0135881
	Type_2_pneumocytes avg_logFC	GOBP name	cellular component movement	568	0.0934713	0.000147983	0.00784385	0.0304143	0.0118929
	Alveolar_macrophage avg_logFC	GOBP name	cellular lipid metabolic process	453	0.0931755	0.000719097	0.084994	0.0246701	0.00896597
	Type_2_pneumocytes avg_logFC	GOBP name	regulation of cell communication	1082	0.0930332	2.87049e-07	3.24366e-05	0.025708	0.0132146
	Type_2_pneumocytes avg_logFC	GOMF name	binding	7115	0.0929409	2.09447e-25	6.93687e-22	0.0228841	0.0106525
	Alveolar_macrophage avg_logFC	GOBP name	homeostatic process	617	0.092882	9.13789e-05	0.019576	0.0282281	0.00939084
	Type_2_pneumocytes avg_logFC	GOBP name	regulation of cellular metabolic process	3177	0.092829	2.66766e-16	3.42895e-13	0.0257807	0.0123908
	Type_2_pneumocytes avg_logFC	GOBP name	biological regulation	6079	0.0928134	5.97193e-24	3.07047e-20	0.0233745	0.0109338
	Type_2_pneumocytes avg_logFC	GOMF name	ATP binding	1264	0.0927562	3.82087e-08	6.32735e-06	0.0268502	0.0136579
	Type_2_pneumocytes avg_logFC	GOBP name	regulation of biosynthetic process	2395	0.0927334	2.97452e-13	1.45652e-10	0.0264177	0.0122921
	Type_2_pneumocytes avg_logFC	GOBP name	cellular response to stimulus	2713	0.0927256	1.58086e-14	1.16114e-11	0.0251614	0.0123231
	Type_2_pneumocytes avg_logFC	GOBP name	negative regulation of biological process	2256	0.0926875	1.15944e-12	4.58559e-10	0.0273014	0.0128177
	Type_2_pneumocytes avg_logFC	GOBP name	regulation of hydrolase activity	485	0.0926445	0.000494249	0.0213545	0.0278903	0.0159159
	Type_2_pneumocytes avg_logFC	GOBP name	positive regulation of cellular process	2326	0.0922353	7.63165e-13	3.41201e-10	0.0258784	0.0131069
	Alveolar_macrophage avg_logFC	GOBP name	lipid metabolic process	586	0.092011	0.000156076	0.0286594	0.0252679	0.0091505
	classical_monocyte_(Ly6c2+) avg_logFC	Keywords	Completeproteome	9567	0.0914131	9.62533e-07	0.000273841	0.0740946	0.107872
	classical_monocyte_(Ly6c2+) avg_logFC	Keywords	Referenceproteome	9567	0.0914131	9.62533e-07	0.00018256	0.0740946	0.107872
	Alveolar_macrophage avg_logFC	Keywords	Differentiation	325	0.0912728	0.00482229	0.076219	0.0275354	0.00561314
	Type_2_pneumocytes avg_logFC	GOBP name	regulation of locomotion	364	0.0912455	0.00285206	0.0790504	0.0271185	0.0153738
	Type_2_pneumocytes avg_logFC	GOBP name	regulation of cellular process	5478	0.0912263	4.21328e-22	1.44417e-18	0.0236244	0.011143
	Type_2_pneumocytes avg_logFC	GOCC name	protein complex	2533	0.0911528	2.12542e-13	5.067e-11	0.0270554	0.0138337
	Type_2_pneumocytes avg_logFC	GOBP name	regulation of cellular biosynthetic process	2372	0.0911319	9.29556e-13	3.82345e-10	0.0263157	0.0122895
	Type_2_pneumocytes avg_logFC	GOBP name	negative regulation of cell proliferation	369	0.0910367	0.00273229	0.0769756	0.0288275	0.0130241
	Type_2_pneumocytes avg_logFC	GOBP name	regulation of macromolecule biosynthetic process	2272	0.0908879	2.69025e-12	9.87994e-10	0.0263863	0.0122422
	Type_2_pneumocytes avg_logFC	Keywords	Lipoprotein	494	0.0908095	0.000570076	0.00648746	0.0259488	0.0135664
	Type_2_pneumocytes avg_logFC	GOBP name	regulation of transferase activity	431	0.0906977	0.00128041	0.0428875	0.0258216	0.0148133
	Type_2_pneumocytes avg_logFC	GOBP name	regulation of multicellular organismal process	1392	0.0906223	1.96184e-08	3.01099e-06	0.0264369	0.0123908
	non-classical_monocyte_(Ly6c2-) avg_logFC	Keywords	Zinc-finger	849	0.090618	1.12151e-05	0.00127628	0.0936504	0.101892
	Type_2_pneumocytes avg_logFC	GOMF name	kinase activity	650	0.0905619	8.74177e-05	0.00706164	0.0271569	0.0135477
	Ciliated_cells avg_logFC	SigInOne	TRUE	386	0.0904431	0.00237614	0.00237614	0.0517668	0.0157926
	Type_2_pneumocytes avg_logFC	GOBP name	regulation of RNA metabolic process	2077	0.0904153	2.16447e-11	6.74462e-09	0.0264116	0.0123231
	Type_2_pneumocytes avg_logFC	GOCC name	Golgi membrane	345	0.0902569	0.00404678	0.0669967	0.0235606	0.0168646
	Type_2_pneumocytes avg_logFC	GOBP name	regulation of cellular component movement	357	0.090201	0.00348676	0.0889686	0.0269296	0.0155077
	Type_2_pneumocytes avg_logFC	GOBP name	anatomical structure morphogenesis	875	0.0901896	6.72343e-06	0.000544386	0.0274449	0.0131577
	non-classical_monocyte_(Ly6c2-) avg_logFC	GOMF name	DNA binding	1008	0.0900678	2.3661e-06	0.00391826	0.0932364	0.105477
	Type_2_pneumocytes avg_logFC	GOBP name	apoptosis	401	0.0900644	0.0020199	0.0618173	0.0314243	0.0130241
	Type_2_pneumocytes avg_logFC	GOMF name	purine ribonucleotide binding	1571	0.0899245	3.9541e-09	1.09133e-06	0.0264813	0.0136764
	Type_2_pneumocytes avg_logFC	GOMF name	ribonucleotide binding	1571	0.0899245	3.9541e-09	1.00738e-06	0.0264813	0.0136764
	B_cells avg_logFC	GOCC name	membrane-bounded vesicle	416	0.0897848	0.00179056	0.0790498	0.0463311	0.0431853
	Alveolar_macrophage avg_logFC	GOBP name	regulation of molecular function	1127	0.089613	5.4505e-07	0.00140119	0.0254488	0.00903559
	Type_2_pneumocytes avg_logFC	GOBP name	negative regulation of cell communication	474	0.0894172	0.00088345	0.0323292	0.0267334	0.0132485
	Type_2_pneumocytes avg_logFC	GOMF name	purine nucleotide binding	1576	0.0893513	4.71443e-09	1.1153e-06	0.0262286	0.0136579
	Alveolar_macrophage avg_logFC	GOBP name	positive regulation of response to stimulus	692	0.0893359	7.04604e-05	0.0164669	0.0274643	0.00939391
	Type_2_pneumocytes avg_logFC	GOMF name	purine ribonucleoside triphosphate binding	1552	0.0892592	6.22394e-09	1.37425e-06	0.0263881	0.0136579
	Type_2_pneumocytes avg_logFC	GOBP name	response to chemical stimulus	1655	0.0887721	2.71382e-09	5.16781e-07	0.0273791	0.0114328
	Type_2_pneumocytes avg_logFC	GOMF name	protein kinase activity	495	0.0887236	0.000752696	0.0402085	0.0274309	0.0130671
	Type_2_pneumocytes avg_logFC	GOCC name	microtubule organizing center	376	0.0885195	0.00327789	0.0583171	0.026063	0.016318
	Type_2_pneumocytes avg_logFC	GOBP name	negative regulation of signal transduction	448	0.088472	0.00136929	0.0451295	0.0268163	0.0136691
	non-classical_monocyte_(Ly6c2-) avg_logFC	Keywords	Transcription	977	0.0884531	4.87689e-06	0.000693738	0.0891899	0.109
	B_cells avg_logFC	GOMF name	DNA binding	1153	0.0882268	6.89126e-07	0.00114119	0.045242	0.0436348
	B_cells avg_logFC	GOBP name	immune system process	648	0.0880193	0.000152275	0.0423202	0.0510865	0.0459145
	Type_2_pneumocytes avg_logFC	GOBP name	cell projection organization	406	0.0879123	0.00243098	0.0704164	0.0270987	0.0154053
	Type_2_pneumocytes avg_logFC	GOBP name	positive regulation of molecular function	755	0.0879088	4.29024e-05	0.00272324	0.0255255	0.0148133
	Type_2_pneumocytes avg_logFC	GOBP name	regulation of growth	409	0.0878108	0.00237208	0.0690994	0.0288586	0.0123908
	Type_2_pneumocytes avg_logFC	GOBP name	negative regulation of cellular process	2076	0.0877257	8.35946e-11	2.20411e-08	0.0266083	0.0124027
	non-classical_monocyte_(Ly6c2-) avg_logFC	GOBP name	regulation of apoptosis	640	0.0875751	0.000196551	0.0651978	0.0974636	0.0997166
	non-classical_monocyte_(Ly6c2-) avg_logFC	GOBP name	macromolecule modification	1126	0.0875434	1.44072e-06	0.00296299	0.0895544	0.0988943
	Alveolar_macrophage avg_logFC	GOBP name	protein modification process	1260	0.0874292	2.7036e-07	0.000926703	0.0222358	0.0133551
	B_cells avg_logFC	GOCC name	cytoplasmic vesicle	441	0.0873237	0.00178223	0.0817083	0.0436339	0.0462664
	Type_2_pneumocytes avg_logFC	GOBP name	negative regulation of signaling	471	0.087254	0.00121732	0.0413127	0.0266207	0.0130587
	Type_2_pneumocytes avg_logFC	GOCC name	intracellular part	9165	0.0869851	4.74591e-23	2.82856e-20	0.0205556	0.0109985
	Ciliated_cells avg_logFC	Keywords	Directproteinsequencing	1083	0.0869731	1.75966e-06	0.00100125	0.0402104	0.0244099
	Type_2_pneumocytes avg_logFC	GOBP name	negative regulation of response to stimulus	563	0.0869161	0.0004426	0.0196175	0.02857	0.0130241
	Type_2_pneumocytes avg_logFC	GOBP name	negative regulation of molecular function	416	0.0866215	0.00250319	0.0719003	0.0305924	0.0133976
	Type_2_pneumocytes avg_logFC	GOBP name	regulation of cellular macromolecule biosynthetic process	2218	0.0864074	4.68537e-11	1.33832e-08	0.0261199	0.0119236
	lymphatic_endothelial_cells avg_logFC	SigInOne	TRUE	295	0.0863962	0.0116816	0.0116816	0.000896798	-0.00532479
	Type_2_pneumocytes avg_logFC	GOBP name	regulation of protein modification process	717	0.0863412	8.84089e-05	0.0051362	0.0275651	0.0140158
	Type_2_pneumocytes avg_logFC	GOBP name	regulation of molecular function	1234	0.0861352	4.41398e-07	4.77778e-05	0.0259235	0.0140151
	Mki67+_proliferating_cells avg_logFC	GOBP name	immune system process	634	0.0855107	0.000282869	0.0938305	0.0514606	0.0201056
	non-classical_monocyte_(Ly6c2-) avg_logFC	Keywords	Zinc	1119	0.0853589	2.78508e-06	0.000528238	0.0889303	0.09713
	Alveolar_macrophage avg_logFC	GOBP name	positive regulation of cellular metabolic process	1134	0.0853529	1.70856e-06	0.00125493	0.0255726	0.00546976
	non-classical_monocyte_(Ly6c2-) avg_logFC	Keywords	Transcriptionregulation	929	0.0853512	1.62967e-05	0.00154547	0.088316	0.108184
	Type_2_pneumocytes avg_logFC	GOBP name	protein modification process	1324	0.0853235	2.37548e-07	2.71412e-05	0.0252324	0.0144798
	non-classical_monocyte_(Ly6c2-) avg_logFC	GOBP name	protein modification process	1064	0.0852399	4.7435e-06	0.0069682	0.0891049	0.0969279
	Type_2_pneumocytes avg_logFC	Keywords	Nucleotide-binding	1440	0.0852387	8.14349e-08	3.30975e-06	0.0263549	0.0136579
	non-classical_monocyte_(Ly6c2-) avg_logFC	GOBP name	regulation of programmed cell death	647	0.0849788	0.000281786	0.0878063	0.0964026	0.0994558
	Type_2_pneumocytes avg_logFC	GOBP name	response to stress	1491	0.0849716	5.56589e-08	7.5308e-06	0.0266176	0.0133
	non-classical_monocyte_(Ly6c2-) avg_logFC	GOBP name	regulation of cell death	662	0.0848205	0.000248465	0.0798427	0.0961156	0.0994558
	Alveolar_macrophage avg_logFC	GOBP name	regulation of response to stimulus	1419	0.0848047	1.41628e-07	0.000728182	0.0275405	0.00465946
	Type_2_pneumocytes avg_logFC	GOBP name	macromolecule modification	1402	0.0848031	1.34993e-07	1.65254e-05	0.0251599	0.014419
	Type_2_pneumocytes avg_logFC	GOBP name	cellular process	8571	0.0846925	5.23961e-22	1.34697e-18	0.0206412	0.010403
	Type_2_pneumocytes avg_logFC	GOMF name	nucleic acid binding	2427	0.0845244	2.28094e-11	1.88862e-08	0.0257212	0.0119042
	Type_2_pneumocytes avg_logFC	GOBP name	anatomical structure formation involved in morphogenesis	498	0.0845055	0.00128705	0.0428308	0.0294368	0.0140109
	Ciliated_cells avg_logFC	Keywords	Lipoprotein	435	0.0842814	0.00269006	0.0850358	0.0411555	0.021611
	Type_2_pneumocytes avg_logFC	GOBP name	regulation of transcription, DNA-dependent	2006	0.0841455	8.40385e-10	1.83865e-07	0.0255733	0.0116495
	non-classical_monocyte_(Ly6c2-) avg_logFC	GOBP name	transcription, DNA-dependent	864	0.0839822	4.0708e-05	0.0190273	0.0886309	0.106096
	Alveolar_macrophage avg_logFC	GOBP name	regulation of signaling	1231	0.0838827	1.04771e-06	0.0013467	0.0263698	0.00294415
	Type_2_pneumocytes avg_logFC	GOCC name	plasma membrane part	1049	0.0838278	5.17518e-06	0.000308441	0.0277637	0.0109249
	Type_2_pneumocytes avg_logFC	GOBP name	developmental process	2767	0.0836991	2.77269e-12	9.83157e-10	0.0262462	0.0117056
	Alveolar_macrophage avg_logFC	GOBP name	regulation of cell communication	975	0.0836583	1.22017e-05	0.00448106	0.0269163	0.00475567
	Type_2_pneumocytes avg_logFC	GOBP name	regulation of developmental process	1137	0.0835114	2.42733e-06	0.000220887	0.0263384	0.0122172
	Type_2_pneumocytes avg_logFC	GOBP name	regulation of anatomical structure morphogenesis	478	0.0832825	0.00187235	0.0581673	0.0288823	0.0121297
	Cd4+_T_cells avg_logFC	GOBP name	regulation of cell communication	853	0.0829868	4.93718e-05	0.0846151	0.048933	0.0448017
	B_cells avg_logFC	GOBP name	intracellular signal transduction	721	0.0828575	0.000176766	0.045442	0.0482186	0.0385838
	Type_2_pneumocytes avg_logFC	SigInOne	TRUE	390	0.0826036	0.00521657	0.00521657	0.0441602	0.0228326
	Alveolar_macrophage avg_logFC	GOBP name	macromolecule modification	1333	0.0821987	7.04499e-07	0.00144887	0.0213533	0.0120136
	non-classical_monocyte_(Ly6c2-) avg_logFC	GOBP name	RNA biosynthetic process	916	0.0821452	3.75555e-05	0.0183897	0.0867711	0.107102
	Type_2_pneumocytes avg_logFC	GOBP name	cell motility	431	0.082129	0.00354443	0.0895514	0.0309151	0.0112888
	Type_2_pneumocytes avg_logFC	GOBP name	response to stimulus	3789	0.0821225	1.02045e-14	8.74444e-12	0.024491	0.0111386
	B_cells avg_logFC	GOBP name	positive regulation of gene expression	691	0.0817431	0.000287755	0.0657553	0.0429112	0.0415581
	Type_2_pneumocytes avg_logFC	GOBP name	nucleobase-containing compound metabolic process	2423	0.0814905	1.17645e-10	3.02436e-08	0.0236066	0.0140143
	Type_2_pneumocytes avg_logFC	Keywords	Directproteinsequencing	1128	0.0814586	4.62096e-06	0.000105173	0.0291906	0.0147512
	Type_2_pneumocytes avg_logFC	GOMF name	transferase activity, transferring phosphorus-containing groups	768	0.0814464	0.000132643	0.00955032	0.0265211	0.013565
	non-classical_monocyte_(Ly6c2-) avg_logFC	GOBP name	signal transduction	1277	0.081203	2.31427e-06	0.00396628	0.0934653	0.0902749
	Alveolar_macrophage avg_logFC	GOBP name	regulation of signal transduction	1085	0.081202	8.16104e-06	0.00322769	0.0261003	0.00442073
	Type_2_pneumocytes avg_logFC	GOMF name	enzyme regulator activity	730	0.0808232	0.000214328	0.0141971	0.0238959	0.0136207
	Type_2_pneumocytes avg_logFC	GOBP name	regulation of cellular protein metabolic process	934	0.0807478	3.22283e-05	0.00220936	0.0272762	0.0143522
	Type_2_pneumocytes avg_logFC	Keywords	Apoptosis	391	0.0804722	0.00643647	0.0530775	0.0266819	0.0162775
	B_cells avg_logFC	GOCC name	nuclear part	1754	0.0804565	5.10441e-08	6.08445e-05	0.0373815	0.046018
	Alveolar_macrophage avg_logFC	GOCC name	membrane-bounded vesicle	444	0.0804307	0.00383631	0.084683	0.0412124	0.00174417
	Type_2_pneumocytes avg_logFC	GOBP name	chromosome organization	474	0.0802064	0.00285716	0.078979	0.0265423	0.0137954
	Fn1+_macrophage avg_logFC	Keywords	Membrane	1936	0.0800453	1.65599e-07	9.42261e-05	0.109232	0.186859
	Type_2_pneumocytes avg_logFC	GOBP name	cellular macromolecule metabolic process	3585	0.0798959	1.62394e-13	8.34949e-11	0.0229079	0.013392
	Type_2_pneumocytes avg_logFC	GOBP name	regulation of localization	1002	0.0795607	2.29916e-05	0.00160832	0.0259506	0.0133396
	non-classical_monocyte_(Ly6c2-) avg_logFC	GOMF name	transition metal ion binding	1126	0.0795244	1.19862e-05	0.0132328	0.085281	0.0965942
	Type_2_pneumocytes avg_logFC	GOMF name	protein binding	1389	0.0792876	9.19374e-07	0.000112777	0.0267709	0.012443
	Type_2_pneumocytes avg_logFC	GOBP name	regulation of protein phosphorylation	570	0.0791732	0.0012843	0.042878	0.0266035	0.0140151
	Plasma_cells avg_logFC	GOMF name	zinc ion binding	990	0.0787228	4.30951e-05	0.00751216	0.0197145	0.0637675
	Megakaryocytes avg_logFC	Keywords	Acetylation	1062	0.0787021	5.87703e-05	0.0167201	0.361725	0.459669
	Eosinophils	Keywords	Transcriptionregulation	882	0.0784602	0.000111017	0.0315844	0.0793462	0.115368
	Type_2_pneumocytes avg_logFC	Keywords	Alternativesplicing	3523	0.078377	6.4924e-13	4.61772e-11	0.0234779	0.0121342
	Type_2_pneumocytes avg_logFC	GOBP name	regulation of cell proliferation	839	0.0783066	0.000127107	0.00702709	0.0259739	0.0113217
	Type_2_pneumocytes avg_logFC	GOBP name	regulation of biological quality	1325	0.0782317	2.14337e-06	0.000196789	0.0238093	0.0118371
	Cd103+/Cd11b-_dendritic_cells avg_logFC	Keywords	Zinc-finger	939	0.0781635	6.83471e-05	0.00648158	0.0387697	0.0263579
	non-classical_monocyte_(Ly6c2-) avg_logFC	GOBP name	regulation of molecular function	925	0.0776199	9.14295e-05	0.0348211	0.0870008	0.0963308
	Plasma_cells avg_logFC	Keywords	Zinc-finger	864	0.0775784	0.000150986	0.00505358	0.0206321	0.0622372
	Alveolar_macrophage avg_logFC	Keywords	Lipoprotein	441	0.0775007	0.00548886	0.0800811	0.0248493	0.00107533
	Alveolar_macrophage avg_logFC	Keywords	Proteintransport	425	0.0771562	0.00661969	0.0896811	0.0221506	0.0151687
	Type_2_pneumocytes avg_logFC	GOBP name	regulation of cellular component organization	1012	0.0771486	3.71586e-05	0.00243377	0.0265563	0.0122074
	Cd103+/Cd11b-_dendritic_cells avg_logFC	GOMF name	DNA binding	1072	0.0766417	3.37578e-05	0.0372686	0.0368649	0.0273739
	Alveolar_macrophage avg_logFC	GOCC name	endoplasmic reticulum part	566	0.0764953	0.00199066	0.0659131	0.0215791	0.0108864
	Fn1+_macrophage avg_logFC	GOCC name	membrane part	1759	0.0764138	1.29637e-06	0.00154527	0.107934	0.186859
	Mki67+_proliferating_cells avg_logFC	GOMF name	DNA binding	1112	0.0758625	2.96532e-05	0.0491058	0.0372262	0.0209107
	B_cells avg_logFC	Keywords	Directproteinsequencing	1009	0.0757009	6.13245e-05	0.00387707	0.0420092	0.0405639
	non-classical_monocyte_(Ly6c2-) avg_logFC	GOMF name	zinc ion binding	993	0.0754116	8.67885e-05	0.0261312	0.082481	0.0969281
	CD209+/Cd11b+_dendritic_cells avg_logFC	GOMF name	DNA binding	1019	0.0752137	7.38531e-05	0.0489203	0.0548297	0.0450344
	non-classical_monocyte_(Ly6c2-) avg_logFC	SigInOne	FALSE	10590	0.0751911	0.0144361	0.0288722	0.0516374	0.0751472
	Alveolar_macrophage avg_logFC	GOBP name	positive regulation of macromolecule metabolic process	1130	0.0750585	2.65502e-05	0.00780044	0.024554	0.0032254
	Type_2_pneumocytes avg_logFC	GOBP name	phosphate-containing compound metabolic process	512	0.0750012	0.00378556	0.0942541	0.0253464	0.0128369
	Type_2_pneumocytes avg_logFC	GOBP name	phosphorus metabolic process	512	0.0750012	0.00378556	0.0940264	0.0253464	0.0128369
	Eosinophils	Keywords	Transcription	927	0.0749465	0.000159141	0.0301838	0.0776597	0.114065
	non-classical_monocyte_(Ly6c2-) avg_logFC	Keywords	DNA-binding	671	0.0748755	0.00113494	0.046127	0.0908126	0.0988226
	Type_2_pneumocytes avg_logFC	GOBP name	positive regulation of developmental process	531	0.0748701	0.00326193	0.0860062	0.0256509	0.0111477
	Type_2_pneumocytes avg_logFC	GOBP name	cellular macromolecule biosynthetic process	1445	0.0745521	2.61661e-06	0.000233971	0.0230373	0.0127221
	Type_2_pneumocytes avg_logFC	GOBP name	vesicle-mediated transport	536	0.0742241	0.0033919	0.0876356	0.0249764	0.0129515
	Type_2_pneumocytes avg_logFC	Keywords	Repeat	3054	0.0740018	1.30014e-10	6.72527e-09	0.0241924	0.0106281
	Plasma_cells avg_logFC	Keywords	Alternativesplicing	2473	0.0740016	2.10798e-08	1.99907e-06	0.00516828	0.061155
	Type_2_pneumocytes avg_logFC	GOBP name	organelle organization	1403	0.0737243	4.54658e-06	0.000380102	0.0257204	0.0139945
	classical_monocyte_(Ly6c2+) avg_logFC	Keywords	Phosphoprotein	3686	0.0737106	3.73645e-10	2.12604e-07	0.0938919	0.126571
	B_cells avg_logFC	Keywords	3D-structure	864	0.0734602	0.000295319	0.0112024	0.0448866	0.0404902
	Type_2_pneumocytes avg_logFC	GOCC name	cytoskeletal part	986	0.073417	0.000105611	0.00370261	0.0257008	0.0126512
	B_cells avg_logFC	GOBP name	RNA biosynthetic process	1029	0.0733766	8.86194e-05	0.0303758	0.0404237	0.0405028
	Mki67+_proliferating_cells avg_logFC	GOBP name	protein modification process	1131	0.0733332	4.74767e-05	0.0375541	0.0355471	0.0210506
	B_cells avg_logFC	GOCC name	cytosol	816	0.0730968	0.000453917	0.0318276	0.0440777	0.0410031
	B_cells avg_logFC	Keywords	Phosphoprotein	4195	0.0730129	9.45986e-12	5.38266e-09	0.0359119	0.037206
	Alveolar_macrophage avg_logFC	GOBP name	positive regulation of metabolic process	1219	0.0728816	2.40799e-05	0.00728275	0.0231655	0.00295201
	Mki67+_proliferating_cells avg_logFC	GOCC name	nuclear part	1725	0.0723853	1.41345e-06	0.00168483	0.0351514	0.0209107
	Type_2_pneumocytes avg_logFC	GOBP name	nitrogen compound metabolic process	2790	0.0722538	1.41874e-09	2.86057e-07	0.0228907	0.0130807
	Type_2_pneumocytes avg_logFC	GOBP name	regulation of phosphorylation	619	0.0722303	0.00224088	0.0665983	0.0251279	0.0131417
	B_cells avg_logFC	GOBP name	protein modification process	1193	0.0720934	3.79288e-05	0.0169575	0.0391524	0.0405521
	Type_2_pneumocytes avg_logFC	GOCC name	macromolecular complex	3064	0.0719604	3.90239e-10	4.22878e-08	0.0239004	0.0126195
	Type_2_pneumocytes avg_logFC	Keywords	Coiledcoil	1372	0.0718934	9.62317e-06	0.000188813	0.0229805	0.0140234
	classical_monocyte_(Ly6c2+) avg_logFC	Keywords	3D-structure	770	0.0717935	0.000890202	0.0506525	0.110717	0.133292
	Mki67+_proliferating_cells avg_logFC	GOBP name	macromolecule modification	1199	0.0715629	4.61191e-05	0.0395202	0.035146	0.0191585
	Type_2_pneumocytes avg_logFC	GOBP name	regulation of cell differentiation	804	0.0713266	0.000625109	0.0255079	0.0250594	0.0114549
	non-classical_monocyte_(Ly6c2-) avg_logFC	GOBP name	positive regulation of macromolecule metabolic process	922	0.0712618	0.000335123	0.0931371	0.0861025	0.0924184
	B_cells avg_logFC	GOBP name	nucleic acid metabolic process	1890	0.0710199	6.94217e-07	0.00178466	0.0370339	0.0406213
	Alveolar_macrophage avg_logFC	GOBP name	transport	1613	0.070941	3.15941e-06	0.00203051	0.0217842	0.00632894
	Type_2_pneumocytes avg_logFC	GOBP name	cellular nitrogen compound metabolic process	2701	0.0709316	4.4932e-09	8.10589e-07	0.0225758	0.013063
	Type_2_pneumocytes avg_logFC	GOBP name	macromolecule biosynthetic process	1473	0.0708639	6.62341e-06	0.000540544	0.0229143	0.0124525
	Cd103+/Cd11b-_dendritic_cells avg_logFC	Keywords	Transcriptionregulation	975	0.0708408	0.000241198	0.0137242	0.0373053	0.0290039
	Alveolar_macrophage avg_logFC	GOBP name	response to organic substance	1000	0.0704055	0.000195624	0.0324452	0.0232397	0.00574002
	Plasma_cells avg_logFC	GOMF name	transition metal ion binding	1134	0.070288	0.000104453	0.0157249	0.0182101	0.0591112
	B_cells avg_logFC	GOBP name	macromolecule modification	1265	0.0702304	3.77831e-05	0.0176602	0.0385277	0.0405521
	Cd103+/Cd11b-_dendritic_cells avg_logFC	Keywords	Transcription	1025	0.0701867	0.000198337	0.0125393	0.0352778	0.0297428
	Alveolar_macrophage avg_logFC	GOCC name	organelle membrane	1485	0.0700461	9.15458e-06	0.000839404	0.0212012	0.00848297
	Mki67+_proliferating_cells avg_logFC	GOBP name	RNA biosynthetic process	974	0.069931	0.000288654	0.0927571	0.0379232	0.0194376
	B_cells avg_logFC	Keywords	Nucleotide-binding	1284	0.0697893	3.75233e-05	0.00266884	0.0428343	0.0401457
	Type_2_pneumocytes avg_logFC	Keywords	Zinc-finger	1210	0.0697456	5.07159e-05	0.000848746	0.0247132	0.0111127
	B_cells avg_logFC	GOBP name	regulation of multicellular organismal process	1072	0.0697285	0.000147367	0.0432963	0.041422	0.0393376
	Alveolar_macrophage avg_logFC	GOBP name	regulation of multicellular organismal process	1224	0.0691589	5.94425e-05	0.0145535	0.0246896	0
	Type_2_pneumocytes avg_logFC	Keywords	Acetylation	1836	0.0687497	1.40946e-06	4.00993e-05	0.0229736	0.0157169
	Type_2_pneumocytes avg_logFC	GOBP name	macromolecule metabolic process	3988	0.0686225	4.59857e-11	1.35106e-08	0.0220916	0.0122683
	Mki67+_proliferating_cells avg_logFC	GOBP name	RNA metabolic process	1454	0.0685339	2.17017e-05	0.0278948	0.0363159	0.0176466
	B_cells avg_logFC	Keywords	Transcriptionregulation	1054	0.0685226	0.00021473	0.00872722	0.0418541	0.0386894
	Alveolar_macrophage avg_logFC	GOCC name	membrane part	3427	0.0683705	1.17425e-09	3.49926e-07	0.0189556	9.74e-05
	non-classical_monocyte_(Ly6c2-) avg_logFC	Keywords	Phosphoprotein	3738	0.0681908	4.60552e-09	2.62054e-06	0.0709718	0.0906286
	Ciliated_cells avg_logFC	Keywords	Mitochondrion	804	0.0678038	0.00118902	0.0563796	0.029932	0.0228271
	Type_2_pneumocytes avg_logFC	GOBP name	cellular response to stress	704	0.0677235	0.00230199	0.0672482	0.0243977	0.0139731
	CD209+/Cd11b+_dendritic_cells avg_logFC	GOCC name	nucleus	2258	0.0677072	6.51585e-07	0.00077669	0.0447958	0.0411941
	Alveolar_macrophage avg_logFC	Keywords	Membrane	3730	0.0674197	6.59145e-10	1.87527e-07	0.0192473	0
	Cd103+/Cd11b-_dendritic_cells avg_logFC	Keywords	Nucleus	2764	0.0673908	7.46346e-08	4.24671e-05	0.0312276	0.0211806
	non-classical_monocyte_(Ly6c2-) avg_logFC	Keywords	ATP-binding	851	0.0673486	0.0010833	0.0474153	0.076336	0.0970055
	CD209+/Cd11b+_dendritic_cells avg_logFC	GOBP name	regulation of nucleobase-containing compound metabolic process	1801	0.0672298	6.06253e-06	0.0311705	0.0478583	0.0417106
	Alveolar_macrophage avg_logFC	GOBP name	establishment of localization	1657	0.0668807	8.76476e-06	0.00333808	0.0210536	0.00536831
	Type_2_pneumocytes avg_logFC	GOCC name	intracellular organelle	5925	0.0665474	6.34274e-13	1.26009e-10	0.0207187	0.0112363
	Type_2_pneumocytes avg_logFC	GOBP name	regulation of multicellular organismal development	882	0.066543	0.000854914	0.0317368	0.0251304	0.0111301
	CD209+/Cd11b+_dendritic_cells avg_logFC	Keywords	Transferase	885	0.0665235	0.00100712	0.0818643	0.0509702	0.0440635
	Type_2_pneumocytes avg_logFC	GOBP name	cellular component assembly	938	0.0661744	0.000640849	0.0259443	0.0253904	0.0126452
	B_cells avg_logFC	Keywords	Acetylation	1771	0.0661684	6.8391e-06	0.00077829	0.0350349	0.0426432
	Alveolar_macrophage avg_logFC	GOBP name	positive regulation of cellular process	2148	0.0661566	8.96167e-07	0.00131647	0.0202058	0.00203753
	CD209+/Cd11b+_dendritic_cells avg_logFC	GOBP name	regulation of nitrogen compound metabolic process	1818	0.066118	7.9602e-06	0.0272849	0.0472699	0.0418731
	non-classical_monocyte_(Ly6c2-) avg_logFC	Keywords	Metal-binding	1700	0.0656091	1.65952e-05	0.00134896	0.0788208	0.091735
	Type_2_pneumocytes avg_logFC	GOCC name	organelle	5965	0.0656062	1.22488e-12	1.82507e-10	0.0206484	0.0111511
	Alveolar_macrophage avg_logFC	GOBP name	regulation of biological quality	1183	0.0655896	0.000177484	0.0309333	0.0201007	0.00107533
	Ciliated_cells avg_logFC	GOCC name	cytosol	880	0.0655069	0.00108388	0.0922844	0.0337717	0.0174221
	Alveolar_macrophage avg_logFC	Keywords	Transmembrane	2561	0.0654866	1.75286e-07	1.99476e-05	0.0194338	0
	B_cells avg_logFC	Keywords	Transcription	1105	0.0653578	0.000309579	0.0110094	0.0404119	0.0377832
	Type_2_pneumocytes avg_logFC	GOBP name	regulation of phosphate metabolic process	689	0.0651476	0.00370569	0.0927144	0.0235877	0.0131417
	Alveolar_macrophage avg_logFC	GOBP name	regulation of developmental process	1018	0.0651322	0.000512276	0.0642407	0.0232892	0
	Cd103+/Cd11b-_dendritic_cells avg_logFC	GOCC name	nuclear part	1688	0.0647276	1.97187e-05	0.0117524	0.0324608	0.0199976
	non-classical_monocyte_(Ly6c2-) avg_logFC	GOBP name	regulation of transcription, DNA-dependent	1487	0.064704	5.88302e-05	0.0232673	0.0785128	0.0942131
	Alveolar_macrophage avg_logFC	Keywords	Cellmembrane	1187	0.0645975	0.000217243	0.00950856	0.0226722	0
	Type_2_pneumocytes avg_logFC	GOBP name	cellular biosynthetic process	2096	0.0645777	1.58476e-06	0.00015089	0.022596	0.0117123
	Fn1+_macrophage avg_logFC	GOCC name	membrane	1639	0.0645735	6.59242e-05	0.0196454	0.0997223	0.186859
	non-classical_monocyte_(Ly6c2-) avg_logFC	GOBP name	regulation of cellular biosynthetic process	1754	0.0645407	1.78326e-05	0.0141055	0.0788539	0.0924627
	Type_2_pneumocytes avg_logFC	GOBP name	primary metabolic process	4961	0.0644821	3.0836e-11	9.32608e-09	0.0212258	0.0115764
	B_cells avg_logFC	GOBP name	positive regulation of cellular process	1946	0.0644366	5.15864e-06	0.00663078	0.0363172	0.0387338
	non-classical_monocyte_(Ly6c2-) avg_logFC	Keywords	Nucleus	2607	0.0642581	7.03143e-07	0.000200044	0.071573	0.0947606
	B_cells avg_logFC	GOMF name	purine ribonucleoside triphosphate binding	1379	0.0642019	9.04692e-05	0.0374543	0.0424247	0.037591
	Fn1+_macrophage avg_logFC	GOCC name	intrinsic to membrane	1297	0.0641419	0.000283043	0.0674775	0.102047	0.186859
	Type_2_pneumocytes avg_logFC	GOBP name	cellular metabolic process	4928	0.063967	4.823e-11	1.30513e-08	0.0207907	0.0119132
	non-classical_monocyte_(Ly6c2-) avg_logFC	GOBP name	regulation of RNA metabolic process	1550	0.06393	5.36558e-05	0.0220697	0.080291	0.0924627
	non-classical_monocyte_(Ly6c2-) avg_logFC	GOBP name	positive regulation of biological process	1906	0.0639019	1.12583e-05	0.0115769	0.0811821	0.0895032
	B_cells avg_logFC	GOBP name	RNA metabolic process	1526	0.0637892	4.75998e-05	0.0181285	0.0354997	0.0394527
	Alveolar_macrophage avg_logFC	GOBP name	positive regulation of biological process	2374	0.0636831	8.31413e-07	0.0014249	0.0200423	0.000940859
	Alveolar_macrophage avg_logFC	GOCC name	integral to membrane	2579	0.0636798	3.51001e-07	8.36786e-05	0.0191052	0
	Cd103+/Cd11b-_dendritic_cells avg_logFC	GOBP name	regulation of nitrogen compound metabolic process	1939	0.0636504	8.87704e-06	0.0912826	0.0319027	0.0215997
	non-classical_monocyte_(Ly6c2-) avg_logFC	GOBP name	regulation of nucleobase-containing compound metabolic process	1804	0.0635822	1.91243e-05	0.0131104	0.0791337	0.0917895
	B_cells avg_logFC	GOMF name	purine ribonucleotide binding	1392	0.0633661	0.000104467	0.0345995	0.0421452	0.0372003
	B_cells avg_logFC	GOMF name	ribonucleotide binding	1392	0.0633661	0.000104467	0.0314541	0.0421452	0.0372003
	Alveolar_macrophage avg_logFC	Keywords	Transmembranehelix	2518	0.0633117	5.26369e-07	4.99173e-05	0.0191186	0
	non-classical_monocyte_(Ly6c2-) avg_logFC	GOBP name	regulation of gene expression	1803	0.063169	2.17477e-05	0.013977	0.0795195	0.0900617
	Type_2_pneumocytes avg_logFC	GOBP name	biosynthetic process	2179	0.063006	1.91514e-06	0.000177418	0.0227997	0.0115934
	Type_2_pneumocytes avg_logFC	Keywords	Cellmembrane	1371	0.0629682	0.000106719	0.00173494	0.0224394	0.00895694
	Mki67+_proliferating_cells avg_logFC	Keywords	Transcription	1038	0.0629588	0.000780289	0.0739974	0.0340442	0.0206847
	non-classical_monocyte_(Ly6c2-) avg_logFC	GOBP name	cellular response to stimulus	1898	0.0628677	1.60881e-05	0.0150394	0.0835754	0.0863051
	non-classical_monocyte_(Ly6c2-) avg_logFC	GOBP name	cellular macromolecule metabolic process	2892	0.0628382	5.13522e-07	0.00176018	0.0736663	0.0902728
	B_cells avg_logFC	GOMF name	purine nucleotide binding	1397	0.0627859	0.000117849	0.0325262	0.0420643	0.0371613
	B_cells avg_logFC	GOBP name	regulation of signaling	1097	0.0627179	0.000560583	0.0993875	0.0398617	0.0360009
	non-classical_monocyte_(Ly6c2-) avg_logFC	GOMF name	binding	5088	0.0625822	1.53091e-08	5.07036e-05	0.067732	0.0842902
	Cd103+/Cd11b-_dendritic_cells avg_logFC	GOMF name	nucleic acid binding	1933	0.0625782	1.28545e-05	0.0425741	0.0306491	0.0212071
	non-classical_monocyte_(Ly6c2-) avg_logFC	GOMF name	nucleic acid binding	1815	0.0624725	2.54783e-05	0.014064	0.0766803	0.091923
	Mki67+_proliferating_cells avg_logFC	Keywords	Nucleus	2824	0.0624241	4.81736e-07	0.000274108	0.0305623	0.0167612
	B_cells avg_logFC	GOBP name	positive regulation of biological process	2157	0.06224	4.36174e-06	0.0074753	0.0359283	0.0382904
	non-classical_monocyte_(Ly6c2-) avg_logFC	GOBP name	regulation of nitrogen compound metabolic process	1820	0.0622216	2.6901e-05	0.0153679	0.0788646	0.0906397
	Cd103+/Cd11b-_dendritic_cells avg_logFC	GOBP name	regulation of nucleobase-containing compound metabolic process	1921	0.062218	1.51456e-05	0.0778713	0.0316846	0.0212166
	Mki67+_proliferating_cells avg_logFC	GOMF name	nucleic acid binding	2003	0.0621682	1.06417e-05	0.0352452	0.0320121	0.0118472
	Mki67+_proliferating_cells avg_logFC	GOBP name	cellular protein metabolic process	1422	0.0616795	0.00015355	0.0631583	0.0296795	0.0191585
	Ciliated_cells avg_logFC	Keywords	3D-structure	940	0.0615639	0.00153764	0.0583276	0.0304021	0.0221485
	Alveolar_macrophage avg_logFC	GOCC name	intrinsic to membrane	2647	0.0615417	6.57704e-07	9.79978e-05	0.018513	0
	B_cells avg_logFC	Keywords	Nucleus	2921	0.0613286	3.60673e-07	0.000102611	0.0344147	0.0383481
	non-classical_monocyte_(Ly6c2-) avg_logFC	Keywords	Nucleotide-binding	1085	0.0612932	0.00090306	0.0428201	0.0754179	0.0917957
	non-classical_monocyte_(Ly6c2-) avg_logFC	GOBP name	positive regulation of cellular process	1725	0.0612317	5.27645e-05	0.0226074	0.0807916	0.0888036
	CD209+/Cd11b+_dendritic_cells avg_logFC	GOBP name	cellular response to stimulus	1956	0.0611116	2.13722e-05	0.0439542	0.0465088	0.0319997
	Type_2_pneumocytes avg_logFC	GOBP name	cellular component organization	2572	0.0608035	8.32386e-07	8.3916e-05	0.0236253	0.0114549
	non-classical_monocyte_(Ly6c2-) avg_logFC	GOBP name	regulation of biosynthetic process	1772	0.0607696	4.98245e-05	0.0222759	0.0772856	0.0906397
	B_cells avg_logFC	GOBP name	regulation of cellular process	4599	0.0607001	6.49669e-09	6.68055e-05	0.0327005	0.0353344
	CD209+/Cd11b+_dendritic_cells avg_logFC	Keywords	Transcriptionregulation	929	0.0606731	0.00216673	0.0880623	0.0488608	0.0429495
	Type_2_pneumocytes avg_logFC	GOCC name	intracellular membrane-bounded organelle	4892	0.0606482	4.92994e-10	4.89707e-08	0.0208218	0.0106943
	classical_monocyte_(Ly6c2+) avg_logFC	GOCC name	cell part	8016	0.0605989	3.15432e-06	0.00375995	0.0767243	0.109654
	Type_2_pneumocytes avg_logFC	GOBP name	regulation of apoptosis	857	0.0604275	0.0028174	0.078513	0.0234682	0.0131577
	Alveolar_macrophage avg_logFC	Keywords	Directproteinsequencing	1077	0.0604177	0.000940312	0.0281599	0.0234035	0.00375135
	non-classical_monocyte_(Ly6c2-) avg_logFC	GOMF name	cation binding	2053	0.0603846	1.93994e-05	0.0128502	0.075186	0.0879079
	non-classical_monocyte_(Ly6c2-) avg_logFC	GOMF name	ion binding	2058	0.0603822	1.90696e-05	0.0157896	0.0752514	0.0879038
	CD209+/Cd11b+_dendritic_cells avg_logFC	Keywords	Transcription	976	0.0602986	0.00183087	0.094706	0.0482208	0.0436841
	non-classical_monocyte_(Ly6c2-) avg_logFC	GOBP name	regulation of cellular metabolic process	2372	0.0601462	7.09663e-06	0.00912183	0.0747869	0.0891967
	non-classical_monocyte_(Ly6c2-) avg_logFC	GOBP name	cellular protein metabolic process	1341	0.0601112	0.00035487	0.0960298	0.0780326	0.0888036
	Type_2_pneumocytes avg_logFC	GOBP name	regulation of programmed cell death	865	0.0600584	0.00286522	0.0785681	0.0235518	0.0130587
	CD209+/Cd11b+_dendritic_cells avg_logFC	Keywords	Phosphoprotein	3831	0.0599517	1.94082e-07	0.000110433	0.0426406	0.0302548
	Interstitial_Fibroblast avg_logFC	SigInOne	TRUE	324	0.0597513	0.0670413	0.0670413	0.0316515	0
	Type_2_pneumocytes avg_logFC	GOCC name	membrane-bounded organelle	4925	0.0597191	8.33294e-10	7.64066e-08	0.0207896	0.0105956
	B_cells avg_logFC	GOBP name	regulation of response to stimulus	1292	0.0595199	0.000422793	0.0836072	0.0384625	0.0361268
	non-classical_monocyte_(Ly6c2-) avg_logFC	GOMF name	metal ion binding	2048	0.0594648	2.63778e-05	0.0124805	0.0749236	0.0878407
	classical_monocyte_(Ly6c2+) avg_logFC	Keywords	Acetylation	1649	0.0594505	0.000121385	0.0115113	0.0916199	0.137799
	non-classical_monocyte_(Ly6c2-) avg_logFC	GOBP name	regulation of primary metabolic process	2336	0.059412	1.02713e-05	0.0117355	0.0747993	0.0900617
	Type_2_pneumocytes avg_logFC	GOBP name	metabolic process	5458	0.0593828	3.26444e-10	7.80656e-08	0.0205015	0.0112376
	B_cells avg_logFC	GOBP name	negative regulation of biological process	1881	0.0589689	3.91256e-05	0.0160932	0.0359916	0.0363664
	non-classical_monocyte_(Ly6c2-) avg_logFC	GOBP name	regulation of cellular macromolecule biosynthetic process	1661	0.0588525	0.000130051	0.0461143	0.075594	0.0917957
	Type_2_pneumocytes avg_logFC	GOBP name	cellular component organization or biogenesis	2615	0.058781	1.61591e-06	0.000151058	0.0232206	0.011239
	Alveolar_macrophage avg_logFC	GOCC name	membrane	2993	0.0587587	6.43625e-07	0.0001096	0.0191891	0
	B_cells avg_logFC	GOBP name	regulation of nucleobase-containing compound metabolic process	2099	0.0586684	1.85271e-05	0.0136082	0.0345362	0.0372393
	B_cells avg_logFC	GOBP name	regulation of gene expression	2080	0.0585883	2.04239e-05	0.0131262	0.0347773	0.0369771
	non-classical_monocyte_(Ly6c2-) avg_logFC	GOBP name	regulation of macromolecule biosynthetic process	1700	0.0584808	0.000123791	0.0454621	0.0755527	0.0913581
	B_cells avg_logFC	GOCC name	protein complex	2255	0.0582513	1.20463e-05	0.00287183	0.0367771	0.0361106
	non-classical_monocyte_(Ly6c2-) avg_logFC	GOBP name	biological regulation	4314	0.058062	2.70944e-07	0.00278611	0.0704909	0.0835794
	Alveolar_macrophage avg_logFC	GOBP name	cellular response to stimulus	2465	0.0579732	5.2496e-06	0.00245371	0.0207703	0
	Type_2_pneumocytes avg_logFC	Keywords	Zinc	1583	0.0578503	0.00014491	0.00222848	0.0232762	0.0103093
	Alveolar_macrophage avg_logFC	GOCC name	plasma membrane	1346	0.0578297	0.000456757	0.0236719	0.0231359	-0.00165659
	Cd103+/Cd11b-_dendritic_cells avg_logFC	GOBP name	regulation of gene expression	1898	0.0575925	6.73585e-05	0.0989496	0.0317751	0.0188553
	Cd103+/Cd11b-_dendritic_cells avg_logFC	Keywords	Phosphoprotein	3972	0.0574374	3.02271e-07	8.59962e-05	0.0254376	0.0169701
	B_cells avg_logFC	GOBP name	regulation of biological process	4865	0.0574267	2.64801e-08	9.07651e-05	0.031723	0.0348453
	Mki67+_proliferating_cells avg_logFC	GOBP name	nucleic acid metabolic process	1821	0.0573651	9.26506e-05	0.0595454	0.0311657	0.0118472
	Type_2_pneumocytes avg_logFC	Keywords	Transferase	1181	0.0573626	0.000982033	0.0098031	0.0225545	0.0122172
	non-classical_monocyte_(Ly6c2-) avg_logFC	GOBP name	regulation of biological process	4156	0.0571684	4.93939e-07	0.00253959	0.0705043	0.0838827
	Eosinophils	GOCC name	cytoplasm	1888	0.0571476	9.57055e-05	0.0570404	0.0670595	0.107758
	B_cells avg_logFC	GOBP name	regulation of nitrogen compound metabolic process	2117	0.0571297	2.86158e-05	0.0147128	0.0341648	0.0368903
	B_cells avg_logFC	GOBP name	biological regulation	5075	0.0571115	2.36737e-08	0.000121718	0.0314513	0.034597
	Fn1+_macrophage avg_logFC	Keywords	Transmembranehelix	1230	0.0570876	0.00155664	0.0984141	0.0969634	0.186859
	Ciliated_cells avg_logFC	GOCC name	cytoplasmic part	4638	0.0570812	1.86011e-08	2.21725e-05	0.0265934	0.0178743
	non-classical_monocyte_(Ly6c2-) avg_logFC	GOBP name	regulation of macromolecule metabolic process	2240	0.0570435	3.03787e-05	0.0164413	0.0747171	0.0881
	B_cells avg_logFC	GOBP name	nitrogen compound metabolic process	2512	0.0569978	7.87076e-06	0.0080935	0.0319035	0.0378753
	non-classical_monocyte_(Ly6c2-) avg_logFC	GOBP name	regulation of cellular process	3929	0.0569419	7.39653e-07	0.00190146	0.0711815	0.0842321
	Type_2_pneumocytes avg_logFC	GOBP name	catabolic process	955	0.0567793	0.00313751	0.0840182	0.0200005	0.013594
	Cd103+/Cd11b-_dendritic_cells avg_logFC	GOCC name	nucleus	2380	0.0566834	1.82122e-05	0.0217089	0.0290845	0.0168266
	B_cells avg_logFC	GOBP name	signal transduction	1521	0.0566633	0.000309055	0.0690872	0.0385734	0.0346852
	B_cells avg_logFC	GOBP name	cellular response to stimulus	2245	0.0566006	2.18452e-05	0.0132138	0.0358645	0.0356681
	Ciliated_cells avg_logFC	GOCC name	organelle membrane	1491	0.0562777	0.000348494	0.0692342	0.0281286	0.0204347
	Cd103+/Cd11b-_dendritic_cells avg_logFC	GOBP name	regulation of biosynthetic process	1877	0.0562604	0.000106323	0.0911096	0.0305438	0.0182787
	Plasma_cells avg_logFC	Keywords	Zinc	1123	0.0561497	0.00202717	0.0576729	0.00781359	0.0571996
	B_cells avg_logFC	GOBP name	regulation of RNA metabolic process	1802	0.0561192	0.00012123	0.037776	0.0346644	0.036388
	B_cells avg_logFC	GOMF name	nucleotide binding	1707	0.0561123	0.000173018	0.0440797	0.0387215	0.0351516
	Type_2_pneumocytes avg_logFC	GOMF name	transferase activity	1460	0.0560041	0.000390555	0.023954	0.0219643	0.0119732
	B_cells avg_logFC	GOBP name	regulation of macromolecule metabolic process	2590	0.055848	9.40759e-06	0.0074414	0.0339114	0.0363033
	B_cells avg_logFC	GOBP name	regulation of cellular metabolic process	2737	0.0557818	6.22599e-06	0.00711354	0.0335073	0.0365214
	non-classical_monocyte_(Ly6c2-) avg_logFC	GOBP name	regulation of metabolic process	2613	0.0555555	1.77012e-05	0.0151685	0.0722742	0.0875802
	Cd103+/Cd11b-_dendritic_cells avg_logFC	GOBP name	regulation of primary metabolic process	2479	0.0554686	2.06237e-05	0.0530183	0.0290262	0.0182787
	B_cells avg_logFC	Keywords	Cytoplasm	2835	0.0554342	5.37758e-06	0.000764961	0.0345715	0.0359403
	Type_2_pneumocytes avg_logFC	GOBP name	establishment of localization	1798	0.0553872	0.000117919	0.00662602	0.021206	0.0114625
	CD209+/Cd11b+_dendritic_cells avg_logFC	GOCC name	cytoplasm	1973	0.0553469	0.000112349	0.0669601	0.0431643	0.0319997
	B_cells avg_logFC	GOBP name	nucleobase-containing compound metabolic process	2206	0.055304	3.80932e-05	0.0163214	0.0328638	0.0374016
	Ciliated_cells avg_logFC	GOCC name	protein complex	2388	0.0552666	1.72025e-05	0.00683512	0.0288717	0.018625
	non-classical_monocyte_(Ly6c2-) avg_logFC	GOBP name	nucleic acid metabolic process	1676	0.0552551	0.000311253	0.0941357	0.0726678	0.0934198
	Mki67+_proliferating_cells avg_logFC	GOBP name	regulation of nucleobase-containing compound metabolic process	1960	0.0552475	0.000104698	0.0598116	0.0303153	0.00972829
	B_cells avg_logFC	GOBP name	cellular nitrogen compound metabolic process	2437	0.0552019	1.89323e-05	0.0129787	0.0320493	0.0374615
	non-classical_monocyte_(Ly6c2-) avg_logFC	GOBP name	response to stimulus	2649	0.0551142	1.8862e-05	0.0138541	0.0762977	0.0835828
	Cd103+/Cd11b-_dendritic_cells avg_logFC	Keywords	Zinc	1226	0.0550938	0.00155095	0.0735409	0.0306428	0.0186253
	Cd103+/Cd11b-_dendritic_cells avg_logFC	GOBP name	regulation of macromolecule metabolic process	2371	0.0549488	3.34384e-05	0.0687693	0.0299646	0.0182787
	B_cells avg_logFC	GOMF name	nucleic acid binding	2118	0.0548871	5.80169e-05	0.0384304	0.0337709	0.0363763
	Ciliated_cells avg_logFC	Keywords	Acetylation	1800	0.0545418	0.000166188	0.0236402	0.028018	0.023419
	B_cells avg_logFC	GOBP name	regulation of metabolic process	3005	0.0544625	4.98496e-06	0.0073229	0.0327307	0.0363863
	Type_2_pneumocytes avg_logFC	GOBP name	transport	1750	0.0543565	0.000188652	0.00950934	0.0210342	0.0113765
	B_cells avg_logFC	Keywords	Completeproteome	11692	0.0543278	0.000124779	0.0059166	0.02346	0.0281119
	B_cells avg_logFC	Keywords	Referenceproteome	11692	0.0543278	0.000124779	0.00546148	0.02346	0.0281119
	Alveolar_macrophage avg_logFC	GOBP name	response to stimulus	3406	0.0542648	1.44894e-06	0.00124162	0.0188296	-0.000678231
	Alveolar_macrophage avg_logFC	Keywords	Transcriptionregulation	1120	0.0538252	0.00269581	0.0568116	0.0199441	0.00487994
	Alveolar_macrophage avg_logFC	Keywords	Glycoprotein	1849	0.0534122	0.000196766	0.00932997	0.0208579	-0.0036781
	B_cells avg_logFC	GOBP name	negative regulation of cellular process	1728	0.0533908	0.00032806	0.0717752	0.034081	0.0362574
	Mki67+_proliferating_cells avg_logFC	GOBP name	regulation of nitrogen compound metabolic process	1978	0.0533674	0.000169058	0.0668625	0.0295362	0.00971136
	CD209+/Cd11b+_dendritic_cells avg_logFC	GOBP name	response to stimulus	2707	0.0532064	3.03091e-05	0.0519447	0.0418338	0.0256767
	CD209+/Cd11b+_dendritic_cells avg_logFC	Keywords	Nucleus	2647	0.05311	3.59918e-05	0.0102397	0.04018	0.0341256
	Mki67+_proliferating_cells avg_logFC	GOBP name	cellular macromolecule metabolic process	3102	0.0529272	1.05484e-05	0.0542345	0.0263355	0.00505473
	B_cells avg_logFC	GOBP name	regulation of cellular macromolecule biosynthetic process	1932	0.0529144	0.000190042	0.0476636	0.0337617	0.0363527
	Type_2_pneumocytes avg_logFC	GOCC name	intracellular non-membrane-bounded organelle	1631	0.0528768	0.000431805	0.01197	0.0213473	0.0132092
	Type_2_pneumocytes avg_logFC	GOCC name	non-membrane-bounded organelle	1631	0.0528768	0.000431805	0.011698	0.0213473	0.0132092
	classical_monocyte_(Ly6c2+) avg_logFC	GOCC name	intracellular part	6829	0.0527988	6.20724e-06	0.00369951	0.0769646	0.11244
	B_cells avg_logFC	GOBP name	regulation of transcription, DNA-dependent	1735	0.0527601	0.000376864	0.0759861	0.0342741	0.0358595
	Mki67+_proliferating_cells avg_logFC	Keywords	Nucleotide-binding	1185	0.0527373	0.00281774	0.0943114	0.0279972	0.00684812
	Type_2_pneumocytes avg_logFC	GOCC name	plasma membrane	1543	0.0526791	0.000625421	0.0158617	0.0214857	0.00782256
	B_cells avg_logFC	GOBP name	regulation of biosynthetic process	2060	0.0525617	0.000140743	0.0425664	0.0339225	0.0362242
	B_cells avg_logFC	GOCC name	intracellular part	8036	0.052515	1.75575e-07	0.000104643	0.0274392	0.0311712
	B_cells avg_logFC	GOBP name	regulation of macromolecule biosynthetic process	1975	0.0523701	0.000193373	0.0473442	0.033919	0.0358595
	Cd4+_T_cells avg_logFC	GOCC name	nucleus	2485	0.0522028	4.98836e-05	0.0297306	0.0331169	0.0375766
	Type_2_pneumocytes avg_logFC	GOBP name	cellular protein metabolic process	1628	0.0520307	0.000538836	0.0228019	0.0206037	0.0129331
	Type_2_pneumocytes avg_logFC	GOBP name	anatomical structure development	1519	0.0520158	0.000798073	0.0305077	0.0231934	0.00981707
	B_cells avg_logFC	GOBP name	regulation of cellular biosynthetic process	2040	0.0519998	0.00017608	0.0464263	0.03385	0.0362242
	Cd103+/Cd11b-_dendritic_cells avg_logFC	GOBP name	cellular macromolecule metabolic process	3073	0.0517855	1.82852e-05	0.0626757	0.0249711	0.0160336
	B_cells avg_logFC	GOBP name	cellular macromolecule metabolic process	3253	0.0517535	8.16484e-06	0.00763264	0.0316532	0.0363389
	classical_monocyte_(Ly6c2+) avg_logFC	Keywords	Metal-binding	1653	0.0516471	0.000831323	0.0525581	0.0934323	0.123029
	Cd103+/Cd11b-_dendritic_cells avg_logFC	GOBP name	regulation of cellular metabolic process	2519	0.0513882	7.24518e-05	0.0931278	0.0276256	0.0162425
	Mki67+_proliferating_cells avg_logFC	Keywords	Acetylation	1735	0.0513553	0.000603337	0.0858247	0.0290038	0.0122622
	B_cells avg_logFC	GOBP name	regulation of primary metabolic process	2700	0.0513183	3.53704e-05	0.0173197	0.0329533	0.0358485
	Alveolar_macrophage avg_logFC	Keywords	Transferase	1112	0.0509472	0.00464497	0.0755139	0.0158087	8.74765e-05
	Alveolar_macrophage avg_logFC	GOBP name	regulation of nucleobase-containing compound metabolic process	2259	0.0507327	0.00011958	0.0236469	0.0195399	0.00102675
	Alveolar_macrophage avg_logFC	GOBP name	regulation of nitrogen compound metabolic process	2281	0.0505074	0.000120474	0.0233743	0.019435	0.000968569
	Cd103+/Cd11b-_dendritic_cells avg_logFC	GOBP name	regulation of metabolic process	2764	0.0504167	5.70625e-05	0.0977957	0.0278402	0.0150839
	non-classical_monocyte_(Ly6c2-) avg_logFC	GOBP name	macromolecule metabolic process	3158	0.0502859	3.64241e-05	0.0187275	0.0685923	0.0869507
	Mki67+_proliferating_cells avg_logFC	GOBP name	macromolecule metabolic process	3389	0.0500867	1.80231e-05	0.0308886	0.0238169	0.00202347
	Alveolar_macrophage avg_logFC	GOBP name	regulation of metabolic process	3254	0.049703	1.41247e-05	0.00500844	0.0178242	0
	Alveolar_macrophage avg_logFC	Keywords	Nucleotide-binding	1356	0.049673	0.00252271	0.0552086	0.0198777	0.00154416
	Alveolar_macrophage avg_logFC	GOBP name	developmental process	2468	0.0494343	0.000102072	0.0214206	0.0193991	-0.000698855
	Alveolar_macrophage avg_logFC	Keywords	Completeproteome	12833	0.0491998	0.00031288	0.0127163	0.00964134	-0.00392943
	Alveolar_macrophage avg_logFC	Keywords	Referenceproteome	12833	0.0491998	0.00031288	0.0118686	0.00964134	-0.00392943
	Type_2_pneumocytes avg_logFC	GOCC name	organelle part	4738	0.0491705	5.89453e-07	4.39143e-05	0.0200582	0.0113261
	classical_monocyte_(Ly6c2+) avg_logFC	Keywords	Alternativesplicing	2441	0.04913	0.000224255	0.0182287	0.0853478	0.1201
	Mki67+_proliferating_cells avg_logFC	GOCC name	protein complex	2149	0.0489313	0.000364922	0.0543733	0.0294978	0.0127932
	Alveolar_macrophage avg_logFC	GOBP name	negative regulation of biological process	2057	0.0487538	0.000376801	0.0538145	0.0187436	0
	Type_2_pneumocytes avg_logFC	GOCC name	intracellular organelle part	4665	0.0486478	8.76257e-07	6.14411e-05	0.02011	0.0113963
	Alveolar_macrophage avg_logFC	GOBP name	regulation of RNA metabolic process	1937	0.0484868	0.000565543	0.0692319	0.0202408	0.000396306
	Mki67+_proliferating_cells avg_logFC	GOCC name	macromolecular complex	2657	0.0484658	0.00013107	0.0223194	0.02741	0.00880808
	Eosinophils	Keywords	Cytoplasm	2473	0.0483061	0.000266268	0.0303013	0.0631904	0.104657
	Alveolar_macrophage avg_logFC	Keywords	Alternativesplicing	3262	0.0482751	2.43318e-05	0.0017306	0.0165408	-0.000424841
	Alveolar_macrophage avg_logFC	GOBP name	regulation of biological process	5310	0.0480374	1.14437e-06	0.00130751	0.0163909	-0.00194526
	Type_2_pneumocytes avg_logFC	GOMF name	transition metal ion binding	1652	0.0478578	0.00135515	0.0680039	0.023822	0.00814641
	Alveolar_macrophage avg_logFC	Keywords	Transcription	1172	0.0478427	0.00646882	0.0897746	0.0186428	0.00465548
	B_cells avg_logFC	GOBP name	cellular process	7282	0.0478173	1.4135e-06	0.00290701	0.0274198	0.0313001
	B_cells avg_logFC	Keywords	Alternativesplicing	3009	0.0476576	6.41777e-05	0.00365171	0.0324316	0.0336674
	B_cells avg_logFC	GOBP name	macromolecule metabolic process	3565	0.0475476	2.38578e-05	0.0136295	0.0301491	0.0346852
	CD209+/Cd11b+_dendritic_cells avg_logFC	Keywords	Repeat	2022	0.0473318	0.000853785	0.0809673	0.040249	0.0244344
	Type_2_pneumocytes avg_logFC	GOBP name	cellular component organization at cellular level	2006	0.0473087	0.000559686	0.0232067	0.0223637	0.0111932
	Alveolar_macrophage avg_logFC	GOBP name	biological regulation	5539	0.0471185	1.46971e-06	0.00116254	0.0162361	-0.00195959
	Alveolar_macrophage avg_logFC	GOBP name	regulation of cellular biosynthetic process	2212	0.0470575	0.000403868	0.0546445	0.018759	0.000394391
	Cd103+/Cd11b-_dendritic_cells avg_logFC	GOBP name	macromolecule metabolic process	3362	0.0465813	7.3333e-05	0.083787	0.0234759	0.0139311
	Alveolar_macrophage avg_logFC	GOBP name	regulation of cellular metabolic process	2961	0.0463949	9.06132e-05	0.019825	0.0177465	0
	B_cells avg_logFC	GOMF name	binding	5967	0.0461735	3.62182e-06	0.00399849	0.0286463	0.0312408
	Alveolar_macrophage avg_logFC	Keywords	Phosphoprotein	4429	0.046149	8.19552e-06	0.000666179	0.0160592	0.00151781
	Alveolar_macrophage avg_logFC	GOBP name	regulation of biosynthetic process	2234	0.0460791	0.000504872	0.0640938	0.0182814	0.000347664
	Capillary_endothelial_cells avg_logFC	Keywords	Phosphoprotein	3680	0.0460495	9.18105e-05	0.0522402	0.0332602	0.0449397
	Alveolar_macrophage avg_logFC	GOBP name	regulation of cellular process	5026	0.0458728	4.51348e-06	0.0023206	0.0159678	-0.00211385
	Ciliated_cells avg_logFC	Keywords	Completeproteome	13033	0.0455194	0.000470833	0.038272	0.019208	0.0120176
	Ciliated_cells avg_logFC	Keywords	Referenceproteome	13033	0.0455194	0.000470833	0.033488	0.019208	0.0120176
	Alveolar_macrophage avg_logFC	GOBP name	regulation of macromolecule metabolic process	2789	0.0454766	0.000176443	0.0312822	0.0181149	0
	Type_2_pneumocytes avg_logFC	GOCC name	membrane	3303	0.0452258	5.14319e-05	0.00197764	0.0201138	0.00929161
	Ciliated_cells avg_logFC	Keywords	Cytoplasm	3020	0.0451164	0.000118757	0.0225243	0.0270008	0.0174368
	Type_2_pneumocytes avg_logFC	GOBP name	cellular component organization or biogenesis at cellular level	2049	0.0449744	0.000931325	0.0336029	0.0218737	0.0109911
	CD209+/Cd11b+_dendritic_cells avg_logFC	Keywords	Cytoplasm	2539	0.0449262	0.000571476	0.0650339	0.0382095	0.0277361
	B_cells avg_logFC	GOBP name	primary metabolic process	4367	0.0447795	2.38768e-05	0.0129223	0.0281697	0.0343937
	B_cells avg_logFC	GOCC name	nucleus	2543	0.0445371	0.000450948	0.0335957	0.0333407	0.0352143
	Ciliated_cells avg_logFC	Keywords	Membrane	3768	0.0445256	3.92309e-05	0.0111612	0.0252912	0.0144575
	Alveolar_macrophage avg_logFC	GOCC name	protein complex	2367	0.0443405	0.000610302	0.0290992	0.0155372	0.00171195
	Type_2_pneumocytes avg_logFC	Keywords	Metal-binding	2428	0.0442872	0.000457963	0.00620431	0.0209781	0.00887547
	B_cells avg_logFC	GOCC name	cytoplasm	2241	0.043148	0.00122129	0.0661716	0.032995	0.0332351
	Ciliated_cells avg_logFC	GOCC name	intracellular part	8635	0.042785	5.25165e-06	0.00312998	0.0219278	0.0147281
	Alveolar_macrophage avg_logFC	GOBP name	regulation of primary metabolic process	2909	0.042315	0.000390519	0.0550097	0.0172442	-0.000347492
	Ciliated_cells avg_logFC	GOCC name	membrane part	3462	0.0423069	0.000148114	0.0441381	0.0248811	0.0138304
	Eosinophils	Keywords	Nucleus	2453	0.0423061	0.00145179	0.0826067	0.0562721	0.105041
	Eosinophils	Keywords	Alternativesplicing	2440	0.0422934	0.00148673	0.0769045	0.0618719	0.105294
	B_cells avg_logFC	GOCC name	organelle part	4244	0.0421892	7.8064e-05	0.0103391	0.0287834	0.0333107
	B_cells avg_logFC	GOCC name	intracellular organelle part	4188	0.0420907	8.61495e-05	0.010269	0.0285883	0.0335181
	Ciliated_cells avg_logFC	GOCC name	macromolecular complex	2910	0.0417217	0.000449422	0.0765301	0.0254298	0.0172589
	B_cells avg_logFC	GOCC name	organelle	5289	0.041694	3.98522e-05	0.00678627	0.0285316	0.0326602
	B_cells avg_logFC	GOMF name	catalytic activity	3721	0.0414524	0.000188353	0.0445589	0.031163	0.0326343
	Alveolar_macrophage avg_logFC	GOCC name	cell part	10434	0.0410172	6.99091e-05	0.00462953	0.0109334	-0.00315152
	B_cells avg_logFC	GOCC name	intracellular organelle	5257	0.040681	6.2272e-05	0.00927853	0.0283585	0.0324113
	Ciliated_cells avg_logFC	GOCC name	membrane	3003	0.0405728	0.000552929	0.0823864	0.0263139	0.0151764
	CD209+/Cd11b+_dendritic_cells avg_logFC	Keywords	Alternativesplicing	2591	0.0401188	0.0019476	0.0923487	0.038126	0.0256767
	Alveolar_macrophage avg_logFC	GOMF name	catalytic activity	4031	0.0400449	0.000168866	0.0798977	0.0143526	-0.00136852
	B_cells avg_logFC	GOBP name	cellular metabolic process	4377	0.039843	0.000168799	0.0456778	0.0277323	0.0333821
	Type_2_pneumocytes avg_logFC	GOMF name	cation binding	2970	0.0395788	0.000674225	0.0385006	0.0209823	0.00811864
	Type_2_pneumocytes avg_logFC	GOMF name	metal ion binding	2964	0.0394887	0.000700474	0.0386662	0.0208906	0.00814641
	Type_2_pneumocytes avg_logFC	GOMF name	ion binding	2975	0.0394307	0.000700491	0.0380332	0.0209617	0.00809454
	B_cells avg_logFC	GOCC name	cell part	9634	0.0393679	0.000290395	0.026627	0.0248188	0.0288612
	B_cells avg_logFC	GOCC name	membrane-bounded organelle	4353	0.0385414	0.00027963	0.0277766	0.0293249	0.0324113
	B_cells avg_logFC	GOCC name	intracellular membrane-bounded organelle	4326	0.038082	0.000338085	0.0268665	0.0292792	0.0323855
	Mki67+_proliferating_cells avg_logFC	Keywords	Phosphoprotein	4049	0.037468	0.000747608	0.0850778	0.0215954	0
	Type_2_pneumocytes avg_logFC	GOMF name	catalytic activity	4329	0.0373045	0.000232674	0.0151101	0.019316	0.00880675
	B_cells avg_logFC	GOBP name	metabolic process	4785	0.0369156	0.000366854	0.0754472	0.0266326	0.0326343
	Ciliated_cells avg_logFC	GOCC name	cell part	10526	0.0361843	0.000312727	0.0745542	0.0203939	0.0131153
	Type_2_pneumocytes avg_logFC	Keywords	Membrane	4159	0.0343825	0.000817561	0.00861467	0.0188668	0.00868967
	Alveolar_macrophage avg_logFC	GOBP name	cellular process	7871	0.0323138	0.000645082	0.0771323	0.0111969	-0.00239696
	Type_2_pneumocytes avg_logFC	GOCC name	cytoplasmic part	4881	0.0305598	0.00173206	0.0382335	0.0184533	0.00982005
	Alveolar_macrophage avg_logFC	GOCC name	cytoplasmic part	4588	0.0298837	0.0035332	0.0794638	0.0138391	-0.000187547
	Alveolar_macrophage avg_logFC	GOCC name	intracellular part	8557	0.0274041	0.00415381	0.085368	0.0109331	-0.00171246
	Club_cells avg_logFC	Keywords	Alternativesplicing	3270	-0.0350347	0.00217973	0.0885905	-0.0183979	-0.0198762
	B_cells avg_logFC	GOCC name	membrane part	3044	-0.0378075	0.00145293	0.0752996	0.0146471	0.0214295
	Club_cells avg_logFC	GOMF name	binding	6486	-0.0388034	4.83072e-05	0.0266656	-0.0184773	-0.0189927
	Club_cells avg_logFC	GOCC name	membrane-bounded organelle	4627	-0.039367	0.00011858	0.0108729	-0.0183292	-0.0202741
	Club_cells avg_logFC	GOCC name	intracellular membrane-bounded organelle	4595	-0.0395199	0.000114962	0.0114196	-0.0184748	-0.0202589
	Club_cells avg_logFC	GOCC name	cytoplasm	2399	-0.0398195	0.00197866	0.0943427	-0.0201841	-0.0215985
	Club_cells avg_logFC	GOBP name	regulation of cellular process	4986	-0.0415274	3.46859e-05	0.0445843	-0.0185844	-0.0197877
	Club_cells avg_logFC	GOCC name	intracellular organelle	5569	-0.0421789	1.62388e-05	0.00276523	-0.0180129	-0.020433
	Alveolar_macrophage avg_logFC	Keywords	Acetylation	1799	-0.0426127	0.00332994	0.0592105	-0.00133643	-0.00571841
	Club_cells avg_logFC	GOCC name	cell part	10451	-0.0437726	2.40659e-05	0.00318739	-0.0159883	-0.018029
	Club_cells avg_logFC	GOCC name	organelle	5607	-0.0438951	7.0338e-06	0.00209607	-0.0181417	-0.0206477
	Plasma_cells avg_logFC	GOCC name	cytoplasmic part	3746	-0.0447684	0.000121542	0.0060366	-0.0502552	0.0423328
	Club_cells avg_logFC	GOCC name	intracellular organelle part	4419	-0.0450041	1.4015e-05	0.00334118	-0.0195262	-0.021833
	Plasma_cells avg_logFC	GOCC name	intracellular part	6906	-0.0467738	4.71429e-05	0.00280972	-0.0423143	0.0478691
	Club_cells avg_logFC	GOBP name	regulation of cellular metabolic process	2934	-0.0471872	7.3078e-05	0.0683147	-0.0204705	-0.0198185
	Club_cells avg_logFC	GOCC name	organelle part	4480	-0.0480178	3.27562e-06	0.00130151	-0.0199961	-0.021912
	Club_cells avg_logFC	GOBP name	regulation of macromolecule metabolic process	2756	-0.0480892	7.93236e-05	0.0679738	-0.0211654	-0.0207307
	Club_cells avg_logFC	Keywords	Nucleus	3061	-0.0484808	3.47605e-05	0.00282554	-0.0203093	-0.0213423
	Plasma_cells avg_logFC	GOCC name	intracellular non-membrane-bounded organelle	1341	-0.0494849	0.00329481	0.0892594	-0.0566729	0.0395706
	Plasma_cells avg_logFC	GOCC name	non-membrane-bounded organelle	1341	-0.0494849	0.00329481	0.0872759	-0.0566729	0.0395706
	Club_cells avg_logFC	GOBP name	regulation of cellular biosynthetic process	2170	-0.0503803	0.000172382	0.0984783	-0.0224855	-0.0208144
	Club_cells avg_logFC	GOCC name	intracellular part	8578	-0.0506504	1.26407e-07	0.000150677	-0.017339	-0.0195714
	Club_cells avg_logFC	GOCC name	macromolecular complex	2895	-0.0510711	1.94768e-05	0.00290204	-0.0220524	-0.0212001
	Club_cells avg_logFC	GOBP name	nucleobase-containing compound metabolic process	2284	-0.0511592	9.78881e-05	0.0774295	-0.0218043	-0.0237797
	B_cells avg_logFC	GOCC name	integral to membrane	2262	-0.0514961	0.000107063	0.0116017	0.0114511	0.0198283
	Club_cells avg_logFC	GOBP name	cellular process	7883	-0.0521389	3.90899e-08	0.000401961	-0.0184516	-0.0197982
	Ciliated_cells avg_logFC	Keywords	Coiledcoil	1311	-0.0529958	0.00148111	0.0601965	0.00484444	0.00658739
	Club_cells avg_logFC	GOCC name	nucleus	2682	-0.053132	1.59994e-05	0.00317855	-0.0212612	-0.0221545
	Club_cells avg_logFC	Keywords	Cytoplasm	3009	-0.0531497	6.4928e-06	0.000615734	-0.0220377	-0.0234946
	Club_cells avg_logFC	Keywords	Nucleotide-binding	1359	-0.0533309	0.00117139	0.0512707	-0.0232442	-0.025452
	B_cells avg_logFC	Keywords	Glycoprotein	1512	-0.0534253	0.000692274	0.0196952	0.0111641	0.0203095
	Club_cells avg_logFC	GOBP name	nucleic acid metabolic process	1950	-0.0538917	0.00012207	0.0836827	-0.0227379	-0.0237016
	B_cells avg_logFC	GOCC name	intrinsic to membrane	2318	-0.0553307	2.63067e-05	0.00522626	0.010319	0.0192825
	Mki67+_proliferating_cells avg_logFC	Keywords	Disulfidebond	1019	-0.0556001	0.00325847	0.0927034	-0.0146046	-0.0275727
	lymphatic_endothelial_cells avg_logFC	GOCC name	cytoplasmic part	2982	-0.0558929	3.06222e-05	0.0365016	-0.0834981	-0.141439
	Club_cells avg_logFC	GOBP name	cellular component organization or biogenesis	2419	-0.0563764	1.11108e-05	0.019042	-0.0221812	-0.0234781
	B_cells avg_logFC	Keywords	Transmembranehelix	2204	-0.0577883	1.69116e-05	0.00137467	0.0101413	0.019103
	Club_cells avg_logFC	GOBP name	cellular component organization	2376	-0.0581751	6.73742e-06	0.0138562	-0.0224526	-0.0236029
	B_cells avg_logFC	Keywords	Transmembrane	2245	-0.058412	1.18133e-05	0.00112029	0.0100786	0.0190602
	Club_cells avg_logFC	Keywords	Transcriptionregulation	1118	-0.059587	0.000905059	0.0429149	-0.0244155	-0.0223447
	Club_cells avg_logFC	Keywords	Transcription	1170	-0.0617194	0.00044876	0.031918	-0.0243153	-0.0237149
	Club_cells avg_logFC	GOCC name	intracellular non-membrane-bounded organelle	1554	-0.0644621	3.11561e-05	0.0037138	-0.024405	-0.0253335
	Club_cells avg_logFC	GOCC name	non-membrane-bounded organelle	1554	-0.0644621	3.11561e-05	0.00337618	-0.024405	-0.0253335
	Mki67+_proliferating_cells avg_logFC	Keywords	Mitochondrion	731	-0.0658251	0.00280593	0.099786	-0.0191576	-0.0317736
	Club_cells avg_logFC	Keywords	Completeproteome	12834	-0.0673978	1.01785e-06	0.000144789	-0.0156553	-0.0171864
	Club_cells avg_logFC	Keywords	Referenceproteome	12834	-0.0673978	1.01785e-06	0.000115831	-0.0156553	-0.0171864
	Club_cells avg_logFC	Keywords	3D-structure	938	-0.0675902	0.000519717	0.0328576	-0.0270317	-0.0260361
	Club_cells avg_logFC	GOBP name	cellular component organization or biogenesis at cellular level	1906	-0.0676793	1.76848e-06	0.00606176	-0.0241701	-0.0244756
	Club_cells avg_logFC	GOCC name	protein complex	2378	-0.0678018	1.53299e-07	9.13663e-05	-0.0254825	-0.0237311
	Club_cells avg_logFC	GOBP name	cellular component organization at cellular level	1863	-0.0702081	9.17033e-07	0.00471492	-0.024562	-0.0251694
	Plasma_cells avg_logFC	GOCC name	mitochondrion	811	-0.0705089	0.000820966	0.0349497	-0.0690005	0.0364665
	Plasma_cells avg_logFC	GOCC name	organelle part	3729	-0.0708136	1.26195e-09	3.76061e-07	-0.0605097	0.0389529
	Plasma_cells avg_logFC	GOCC name	intracellular organelle part	3680	-0.0709007	1.35942e-09	3.24085e-07	-0.0611314	0.0391608
	Club_cells avg_logFC	GOCC name	cytoskeletal part	924	-0.0709522	0.000297423	0.0236352	-0.0272142	-0.0255516
	Club_cells avg_logFC	Keywords	Phosphoprotein	4448	-0.0709845	6.69316e-12	3.80841e-09	-0.0231327	-0.0249253
	Type_2_pneumocytes avg_logFC	Keywords	Secreted	805	-0.0710053	0.000656597	0.00732557	0.0098945	0
	Alveolar_macrophage avg_logFC	Keywords	Mitochondrion	803	-0.0714658	0.000645375	0.0216011	-0.0121005	-0.00818626
	Club_cells avg_logFC	Keywords	Acetylation	1810	-0.0715375	7.81296e-07	0.000148186	-0.0273291	-0.02712
	Club_cells avg_logFC	GOBP name	organelle organization	1306	-0.0718793	1.73223e-05	0.0254464	-0.0242289	-0.0262873
	CD209+/Cd11b+_dendritic_cells avg_logFC	Keywords	Mitochondrion	707	-0.0721327	0.00130596	0.0825659	-0.0122082	-0.0195352
	Club_cells avg_logFC	GOBP name	RNA biosynthetic process	1081	-0.0745169	4.38511e-05	0.0501023	-0.0261478	-0.0275774
	Club_cells avg_logFC	GOBP name	transcription, DNA-dependent	1028	-0.0750786	5.75805e-05	0.05921	-0.0269347	-0.0274629
	non-classical_monocyte_(Ly6c2-) avg_logFC	SigInOne	TRUE	365	-0.0751911	0.0144361	0.0144361	0.0414121	0.0240008
	Plasma_cells avg_logFC	GOCC name	protein complex	1986	-0.0752447	1.51195e-07	1.38634e-05	-0.0780753	0.0364665
	Plasma_cells avg_logFC	Keywords	Endoplasmicreticulum	499	-0.0767647	0.00371873	0.0919982	-0.076711	0.028592
	Eosinophils	Keywords	Mitochondrion	664	-0.0767658	0.000907939	0.0645772	0.00825216	0.065712
	Alveolar_macrophage avg_logFC	Keywords	Transitpeptide	403	-0.0798276	0.00618509	0.0879829	-0.0179927	-0.00853657
	vascular_endothelial_cells avg_logFC	Keywords	Mitochondrion	743	-0.0801206	0.000242033	0.0688583	-0.0133104	-0.0112469
	Type_2_pneumocytes avg_logFC	SigInOne	FALSE	16899	-0.0826036	0.00521657	0.0104331	0.0158544	0.00514219
	Club_cells avg_logFC	Keywords	Coiledcoil	1284	-0.0863528	3.01391e-07	8.57458e-05	-0.0281818	-0.0284185
	lymphatic_endothelial_cells avg_logFC	SigInOne	FALSE	7591	-0.0863962	0.0116816	0.0233633	-0.0483827	-0.122413
	Type_2_pneumocytes avg_logFC	GOCC name	mitochondrial membrane	359	-0.0870091	0.0047199	0.0760287	0.000431799	0.005896
	Plasma_cells avg_logFC	Keywords	Directproteinsequencing	913	-0.0881279	1.01339e-05	0.000576621	-0.0985389	0.0236503
	Club_cells avg_logFC	GOBP name	negative regulation of cellular macromolecule biosynthetic process	641	-0.0881434	0.000156272	0.0945263	-0.033196	-0.0275774
	Cd4+_T_cells avg_logFC	Keywords	Mitochondrion	761	-0.0900742	2.96026e-05	0.0168439	-0.0147847	0.00307179
	Cd103+/Cd11b-_dendritic_cells avg_logFC	Keywords	Mitochondrion	724	-0.0904011	4.44103e-05	0.00842315	-0.0166574	-0.0252563
	Ciliated_cells avg_logFC	SigInOne	FALSE	14964	-0.0904431	0.00237614	0.00475228	0.0170048	0.0109735
	Plasma_cells avg_logFC	GOCC name	chromosomal part	374	-0.0909216	0.00276605	0.0804179	-0.0895977	0.0254501
	Club_cells avg_logFC	GOBP name	cellular component assembly at cellular level	600	-0.0928189	0.000114529	0.0841216	-0.0325202	-0.0273497
	Cd4+_T_cells avg_logFC	GOCC name	mitochondrial part	559	-0.0937432	0.000172806	0.0686616	-0.0177784	0.0090212
	classical_monocyte_(Ly6c2+) avg_logFC	Keywords	Secreted	376	-0.0958484	0.00156931	0.0811762	0.0324372	0.0789426
	classical_monocyte_(Ly6c2+) avg_logFC	SigInOne	TRUE	356	-0.0966016	0.00191237	0.00191237	0.0166392	0.0505337
	Type_2_pneumocytes avg_logFC	Keywords	Mitochondrion	827	-0.097708	2.04589e-06	5.54338e-05	0.00182301	0.00286459
	Club_cells avg_logFC	GOCC name	chromosomal part	423	-0.0981484	0.000568695	0.0423678	-0.0304521	-0.0307018
	Plasma_cells avg_logFC	GOCC name	endoplasmic reticulum part	452	-0.0987676	0.000370127	0.0163404	-0.087054	0.0285856
	Club_cells avg_logFC	GOCC name	microtubule organizing center	365	-0.0992818	0.00117608	0.063722	-0.0303661	-0.032197
	Eosinophils	GOCC name	ribonucleoprotein complex	493	-0.0997311	0.00018003	0.0715319	-0.0137587	0.0524801
	Mki67+_proliferating_cells avg_logFC	GOBP name	lipid metabolic process	517	-0.0997757	0.000120677	0.0590914	-0.0433565	-0.0360842
	Plasma_cells avg_logFC	Keywords	Acetylation	1654	-0.0999017	9.16635e-11	1.73855e-08	-0.098307	0.0260308
	Club_cells avg_logFC	GOBP name	cytoskeleton organization	462	-0.104472	0.000129008	0.0829121	-0.0329981	-0.0286136
	Plasma_cells avg_logFC	SigInOne	TRUE	359	-0.105568	0.000657492	0.000657492	-0.0386497	0
	Cd103+/Cd11b-_dendritic_cells avg_logFC	GOCC name	mitochondrial part	530	-0.106078	3.55356e-05	0.0141195	-0.0257158	-0.0290127
	Plasma_cells avg_logFC	Keywords	Mitochondrion	680	-0.10723	2.7426e-06	0.000173393	-0.104356	0.0305636
	Cd103+/Cd11b-_dendritic_cells avg_logFC	Keywords	Secreted	433	-0.107338	0.000146036	0.0118707	-0.0264952	-0.0311177
	Plasma_cells avg_logFC	GOCC name	macromolecular complex	2463	-0.107574	4.1853e-16	2.49444e-13	-0.0878275	0.028592
	Mki67+_proliferating_cells avg_logFC	GOCC name	extracellular region part	461	-0.108562	7.50292e-05	0.017887	-0.0532584	-0.0367389
	CD209+/Cd11b+_dendritic_cells avg_logFC	Keywords	Secreted	390	-0.110012	0.000218747	0.0414891	-0.0250183	-0.0370155
	Interstitial macrophages	Keywords	Transitpeptide	378	-0.1104	0.00025104	0.0714208	-0.0267578	-0.0196843
	Type_2_pneumocytes avg_logFC	GOCC name	mitochondrial part	602	-0.111625	3.15755e-06	0.000198095	-0.0016165	0.00275069
	Alveolar_macrophage avg_logFC	KEGG name	Alzheimer's disease	144	-0.113629	0.0187618	0.0951989	-0.0207109	-0.0164784
	Club_cells avg_logFC	GOMF name	hydrolase activity, acting on acid anhydrides	632	-0.113774	1.25065e-06	0.00103553	-0.0382388	-0.0321864
	Plasma_cells avg_logFC	GOCC name	microtubule	209	-0.116378	0.00390345	0.0969357	-0.0985959	0.0254501
	Club_cells avg_logFC	GOMF name	hydrolase activity, acting on acid anhydrides, in phosphorus-containing anhydrides	624	-0.118015	5.8044e-07	0.000961208	-0.0393255	-0.032576
	Club_cells avg_logFC	GOMF name	nucleoside-triphosphatase activity	588	-0.118052	1.17989e-06	0.0013026	-0.0396331	-0.0323927
	Alveolar_macrophage avg_logFC	GOCC name	ribonucleoprotein complex	547	-0.118832	2.30666e-06	0.000229128	-0.0269004	-0.0134188
	Club_cells avg_logFC	GOMF name	pyrophosphatase activity	621	-0.118945	5.02378e-07	0.00166387	-0.0395936	-0.0326788
	Plasma_cells avg_logFC	GOCC name	mitochondrial inner membrane	204	-0.119644	0.00336976	0.0873208	-0.122763	0.0246763
	CD209+/Cd11b+_dendritic_cells avg_logFC	GOMF name	oxidoreductase activity	417	-0.121858	2.35369e-05	0.0194885	-0.0260001	-0.0388934
	Cd103+/Cd11b-_dendritic_cells avg_logFC	Keywords	Transitpeptide	370	-0.122494	5.88885e-05	0.00670151	-0.0289669	-0.0317435
	lymphatic_endothelial_cells avg_logFC	Keywords	Transitpeptide	283	-0.123148	0.000426356	0.0808656	-0.173258	-0.221788
	Club_cells avg_logFC	GOCC name	centrosome	259	-0.124184	0.000600944	0.0421368	-0.0353437	-0.0335282
	Plasma_cells avg_logFC	GOCC name	organelle inner membrane	220	-0.12557	0.00140786	0.055939	-0.125265	0.0246763
	B_cells avg_logFC	Keywords	Ribonucleoprotein	257	-0.126428	0.000506802	0.0160206	-0.0267651	-0.0170017
	Type_2_pneumocytes avg_logFC	GOCC name	organelle inner membrane	267	-0.126568	0.000379064	0.0107582	-0.0049171	0.00299064
	Type_2_pneumocytes avg_logFC	GOCC name	membrane-enclosed lumen	273	-0.127933	0.000281155	0.00859324	-0.000436193	0
	Type_2_pneumocytes avg_logFC	GOCC name	mitochondrial inner membrane	247	-0.132462	0.000343827	0.010246	-0.00725247	0.00196105
	Eosinophils	Keywords	Ribonucleoprotein	243	-0.133403	0.000370268	0.0351137	-0.0217437	0.0265843
	Plasma_cells avg_logFC	Keywords	Transitpeptide	348	-0.133522	2.19078e-05	0.000958889	-0.11389	0.0262399
	Cd4+_T_cells avg_logFC	KEGG name	Huntington's disease	147	-0.133771	0.00521814	0.0680843	-0.0355327	-0.0306264
	vascular_endothelial_cells avg_logFC	GOMF name	structural molecule activity	295	-0.135579	6.71451e-05	0.0444769	-0.0289604	0
	Type_2_pneumocytes avg_logFC	Keywords	Ribonucleoprotein	260	-0.136058	0.00016252	0.00243352	-0.00720847	0
	Type_2_pneumocytes avg_logFC	Keywords	Mitochondrioninnermembrane	196	-0.136743	0.000977597	0.00993309	-0.00651957	0.00322698
	Club_cells avg_logFC	Keywords	Chromosome	199	-0.137427	0.000852479	0.0440964	-0.0364286	-0.0344993
	Plasma_cells avg_logFC	GOCC name	mitochondrial part	489	-0.138583	2.13634e-07	1.81894e-05	-0.127924	0.0195877
	Alveolar_macrophage avg_logFC	KEGG name	Purine metabolism	133	-0.140651	0.00516043	0.0456115	-0.0165954	-0.0182941
	Club_cells avg_logFC	GOMF name	ATPase activity	273	-0.141499	6.02199e-05	0.0284926	-0.0488304	-0.0323123
	Plasma_cells avg_logFC	Keywords	Chaperone	142	-0.142127	0.00356674	0.0922489	-0.165662	0.00459833
	B_cells avg_logFC	GOMF name	structural molecule activity	309	-0.143126	1.6484e-05	0.0136488	-0.0281209	-0.00596313
	CD209+/Cd11b+_dendritic_cells avg_logFC	GOCC name	extracellular region	225	-0.144063	0.000211659	0.084099	-0.042349	-0.0591706
	Plasma_cells avg_logFC	KEGG name	Cell cycle	103	-0.150722	0.00837011	0.0997135	-0.115881	0.015759
	Type_2_pneumocytes avg_logFC	Keywords	Transitpeptide	411	-0.1519	1.36501e-07	4.31495e-06	-0.00658737	-0.00230131
	Mesothelial_cells avg_logFC	KEGG name	Huntington's disease	146	-0.153352	0.00142024	0.0972864	-0.0547846	-0.0528596
	Interstitial macrophages	Keywords	Ribosomalprotein	174	-0.153661	0.000489938	0.0696937	-0.038737	-0.00759734
	Type_2_pneumocytes avg_logFC	GOCC name	organelle lumen	228	-0.156471	4.80217e-05	0.00190806	-0.00393155	-0.000253933
	Type_2_pneumocytes avg_logFC	GOCC name	intracellular organelle lumen	226	-0.157897	4.42055e-05	0.001817	-0.00401853	-0.000442525
	Alveolar_macrophage avg_logFC	GOCC name	mitochondrial membrane part	114	-0.15931	0.00333781	0.076513	-0.0325574	-0.0273756
	Eosinophils	Keywords	Ribosomalprotein	163	-0.161214	0.000403995	0.032839	-0.0276066	0
	Plasma_cells avg_logFC	GOCC name	ribonucleoprotein complex	506	-0.161483	8.08039e-10	3.21061e-07	-0.117314	0
	Club_cells avg_logFC	GOMF name	ATPase activity, coupled	210	-0.163383	4.66753e-05	0.0309177	-0.0533885	-0.0428932
	Type_2_pneumocytes avg_logFC	GOMF name	inorganic cation transmembrane transporter activity	161	-0.165746	0.000288365	0.0180201	-0.0107841	-0.00468897
	Alveolar_macrophage avg_logFC	Keywords	Cilium	95	-0.1663	0.00513527	0.0789721	-0.0182977	-0.0177091
	Cd4+_T_cells avg_logFC	KEGG name	Oxidative phosphorylation	105	-0.169118	0.00279569	0.0478762	-0.0529183	-0.0336984
	Mesothelial_cells avg_logFC	KEGG name	Alzheimer's disease	136	-0.171738	0.000560801	0.0768298	-0.0615629	-0.0422635
	Alveolar_macrophage avg_logFC	Keywords	Extracellularmatrix	117	-0.172735	0.00126695	0.0360448	-0.0235821	-0.0169805
	Mki67+_proliferating_cells avg_logFC	GOBP name	monocarboxylic acid metabolic process	192	-0.173957	3.44794e-05	0.0354552	-0.0801024	-0.0539738
	Mki67+_proliferating_cells avg_logFC	GOBP name	fatty acid metabolic process	152	-0.174519	0.000212932	0.0810957	-0.0847315	-0.0539738
	B_cells avg_logFC	GOBP name	translation	170	-0.176159	7.71166e-05	0.0273445	-0.0456259	-0.0341961
	Club_cells avg_logFC	GOCC name	early endosome	104	-0.176665	0.00187414	0.0930824	-0.0538594	-0.0481107
	lymphatic_endothelial_cells avg_logFC	KEGG name	Alzheimer's disease	119	-0.176809	0.000915291	0.0835966	-0.257215	-0.247636
	Mesothelial_cells avg_logFC	KEGG name	Oxidative phosphorylation	102	-0.179948	0.00171958	0.0673094	-0.0727288	-0.0618599
	Lipofibroblast avg_logFC	Keywords	Ribosomalprotein	159	-0.18086	8.98048e-05	0.0510989	-0.0467093	0
	vascular_endothelial_cells avg_logFC	Keywords	Ribosomalprotein	170	-0.181135	4.84323e-05	0.027558	-0.0419867	-0.0072092
	Alveolar_macrophage avg_logFC	GOMF name	structural molecule activity	337	-0.181898	1.07951e-08	1.78767e-05	-0.0474301	-0.0152249
	lymphatic_endothelial_cells avg_logFC	Keywords	Mitochondrioninnermembrane	147	-0.182514	0.000146557	0.0416954	-0.243233	-0.250684
	Mesothelial_cells avg_logFC	KEGG name	Parkinson's disease	99	-0.183102	0.00167291	0.0763964	-0.0730816	-0.0613918
	Type_2_pneumocytes avg_logFC	GOMF name	monovalent inorganic cation transmembrane transporter activity	117	-0.183375	0.000617554	0.0365239	-0.0171978	-0.00468897
	Cd4+_T_cells avg_logFC	GOCC name	cell surface	177	-0.184916	2.31631e-05	0.0276104	-0.0445128	-0.0249359
	Lipofibroblast avg_logFC	GOMF name	structural molecule activity	256	-0.187547	2.95058e-07	0.000977232	-0.0591621	0
	Eosinophils	GOMF name	structural constituent of ribosome	155	-0.188653	5.38618e-05	0.0891951	-0.0373046	0
	Plasma_cells avg_logFC	GOCC name	chromosome	82	-0.190245	0.00295403	0.0838381	-0.166036	-0.0183421
	Alveolar_macrophage avg_logFC	Keywords	Ribonucleoprotein	259	-0.190765	1.35701e-07	1.93034e-05	-0.0518852	-0.0236423
	vascular_endothelial_cells avg_logFC	KEGG name	Tight junction	92	-0.192797	0.00141644	0.0485132	-0.0516773	-0.0377952
	Type_2_pneumocytes avg_logFC	GOMF name	structural molecule activity	352	-0.193991	4.39554e-10	1.61756e-07	-0.0105599	0
	Mki67+_proliferating_cells avg_logFC	Keywords	Fattyacidmetabolism	78	-0.195173	0.0029218	0.0875001	-0.0888781	-0.069406
	Ciliated_cells avg_logFC	GOCC name	extracellular matrix part	105	-0.195253	0.000553527	0.0733116	-0.0143818	-0.0136679
	Type_2_pneumocytes avg_logFC	GOCC name	mitochondrial membrane part	115	-0.196443	0.00027636	0.00866896	-0.0136367	-0.0117088
	B_cells avg_logFC	GOCC name	extracellular matrix part	82	-0.198305	0.00192994	0.0793273	-0.0393587	0.00564642
	Type_2_pneumocytes avg_logFC	GOCC name	mitochondrial matrix	115	-0.19939	0.000223323	0.00719462	-0.00613151	-0.00439904
	Alveolar_macrophage avg_logFC	KEGG name	Parkinson's disease	107	-0.200533	0.000343833	0.00785085	-0.0529277	-0.0231334
	Plasma_cells avg_logFC	KEGG name	Cell cycle - yeast	55	-0.203666	0.00907009	0.0994081	-0.171444	-0.0409728
	B_cells avg_logFC	Keywords	Ribosomalprotein	175	-0.205367	2.9384e-06	0.000557316	-0.0480458	-0.0410096
	Type_2_pneumocytes avg_logFC	KEGG name	Alzheimer's disease	149	-0.20566	1.4963e-05	0.000341656	-0.0128748	-0.00795169
	non-classical_monocyte_(Ly6c2-) avg_logFC	KEGG name	Ribosome	83	-0.207569	0.00110316	0.0604531	-0.022709	0
	Type_2_pneumocytes avg_logFC	GOBP name	translation	173	-0.207806	2.47382e-06	0.000223143	-0.0171328	0
	Club_cells avg_logFC	GOBP name	microtubule cytoskeleton organization	175	-0.208031	2.15536e-06	0.00554089	-0.0508547	-0.052381
	Type_2_pneumocytes avg_logFC	KEGG name	Parkinson's disease	108	-0.208448	0.000183855	0.00173711	-0.0196174	-0.0094926
	Type_2_pneumocytes avg_logFC	GOCC name	extracellular matrix part	137	-0.21193	1.87479e-05	0.0008939	-0.0118319	-0.00401223
	lymphatic_endothelial_cells avg_logFC	KEGG name	Huntington's disease	129	-0.212884	3.27503e-05	0.00448678	-0.296604	-0.30633
	Mki67+_proliferating_cells avg_logFC	Keywords	FAD	77	-0.213283	0.0012327	0.0637642	-0.0548763	-0.0732109
	Alveolar_macrophage avg_logFC	GOBP name	rRNA metabolic process	98	-0.217825	0.00019726	0.0321971	-0.0542991	-0.0319759
	Mki67+_proliferating_cells avg_logFC	Keywords	Flavoprotein	75	-0.219524	0.00102872	0.065038	-0.0547688	-0.0827167
	Alveolar_macrophage avg_logFC	GOBP name	rRNA processing	94	-0.221766	0.000205463	0.0330121	-0.0569398	-0.0350721
	Alveolar_macrophage avg_logFC	KEGG name	Cardiac muscle contraction	44	-0.223115	0.0104815	0.0652713	-0.0710368	-0.0178036
	Cd4+_T_cells avg_logFC	KEGG name	Parkinson's disease	102	-0.224141	9.4074e-05	0.00644407	-0.0697004	-0.0831423
	Plasma_cells avg_logFC	GOCC name	midbody	64	-0.22439	0.00193555	0.0699143	-0.150471	0.00844103
	Type_2_pneumocytes avg_logFC	KEGG name	Protein digestion and absorption	51	-0.224488	0.00556129	0.0267332	-0.0199112	-0.00419267
	Type_2_pneumocytes avg_logFC	GOBP name	extracellular matrix organization	127	-0.225489	1.15955e-05	0.000870343	-0.0121429	-0.00412939
	Mki67+_proliferating_cells avg_logFC	GOCC name	extracellular matrix part	76	-0.22672	0.000643617	0.0852436	-0.0947391	-0.0680156
	B_cells avg_logFC	GOMF name	structural constituent of ribosome	168	-0.227471	3.87587e-07	0.00128369	-0.0588322	-0.0469853
	Type_2_pneumocytes avg_logFC	GOBP name	extracellular structure organization	128	-0.227718	8.76208e-06	0.00068779	-0.0121384	-0.00427341
	Alveolar_macrophage avg_logFC	KEGG name	Pyrimidine metabolism	82	-0.228557	0.000350513	0.00738774	-0.0365266	-0.03808
	Type_2_pneumocytes avg_logFC	GOCC name	ribosome	112	-0.230052	2.63267e-05	0.00116227	-0.0180425	-0.00777816
	Alveolar_macrophage avg_logFC	GOCC name	small ribosomal subunit	57	-0.231273	0.00254112	0.0738785	-0.0744822	-0.00192142
	Type_2_pneumocytes avg_logFC	Keywords	Extracellularmatrix	139	-0.232204	2.32964e-06	6.02529e-05	-0.0133668	-0.00514723
	Cd4+_T_cells avg_logFC	KEGG name	Ribosome	86	-0.234175	0.000177629	0.00973409	-0.0495414	-0.0389579
	Type_2_pneumocytes avg_logFC	Keywords	Ribosomalprotein	176	-0.234324	8.47463e-08	3.21471e-06	-0.0229663	0
	vascular_endothelial_cells avg_logFC	KEGG name	Oxidative phosphorylation	102	-0.236448	3.7987e-05	0.00346948	-0.0668954	-0.0668237
	Type_2_pneumocytes avg_logFC	Keywords	Sensorytransduction	72	-0.236533	0.000522468	0.00660631	-0.00588027	-0.0028732
	Alveolar_macrophage avg_logFC	KEGG name	DNA replication	33	-0.23661	0.0186953	0.0966512	-0.0315397	-0.0292732
	Type1_pneumocytes avg_logFC	KEGG name	Oxidative phosphorylation	90	-0.237524	0.000106755	0.0292509	-0.551018	-0.545755
	Type_2_pneumocytes avg_logFC	GOCC name	small ribosomal subunit	57	-0.2393	0.00178412	0.0386667	-0.0241148	0
	Alveolar_macrophage avg_logFC	KEGG name	Huntington's disease	156	-0.239612	2.51948e-07	3.45169e-05	-0.050265	-0.0307156
	vascular_endothelial_cells avg_logFC	KEGG name	Parkinson's disease	101	-0.240659	3.01506e-05	0.00413064	-0.0689475	-0.0648608
	Type_2_pneumocytes avg_logFC	Keywords	Collagen	56	-0.241751	0.00175834	0.016137	-0.0134316	-0.00542562
	Alveolar_macrophage avg_logFC	Keywords	Proteasome	52	-0.244118	0.00233756	0.0532029	-0.0560261	-0.0795601
	vascular_endothelial_cells avg_logFC	KEGG name	Epithelial cell signaling in Helicobacter pylori infection	56	-0.24643	0.00143783	0.0437739	-0.0616453	-0.0604055
	Alveolar_macrophage avg_logFC	KEGG name	Ribosome biogenesis in eukaryotes	73	-0.246523	0.000273549	0.00936906	-0.0369913	-0.0372918
	Type_2_pneumocytes avg_logFC	GOCC name	collagen	61	-0.249731	0.000745616	0.0181382	-0.012734	-0.00584455
	Plasma_cells avg_logFC	GOMF name	structural molecule activity	276	-0.25078	1.05018e-12	1.7391e-09	-0.151217	0
	B_cells avg_logFC	GOCC name	large ribosomal subunit	51	-0.251769	0.00188193	0.0801164	-0.0581453	-0.0631312
	vascular_endothelial_cells avg_logFC	KEGG name	Ribosome	83	-0.251883	7.44747e-05	0.00510152	-0.0622591	0
	Alveolar_macrophage avg_logFC	GOCC name	large ribosomal subunit	52	-0.252477	0.00164488	0.0576677	-0.0842523	-0.0367057
	lymphatic_endothelial_cells avg_logFC	KEGG name	Oxidative phosphorylation	94	-0.254529	2.1508e-05	0.00589319	-0.340162	-0.336662
	Type_2_pneumocytes avg_logFC	GOMF name	structural constituent of ribosome	170	-0.256378	8.35531e-09	1.62781e-06	-0.0248845	0
	Alveolar_macrophage avg_logFC	KEGG name	Ribosome	86	-0.258575	3.45487e-05	0.00236659	-0.0880919	-0.00351335
	Plasma_cells avg_logFC	KEGG name	Nucleotide excision repair	39	-0.259444	0.00509191	0.0775101	-0.185052	-0.116834
	Type_2_pneumocytes avg_logFC	KEGG name	Ribosome	86	-0.259995	3.10505e-05	0.000472658	-0.032333	0
	Type_2_pneumocytes avg_logFC	Keywords	Vision	31	-0.263997	0.0109735	0.0867214	-0.0124225	-0.00304153
	Plasma_cells avg_logFC	KEGG name	Protein processing in endoplasmic reticulum	138	-0.264516	8.91086e-08	3.48797e-06	-0.225488	-0.135304
	Alveolar_macrophage avg_logFC	Keywords	Ribosomalprotein	176	-0.26481	1.46072e-09	2.7705e-07	-0.0763954	-0.0343366
	Type1_pneumocytes avg_logFC	GOCC name	mitochondrial membrane part	85	-0.26675	2.3308e-05	0.0277831	-0.558864	-0.718804
	Plasma_cells avg_logFC	GOBP name	electron transport chain	85	-0.267859	2.0403e-05	0.0161388	-0.239506	-0.241371
	Mki67+_proliferating_cells avg_logFC	KEGG name	Complement and coagulation cascades	35	-0.275143	0.00487472	0.089045	-0.165487	-0.0918899
	Type_2_pneumocytes avg_logFC	Keywords	Basementmembrane	29	-0.2755	0.0102445	0.0820999	-0.0375958	-0.00419267
	B_cells avg_logFC	KEGG name	Protein digestion and absorption	31	-0.27553	0.00795446	0.0660461	-0.0838211	-0.0634477
	Alveolar_macrophage avg_logFC	GOCC name	ribosome	113	-0.277037	3.74949e-07	7.44899e-05	-0.071046	-0.0477458
	Type_2_pneumocytes avg_logFC	GOMF name	hydrogen ion transmembrane transporter activity	74	-0.278389	3.48971e-05	0.00330227	-0.0263818	-0.0107231
	Cd103+/Cd11b-_dendritic_cells avg_logFC	KEGG name	Citrate cycle (TCA cycle)	28	-0.278529	0.0107827	0.0868956	-0.0978227	-0.0997344
	Cd103+/Cd11b-_dendritic_cells avg_logFC	KEGG name	Pyruvate metabolism	30	-0.28118	0.00772069	0.0729472	-0.0959546	-0.0653664
	Type_2_pneumocytes avg_logFC	GOBP name	purine ribonucleoside triphosphate biosynthetic process	36	-0.281328	0.00349453	0.0887265	-0.0300808	-0.0119212
	Ciliated_cells avg_logFC	Keywords	Collagen	40	-0.282474	0.00200014	0.0711299	-0.0301567	-0.0389953
	Type_2_pneumocytes avg_logFC	Keywords	Respiratorychain	48	-0.282836	0.00070092	0.00766968	-0.0243917	-0.0157269
	Cd103+/Cd11b-_dendritic_cells avg_logFC	KEGG name	Fatty acid metabolism	32	-0.283265	0.00557846	0.0727856	-0.0827848	-0.0997887
	Club_cells avg_logFC	GOCC name	sarcolemma	45	-0.285163	0.000939106	0.0559707	-0.0714976	-0.0603627
	Plasma_cells avg_logFC	GOCC name	endoplasmic reticulum lumen	54	-0.286981	0.000269027	0.0123339	-0.197251	-0.131729
	Alveolar_macrophage avg_logFC	GOBP name	cellular component biogenesis	73	-0.287959	2.12987e-05	0.00730049	-0.0637815	-0.0472679
	Mki67+_proliferating_cells avg_logFC	KEGG name	PPAR signaling pathway	38	-0.289054	0.002061	0.0564715	-0.156196	-0.11167
	Plasma_cells avg_logFC	Keywords	Mitochondrioninnermembrane	165	-0.289625	1.61154e-10	2.29242e-08	-0.242313	-0.0985139
	Mki67+_proliferating_cells avg_logFC	KEGG name	Fatty acid metabolism	34	-0.289633	0.00348988	0.073556	-0.12799	-0.10835
	Alveolar_macrophage avg_logFC	GOMF name	structural constituent of ribosome	171	-0.292076	4.79663e-11	1.58864e-07	-0.0853337	-0.0386852
	Plasma_cells avg_logFC	Keywords	Ribonucleoprotein	247	-0.293017	3.14752e-15	8.9547e-13	-0.179412	-0.0724877
	Plasma_cells avg_logFC	KEGG name	Endocrine and other factor-regulated calcium reabsorption	29	-0.295466	0.005921	0.085387	-0.173703	-0.130842
	lymphatic_endothelial_cells avg_logFC	Keywords	Electrontransport	67	-0.296116	2.91236e-05	0.0165713	-0.375755	-0.412589
	Alveolar_macrophage avg_logFC	GOBP name	translation	174	-0.297577	1.39112e-11	1.43049e-07	-0.0830893	-0.0449318
	Plasma_cells avg_logFC	GOCC name	ribosome	107	-0.298783	1.00116e-07	9.94488e-06	-0.184386	-0.081574
	Alveolar_macrophage avg_logFC	KEGG name	Proteasome	41	-0.299896	0.000895918	0.0136379	-0.058781	-0.0982437
	Type_2_pneumocytes avg_logFC	GOBP name	purine nucleoside triphosphate biosynthetic process	37	-0.300382	0.00157099	0.0503254	-0.0340155	-0.0135055
	Cd103+/Cd11b-_dendritic_cells avg_logFC	KEGG name	Valine, leucine and isoleucine degradation	39	-0.300901	0.00115695	0.0317004	-0.10667	-0.108531
	Fn1+_macrophage avg_logFC	KEGG name	Ribosome	80	-0.301155	3.48606e-06	0.00095518	-0.167654	0
	Alveolar_macrophage avg_logFC	GOBP name	cellular component biogenesis at cellular level	54	-0.302418	0.000122009	0.0232336	-0.0677282	-0.0412092
	Ciliated_cells avg_logFC	GOCC name	collagen	43	-0.303214	0.000584051	0.0696189	-0.0324889	-0.039027
	Type_2_pneumocytes avg_logFC	Keywords	Hydrogeniontransport	39	-0.303663	0.00103509	0.00998247	-0.0215175	-0.0123649
	lymphatic_endothelial_cells avg_logFC	Keywords	Respiratorychain	45	-0.303963	0.000428985	0.061023	-0.40624	-0.428128
	Type_2_pneumocytes avg_logFC	GOBP name	positive regulation of fibroblast proliferation	31	-0.304433	0.00335567	0.0875795	-0.0149361	-0.0106294
	Alveolar_macrophage avg_logFC	KEGG name	Propanoate metabolism	29	-0.305748	0.00438626	0.0414426	-0.0770236	-0.0473688
	Type_2_pneumocytes avg_logFC	KEGG name	Oxidative phosphorylation	111	-0.308294	2.05167e-08	1.4054e-06	-0.030261	-0.0198778
	Plasma_cells avg_logFC	GOMF name	monovalent inorganic cation transmembrane transporter activity	76	-0.312308	2.61379e-06	0.000865687	-0.288338	-0.0657581
	Lipofibroblast avg_logFC	KEGG name	Ribosome	81	-0.313159	1.17072e-06	0.000320778	-0.120435	0
	Cd103+/Cd11b-_dendritic_cells avg_logFC	KEGG name	Base excision repair	26	-0.313276	0.0057159	0.071189	-0.0793084	-0.112816
	Club_cells avg_logFC	KEGG name	Endometrial cancer	46	-0.316367	0.000206777	0.056657	-0.0765463	-0.0755069
	Plasma_cells avg_logFC	Keywords	Hydrogeniontransport	32	-0.321659	0.00165054	0.0521753	-0.303851	-0.238018
	Plasma_cells avg_logFC	GOBP name	translation	162	-0.325616	1.0455e-12	1.07509e-08	-0.200926	-0.065568
	Alveolar_macrophage avg_logFC	KEGG name	Mismatch repair	21	-0.328383	0.00919985	0.0646349	-0.0441138	-0.0307248
	Plasma_cells avg_logFC	Keywords	Electrontransport	74	-0.330896	8.95878e-07	6.37193e-05	-0.277678	-0.303536
	Plasma_cells avg_logFC	GOCC name	large ribosomal subunit	49	-0.332601	5.73884e-05	0.00325748	-0.244705	-0.179189
	Plasma_cells avg_logFC	KEGG name	Protein export	22	-0.333961	0.00672326	0.0877226	-0.229701	-0.206722
	Plasma_cells avg_logFC	KEGG name	RNA polymerase	27	-0.335009	0.00260216	0.044562	-0.194031	-0.130166
	Type_2_pneumocytes avg_logFC	KEGG name	Linoleic acid metabolism	15	-0.335826	0.0243381	0.0926199	-0.0331841	-0.0101957
	Alveolar_macrophage avg_logFC	Keywords	Ribosomebiogenesis	47	-0.336525	6.61906e-05	0.00342386	-0.0656882	-0.0703304
	CD209+/Cd11b+_dendritic_cells avg_logFC	Keywords	Potassium	29	-0.336847	0.00170301	0.0969012	-0.134435	-0.107837
	Fn1+_macrophage avg_logFC	GOCC name	small ribosomal subunit	52	-0.338777	2.48432e-05	0.0148065	-0.201149	-0.0231365
	Plasma_cells avg_logFC	GOBP name	ribonucleotide biosynthetic process	54	-0.340248	1.56242e-05	0.0133887	-0.273215	-0.187796
	Cd4+_T_cells avg_logFC	KEGG name	Cardiac muscle contraction	39	-0.342594	0.00021556	0.00984393	-0.117197	-0.138619
	Plasma_cells avg_logFC	GOBP name	purine-containing compound biosynthetic process	62	-0.34279	3.13937e-06	0.00293474	-0.251859	-0.130375
	Alveolar_macrophage avg_logFC	GOBP name	ribonucleoprotein complex biogenesis	49	-0.344305	3.07992e-05	0.00855968	-0.0786188	-0.0472679
	B_cells avg_logFC	KEGG name	Ribosome	85	-0.346351	3.52168e-08	4.8247e-06	-0.0948478	-0.103186
	Club_cells avg_logFC	GOCC name	axoneme part	26	-0.349238	0.002059	0.0943974	-0.0952175	-0.0893807
	Eosinophils	Keywords	Collagen	29	-0.353717	0.000985594	0.0623115	-0.187692	0
	Plasma_cells avg_logFC	Keywords	Ribosomalprotein	169	-0.358334	1.19248e-15	6.78522e-13	-0.219079	-0.10374
	Alveolar_macrophage avg_logFC	KEGG name	RNA polymerase	27	-0.359972	0.00120918	0.0157769	-0.0522427	-0.0528247
	Cd4+_T_cells avg_logFC	KEGG name	Histidine metabolism	21	-0.364219	0.00387122	0.0589285	-0.122151	-0.062969
	Type_2_pneumocytes avg_logFC	GOCC name	proton-transporting two-sector ATPase complex, proton-transporting domain	22	-0.367701	0.00283366	0.052777	-0.0364984	-0.0216965
	Alveolar_macrophage avg_logFC	GOCC name	cytosolic large ribosomal subunit	28	-0.370595	0.000690683	0.0316652	-0.115861	-0.0963844
	Neutrophils	KEGG name	Cytosolic DNA-sensing pathway	30	-0.373632	0.000405019	0.0554876	-0.22305	-0.258337
	Plasma_cells avg_logFC	GOBP name	purine nucleotide biosynthetic process	55	-0.374025	1.65075e-06	0.00188607	-0.272341	-0.149276
	B_cells avg_logFC	GOCC name	cytosolic large ribosomal subunit	27	-0.374735	0.000754008	0.0473041	-0.0918045	-0.114824
	Plasma_cells avg_logFC	GOMF name	structural constituent of ribosome	161	-0.375415	2.63463e-16	8.72591e-13	-0.234922	-0.107202
	Plasma_cells avg_logFC	GOMF name	hydrogen ion transmembrane transporter activity	58	-0.377888	6.65527e-07	0.000551057	-0.374156	-0.278577
	B_cells avg_logFC	GOMF name	NADP binding	29	-0.377926	0.000429633	0.0948629	-0.0908062	-0.0821013
	Type_2_pneumocytes avg_logFC	KEGG name	Cardiac muscle contraction	52	-0.378612	2.33986e-06	8.01403e-05	-0.04198	-0.0131112
	Plasma_cells avg_logFC	KEGG name	Alzheimer's disease	127	-0.387352	5.63811e-14	3.08968e-12	-0.329485	-0.291716
	Plasma_cells avg_logFC	KEGG name	Mismatch repair	21	-0.388362	0.00207407	0.0378863	-0.228776	-0.186307
	Plasma_cells avg_logFC	GOMF name	DNA-directed RNA polymerase activity	35	-0.391163	6.29162e-05	0.0104189	-0.232052	-0.140578
	Plasma_cells avg_logFC	GOMF name	RNA polymerase activity	35	-0.391163	6.29162e-05	0.00992278	-0.232052	-0.140578
	Alveolar_macrophage avg_logFC	GOCC name	DNA-directed RNA polymerase complex	19	-0.399718	0.00256319	0.0727457	-0.060956	-0.0597622
	Alveolar_macrophage avg_logFC	GOCC name	nuclear DNA-directed RNA polymerase complex	19	-0.399718	0.00256319	0.0710539	-0.060956	-0.0597622
	Alveolar_macrophage avg_logFC	GOCC name	RNA polymerase complex	19	-0.399718	0.00256319	0.069439	-0.060956	-0.0597622
	Plasma_cells avg_logFC	Keywords	DNA-directedRNApolymerase	31	-0.40037	0.00011556	0.00410961	-0.25041	-0.193265
	Type_2_pneumocytes avg_logFC	GOMF name	extracellular matrix structural constituent	24	-0.40251	0.000642661	0.037342	-0.0256549	-0.011013
	vascular_endothelial_cells avg_logFC	KEGG name	Biosynthesis of unsaturated fatty acids	17	-0.40252	0.00407187	0.0929744	-0.0985652	-0.105461
	Type_2_pneumocytes avg_logFC	GOBP name	ATP biosynthetic process	28	-0.405036	0.000207998	0.0104334	-0.0471863	-0.0189114
	Cd103+/Cd11b-_dendritic_cells avg_logFC	KEGG name	Propanoate metabolism	26	-0.406417	0.000336668	0.0461235	-0.128023	-0.136928
	Ciliated_cells avg_logFC	GOCC name	presynaptic membrane	23	-0.410807	0.000650227	0.0704609	-0.057958	-0.0513307
	Type_2_pneumocytes avg_logFC	GOMF name	ATPase activity, coupled to transmembrane movement of ions, phosphorylative mechanism	29	-0.412604	0.000120465	0.00927862	-0.0389757	-0.0144089
	Type_2_pneumocytes avg_logFC	Keywords	Keratin	15	-0.415692	0.00531562	0.0444792	-0.034568	-0.00842084
	Plasma_cells avg_logFC	Corum	Parvulin-associated pre-rRNP complex	44	-0.415845	1.8623e-06	0.000517721	-0.253834	-0.153232
	Type_2_pneumocytes avg_logFC	GOBP name	collagen fibril organization	30	-0.416407	7.91895e-05	0.00473433	-0.0167146	-0.0175579
	Plasma_cells avg_logFC	KEGG name	Huntington's disease	138	-0.418484	2.66555e-17	2.43454e-15	-0.357287	-0.311319
	classical_monocyte_(Ly6c2+) avg_logFC	Keywords	Proteaseinhibitor	32	-0.427018	2.94841e-05	0.00419411	-0.135132	0.0147735
	Cd4+_T_cells avg_logFC	KEGG name	Mineral absorption	19	-0.436863	0.000981707	0.0268988	-0.152041	-0.146205
	Plasma_cells avg_logFC	Keywords	Proteasome	52	-0.436924	5.2132e-08	4.23758e-06	-0.340002	-0.40213
	Type_2_pneumocytes avg_logFC	GOBP name	ATP synthesis coupled proton transport	17	-0.438537	0.00174717	0.0549423	-0.0351931	-0.0235151
	Type_2_pneumocytes avg_logFC	GOBP name	energy coupled proton transport, down electrochemical gradient	17	-0.438537	0.00174717	0.0547748	-0.0351931	-0.0235151
	Plasma_cells avg_logFC	KEGG name	DNA replication	32	-0.440418	1.64251e-05	0.000500054	-0.267911	-0.280926
	Type_2_pneumocytes avg_logFC	GOBP name	blastocyst development	16	-0.441118	0.0022532	0.0667712	-0.0241414	-0.0362774
	Type_2_pneumocytes avg_logFC	GOCC name	proton-transporting ATP synthase complex, coupling factor F(o)	13	-0.44477	0.00549539	0.0861908	-0.0486302	-0.0235151
	Plasma_cells avg_logFC	GOBP name	purine ribonucleotide biosynthetic process	44	-0.447938	2.80989e-07	0.000412773	-0.335132	-0.255321
	classical_monocyte_(Ly6c2+) avg_logFC	Keywords	Serineproteaseinhibitor	22	-0.448401	0.000273814	0.019475	-0.15471	0
	Plasma_cells avg_logFC	GOCC name	respiratory chain	16	-0.450557	0.00181395	0.0675696	-0.299543	-0.311319
	vascular_endothelial_cells avg_logFC	KEGG name	Cardiac muscle contraction	39	-0.452932	1.00063e-06	0.000274173	-0.153001	-0.12895
	Type_2_pneumocytes avg_logFC	GOCC name	mitochondrial proton-transporting ATP synthase complex	14	-0.454534	0.00323542	0.0593326	-0.0311271	-0.0364032
	Type_2_pneumocytes avg_logFC	GOCC name	proton-transporting ATP synthase complex	14	-0.454534	0.00323542	0.0584336	-0.0311271	-0.0364032
	Alveolar_macrophage avg_logFC	GOCC name	mitochondrial proton-transporting ATP synthase complex	14	-0.45637	0.00311528	0.0742682	-0.121662	-0.128074
	Alveolar_macrophage avg_logFC	GOCC name	proton-transporting ATP synthase complex	14	-0.45637	0.00311528	0.072812	-0.121662	-0.128074
	Fn1+_macrophage avg_logFC	GOCC name	cytosolic small ribosomal subunit	26	-0.464178	4.27386e-05	0.0169815	-0.310763	-0.102547
	Plasma_cells avg_logFC	GOCC name	mitochondrial membrane part	103	-0.468575	2.45733e-16	2.92914e-13	-0.392523	-0.394181
	Plasma_cells avg_logFC	GOCC name	small ribosomal subunit	55	-0.46867	1.91712e-09	3.80869e-07	-0.264328	-0.0935021
	Plasma_cells avg_logFC	GOBP name	nucleoside triphosphate biosynthetic process	34	-0.471589	1.98294e-06	0.00203905	-0.336626	-0.250524
	Type_2_pneumocytes avg_logFC	GOCC name	respiratory chain	18	-0.474868	0.000487313	0.0129084	-0.0547629	-0.0234954
	Type_2_pneumocytes avg_logFC	GOCC name	proton-transporting two-sector ATPase complex	23	-0.480223	6.71234e-05	0.00250035	-0.0399666	-0.0343343
	Plasma_cells avg_logFC	GOCC name	rough endoplasmic reticulum	16	-0.481128	0.00086611	0.0356001	-0.283992	-0.124076
	Plasma_cells avg_logFC	KEGG name	Oxidative phosphorylation	104	-0.48649	1.21415e-17	1.66339e-15	-0.419534	-0.384699
	Alveolar_macrophage avg_logFC	GOCC name	DNA-directed RNA polymerase II, core complex	13	-0.488938	0.00227333	0.0713108	-0.0890091	-0.0868019
	Alveolar_macrophage avg_logFC	GOCC name	mitochondrial small ribosomal subunit	16	-0.489083	0.000707819	0.0312489	-0.0998061	-0.0940983
	Alveolar_macrophage avg_logFC	GOCC name	organellar small ribosomal subunit	16	-0.489083	0.000707819	0.0301329	-0.0998061	-0.0940983
	Alveolar_macrophage avg_logFC	GOCC name	microbody lumen	12	-0.497304	0.00285881	0.0725044	-0.133576	-0.0564271
	Alveolar_macrophage avg_logFC	GOCC name	peroxisomal matrix	12	-0.497304	0.00285881	0.0709939	-0.133576	-0.0564271
	Plasma_cells avg_logFC	GOCC name	cytosolic large ribosomal subunit	26	-0.49825	1.10789e-05	0.000733667	-0.321937	-0.253504
	Plasma_cells avg_logFC	GOCC name	cytosolic small ribosomal subunit	25	-0.49872	1.60411e-05	0.00100637	-0.263176	-0.050904
	Type_2_pneumocytes avg_logFC	GOMF name	oxidoreductase activity, acting on a heme group of donors	21	-0.505013	6.17899e-05	0.00511621	-0.0741594	-0.0856382
	Plasma_cells avg_logFC	KEGG name	Cardiac muscle contraction	34	-0.507738	3.0609e-07	1.04836e-05	-0.438684	-0.406903
	Plasma_cells avg_logFC	KEGG name	Ribosome	83	-0.50904	1.22946e-15	8.42181e-14	-0.298375	-0.166739
	CD209+/Cd11b+_dendritic_cells avg_logFC	GOMF name	oxidoreductase activity, acting on a heme group of donors	19	-0.510343	0.000118339	0.065323	-0.192541	-0.163102
	Plasma_cells avg_logFC	KEGG name	Parkinson's disease	98	-0.511274	2.62495e-18	7.19236e-16	-0.427615	-0.374929
	Plasma_cells avg_logFC	GOMF name	oxidoreductase activity, acting on a heme group of donors	19	-0.512052	0.000112297	0.0161707	-0.560994	-0.499656
	Plasma_cells avg_logFC	Keywords	Respiratorychain	46	-0.514673	1.6096e-09	1.83173e-07	-0.407377	-0.384699
	Type1_pneumocytes avg_logFC	GOCC name	proton-transporting two-sector ATPase complex	18	-0.517441	0.000146345	0.0872218	-0.919824	-0.942442
	Alveolar_macrophage avg_logFC	Keywords	Gamma-carboxyglutamicacid	11	-0.519483	0.00285435	0.0560044	-0.117938	-0.110579
	Cd4+_T_cells avg_logFC	GOMF name	oxidoreductase activity, acting on a heme group of donors, oxygen as acceptor	18	-0.523573	0.000120718	0.0999544	-0.195273	-0.203128
	Plasma_cells avg_logFC	GOBP name	ribonucleoside triphosphate biosynthetic process	30	-0.533985	4.22322e-07	0.000542843	-0.408498	-0.266125
	Plasma_cells avg_logFC	GOCC name	proton-transporting two-sector ATPase complex, proton-transporting domain	18	-0.537586	7.91397e-05	0.0041015	-0.496253	-0.519978
	Plasma_cells avg_logFC	GOCC name	sex chromosome	11	-0.537853	0.00201487	0.070639	-0.334767	-0.321035
	Plasma_cells avg_logFC	Corum	Respiratory chain complex I, mitochondrial	33	-0.544513	6.3244e-08	3.51637e-05	-0.434884	-0.427378
	Plasma_cells avg_logFC	Keywords	Threonineprotease	20	-0.547247	2.28679e-05	0.000929417	-0.434925	-0.551217
	Plasma_cells avg_logFC	KEGG name	Proteasome	41	-0.553056	9.24927e-10	4.22383e-08	-0.444518	-0.515886
	Alveolar_macrophage avg_logFC	KEGG name	Two-component system	6	-0.553938	0.0187932	0.0936241	-0.155791	-0.153082
	Plasma_cells avg_logFC	GOMF name	threonine-type endopeptidase activity	21	-0.55586	1.04549e-05	0.00288556	-0.43278	-0.541195
	Plasma_cells avg_logFC	GOMF name	threonine-type peptidase activity	21	-0.55586	1.04549e-05	0.00266359	-0.43278	-0.541195
	Type_2_pneumocytes avg_logFC	GOMF name	cytochrome-c oxidase activity	20	-0.556326	1.65732e-05	0.00196037	-0.0800466	-0.0863418
	Type_2_pneumocytes avg_logFC	GOMF name	heme-copper terminal oxidase activity	20	-0.556326	1.65732e-05	0.00189277	-0.0800466	-0.0863418
	Type_2_pneumocytes avg_logFC	GOMF name	oxidoreductase activity, acting on a heme group of donors, oxygen as acceptor	20	-0.556326	1.65732e-05	0.00182968	-0.0800466	-0.0863418
	B_cells avg_logFC	GOCC name	cytosolic small ribosomal subunit	26	-0.559383	7.99695e-07	0.000317745	-0.171405	-0.183559
	Type_2_pneumocytes avg_logFC	GOCC name	mitochondrial proton-transporting ATP synthase complex, coupling factor F(o)	8	-0.563813	0.00575561	0.0879575	-0.0601856	-0.0619439
	Interstitial macrophages	KEGG name	Aminobenzoate degradation	8	-0.569126	0.00531759	0.0766852	-0.129091	-0.129887
	Plasma_cells avg_logFC	Pfam	Proteasome	20	-0.570056	1.02713e-05	0.0437661	-0.45527	-0.551217
	Type1_pneumocytes avg_logFC	GOCC name	mitochondrial proton-transporting ATP synthase complex	14	-0.571115	0.000217833	0.0865524	-0.987944	-1.09681
	Type1_pneumocytes avg_logFC	GOCC name	proton-transporting ATP synthase complex	14	-0.571115	0.000217833	0.0649143	-0.987944	-1.09681
	Type_2_pneumocytes avg_logFC	Keywords	Selenium	7	-0.574189	0.00852197	0.0692714	-0.0574226	-0.0363469
	Plasma_cells avg_logFC	GOBP name	purine nucleoside triphosphate biosynthetic process	27	-0.578395	2.00508e-07	0.000515455	-0.420471	-0.328039
	Plasma_cells avg_logFC	GOMF name	cytochrome-c oxidase activity	18	-0.578787	2.14255e-05	0.00443507	-0.603498	-0.588276
	Plasma_cells avg_logFC	GOMF name	heme-copper terminal oxidase activity	18	-0.578787	2.14255e-05	0.00417419	-0.603498	-0.588276
	Plasma_cells avg_logFC	GOMF name	oxidoreductase activity, acting on a heme group of donors, oxygen as acceptor	18	-0.578787	2.14255e-05	0.00394229	-0.603498	-0.588276
	Plasma_cells avg_logFC	GOCC name	mitochondrial respiratory chain complex I	29	-0.579808	6.64042e-08	1.13077e-05	-0.482792	-0.477921
	Plasma_cells avg_logFC	GOCC name	NADH dehydrogenase complex	29	-0.579808	6.64042e-08	9.89423e-06	-0.482792	-0.477921
	Plasma_cells avg_logFC	GOCC name	respiratory chain complex I	29	-0.579808	6.64042e-08	8.79487e-06	-0.482792	-0.477921
	Cd4+_T_cells avg_logFC	KEGG name	Proximal tubule bicarbonate reclamation	8	-0.583282	0.00428334	0.0617702	-0.228901	-0.140202
	classical_monocyte_(Ly6c2+) avg_logFC	Keywords	Chloridechannel	9	-0.588883	0.00222458	0.097368	-0.422938	-0.471938
	Alveolar_macrophage avg_logFC	GOCC name	small nucleolar ribonucleoprotein complex	8	-0.588953	0.00392165	0.0849928	-0.0998988	-0.0818771
	Plasma_cells avg_logFC	GOMF name	oxidoreductase activity, acting on NADH or NADPH, quinone or similar compound as acceptor	21	-0.600646	1.91049e-06	0.000790944	-0.457447	-0.375216
	Type_2_pneumocytes avg_logFC	GOBP name	negative regulation of epidermis development	8	-0.61177	0.00273305	0.0767867	-0.038772	-0.0387592
	Plasma_cells avg_logFC	Corum	DNA synthesome complex	9	-0.613814	0.00143255	0.0995623	-0.475591	-0.394129
	Plasma_cells avg_logFC	GOCC name	proton-transporting two-sector ATPase complex	20	-0.615329	1.91947e-06	0.000134589	-0.562227	-0.594549
	Plasma_cells avg_logFC	GOCC name	proteasome accessory complex	14	-0.619118	6.08263e-05	0.00329568	-0.397092	-0.493856
	Plasma_cells avg_logFC	Corum	immunoproteasome	13	-0.624422	9.73861e-05	0.0108293	-0.537639	-0.646918
	Plasma_cells avg_logFC	GOBP name	purine ribonucleoside triphosphate biosynthetic process	26	-0.638789	1.75427e-08	9.01956e-05	-0.475588	-0.36564
	Plasma_cells avg_logFC	GOCC name	proteasome core complex	19	-0.648953	9.83088e-07	7.81227e-05	-0.502723	-0.561239
	Ciliated_cells avg_logFC	GOCC name	Sin3 complex	8	-0.662479	0.00117649	0.0934918	-0.116669	-0.0812974
	Ciliated_cells avg_logFC	GOCC name	Sin3-type complex	8	-0.662479	0.00117649	0.0876486	-0.116669	-0.0812974
	Plasma_cells avg_logFC	GOBP name	ATP biosynthetic process	22	-0.667981	5.9275e-08	0.000203175	-0.520837	-0.453659
	Plasma_cells avg_logFC	GOMF name	NADH dehydrogenase (quinone) activity	18	-0.671893	8.09426e-07	0.000536164	-0.528515	-0.477614
	Plasma_cells avg_logFC	GOMF name	NADH dehydrogenase (ubiquinone) activity	18	-0.671893	8.09426e-07	0.000446803	-0.528515	-0.477614
	Plasma_cells avg_logFC	GOMF name	NADH dehydrogenase activity	18	-0.671893	8.09426e-07	0.000382974	-0.528515	-0.477614
	Alveolar_macrophage avg_logFC	GOCC name	proteasome core complex, alpha-subunit complex	9	-0.674025	0.00046323	0.0230071	-0.144987	-0.157117
	Club_cells avg_logFC	GOCC name	vacuolar lumen	7	-0.688614	0.0016062	0.0832433	-0.135038	-0.132663
	Club_cells avg_logFC	GOCC name	zonula adherens	7	-0.730554	0.000817152	0.0541136	-0.179435	-0.125841
	Plasma_cells avg_logFC	Corum	20S proteasome	14	-0.735041	1.93271e-06	0.000358195	-0.575492	-0.638975
	Plasma_cells avg_logFC	GOMF name	hydrogen ion transporting ATP synthase activity, rotational mechanism	8	-0.735217	0.000317814	0.0438583	-0.557143	-0.488183
	Plasma_cells avg_logFC	GOCC name	chromocenter	6	-0.743104	0.00162315	0.0624126	-0.442573	-0.484784
	Cd103+/Cd11b-_dendritic_cells avg_logFC	KEGG name	Limonene and pinene degradation	4	-0.752282	0.00917569	0.0785668	-0.22309	-0.234933
	Plasma_cells avg_logFC	GOCC name	mitochondrial respiratory chain	5	-0.753241	0.00353994	0.089779	-0.526412	-0.419625
	Club_cells avg_logFC	GOCC name	beta-catenin destruction complex	8	-0.757051	0.000209189	0.017811	-0.207521	-0.235662
	Plasma_cells avg_logFC	Keywords	Ubiquinone	10	-0.757597	3.36211e-05	0.00127536	-0.693597	-0.671092
	Plasma_cells avg_logFC	GOCC name	proton-transporting ATP synthase complex, catalytic core F(1)	5	-0.765303	0.00304465	0.0844006	-0.676686	-0.826345
	Plasma_cells avg_logFC	Keywords	CF(1)	5	-0.765303	0.00304465	0.0824956	-0.676686	-0.826345
	Plasma_cells avg_logFC	GOBP name	ATP synthesis coupled proton transport	15	-0.771725	2.30255e-07	0.000473542	-0.621484	-0.573124
	Plasma_cells avg_logFC	GOBP name	energy coupled proton transport, down electrochemical gradient	15	-0.771725	2.30255e-07	0.000394619	-0.621484	-0.573124
	Plasma_cells avg_logFC	Keywords	ATPsynthesis	10	-0.787215	1.63564e-05	0.000775566	-0.646652	-0.682906
	Plasma_cells avg_logFC	GOCC name	condensin complex	5	-0.791413	0.00218187	0.0743084	-0.602873	-0.473805
	Plasma_cells avg_logFC	Corum	Cytochrome bc1-complex (EC 1.10.2.2), mitochondrial	8	-0.79382	0.000101363	0.00939293	-0.530132	-0.483856
	Type_2_pneumocytes avg_logFC	GOCC name	mitochondrial outer membrane translocase complex	5	-0.793844	0.00211201	0.044167	-0.057811	-0.0524182
	Alveolar_macrophage avg_logFC	GOCC name	aminoacyl-tRNA synthetase multienzyme complex	4	-0.816005	0.00470965	0.093565	-0.160433	-0.160308
	Plasma_cells avg_logFC	Corum	RC complex	6	-0.818852	0.000514708	0.0408825	-0.555024	-0.555358
	Plasma_cells avg_logFC	GOCC name	mitochondrial proton-transporting ATP synthase complex, coupling factor F(o)	7	-0.821714	0.00016709	0.00796684	-0.670734	-0.573124
	Plasma_cells avg_logFC	GOCC name	mitochondrial proton-transporting ATP synthase complex	14	-0.831721	7.18586e-08	8.56554e-06	-0.737949	-0.870094
	Plasma_cells avg_logFC	GOCC name	proton-transporting ATP synthase complex	14	-0.831721	7.18586e-08	7.78685e-06	-0.737949	-0.870094
	Type_2_pneumocytes avg_logFC	GOBP name	positive regulation of dendritic cell chemotaxis	4	-0.831791	0.00396427	0.0970587	-0.0767515	-0.0606111
	Type_2_pneumocytes avg_logFC	GOBP name	regulation of dendritic cell chemotaxis	4	-0.831791	0.00396427	0.0968281	-0.0767515	-0.0606111
	Plasma_cells avg_logFC	Keywords	CF(0)	9	-0.835209	1.43861e-05	0.000744154	-0.689015	-0.653218
	Plasma_cells avg_logFC	GOCC name	proton-transporting ATP synthase complex, coupling factor F(o)	11	-0.840426	1.39844e-06	0.000104184	-0.711057	-0.653218
	Type_2_pneumocytes avg_logFC	GOBP name	fat pad development	4	-0.844634	0.0034393	0.087976	-0.107901	-0.121335
	Cd4+_T_cells avg_logFC	Corum	Cytochrome c oxidase (EC 1.9.3.1), mitochondrial	8	-0.851328	3.05666e-05	0.016995	-0.297711	-0.268999
	Club_cells avg_logFC	GOCC name	myelin sheath adaxonal region	5	-0.861427	0.000851099	0.0533953	-0.195226	-0.165872
	Plasma_cells avg_logFC	GOCC name	fumarate reductase complex	4	-0.879711	0.00231357	0.076605	-0.720611	-0.727954
	Plasma_cells avg_logFC	GOCC name	mitochondrial respiratory chain complex II	4	-0.879711	0.00231357	0.0745346	-0.720611	-0.727954
	Plasma_cells avg_logFC	GOCC name	succinate dehydrogenase complex	4	-0.879711	0.00231357	0.0725731	-0.720611	-0.727954
	Plasma_cells avg_logFC	GOCC name	succinate dehydrogenase complex (ubiquinone)	4	-0.879711	0.00231357	0.0707123	-0.720611	-0.727954
	Type_2_pneumocytes avg_logFC	GOBP name	peptide catabolic process	6	-0.89103	0.00015711	0.00807779	-0.136129	-0.0944805
	Plasma_cells avg_logFC	Corum	Cytochrome c oxidase (EC 1.9.3.1), mitochondrial	8	-0.895255	1.16505e-05	0.00161941	-0.920328	-1.072

## Sheet: Sheet1
Type	Name	Size	Score	P value	Benj. Hoch. FDR	Mean	Median
GOBP name	antigen processing and presentation of endogenous peptide antigen via MHC class I via ER pathway	3	0.9774	0.00336938	0.0877148	0.433695	0.445945
GOBP name	antigen processing and presentation of endogenous peptide antigen via MHC class I via ER pathway, TAP-dependent	3	0.9774	0.00336938	0.0874933	0.433695	0.445945
GOBP name	antigen processing and presentation of peptide antigen via MHC class Ib	4	0.960515	0.000878367	0.032258	0.309556	0.249869
GOBP name	antigen processing and presentation of endogenous antigen	7	0.947162	1.42847e-05	0.00105676	0.301814	0.231029
GOBP name	antigen processing and presentation of endogenous peptide antigen	7	0.947162	1.42847e-05	0.00104921	0.301814	0.231029
GOBP name	antigen processing and presentation of endogenous peptide antigen via MHC class I	5	0.944226	0.000255845	0.0125279	0.325996	0.231029
GOCC name	zymogen granule	3	0.908365	0.00643443	0.0970865	0.256189	0.13742
GOBP name	neutral amino acid transport	4	0.862106	0.00282661	0.0785569	0.15675	0.145118
GOCC name	alpha-beta T cell receptor complex	5	0.785027	0.00236682	0.0478178	0.130367	0.101175
GOCC name	immunoglobulin complex	4	0.782817	0.00670063	0.0998395	0.221885	0.242629
GOCC name	integral to lumenal side of endoplasmic reticulum membrane	11	0.761136	1.23749e-05	0.000641341	0.253651	0.0802221
GOBP name	integrin activation	5	0.749896	0.00368628	0.0924536	0.107766	0.116101
GOCC name	uropod	7	0.741647	0.000679134	0.0168652	0.127376	0.122371
GOBP name	cilium axoneme assembly	6	0.731952	0.00190419	0.0588011	0.0927101	0.088241
GOCC name	GPI-anchor transamidase complex	5	0.729507	0.00472985	0.0751731	0.0856081	0.0959604
GOBP name	negative regulation of erythrocyte differentiation	8	0.715714	0.000455999	0.0201246	0.0888903	0.0737517
GOBP name	hydrogen peroxide biosynthetic process	6	0.715346	0.00241059	0.070023	0.166018	0.143394
GOBP name	antigen processing and presentation via MHC class Ib	7	0.690016	0.00157056	0.0506272	0.190257	0.1447
GOCC name	motile primary cilium	8	0.678187	0.000895158	0.0213406	0.0999231	0.0781295
GOBP name	spermatid nucleus differentiation	6	0.677448	0.0040584	0.0986584	0.0988589	0.0932896
GOBP name	neutrophil activation involved in immune response	8	0.674715	0.000951274	0.0339651	0.151199	0.130737
GOBP name	acrosome assembly	7	0.670293	0.00213374	0.0643438	0.105536	0.114789
GOBP name	respiratory burst	7	0.665399	0.00229959	0.0673694	0.0953809	0.10356
GOCC name	phagocytic cup	13	0.629526	8.50175e-05	0.00307094	0.109998	0.0955034
GOBP name	positive regulation of T cell mediated cytotoxicity	14	0.629431	4.55397e-05	0.00287291	0.1987	0.114786
GOMF name	peptide antigen binding	9	0.615316	0.00139177	0.0677872	0.16418	0.112964
Keywords	MHCI	10	0.612003	0.000805167	0.00864415	0.310942	0.229305
GOBP name	actin filament polymerization	10	0.611783	0.000808676	0.0306849	0.0746266	0.0709699
KEGG name	Phosphonate and phosphinate metabolism	6	0.611719	0.00946523	0.0425159	0.0941705	0.0754425
GOBP name	toxin metabolic process	9	0.60643	0.00163163	0.0519445	0.0898967	0.0942543
GOBP name	regulation of T cell mediated cytotoxicity	16	0.592833	4.03884e-05	0.00262857	0.188781	0.114786
GOBP name	entrainment of circadian clock	8	0.587871	0.00398662	0.0971431	0.104864	0.0697749
GOBP name	superoxide anion generation	11	0.570721	0.00104767	0.0366435	0.106307	0.0511566
GOBP name	platelet formation	9	0.568416	0.00314987	0.0841302	0.0781922	0.0596418
GOBP name	mRNA splice site selection	10	0.550807	0.00256187	0.0725722	0.106246	0.124176
GOBP name	regulation of macrophage differentiation	10	0.544667	0.00286078	0.0788669	0.0744064	0.0771081
GOBP name	mRNA transcription	10	0.541281	0.00303889	0.0826689	0.071254	0.0759018
GOBP name	vesicle transport along microtubule	11	0.530933	0.00229667	0.0674763	0.0656411	0.0616483
GOBP name	cytoplasmic sequestering of protein	13	0.530509	0.000927351	0.0336959	0.0820715	0.0760369
GOBP name	muscle adaptation	14	0.510242	0.000948711	0.0339916	0.0707862	0.0542271
GOBP name	neutrophil activation	15	0.508927	0.000643925	0.0259666	0.127385	0.119561
Keywords	Cholesterolbiosynthesis	16	0.507678	0.000438814	0.00608988	0.0996621	0.0652209
GOBP name	vesicle coating	12	0.503839	0.00251194	0.0719505	0.0623877	0.0726341
GOBP name	striated muscle adaptation	11	0.503467	0.00383778	0.0948652	0.0633543	0.05624
GOCC name	MHC class I protein complex	23	0.499403	3.3911e-05	0.00144364	0.185406	0.0583893
GOBP name	antigen processing and presentation of peptide antigen via MHC class I	18	0.494934	0.000277974	0.0134197	0.205639	0.128301
GOBP name	N-terminal protein amino acid modification	13	0.494514	0.00202194	0.0616961	0.0809031	0.0598187
GOMF name	antigen binding	19	0.490726	0.000213268	0.0144152	0.133248	0.0859672
KEGG name	Valine, leucine and isoleucine biosynthesis	9	0.479424	0.0127585	0.0554895	0.0685949	0.0717404
KEGG name	MAPK signaling pathway - yeast	12	0.479245	0.0040481	0.0205403	0.0714964	0.0429889
GOBP name	regulation of alternative nuclear mRNA splicing, via spliceosome	15	0.46855	0.00167985	0.0531503	0.0707402	0.0718815
GOMF name	SMAD binding	15	0.468373	0.00168669	0.080961	0.0835882	0.061726
GOCC name	host cell part	14	0.462179	0.00275379	0.0529439	0.0584909	0.0540604
GOCC name	other organism part	14	0.462179	0.00275379	0.0521035	0.0584909	0.0540604
GOCC name	MHC protein complex	32	0.457249	7.61143e-06	0.000432039	0.145233	0.0525563
GOBP name	organelle transport along microtubule	21	0.456335	0.000294893	0.0140388	0.0630979	0.0495441
GOBP name	monoamine transport	14	0.454645	0.00322787	0.0855468	0.0791584	0.050231
KEGG name	Terpenoid backbone biosynthesis	14	0.450908	0.00348969	0.018388	0.0885593	0.0511295
Keywords	Bromodomain	29	0.447153	3.08436e-05	0.000548438	0.0876595	0.0775773
GOBP name	myeloid cell activation involved in immune response	25	0.438872	0.000145938	0.00781605	0.0814862	0.0569203
GOBP name	response to peptidoglycan	17	0.438612	0.00174399	0.0550106	0.0636246	0.0401316
Keywords	Sterolbiosynthesis	21	0.436822	0.000530304	0.00642006	0.082841	0.0623769
GOBP name	regulation of erythrocyte differentiation	30	0.432995	4.05943e-05	0.00262536	0.0578739	0.054822
GOBP name	response to electrical stimulus	17	0.431014	0.0020948	0.0633554	0.0589634	0.0519533
GOBP name	B cell receptor signaling pathway	24	0.428265	0.000281972	0.0134861	0.0774981	0.0556609
Pfam	C1-set	41	0.413605	4.61601e-06	0.0196688	0.137483	0.053845
GOCC name	photoreceptor connecting cilium	16	0.413514	0.00418989	0.0684158	0.0568085	0.0605787
GOBP name	positive regulation of T cell mediated immunity	24	0.410305	0.000503221	0.0215609	0.131219	0.0694538
GOBP name	embryonic hemopoiesis	17	0.404946	0.00384763	0.0948806	0.0667152	0.061726
GOBP name	cholesterol biosynthetic process	23	0.402633	0.000831163	0.0311929	0.0789127	0.0623769
GOBP name	antigen processing and presentation of peptide antigen	32	0.401804	8.3856e-05	0.00492738	0.133682	0.0601935
GOBP name	regulation of lymphocyte migration	19	0.400652	0.00250193	0.0720654	0.0775947	0.0360237
KEGG name	Graft-versus-host disease	33	0.399982	7.01263e-05	0.000800609	0.126364	0.0467233
GOBP name	positive regulation of smooth muscle cell proliferation	34	0.393153	7.28964e-05	0.00440937	0.0579933	0.0674708
GOCC name	actin filament	23	0.392677	0.00111588	0.0260809	0.0627549	0.0386379
KEGG name	MAPK signaling pathway - fly	13	0.391268	0.0145869	0.0605578	0.0743909	0.0616483
GOBP name	embryonic placenta development	20	0.387784	0.00268264	0.0757846	0.0809012	0.0420891
KEGG name	Primary immunodeficiency	28	0.386524	0.00040077	0.00343159	0.0495069	0.0358424
GOBP name	regulation of T cell mediated immunity	30	0.386181	0.000251871	0.0123923	0.121081	0.0375877
Pfam	Bromodomain	36	0.386049	6.1328e-05	0.0871061	0.0774291	0.0433723
Keywords	Steroidbiosynthesis	29	0.383648	0.000349798	0.00497587	0.0731022	0.0466513
GOBP name	response to interferon-beta	23	0.383604	0.00145134	0.0472283	0.0563042	0.0453945
GOBP name	antigen processing and presentation of exogenous peptide antigen	21	0.372575	0.00312327	0.0845173	0.10885	0.0217736
GOBP name	retrograde transport, endosome to Golgi	25	0.369245	0.00139663	0.0458834	0.0581127	0.0662588
GOBP name	sterol biosynthetic process	28	0.366795	0.000782499	0.030024	0.0698255	0.0441788
KEGG name	Autoimmune thyroid disease	36	0.365428	0.000148497	0.00150697	0.108219	0.0361726
KEGG name	Allograft rejection	35	0.361849	0.000212237	0.00193843	0.111408	0.041286
GOBP name	negative regulation of osteoblast differentiation	26	0.360921	0.00144715	0.0472415	0.046961	0.0754024
GOBP name	erythrocyte differentiation	40	0.36057	7.97458e-05	0.00474004	0.074272	0.0343048
GOBP name	positive regulation of adaptive immune response based on somatic recombination of immune receptors built from immunoglobulin superfamily domains	44	0.356894	4.22059e-05	0.00269567	0.101801	0.0292308
GOBP name	T cell proliferation	28	0.355703	0.00112464	0.0392022	0.0631683	0.0449493
GOMF name	RNA polymerase II core promoter proximal region sequence-specific DNA binding	27	0.355469	0.00139042	0.0687324	0.0651041	0.0805627
KEGG name	Osteoclast differentiation	103	0.354785	5.04297e-10	1.38177e-07	0.0672728	0.0474588
GOBP name	positive regulation of inflammatory response	46	0.354101	3.26591e-05	0.00222406	0.0649916	0.0298001
GOMF name	RNA polymerase II regulatory region sequence-specific DNA binding	76	0.354071	9.5844e-08	1.44289e-05	0.0541601	0.0359313
GOMF name	core promoter proximal region sequence-specific DNA binding	36	0.352776	0.000250028	0.0159249	0.0605007	0.0565285
GOCC name	integrin complex	29	0.348803	0.00115163	0.0263989	0.0672674	0.0434562
KEGG name	Natural killer cell mediated cytotoxicity	101	0.348697	1.43233e-09	1.96229e-07	0.0836761	0.0432176
GOBP name	regulation of cell size	29	0.346863	0.00122704	0.0415055	0.060579	0.0511566
GOMF name	core promoter proximal region DNA binding	37	0.334683	0.000427942	0.0257699	0.0587429	0.0543669
GOCC name	basal plasma membrane	23	0.334092	0.00554993	0.0859158	0.0561221	0.0569484
KEGG name	Acute myeloid leukemia	54	0.332712	2.35782e-05	0.000380026	0.0633725	0.0510688
GOBP name	positive regulation of leukocyte mediated cytotoxicity	27	0.332685	0.0027739	0.0775108	0.105412	0.0474096
GOBP name	regulation of RNA stability	33	0.331395	0.000987404	0.0347722	0.067569	0.045539
KEGG name	Antigen processing and presentation	56	0.331318	1.80865e-05	0.000353979	0.0942193	0.044582
GOBP name	leukocyte cell-cell adhesion	28	0.330448	0.00247761	0.0715655	0.0821249	0.0655347
GOBP name	antigen processing and presentation	60	0.328853	1.06154e-05	0.000808578	0.101605	0.0331483
GOMF name	RNA polymerase II core promoter proximal region sequence-specific DNA binding transcription factor activity involved in positive regulation of transcription	50	0.327771	6.11235e-05	0.0051908	0.0636919	0.0404437
GOMF name	transcription regulatory region sequence-specific DNA binding	105	0.327747	6.66799e-09	1.38027e-06	0.0512149	0.0298746
GOMF name	core promoter binding	44	0.326093	0.000182818	0.0128828	0.0483531	0.0322591
GOBP name	cytosolic calcium ion transport	27	0.324813	0.00348964	0.0888218	0.0440215	0.042584
GOBP name	lymphocyte proliferation	44	0.320725	0.000233183	0.0115837	0.0618852	0.0448067
GOMF name	RNA polymerase II regulatory region DNA binding	80	0.318498	8.5409e-07	0.000108798	0.0508076	0.0330339
GOBP name	eye morphogenesis	35	0.318171	0.00112643	0.0390004	0.0497796	0.0256638
GOBP name	positive regulation of leukocyte mediated immunity	44	0.313853	0.000316757	0.0149414	0.0917113	0.0217614
GOBP name	positive regulation of lymphocyte mediated immunity	44	0.313853	0.000316757	0.0148731	0.0917113	0.0217614
KEGG name	Prion diseases	28	0.311845	0.00429413	0.0213926	0.0564723	0.0309914
KEGG name	Asthma	18	0.311408	0.022189	0.0868541	0.0473419	0.0238932
GOBP name	actin filament bundle assembly	30	0.311403	0.00316156	0.0842237	0.0491392	0.0339059
GOBP name	neutrophil chemotaxis	33	0.308839	0.00214137	0.0641974	0.0869758	0.0395022
KEGG name	Adipocytokine signaling pathway	57	0.308783	5.55205e-05	0.000760631	0.0510115	0.0488442
KEGG name	Shigellosis	56	0.308496	6.55286e-05	0.000780645	0.0570164	0.0517407
GOCC name	intermediate filament cytoskeleton	32	0.306941	0.00266	0.0519789	0.0421059	0.0340719
GOBP name	immune response-regulating cell surface receptor signaling pathway	64	0.306026	2.31168e-05	0.00160615	0.0568566	0.0425843
GOBP name	positive regulation of cell killing	30	0.304546	0.00389441	0.0958044	0.0980012	0.0338552
GOBP name	mononuclear cell proliferation	45	0.304351	0.000413166	0.0185528	0.0603395	0.0415229
KEGG name	Type I diabetes mellitus	38	0.303636	0.00120249	0.0076624	0.109619	0.0395637
GOBP name	cytokine-mediated signaling pathway	87	0.302364	1.10255e-06	0.000107976	0.0639115	0.0409305
GOBP name	regulation of mRNA stability	31	0.299571	0.00389818	0.0956683	0.0649059	0.0411026
KEGG name	B cell receptor signaling pathway	69	0.298657	1.80114e-05	0.000379625	0.0640751	0.0384597
Keywords	Integrin	31	0.297782	0.00411705	0.035494	0.0561099	0.029875
GOBP name	leukocyte chemotaxis	68	0.297465	2.23354e-05	0.00159497	0.0797804	0.0307387
GOBP name	positive regulation of adaptive immune response	47	0.297184	0.000425148	0.0189255	0.0910256	0.0232221
KEGG name	Pancreatic cancer	68	0.296691	2.34589e-05	0.000401733	0.0575968	0.0430552
KEGG name	Staphylococcus aureus infection	37	0.293237	0.00202839	0.0115787	0.0560635	0.0223164
GOBP name	immune response-activating cell surface receptor signaling pathway	61	0.293203	7.51842e-05	0.00452116	0.0567887	0.0434562
GOBP name	regulation of alpha-beta T cell differentiation	34	0.292849	0.00313034	0.0844864	0.0450958	0.0299508
KEGG name	Cytosolic DNA-sensing pathway	44	0.29219	0.000800455	0.0057717	0.05444	0.0354156
GOCC name	PML body	73	0.291343	1.6908e-05	0.000839764	0.0514383	0.0394488
KEGG name	Leishmaniasis	60	0.291152	9.64666e-05	0.00101661	0.0691632	0.0350877
GOBP name	G-protein signaling, coupled to cAMP nucleotide second messenger	48	0.288502	0.000545992	0.0229161	0.0459051	0.0213891
GOBP name	regulation of multicellular organism growth	58	0.288092	0.000148412	0.00782628	0.0477571	0.0361799
KEGG name	Jak-STAT signaling pathway	113	0.287307	1.34645e-07	7.37854e-06	0.0489996	0.0334809
GOBP name	synaptic vesicle transport	35	0.285895	0.00342801	0.0879058	0.0419248	0.0255687
KEGG name	Chagas disease (American trypanosomiasis)	94	0.28571	1.71259e-06	7.82082e-05	0.0583415	0.0318674
GOMF name	RNA polymerase II core promoter proximal region sequence-specific DNA binding transcription factor activity	73	0.284832	2.59813e-05	0.00260758	0.060091	0.0298746
KEGG name	Chemokine signaling pathway	152	0.284084	1.54608e-09	1.41209e-07	0.0592723	0.038291
Keywords	Adaptiveimmunity	56	0.283258	0.00024696	0.00360308	0.049009	0.0362228
GOBP name	antigen receptor-mediated signaling pathway	55	0.282017	0.000298386	0.0141397	0.0561721	0.0434562
GOBP name	leukocyte proliferation	49	0.281775	0.000646317	0.0259612	0.0562931	0.0394488
GOBP name	regulation of adaptive immune response based on somatic recombination of immune receptors built from immunoglobulin superfamily domains	76	0.281349	2.24715e-05	0.00159362	0.0791169	0.0225693
GOBP name	negative regulation of MAP kinase activity	43	0.278692	0.00157064	0.0504715	0.0568508	0.0434562
GOBP name	regulation of cell shape	86	0.276019	9.76292e-06	0.000760546	0.0451176	0.0344189
GOBP name	receptor-mediated endocytosis	57	0.274124	0.000345417	0.0160721	0.0449053	0.0359423
GOBP name	leukocyte migration	87	0.273988	1.00949e-05	0.000774674	0.0699468	0.029875
GOBP name	amine transport	50	0.273262	0.000832309	0.0311223	0.0511801	0.0254019
GOBP name	cytoskeleton-dependent intracellular transport	54	0.272071	0.000545435	0.0229865	0.0386418	0.0284207
GOBP name	protein ubiquitination involved in ubiquitin-dependent protein catabolic process	44	0.270956	0.00187726	0.058144	0.0334786	0.0305592
KEGG name	T cell receptor signaling pathway	101	0.269047	3.02029e-06	9.19511e-05	0.0483592	0.0355336
GOCC name	nuclear speck	137	0.268149	6.14659e-08	4.88449e-06	0.0471128	0.0407726
KEGG name	Renal cell carcinoma	66	0.267765	0.00016959	0.00165956	0.0572575	0.0385088
KEGG name	Viral myocarditis	63	0.267481	0.000242124	0.00214006	0.0846884	0.0378414
KEGG name	RIG-I-like receptor signaling pathway	52	0.266604	0.000884878	0.00621684	0.0550065	0.0374505
KEGG name	Non-small cell lung cancer	51	0.266398	0.00100113	0.0066905	0.0496434	0.0384597
KEGG name	mTOR signaling pathway	48	0.265421	0.00147002	0.00895082	0.0467545	0.0343533
GOBP name	regulation of phosphatidylinositol 3-kinase cascade	41	0.264363	0.00340751	0.0878182	0.0540179	0.0338379
KEGG name	Leukocyte transendothelial migration	99	0.263807	5.80975e-06	0.000159187	0.0557581	0.0425739
KEGG name	Toll-like receptor signaling pathway	82	0.263793	3.66747e-05	0.000528888	0.0489664	0.0250636
KEGG name	Fc gamma R-mediated phagocytosis	78	0.262788	6.05413e-05	0.000789919	0.0518461	0.043498
GOMF name	cytokine receptor activity	46	0.262771	0.0020516	0.0970699	0.0438019	0.0311021
GOBP name	integrin-mediated signaling pathway	58	0.262033	0.000559451	0.0232908	0.0498589	0.032586
GOBP name	response to interferon-gamma	46	0.260563	0.00223742	0.0666881	0.0433825	0.0266223
GOBP name	microtubule-based transport	53	0.260462	0.00104114	0.0365394	0.037005	0.0255687
GOBP name	defense response to bacterium	90	0.260188	2.00752e-05	0.00144359	0.0554823	0.0274783
GOBP name	myeloid cell differentiation	123	0.259051	7.11011e-07	7.38517e-05	0.0521049	0.0329176
GOBP name	myeloid leukocyte activation	63	0.258278	0.000393871	0.0180811	0.0550648	0.0440962
KEGG name	Type II diabetes mellitus	36	0.257693	0.00746948	0.0346888	0.0396718	0.0353846
GOCC name	integral to endoplasmic reticulum membrane	51	0.256786	0.00151663	0.0341098	0.0718578	0.0371772
GOBP name	humoral immune response	44	0.25551	0.00337041	0.0872995	0.0530941	0.025761
KEGG name	NOD-like receptor signaling pathway	53	0.254743	0.00134048	0.00834751	0.0543613	0.0238888
Keywords	Antiviraldefense	50	0.254505	0.00185546	0.0167581	0.0477053	0.0322817
Keywords	Alternativeinitiation	42	0.252509	0.004642	0.0394224	0.0482516	0.046088
GOBP name	positive regulation of T cell differentiation	48	0.251753	0.00255495	0.0725761	0.0387295	0.028463
KEGG name	Apoptosis	82	0.250852	8.67265e-05	0.000950522	0.0516193	0.0308036
GOBP name	aging	141	0.25048	2.89111e-07	3.23145e-05	0.0471772	0.0260396
KEGG name	Insulin signaling pathway	122	0.248813	2.10465e-06	8.23819e-05	0.0420718	0.0365407
GOMF name	mRNA binding	75	0.247691	0.000209566	0.0144601	0.0453133	0.0314176
GOBP name	regulation of alpha-beta T cell activation	49	0.247237	0.00276021	0.0773384	0.0386044	0.0232221
Keywords	Chemotaxis	52	0.24565	0.00218792	0.019452	0.0509291	0.0283377
GOBP name	regulation of adenylate cyclase activity	47	0.244411	0.0037533	0.0936777	0.046062	0.0174709
GOBP name	nuclear-transcribed mRNA catabolic process	53	0.242472	0.00226811	0.0668279	0.0410183	0.0309363
Keywords	Myristate	127	0.240399	2.93946e-06	7.27197e-05	0.0403706	0.0402405
GOBP name	cell chemotaxis	86	0.239647	0.000123236	0.00684994	0.0661295	0.0242028
GOBP name	regulation of interleukin-6 production	65	0.239173	0.000857623	0.0317228	0.0467989	0.0205583
GOBP name	regulation of T cell differentiation	71	0.239104	0.00049707	0.0213865	0.0417708	0.0254676
GOBP name	regulation of adaptive immune response	83	0.238902	0.000169482	0.00862762	0.0706269	0.0203007
GOBP name	regulation of actin filament polymerization	72	0.238885	0.000459249	0.0200956	0.0550578	0.0336723
GOBP name	myeloid leukocyte differentiation	69	0.238419	0.000618646	0.0253448	0.0482738	0.0355336
Keywords	Proto-oncogene	72	0.237756	0.000488653	0.00631917	0.0446964	0.0433369
GOBP name	regulation of leukocyte mediated immunity	90	0.237155	0.000101662	0.00587298	0.0660863	0.0256819
GOBP name	regulation of lymphocyte mediated immunity	72	0.236557	0.000521778	0.0221712	0.0724908	0.01835
GOBP name	nitrogen compound transport	59	0.235387	0.00177095	0.0551838	0.0456614	0.0158571
GOBP name	mRNA catabolic process	60	0.23172	0.00191338	0.058908	0.0403656	0.030247
KEGG name	Prostate cancer	77	0.231566	0.000445499	0.0035902	0.055104	0.0336682
KEGG name	Chronic myeloid leukemia	69	0.23134	0.000894862	0.00612981	0.0459373	0.0384597
GOMF name	regulatory region DNA binding	263	0.23132	1.13494e-10	6.26489e-08	0.0427605	0.0245188
GOMF name	regulatory region nucleic acid binding	263	0.23132	1.13494e-10	5.36991e-08	0.0427605	0.0245188
GOMF name	transcription regulatory region DNA binding	256	0.231317	1.98334e-10	8.21101e-08	0.0432925	0.0244932
GOBP name	regulation of cAMP metabolic process	71	0.230989	0.000767805	0.0297937	0.0399133	0.0213512
KEGG name	Bladder cancer	36	0.230939	0.0165111	0.0675228	0.0543905	0.0359193
GOBP name	cellular response to cytokine stimulus	200	0.230879	1.88328e-08	2.93421e-06	0.0498135	0.0273017
GOBP name	immune response-activating signal transduction	92	0.228326	0.000154936	0.00804652	0.047361	0.0239736
GOBP name	regulation of Rho GTPase activity	57	0.227432	0.00298708	0.0814751	0.0400883	0.0328142
GOCC name	heterochromatin	47	0.227268	0.0070408	0.0999123	0.0474248	0.0194503
GOBP name	regulation of smooth muscle cell proliferation	55	0.226849	0.00362354	0.0913257	0.0438458	0.0313593
KEGG name	Vasopressin-regulated water reabsorption	36	0.226788	0.0185561	0.0747703	0.0517553	0.0347732
GOBP name	positive regulation of proteolysis	57	0.225525	0.00323821	0.0856004	0.0442738	0.0332479
GOBP name	regulation of cAMP biosynthetic process	66	0.224005	0.00165571	0.0525482	0.0403679	0.018343
GOBP name	immune response-regulating signaling pathway	97	0.223809	0.000140624	0.00769169	0.0426774	0.0239836
KEGG name	Fc epsilon RI signaling pathway	64	0.22196	0.00214213	0.0119784	0.0416228	0.0326107
GOBP name	protein polyubiquitination	99	0.221026	0.000145827	0.00785101	0.0398432	0.0249226
GOBP name	tissue homeostasis	69	0.220919	0.00151374	0.0491035	0.049225	0.0293857
KEGG name	Notch signaling pathway	44	0.220757	0.011309	0.0499786	0.0351059	0.0299138
Keywords	Immunity	238	0.220698	4.73266e-09	2.24407e-07	0.0541448	0.0230256
GOCC name	primary cilium	59	0.219899	0.00349482	0.0586737	0.03689	0.0263071
GOBP name	transcription from RNA polymerase II promoter	70	0.219319	0.00151547	0.0490049	0.0445554	0.0393618
GOBP name	regulation of lymphocyte differentiation	92	0.219211	0.000281234	0.0135137	0.0407678	0.0219094
GOBP name	negative regulation of intracellular protein kinase cascade	85	0.218987	0.00048623	0.0210967	0.0397468	0.0264087
GOMF name	cytokine binding	75	0.21842	0.00107894	0.0549761	0.0399401	0.0271684
GOBP name	response to bacterium	103	0.217165	0.000141278	0.00768655	0.0517263	0.0256257
KEGG name	Neurotrophin signaling pathway	116	0.214821	6.5006e-05	0.00080962	0.0401946	0.0333438
GOCC name	nuclear body	257	0.214486	3.40012e-09	2.89496e-07	0.0427451	0.0342823
GOBP name	vasculogenesis	60	0.21424	0.00411446	0.0997853	0.0461934	0.0212114
KEGG name	ko05152	151	0.210613	8.08599e-06	0.000201415	0.0471625	0.0238888
GOMF name	ubiquitin-protein ligase activity	197	0.208597	4.60731e-07	6.10377e-05	0.0364484	0.0267023
GOBP name	positive regulation of immune response	189	0.208406	8.0081e-07	8.1532e-05	0.0501123	0.020024
GOBP name	regulation of Ras GTPase activity	127	0.208158	5.16554e-05	0.00321923	0.0368667	0.0329796
KEGG name	Vascular smooth muscle contraction	94	0.207247	0.000519104	0.00406385	0.0366602	0.0251538
GOBP name	regulation of multi-organism process	71	0.207218	0.0025449	0.072491	0.0438916	0.0184158
KEGG name	Hematopoietic cell lineage	68	0.207005	0.00317032	0.0173734	0.0417913	0.0237931
GOBP name	positive regulation of protein catabolic process	78	0.206949	0.00158595	0.050647	0.0385167	0.0313689
Pfam	RRM_1	150	0.205406	1.43621e-05	0.0305985	0.0474836	0.0341734
GOBP name	calcium ion transport	90	0.205303	0.00076661	0.02986	0.0342875	0.0211643
GOBP name	regulation of cellular component size	116	0.205147	0.000136741	0.00751928	0.0495109	0.0248883
GOBP name	defense response to virus	90	0.204542	0.000801995	0.0305441	0.0382733	0.0286555
GOBP name	regulation of cytokine biosynthetic process	77	0.204219	0.00195583	0.0600352	0.0381174	0.0184001
GOMF name	small conjugating protein ligase activity	211	0.204185	3.29761e-07	4.5507e-05	0.0365182	0.0264087
GOBP name	immune effector process	219	0.203491	2.18817e-07	2.55693e-05	0.0445589	0.0296471
GOBP name	positive regulation of immune effector process	93	0.202834	0.000728094	0.0284676	0.0548411	0.0203007
GOBP name	regulation of T cell proliferation	86	0.20161	0.00123711	0.0417087	0.0465607	0.0187054
KEGG name	Phosphatidylinositol signaling system	69	0.201388	0.00383291	0.0198154	0.0358118	0.0283189
GOMF name	sequence-specific DNA binding RNA polymerase II transcription factor activity	147	0.201238	2.57781e-05	0.00266803	0.0429928	0.0211443
GOBP name	response to cytokine stimulus	284	0.200197	6.82419e-09	1.18938e-06	0.0435965	0.0261501
GOBP name	embryonic organ development	95	0.198796	0.00081768	0.0309125	0.0431667	0.0244676
GOCC name	trans-Golgi network	80	0.19876	0.0021266	0.0437053	0.0406004	0.0237723
GOBP name	regulation of ion homeostasis	93	0.198	0.000972901	0.0344977	0.0330171	0.0210518
GOBP name	cell activation	299	0.197763	4.32157e-09	7.93548e-07	0.0420028	0.0280874
GOBP name	regulation of anatomical structure size	159	0.197671	1.72983e-05	0.00126155	0.0455037	0.0229648
GOBP name	cell activation involved in immune response	75	0.197383	0.00313453	0.084378	0.0469998	0.035692
GOBP name	leukocyte activation involved in immune response	75	0.197383	0.00313453	0.0841577	0.0469998	0.035692
GOBP name	activation of immune response	122	0.196379	0.000181428	0.00919029	0.0438475	0.021166
GOBP name	leukocyte activation	268	0.195986	3.51268e-08	5.08745e-06	0.0429397	0.0284697
GOBP name	regulation of protein polymerization	91	0.194943	0.0013163	0.0435224	0.0490989	0.0316992
GOBP name	divalent metal ion transport	113	0.193829	0.000375139	0.0172985	0.032928	0.0212768
GOBP name	regulation of T cell activation	160	0.192464	2.70473e-05	0.00186663	0.0395877	0.0191381
GOBP name	positive regulation of defense response	107	0.191182	0.000638778	0.0259627	0.0423558	0.017759
GOBP name	in utero embryonic development	198	0.190074	4.10955e-06	0.000355114	0.0394717	0.0232196
Keywords	Activator	412	0.189198	4.97514e-11	2.83086e-09	0.0379388	0.0242939
Keywords	Proteinphosphatase	112	0.188791	0.000562119	0.00652746	0.0371842	0.0223202
GOBP name	chordate embryonic development	201	0.1885	4.19084e-06	0.00035912	0.0397946	0.0223687
KEGG name	Toxoplasmosis	112	0.188386	0.000577698	0.00439692	0.0409839	0.0211444
GOBP name	divalent inorganic cation transport	117	0.187339	0.000469104	0.0204398	0.0325189	0.0210518
GOBP name	regulation of calcium ion transport	80	0.187251	0.00380277	0.0942263	0.0335828	0.0188155
GOBP name	leukocyte differentiation	188	0.187138	9.87302e-06	0.000763341	0.0409746	0.0314914
GOBP name	actin filament organization	90	0.186748	0.00220971	0.0660535	0.0407467	0.0241271
KEGG name	Regulation of actin cytoskeleton	174	0.186533	2.23357e-05	0.000407999	0.0434592	0.0275653
GOCC name	cell cortex	90	0.184957	0.00243626	0.0484004	0.040465	0.0258731
Keywords	Methylation	243	0.184842	7.21826e-07	2.16168e-05	0.0369057	0.0256257
GOBP name	endosome transport	88	0.184021	0.00286102	0.0786627	0.0339337	0.0176554
GOBP name	anatomical structure homeostasis	112	0.183998	0.000774637	0.0298337	0.0422516	0.0202866
GOBP name	positive regulation of response to external stimulus	109	0.183391	0.000947317	0.0340604	0.0381545	0.0205583
GOBP name	regulation of stress-activated protein kinase signaling cascade	116	0.18279	0.000677947	0.0269163	0.0445714	0.0219621
KEGG name	Hepatitis C	108	0.182655	0.00104761	0.0068344	0.0386854	0.0270377
GOBP name	positive regulation of cytokine production	156	0.182529	8.46886e-05	0.00494803	0.0390062	0.0186366
GOBP name	embryo development ending in birth or egg hatching	204	0.182406	7.26937e-06	0.000575007	0.0391339	0.0218057
Keywords	Lipidbiosynthesis	124	0.182281	0.000460102	0.00608832	0.0512467	0.0202194
GOBP name	positive regulation of immune system process	352	0.181737	5.06095e-09	8.97271e-07	0.0396173	0.0207789
GOBP name	regulation of immune effector process	165	0.181669	5.76016e-05	0.00354681	0.0447106	0.0184001
GOBP name	monosaccharide metabolic process	159	0.181193	8.18346e-05	0.00483624	0.0341225	0.0298896
GOBP name	positive regulation of T cell activation	106	0.18098	0.0012939	0.0429201	0.0365655	0.0167125
GOCC name	receptor complex	121	0.180435	0.000613439	0.0158961	0.0451035	0.0142846
KEGG name	Glioma	57	0.180015	0.0187709	0.0745396	0.0418671	0.0265447
GOMF name	sequence-specific DNA binding	450	0.17998	6.75203e-11	4.47255e-08	0.0379889	0.0174177
Keywords	SH2domain	86	0.179636	0.00400061	0.0350207	0.0346296	0.0263542
GOBP name	immune system process	736	0.1789	1.94728e-16	2.86055e-13	0.0430997	0.0199976
GOBP name	regulation of leukocyte proliferation	131	0.178848	0.00041249	0.0186037	0.0406022	0.0171926
GOBP name	regulation of JNK cascade	102	0.176637	0.00206535	0.0626488	0.0434315	0.0199458
GOBP name	regulation of protein complex assembly	162	0.176635	0.000106369	0.00611056	0.0426102	0.0235076
GOMF name	chromatin binding	291	0.176424	2.35946e-07	3.39762e-05	0.0389424	0.0226652
GOBP name	regulation of actin filament-based process	156	0.176055	0.000149851	0.00786185	0.0393718	0.0282472
GOBP name	regulation of immune response	295	0.175855	2.14248e-07	2.53232e-05	0.0395545	0.0200994
GOBP name	lymphocyte activation	221	0.175735	6.93054e-06	0.000556772	0.0395055	0.0280874
GOBP name	regulation of lymphocyte proliferation	126	0.175195	0.00068968	0.0271723	0.0409166	0.0177463
GOBP name	regulation of mononuclear cell proliferation	127	0.175184	0.000657364	0.0262003	0.0407069	0.0171926
KEGG name	Measles	111	0.174658	0.00148876	0.00886786	0.0398004	0.0182043
GOBP name	defense response	460	0.174165	1.73533e-10	4.24867e-08	0.0417096	0.0182575
GOBP name	regulation of homeostatic process	200	0.174049	2.2505e-05	0.00158506	0.0359345	0.0216084
KEGG name	ErbB signaling pathway	80	0.172971	0.00750922	0.0342921	0.0334024	0.0274282
GOBP name	regulation of MAPKKK cascade	237	0.172121	5.16825e-06	0.000425161	0.0384162	0.0205967
GOBP name	peptidyl-lysine modification	108	0.171944	0.00203403	0.0618815	0.0388018	0.0293806
GOBP name	lymphocyte differentiation	127	0.171929	0.00082736	0.0311639	0.0386018	0.0284841
Keywords	Innateimmunity	137	0.171717	0.000525668	0.00650229	0.041085	0.0179338
GOBP name	regulation of actin cytoskeleton organization	152	0.171028	0.000276942	0.013433	0.038672	0.0254465
GOBP name	protein autophosphorylation	122	0.170858	0.00112575	0.0391084	0.0380006	0.0278485
GOBP name	T cell activation	137	0.169637	0.000614053	0.0252572	0.0434804	0.0233186
GOCC name	nuclear membrane	164	0.169008	0.000190836	0.00631878	0.0335866	0.0213441
GOBP name	regulation of GTPase activity	193	0.168038	5.8039e-05	0.00355247	0.0346229	0.0275149
KEGG name	Colorectal cancer	62	0.167868	0.0222991	0.0860557	0.0427526	0.033532
GOBP name	immune response	354	0.166683	7.62162e-08	9.55769e-06	0.0443861	0.0178464
GOBP name	regulation of leukocyte activation	261	0.166521	3.76088e-06	0.000327739	0.0350822	0.0190107
GOBP name	response to molecule of bacterial origin	208	0.166491	3.56923e-05	0.00238327	0.035221	0.0171835
KEGG name	Gap junction	74	0.166396	0.0133659	0.0572229	0.0391452	0.0179051
GOBP name	regulation of lymphocyte activation	226	0.165606	1.83794e-05	0.00133096	0.035189	0.0176244
GOBP name	positive regulation of MAPKKK cascade	134	0.165331	0.000960288	0.0341683	0.0344134	0.0189158
GOBP name	protein modification by small protein conjugation	345	0.165242	1.4202e-07	1.71811e-05	0.0318283	0.0247992
GOBP name	positive regulation of leukocyte activation	165	0.164337	0.000274043	0.0133554	0.0341963	0.016986
GOBP name	protein ubiquitination	314	0.164236	5.89552e-07	6.24985e-05	0.0313284	0.0248314
GOBP name	positive regulation of GTPase activity	148	0.162511	0.000650722	0.0260365	0.0335494	0.029135
GOMF name	GTPase activator activity	189	0.162196	0.000122585	0.00902223	0.0322289	0.020194
GOBP name	regulation of cell activation	280	0.161905	3.25313e-06	0.000285914	0.0338318	0.0187054
KEGG name	Progesterone-mediated oocyte maturation	77	0.161465	0.0143444	0.0604673	0.035216	0.02234
GOBP name	regulation of myeloid cell differentiation	113	0.160693	0.00318896	0.0847341	0.0361896	0.023796
GOBP name	regulation of GTP catabolic process	196	0.160676	0.000107097	0.00608439	0.0336551	0.027441
GOBP name	embryo development	277	0.160625	4.36964e-06	0.000371347	0.0353559	0.0183805
GOBP name	taxis	230	0.158499	3.54157e-05	0.00238026	0.0477494	0.0209199
GOBP name	regulation of immune system process	596	0.158299	4.79783e-11	1.33341e-08	0.0357307	0.0190289
GOBP name	regulation of cellular response to stress	216	0.157918	6.47933e-05	0.00394242	0.0360516	0.0202469
GOBP name	regulation of metal ion transport	117	0.157547	0.00326576	0.0858869	0.0296888	0.0183
GOBP name	chemotaxis	229	0.15741	4.162e-05	0.00267487	0.0478234	0.0204706
GOMF name	structure-specific DNA binding	159	0.156176	0.000685991	0.0385085	0.036425	0.0262376
GOMF name	small GTPase regulator activity	255	0.155988	1.84932e-05	0.00197579	0.0287316	0.0217043
GOBP name	positive regulation of lymphocyte activation	152	0.155752	0.000928941	0.0336349	0.032731	0.0145006
GOMF name	sequence-specific DNA binding transcription factor activity	540	0.155027	8.18412e-10	2.71058e-07	0.034696	0.0162554
GOBP name	regulation of cytokine production	299	0.154642	4.4079e-06	0.000371528	0.033382	0.0178723
GOBP name	microtubule-based movement	128	0.154588	0.00254467	0.0726856	0.0350662	0.0157102
GOBP name	positive regulation of cell activation	173	0.154567	0.000459164	0.0201777	0.0334221	0.0138762
GOMF name	nucleic acid binding transcription factor activity	541	0.154007	1.01918e-09	3.06866e-07	0.0346194	0.0161187
Keywords	Inflammatoryresponse	88	0.153995	0.0125716	0.0953762	0.0437183	0.0162357
KEGG name	Cell adhesion molecules (CAMs)	107	0.153922	0.00597578	0.0282304	0.0507852	0.0129611
GOBP name	positive regulation of catabolic process	126	0.153905	0.00287082	0.0785123	0.0336846	0.0255194
GOBP name	positive regulation of protein metabolic process	422	0.153257	7.20833e-08	9.26541e-06	0.0343055	0.0219251
GOBP name	inflammatory response	220	0.151799	0.000106715	0.0060964	0.0350782	0.0153379
GOMF name	acid-amino acid ligase activity	240	0.151734	5.27772e-05	0.00459995	0.0305819	0.0229554
GOBP name	hexose metabolic process	125	0.151689	0.00342552	0.0880616	0.0311697	0.0274492
GOBP name	regulation of cellular component biogenesis	283	0.150636	1.34297e-05	0.00100071	0.0342243	0.020194
GOCC name	cilium	142	0.150505	0.00197798	0.0421028	0.0309238	0.0190209
GOCC name	transcription factor complex	274	0.150254	1.92444e-05	0.00088228	0.0344937	0.0211935
Keywords	Ligase	315	0.148373	6.20607e-06	0.000130787	0.0278299	0.0242874
Keywords	RNA-binding	441	0.147869	1.10064e-07	3.68391e-06	0.0338138	0.025633
GOBP name	membrane invagination	208	0.147559	0.000248625	0.0122914	0.0319779	0.0255507
KEGG name	Ubiquitin mediated proteolysis	128	0.14614	0.00433029	0.0211875	0.0277997	0.0251967
GOCC name	perinuclear region of cytoplasm	374	0.146132	1.28859e-06	8.53334e-05	0.033583	0.0211001
GOBP name	response to lipopolysaccharide	191	0.146077	0.000506599	0.0216156	0.0310358	0.014034
Keywords	Isopeptidebond	322	0.145007	8.02151e-06	0.000163009	0.0357543	0.0195916
Keywords	ANKrepeat	174	0.144326	0.00103541	0.00981918	0.0364924	0.0186848
GOMF name	ligase activity, forming carbon-nitrogen bonds	268	0.144259	4.93866e-05	0.00442077	0.0296332	0.0207307
GOBP name	protein modification by small protein conjugation or removal	406	0.14409	6.72391e-07	7.0553e-05	0.0314945	0.0227612
GOBP name	regulation of defense response	236	0.143108	0.000155778	0.00804956	0.0346896	0.0157935
GOBP name	response to organic cyclic compound	142	0.142796	0.00333473	0.0872546	0.0330399	0.0162224
GOBP name	regulation of intracellular protein kinase cascade	444	0.14201	3.1252e-07	3.45553e-05	0.0332961	0.0186801
GOBP name	negative regulation of transcription from RNA polymerase II promoter	406	0.14093	1.17258e-06	0.000113751	0.0346222	0.0148237
KEGG name	Cytokine-cytokine receptor interaction	193	0.140834	0.000752382	0.00557169	0.0375646	0.0141168
GOBP name	response to biotic stimulus	439	0.140299	5.00009e-07	5.35583e-05	0.0334891	0.0171745
GOBP name	histone modification	181	0.14028	0.00114758	0.0394666	0.0345999	0.0239836
GOBP name	posttranscriptional regulation of gene expression	297	0.139779	3.53064e-05	0.00238852	0.0327107	0.0249226
GOBP name	response to other organism	258	0.139776	0.00011364	0.00642065	0.0344825	0.0174858
GOCC name	cytosol	913	0.139455	1.2215e-12	2.08004e-10	0.0313517	0.02102
Keywords	mRNAsplicing	188	0.138972	0.00102962	0.010101	0.0320693	0.0259514
KEGG name	MAPK signaling pathway	218	0.138832	0.000418958	0.00347862	0.0347059	0.0164934
GOBP name	positive regulation of transcription from RNA polymerase II promoter	526	0.138807	5.65809e-08	7.55612e-06	0.0327202	0.0156917
GOBP name	endocytosis	198	0.138762	0.000772649	0.029869	0.0306582	0.0248393
GOBP name	regulation of response to stress	476	0.138685	2.36648e-07	2.73421e-05	0.0329034	0.0170371
GOBP name	regulation of transcription from RNA polymerase II promoter	871	0.138584	5.08675e-12	1.68732e-09	0.0328964	0.0159399
Keywords	Phosphoprotein	4640	0.138521	2.10305e-44	1.19664e-41	0.0284717	0.0172027
GOBP name	positive regulation of response to stimulus	751	0.138056	1.46638e-10	3.67775e-08	0.0336941	0.0171511
GOBP name	regulation of nucleotide metabolic process	294	0.137402	5.21713e-05	0.00323179	0.0306928	0.0186364
GOCC name	nucleoplasm part	758	0.137103	1.62845e-10	1.94111e-08	0.0322794	0.0211935
KEGG name	Endocytosis	184	0.135018	0.00160394	0.00935063	0.0411818	0.0223122
Keywords	DNA-binding	965	0.134482	2.05326e-12	1.29812e-10	0.0320384	0.0159399
Keywords	GTPaseactivation	116	0.134029	0.0127099	0.0951569	0.0288587	0.0209492
GOBP name	covalent chromatin modification	184	0.133816	0.00176535	0.0551765	0.0338888	0.0222766
GOCC name	lysosome	162	0.133764	0.00333595	0.0584772	0.0263349	0.0200486
GOCC name	lytic vacuole	162	0.133764	0.00333595	0.0576297	0.0263349	0.0200486
GOBP name	regulation of catabolic process	447	0.133124	1.49893e-06	0.000144051	0.0316735	0.0231545
Keywords	Repressor	354	0.132205	2.00893e-05	0.000368737	0.0306963	0.0174984
Keywords	Transcription	1275	0.131924	4.08798e-15	3.87677e-13	0.0307856	0.0161433
Keywords	Completeproteome	14223	0.131358	3.09421e-30	8.80302e-28	0.0186417	0.0081686
Keywords	Referenceproteome	14223	0.131358	3.09421e-30	5.86868e-28	0.0186417	0.0081686
Keywords	Transcriptionregulation	1223	0.131341	1.73502e-14	1.41032e-12	0.0309341	0.0161187
GOBP name	regulation of nucleotide catabolic process	209	0.1305	0.00116301	0.039864	0.0305584	0.0236025
GOBP name	regulation of purine nucleotide catabolic process	209	0.1305	0.00116301	0.0397315	0.0305584	0.0236025
GOBP name	actin cytoskeleton organization	254	0.129317	0.000395181	0.0179808	0.0330424	0.0183139
GOBP name	transcription, DNA-dependent	1105	0.128651	7.70051e-13	3.29935e-10	0.0304775	0.0159726
GOBP name	cellular response to organic substance	611	0.128504	6.53578e-08	8.61634e-06	0.0320222	0.0150449
Keywords	Chromatinregulator	216	0.128483	0.00115384	0.0107629	0.0299412	0.0160622
GOBP name	positive regulation of cellular protein metabolic process	352	0.128264	3.70234e-05	0.00244046	0.0325346	0.0184633
GOBP name	positive regulation of macromolecule metabolic process	1218	0.127704	9.8887e-14	5.35187e-11	0.0298388	0.0151976
GOBP name	RNA biosynthetic process	1159	0.126006	7.15256e-13	3.34317e-10	0.0303466	0.0159726
GOBP name	positive regulation of intracellular protein kinase cascade	293	0.125979	0.000212958	0.0106303	0.0294448	0.0185109
GOCC name	vacuole	182	0.125684	0.00348643	0.0593689	0.0261219	0.0200458
Keywords	mRNAprocessing	235	0.125647	0.000921985	0.00953836	0.0301112	0.023006
GOBP name	positive regulation of metabolic process	1316	0.125293	3.82515e-14	2.45837e-11	0.0294666	0.0148713
GOBP name	actin filament-based process	271	0.125267	0.000394768	0.0180418	0.0324215	0.0180563
GOMF name	DNA binding	1365	0.124677	1.9075e-14	3.15882e-11	0.0304244	0.0155722
GOBP name	positive regulation of gene expression	833	0.12456	1.24215e-09	2.55461e-07	0.0305365	0.0140869
Keywords	Cytoplasm	3169	0.124496	5.34235e-28	7.59949e-26	0.028739	0.0172102
GOMF name	GTPase regulator activity	366	0.123956	4.83268e-05	0.00444606	0.0269263	0.0194377
GOBP name	negative regulation of gene expression	687	0.123788	3.65399e-08	5.14712e-06	0.0310814	0.015213
GOBP name	cellular response to chemical stimulus	833	0.123679	1.62166e-09	3.20683e-07	0.03284	0.0138768
Keywords	Manganese	141	0.123304	0.0115516	0.0900388	0.0307699	0.0213534
GOBP name	regulation of cellular catabolic process	384	0.122972	3.67388e-05	0.00243732	0.030897	0.020886
GOBP name	metal ion transport	190	0.12289	0.00352608	0.0893071	0.0285198	0.0152059
GOBP name	positive regulation of transcription, DNA-dependent	763	0.122662	9.60981e-09	1.59383e-06	0.0306774	0.0140869
GOBP name	regulation of cytoskeleton organization	237	0.122596	0.0011688	0.0397972	0.0349226	0.0142524
GOMF name	RNA binding	690	0.122535	4.69515e-08	7.40492e-06	0.03168	0.0226075
GOMF name	ligase activity	394	0.12185	3.45637e-05	0.00336691	0.0280187	0.0189581
GOBP name	regulation of response to stimulus	1557	0.121848	1.96345e-15	2.01902e-12	0.0294936	0.0155099
GOBP name	negative regulation of macromolecule biosynthetic process	724	0.121429	3.03767e-08	4.52701e-06	0.0313433	0.0143726
GOBP name	positive regulation of cellular metabolic process	1227	0.120939	1.52564e-12	5.81043e-10	0.0294055	0.0144589
Keywords	Cellprojection	346	0.120772	0.000117258	0.00185332	0.0291728	0.0171352
GOBP name	negative regulation of biosynthetic process	761	0.120583	1.76937e-08	2.79915e-06	0.030984	0.0144344
Keywords	Ublconjugationpathway	489	0.120452	5.42495e-06	0.000118723	0.0272625	0.0208647
GOBP name	positive regulation of macromolecule biosynthetic process	878	0.120409	1.73827e-09	3.37256e-07	0.0299583	0.0140445
GOBP name	positive regulation of hydrolase activity	301	0.120228	0.000342097	0.0159899	0.0276732	0.020147
GOBP name	alcohol metabolic process	341	0.119896	0.000146646	0.00781326	0.028824	0.0187406
GOBP name	positive regulation of biosynthetic process	946	0.119855	5.37615e-10	1.22851e-07	0.0295484	0.0140445
GOBP name	negative regulation of cellular macromolecule biosynthetic process	703	0.119817	7.07425e-08	9.20816e-06	0.0315545	0.0143254
GOBP name	positive regulation of RNA metabolic process	789	0.119545	1.33389e-08	2.14318e-06	0.0305609	0.0140728
GOBP name	positive regulation of cellular biosynthetic process	928	0.118857	1.05733e-09	2.2651e-07	0.0293816	0.0140445
GOBP name	cellular macromolecule catabolic process	344	0.118418	0.000165884	0.0084865	0.026642	0.0186779
GOBP name	negative regulation of cellular biosynthetic process	750	0.117723	4.72207e-08	6.47427e-06	0.0308121	0.0143726
GOBP name	positive regulation of signal transduction	533	0.116301	4.68981e-06	0.000388914	0.0294257	0.0148505
GOBP name	regulation of protein serine/threonine kinase activity	237	0.115959	0.00213593	0.0642214	0.0321433	0.0176186
GOMF name	nucleoside-triphosphatase regulator activity	375	0.115902	0.000120566	0.00907533	0.0259353	0.0191132
GOBP name	chromatin modification	302	0.115795	0.000550832	0.0230252	0.0317282	0.0162666
GOBP name	positive regulation of nucleobase-containing compound metabolic process	863	0.115739	9.46716e-09	1.59592e-06	0.0289405	0.0140869
GOBP name	negative regulation of transcription, DNA-dependent	620	0.115183	1.07418e-06	0.000106209	0.0310918	0.0138065
GOBP name	positive regulation of nitrogen compound metabolic process	880	0.114709	9.37098e-09	1.60603e-06	0.0286657	0.0140799
GOBP name	positive regulation of catalytic activity	606	0.114538	1.60899e-06	0.000151791	0.02799	0.0175448
GOBP name	negative regulation of RNA metabolic process	649	0.114219	7.64326e-07	7.85956e-05	0.0312356	0.0139757
GOBP name	negative regulation of metabolic process	1006	0.114054	1.19793e-09	2.51394e-07	0.0293758	0.0152416
GOBP name	pattern specification process	277	0.113847	0.00113244	0.0390766	0.0331322	0.0134153
Keywords	Nucleus	3247	0.113516	5.71832e-24	6.50745e-22	0.0270542	0.015037
Keywords	Serine/threonine-proteinkinase	316	0.113209	0.000553238	0.00655818	0.0310809	0.0151638
GOMF name	enzyme activator activity	287	0.112386	0.00107496	0.0556293	0.0263708	0.0174974
GOBP name	modification-dependent protein catabolic process	231	0.112374	0.00330006	0.0865675	0.0263648	0.0192998
GOBP name	negative regulation of nucleobase-containing compound metabolic process	705	0.112372	4.16473e-07	4.55595e-05	0.0309063	0.0140143
GOBP name	response to wounding	317	0.112157	0.000610826	0.0252254	0.0290897	0.0131577
GOBP name	macromolecule catabolic process	404	0.111817	0.000119621	0.00668514	0.0266966	0.0190037
GOBP name	multi-organism process	392	0.11168	0.000153065	0.00798967	0.0293094	0.0135664
GOBP name	response to external stimulus	615	0.111242	2.70078e-06	0.000239415	0.0343813	0.0135599
GOBP name	positive regulation of cell communication	563	0.11104	7.17579e-06	0.000572005	0.0282331	0.0144198
GOBP name	RNA metabolic process	1675	0.110706	8.80966e-14	5.03276e-11	0.0273289	0.0159399
GOBP name	proteolysis involved in cellular protein catabolic process	258	0.110586	0.00226207	0.0668416	0.0279036	0.0182449
GOBP name	modification-dependent macromolecule catabolic process	234	0.110432	0.00366101	0.0920444	0.0261423	0.0188578
GOBP name	positive regulation of protein modification process	290	0.110424	0.00124004	0.0416709	0.0296189	0.0153918
GOBP name	mRNA metabolic process	321	0.110368	0.000691486	0.0271395	0.0262727	0.0228528
GOCC name	cytoplasm	2584	0.109377	6.61978e-19	2.63026e-16	0.0270318	0.0153213
GOBP name	peptidyl-amino acid modification	317	0.109358	0.000834011	0.0310729	0.0283797	0.0208906
GOBP name	intracellular signal transduction	853	0.109199	7.21107e-08	9.1545e-06	0.0275172	0.0159399
GOBP name	regulation of signal transduction	1190	0.108817	3.52327e-10	8.23405e-08	0.0273983	0.015343
GOBP name	positive regulation of signaling	563	0.108787	1.09583e-05	0.000828561	0.0280387	0.0143254
GOBP name	negative regulation of nitrogen compound metabolic process	714	0.107849	1.023e-06	0.000102131	0.030417	0.0138145
GOBP name	negative regulation of macromolecule metabolic process	945	0.107629	2.52291e-08	3.81516e-06	0.0286266	0.0140143
Keywords	SH3domain	185	0.107273	0.011952	0.0919013	0.0271825	0.0152597
GOBP name	membrane organization	379	0.106897	0.000364314	0.0168749	0.0284531	0.0171926
GOBP name	regulation of catalytic activity	947	0.106723	3.19698e-08	4.69636e-06	0.0279381	0.0159399
GOBP name	cellular membrane organization	375	0.106356	0.000418237	0.0186988	0.0283948	0.0171926
GOBP name	cell surface receptor linked signaling pathway	963	0.105469	3.61698e-08	5.16575e-06	0.028122	0.0124101
GOBP name	cytoskeleton organization	510	0.105186	5.05377e-05	0.00316878	0.0323468	0.0152279
GOCC name	cytoskeleton	460	0.104673	0.000124923	0.00425451	0.0284389	0.017823
Keywords	Kinase	537	0.104492	3.65529e-05	0.00063026	0.0286273	0.0158919
GOBP name	regulation of cell motility	339	0.104339	0.000985838	0.0348363	0.0284111	0.0174603
GOBP name	cell differentiation	994	0.103738	3.80907e-08	5.29306e-06	0.0303771	0.0141045
GOBP name	regulation of cell migration	323	0.103543	0.00140896	0.0461412	0.0284958	0.0169232
GOBP name	negative regulation of cellular metabolic process	919	0.103315	1.30264e-07	1.61387e-05	0.0290035	0.0136373
KEGG name	Pathways in cancer	276	0.102615	0.00340056	0.0182697	0.0335102	0.0141833
GOMF name	nucleotide binding	1922	0.102136	2.6391e-13	2.91356e-10	0.0277291	0.0150849
GOBP name	regulation of kinase activity	409	0.102134	0.000407868	0.0184762	0.0280525	0.0159507
GOBP name	response to organic substance	1126	0.10166	1.11192e-08	1.81491e-06	0.0286813	0.0122776
Keywords	3D-structure	988	0.100725	1.0117e-07	3.59784e-06	0.0310643	0.0149113
GOMF name	protein serine/threonine kinase activity	368	0.100544	0.000950161	0.0499513	0.0295892	0.0137936
GOBP name	regulation of protein kinase activity	379	0.099714	0.000883724	0.0322246	0.0281266	0.0155077
Keywords	Ublconjugation	771	0.0988574	3.36702e-06	7.98264e-05	0.029418	0.0159399
GOBP name	cellular component morphogenesis	308	0.0983219	0.00305747	0.0829552	0.0301757	0.0142255
GOBP name	regulation of gene expression	2398	0.0981742	1.09554e-14	8.66573e-12	0.0268938	0.0129627
GOCC name	nuclear part	1896	0.0980754	2.96915e-12	3.93248e-10	0.026785	0.0168039
GOCC name	cell projection	701	0.0977859	1.1214e-05	0.000607593	0.0277482	0.0135061
GOBP name	positive regulation of biological process	2575	0.0976666	2.39674e-15	2.24051e-12	0.026706	0.0134153
GOBP name	regulation of primary metabolic process	3124	0.097473	1.33006e-17	2.2795e-14	0.0265281	0.0128371
GOBP name	cellular developmental process	1460	0.0973413	7.0924e-10	1.58546e-07	0.0290079	0.0131824
GOBP name	programmed cell death	418	0.0970522	0.000686531	0.0271523	0.032829	0.0134439
GOCC name	cell part	11377	0.0965935	1.71625e-25	2.04577e-22	0.0197383	0.00949433
GOBP name	signal transduction	1883	0.0963572	8.12989e-12	2.61249e-09	0.0257199	0.0124877
GOBP name	regulation of signaling	1366	0.0959445	3.76622e-09	7.04146e-07	0.025724	0.0136691
GOBP name	regulation of metabolic process	3508	0.0957596	1.78153e-18	3.66389e-15	0.0256359	0.0123908
GOCC name	nucleus	2860	0.0956892	5.63031e-16	1.67783e-13	0.0257514	0.0131497
Keywords	ATP-binding	1129	0.0956165	7.45822e-08	3.2644e-06	0.0272402	0.0139757
GOBP name	regulation of nitrogen compound metabolic process	2455	0.0955572	3.05566e-14	2.09476e-11	0.0264088	0.0126761
GOBP name	regulation of nucleobase-containing compound metabolic process	2433	0.0955302	3.86996e-14	2.34087e-11	0.0264708	0.0126761
GOBP name	regulation of protein metabolic process	1074	0.0954167	1.56256e-07	1.86834e-05	0.0284429	0.0155105
GOBP name	locomotion	549	0.0951921	0.000143961	0.0077913	0.0327459	0.0119026
GOMF name	adenyl ribonucleotide binding	1279	0.0951868	1.39696e-08	2.57041e-06	0.0271145	0.0139757
GOBP name	regulation of biological process	5816	0.0951257	1.374e-24	1.41288e-20	0.0239336	0.0111475
GOBP name	regulation of organelle organization	424	0.0945961	0.000862064	0.0317728	0.0303419	0.0128788
GOMF name	adenyl nucleotide binding	1284	0.0944645	1.69244e-08	2.95019e-06	0.0268018	0.0138546
GOCC name	Golgi apparatus	491	0.0942511	0.000363178	0.0105587	0.0282191	0.0127221
GOBP name	regulation of macromolecule metabolic process	2993	0.0941372	5.01241e-16	5.72695e-13	0.0261519	0.0123231
GOBP name	nucleic acid metabolic process	2066	0.0941019	3.615e-12	1.2391e-09	0.0251046	0.0147906
Keywords	Cytoskeleton	739	0.094086	1.46289e-05	0.000277461	0.0310203	0.0147111
GOMF name	phosphotransferase activity, alcohol group as acceptor	595	0.0935129	0.000103533	0.00816432	0.0275754	0.0135881
GOBP name	cellular component movement	568	0.0934713	0.000147983	0.00784385	0.0304143	0.0118929
GOBP name	regulation of cell communication	1082	0.0930332	2.87049e-07	3.24366e-05	0.025708	0.0132146
GOMF name	binding	7115	0.0929409	2.09447e-25	6.93687e-22	0.0228841	0.0106525
GOBP name	regulation of cellular metabolic process	3177	0.092829	2.66766e-16	3.42895e-13	0.0257807	0.0123908
GOBP name	biological regulation	6079	0.0928134	5.97193e-24	3.07047e-20	0.0233745	0.0109338
GOMF name	ATP binding	1264	0.0927562	3.82087e-08	6.32735e-06	0.0268502	0.0136579
GOBP name	regulation of biosynthetic process	2395	0.0927334	2.97452e-13	1.45652e-10	0.0264177	0.0122921
GOBP name	cellular response to stimulus	2713	0.0927256	1.58086e-14	1.16114e-11	0.0251614	0.0123231
GOBP name	negative regulation of biological process	2256	0.0926875	1.15944e-12	4.58559e-10	0.0273014	0.0128177
GOBP name	regulation of hydrolase activity	485	0.0926445	0.000494249	0.0213545	0.0278903	0.0159159
GOBP name	positive regulation of cellular process	2326	0.0922353	7.63165e-13	3.41201e-10	0.0258784	0.0131069
GOBP name	regulation of locomotion	364	0.0912455	0.00285206	0.0790504	0.0271185	0.0153738
GOBP name	regulation of cellular process	5478	0.0912263	4.21328e-22	1.44417e-18	0.0236244	0.011143
GOCC name	protein complex	2533	0.0911528	2.12542e-13	5.067e-11	0.0270554	0.0138337
GOBP name	regulation of cellular biosynthetic process	2372	0.0911319	9.29556e-13	3.82345e-10	0.0263157	0.0122895
GOBP name	negative regulation of cell proliferation	369	0.0910367	0.00273229	0.0769756	0.0288275	0.0130241
GOBP name	regulation of macromolecule biosynthetic process	2272	0.0908879	2.69025e-12	9.87994e-10	0.0263863	0.0122422
Keywords	Lipoprotein	494	0.0908095	0.000570076	0.00648746	0.0259488	0.0135664
GOBP name	regulation of transferase activity	431	0.0906977	0.00128041	0.0428875	0.0258216	0.0148133
GOBP name	regulation of multicellular organismal process	1392	0.0906223	1.96184e-08	3.01099e-06	0.0264369	0.0123908
GOMF name	kinase activity	650	0.0905619	8.74177e-05	0.00706164	0.0271569	0.0135477
GOBP name	regulation of RNA metabolic process	2077	0.0904153	2.16447e-11	6.74462e-09	0.0264116	0.0123231
GOCC name	Golgi membrane	345	0.0902569	0.00404678	0.0669967	0.0235606	0.0168646
GOBP name	regulation of cellular component movement	357	0.090201	0.00348676	0.0889686	0.0269296	0.0155077
GOBP name	anatomical structure morphogenesis	875	0.0901896	6.72343e-06	0.000544386	0.0274449	0.0131577
GOBP name	apoptosis	401	0.0900644	0.0020199	0.0618173	0.0314243	0.0130241
GOMF name	purine ribonucleotide binding	1571	0.0899245	3.9541e-09	1.09133e-06	0.0264813	0.0136764
GOMF name	ribonucleotide binding	1571	0.0899245	3.9541e-09	1.00738e-06	0.0264813	0.0136764
GOBP name	negative regulation of cell communication	474	0.0894172	0.00088345	0.0323292	0.0267334	0.0132485
GOMF name	purine nucleotide binding	1576	0.0893513	4.71443e-09	1.1153e-06	0.0262286	0.0136579
GOMF name	purine ribonucleoside triphosphate binding	1552	0.0892592	6.22394e-09	1.37425e-06	0.0263881	0.0136579
GOBP name	response to chemical stimulus	1655	0.0887721	2.71382e-09	5.16781e-07	0.0273791	0.0114328
GOMF name	protein kinase activity	495	0.0887236	0.000752696	0.0402085	0.0274309	0.0130671
GOCC name	microtubule organizing center	376	0.0885195	0.00327789	0.0583171	0.026063	0.016318
GOBP name	negative regulation of signal transduction	448	0.088472	0.00136929	0.0451295	0.0268163	0.0136691
GOBP name	cell projection organization	406	0.0879123	0.00243098	0.0704164	0.0270987	0.0154053
GOBP name	positive regulation of molecular function	755	0.0879088	4.29024e-05	0.00272324	0.0255255	0.0148133
GOBP name	regulation of growth	409	0.0878108	0.00237208	0.0690994	0.0288586	0.0123908
GOBP name	negative regulation of cellular process	2076	0.0877257	8.35946e-11	2.20411e-08	0.0266083	0.0124027
GOBP name	negative regulation of signaling	471	0.087254	0.00121732	0.0413127	0.0266207	0.0130587
GOCC name	intracellular part	9165	0.0869851	4.74591e-23	2.82856e-20	0.0205556	0.0109985
GOBP name	negative regulation of response to stimulus	563	0.0869161	0.0004426	0.0196175	0.02857	0.0130241
GOBP name	negative regulation of molecular function	416	0.0866215	0.00250319	0.0719003	0.0305924	0.0133976
GOBP name	regulation of cellular macromolecule biosynthetic process	2218	0.0864074	4.68537e-11	1.33832e-08	0.0261199	0.0119236
GOBP name	regulation of protein modification process	717	0.0863412	8.84089e-05	0.0051362	0.0275651	0.0140158
GOBP name	regulation of molecular function	1234	0.0861352	4.41398e-07	4.77778e-05	0.0259235	0.0140151
GOBP name	protein modification process	1324	0.0853235	2.37548e-07	2.71412e-05	0.0252324	0.0144798
Keywords	Nucleotide-binding	1440	0.0852387	8.14349e-08	3.30975e-06	0.0263549	0.0136579
GOBP name	response to stress	1491	0.0849716	5.56589e-08	7.5308e-06	0.0266176	0.0133
GOBP name	macromolecule modification	1402	0.0848031	1.34993e-07	1.65254e-05	0.0251599	0.014419
GOBP name	cellular process	8571	0.0846925	5.23961e-22	1.34697e-18	0.0206412	0.010403
GOMF name	nucleic acid binding	2427	0.0845244	2.28094e-11	1.88862e-08	0.0257212	0.0119042
GOBP name	anatomical structure formation involved in morphogenesis	498	0.0845055	0.00128705	0.0428308	0.0294368	0.0140109
GOBP name	regulation of transcription, DNA-dependent	2006	0.0841455	8.40385e-10	1.83865e-07	0.0255733	0.0116495
GOCC name	plasma membrane part	1049	0.0838278	5.17518e-06	0.000308441	0.0277637	0.0109249
GOBP name	developmental process	2767	0.0836991	2.77269e-12	9.83157e-10	0.0262462	0.0117056
GOBP name	regulation of developmental process	1137	0.0835114	2.42733e-06	0.000220887	0.0263384	0.0122172
GOBP name	regulation of anatomical structure morphogenesis	478	0.0832825	0.00187235	0.0581673	0.0288823	0.0121297
SigInOne	TRUE	390	0.0826036	0.00521657	0.00521657	0.0441602	0.0228326
GOBP name	cell motility	431	0.082129	0.00354443	0.0895514	0.0309151	0.0112888
GOBP name	response to stimulus	3789	0.0821225	1.02045e-14	8.74444e-12	0.024491	0.0111386
GOBP name	nucleobase-containing compound metabolic process	2423	0.0814905	1.17645e-10	3.02436e-08	0.0236066	0.0140143
Keywords	Directproteinsequencing	1128	0.0814586	4.62096e-06	0.000105173	0.0291906	0.0147512
GOMF name	transferase activity, transferring phosphorus-containing groups	768	0.0814464	0.000132643	0.00955032	0.0265211	0.013565
GOMF name	enzyme regulator activity	730	0.0808232	0.000214328	0.0141971	0.0238959	0.0136207
GOBP name	regulation of cellular protein metabolic process	934	0.0807478	3.22283e-05	0.00220936	0.0272762	0.0143522
Keywords	Apoptosis	391	0.0804722	0.00643647	0.0530775	0.0266819	0.0162775
GOBP name	chromosome organization	474	0.0802064	0.00285716	0.078979	0.0265423	0.0137954
GOBP name	cellular macromolecule metabolic process	3585	0.0798959	1.62394e-13	8.34949e-11	0.0229079	0.013392
GOBP name	regulation of localization	1002	0.0795607	2.29916e-05	0.00160832	0.0259506	0.0133396
GOMF name	protein binding	1389	0.0792876	9.19374e-07	0.000112777	0.0267709	0.012443
GOBP name	regulation of protein phosphorylation	570	0.0791732	0.0012843	0.042878	0.0266035	0.0140151
Keywords	Alternativesplicing	3523	0.078377	6.4924e-13	4.61772e-11	0.0234779	0.0121342
GOBP name	regulation of cell proliferation	839	0.0783066	0.000127107	0.00702709	0.0259739	0.0113217
GOBP name	regulation of biological quality	1325	0.0782317	2.14337e-06	0.000196789	0.0238093	0.0118371
GOBP name	regulation of cellular component organization	1012	0.0771486	3.71586e-05	0.00243377	0.0265563	0.0122074
GOBP name	phosphate-containing compound metabolic process	512	0.0750012	0.00378556	0.0942541	0.0253464	0.0128369
GOBP name	phosphorus metabolic process	512	0.0750012	0.00378556	0.0940264	0.0253464	0.0128369
GOBP name	positive regulation of developmental process	531	0.0748701	0.00326193	0.0860062	0.0256509	0.0111477
GOBP name	cellular macromolecule biosynthetic process	1445	0.0745521	2.61661e-06	0.000233971	0.0230373	0.0127221
GOBP name	vesicle-mediated transport	536	0.0742241	0.0033919	0.0876356	0.0249764	0.0129515
Keywords	Repeat	3054	0.0740018	1.30014e-10	6.72527e-09	0.0241924	0.0106281
GOBP name	organelle organization	1403	0.0737243	4.54658e-06	0.000380102	0.0257204	0.0139945
GOCC name	cytoskeletal part	986	0.073417	0.000105611	0.00370261	0.0257008	0.0126512
GOBP name	nitrogen compound metabolic process	2790	0.0722538	1.41874e-09	2.86057e-07	0.0228907	0.0130807
GOBP name	regulation of phosphorylation	619	0.0722303	0.00224088	0.0665983	0.0251279	0.0131417
GOCC name	macromolecular complex	3064	0.0719604	3.90239e-10	4.22878e-08	0.0239004	0.0126195
Keywords	Coiledcoil	1372	0.0718934	9.62317e-06	0.000188813	0.0229805	0.0140234
GOBP name	regulation of cell differentiation	804	0.0713266	0.000625109	0.0255079	0.0250594	0.0114549
GOBP name	cellular nitrogen compound metabolic process	2701	0.0709316	4.4932e-09	8.10589e-07	0.0225758	0.013063
GOBP name	macromolecule biosynthetic process	1473	0.0708639	6.62341e-06	0.000540544	0.0229143	0.0124525
Keywords	Zinc-finger	1210	0.0697456	5.07159e-05	0.000848746	0.0247132	0.0111127
Keywords	Acetylation	1836	0.0687497	1.40946e-06	4.00993e-05	0.0229736	0.0157169
GOBP name	macromolecule metabolic process	3988	0.0686225	4.59857e-11	1.35106e-08	0.0220916	0.0122683
GOBP name	cellular response to stress	704	0.0677235	0.00230199	0.0672482	0.0243977	0.0139731
GOCC name	intracellular organelle	5925	0.0665474	6.34274e-13	1.26009e-10	0.0207187	0.0112363
GOBP name	regulation of multicellular organismal development	882	0.066543	0.000854914	0.0317368	0.0251304	0.0111301
GOBP name	cellular component assembly	938	0.0661744	0.000640849	0.0259443	0.0253904	0.0126452
GOCC name	organelle	5965	0.0656062	1.22488e-12	1.82507e-10	0.0206484	0.0111511
GOBP name	regulation of phosphate metabolic process	689	0.0651476	0.00370569	0.0927144	0.0235877	0.0131417
GOBP name	cellular biosynthetic process	2096	0.0645777	1.58476e-06	0.00015089	0.022596	0.0117123
GOBP name	primary metabolic process	4961	0.0644821	3.0836e-11	9.32608e-09	0.0212258	0.0115764
GOBP name	cellular metabolic process	4928	0.063967	4.823e-11	1.30513e-08	0.0207907	0.0119132
GOBP name	biosynthetic process	2179	0.063006	1.91514e-06	0.000177418	0.0227997	0.0115934
Keywords	Cellmembrane	1371	0.0629682	0.000106719	0.00173494	0.0224394	0.00895694
GOBP name	cellular component organization	2572	0.0608035	8.32386e-07	8.3916e-05	0.0236253	0.0114549
GOCC name	intracellular membrane-bounded organelle	4892	0.0606482	4.92994e-10	4.89707e-08	0.0208218	0.0106943
GOBP name	regulation of apoptosis	857	0.0604275	0.0028174	0.078513	0.0234682	0.0131577
GOBP name	regulation of programmed cell death	865	0.0600584	0.00286522	0.0785681	0.0235518	0.0130587
GOCC name	membrane-bounded organelle	4925	0.0597191	8.33294e-10	7.64066e-08	0.0207896	0.0105956
GOBP name	metabolic process	5458	0.0593828	3.26444e-10	7.80656e-08	0.0205015	0.0112376
GOBP name	cellular component organization or biogenesis	2615	0.058781	1.61591e-06	0.000151058	0.0232206	0.011239
Keywords	Zinc	1583	0.0578503	0.00014491	0.00222848	0.0232762	0.0103093
Keywords	Transferase	1181	0.0573626	0.000982033	0.0098031	0.0225545	0.0122172
GOBP name	catabolic process	955	0.0567793	0.00313751	0.0840182	0.0200005	0.013594
GOMF name	transferase activity	1460	0.0560041	0.000390555	0.023954	0.0219643	0.0119732
GOBP name	establishment of localization	1798	0.0553872	0.000117919	0.00662602	0.021206	0.0114625
GOBP name	transport	1750	0.0543565	0.000188652	0.00950934	0.0210342	0.0113765
GOCC name	intracellular non-membrane-bounded organelle	1631	0.0528768	0.000431805	0.01197	0.0213473	0.0132092
GOCC name	non-membrane-bounded organelle	1631	0.0528768	0.000431805	0.011698	0.0213473	0.0132092
GOCC name	plasma membrane	1543	0.0526791	0.000625421	0.0158617	0.0214857	0.00782256
GOBP name	cellular protein metabolic process	1628	0.0520307	0.000538836	0.0228019	0.0206037	0.0129331
GOBP name	anatomical structure development	1519	0.0520158	0.000798073	0.0305077	0.0231934	0.00981707
GOCC name	organelle part	4738	0.0491705	5.89453e-07	4.39143e-05	0.0200582	0.0113261
GOCC name	intracellular organelle part	4665	0.0486478	8.76257e-07	6.14411e-05	0.02011	0.0113963
GOMF name	transition metal ion binding	1652	0.0478578	0.00135515	0.0680039	0.023822	0.00814641
GOBP name	cellular component organization at cellular level	2006	0.0473087	0.000559686	0.0232067	0.0223637	0.0111932
GOCC name	membrane	3303	0.0452258	5.14319e-05	0.00197764	0.0201138	0.00929161
GOBP name	cellular component organization or biogenesis at cellular level	2049	0.0449744	0.000931325	0.0336029	0.0218737	0.0109911
Keywords	Metal-binding	2428	0.0442872	0.000457963	0.00620431	0.0209781	0.00887547
GOMF name	cation binding	2970	0.0395788	0.000674225	0.0385006	0.0209823	0.00811864
GOMF name	metal ion binding	2964	0.0394887	0.000700474	0.0386662	0.0208906	0.00814641
GOMF name	ion binding	2975	0.0394307	0.000700491	0.0380332	0.0209617	0.00809454
GOMF name	catalytic activity	4329	0.0373045	0.000232674	0.0151101	0.019316	0.00880675
Keywords	Membrane	4159	0.0343825	0.000817561	0.00861467	0.0188668	0.00868967
GOCC name	cytoplasmic part	4881	0.0305598	0.00173206	0.0382335	0.0184533	0.00982005
Keywords	Secreted	805	-0.0710053	0.000656597	0.00732557	0.0098945	0
SigInOne	FALSE	16899	-0.0826036	0.00521657	0.0104331	0.0158544	0.00514219
GOCC name	mitochondrial membrane	359	-0.0870091	0.0047199	0.0760287	0.000431799	0.005896
Keywords	Mitochondrion	827	-0.097708	2.04589e-06	5.54338e-05	0.00182301	0.00286459
GOCC name	mitochondrial part	602	-0.111625	3.15755e-06	0.000198095	-0.0016165	0.00275069
GOCC name	organelle inner membrane	267	-0.126568	0.000379064	0.0107582	-0.0049171	0.00299064
GOCC name	membrane-enclosed lumen	273	-0.127933	0.000281155	0.00859324	-0.000436193	0
GOCC name	mitochondrial inner membrane	247	-0.132462	0.000343827	0.010246	-0.00725247	0.00196105
Keywords	Ribonucleoprotein	260	-0.136058	0.00016252	0.00243352	-0.00720847	0
Keywords	Mitochondrioninnermembrane	196	-0.136743	0.000977597	0.00993309	-0.00651957	0.00322698
Keywords	Transitpeptide	411	-0.1519	1.36501e-07	4.31495e-06	-0.00658737	-0.00230131
GOCC name	organelle lumen	228	-0.156471	4.80217e-05	0.00190806	-0.00393155	-0.000253933
GOCC name	intracellular organelle lumen	226	-0.157897	4.42055e-05	0.001817	-0.00401853	-0.000442525
GOMF name	inorganic cation transmembrane transporter activity	161	-0.165746	0.000288365	0.0180201	-0.0107841	-0.00468897
GOMF name	monovalent inorganic cation transmembrane transporter activity	117	-0.183375	0.000617554	0.0365239	-0.0171978	-0.00468897
GOMF name	structural molecule activity	352	-0.193991	4.39554e-10	1.61756e-07	-0.0105599	0
GOCC name	mitochondrial membrane part	115	-0.196443	0.00027636	0.00866896	-0.0136367	-0.0117088
GOCC name	mitochondrial matrix	115	-0.19939	0.000223323	0.00719462	-0.00613151	-0.00439904
KEGG name	Alzheimer's disease	149	-0.20566	1.4963e-05	0.000341656	-0.0128748	-0.00795169
GOBP name	translation	173	-0.207806	2.47382e-06	0.000223143	-0.0171328	0
KEGG name	Parkinson's disease	108	-0.208448	0.000183855	0.00173711	-0.0196174	-0.0094926
GOCC name	extracellular matrix part	137	-0.21193	1.87479e-05	0.0008939	-0.0118319	-0.00401223
KEGG name	Protein digestion and absorption	51	-0.224488	0.00556129	0.0267332	-0.0199112	-0.00419267
GOBP name	extracellular matrix organization	127	-0.225489	1.15955e-05	0.000870343	-0.0121429	-0.00412939
GOBP name	extracellular structure organization	128	-0.227718	8.76208e-06	0.00068779	-0.0121384	-0.00427341
GOCC name	ribosome	112	-0.230052	2.63267e-05	0.00116227	-0.0180425	-0.00777816
Keywords	Extracellularmatrix	139	-0.232204	2.32964e-06	6.02529e-05	-0.0133668	-0.00514723
Keywords	Ribosomalprotein	176	-0.234324	8.47463e-08	3.21471e-06	-0.0229663	0
Keywords	Sensorytransduction	72	-0.236533	0.000522468	0.00660631	-0.00588027	-0.0028732
GOCC name	small ribosomal subunit	57	-0.2393	0.00178412	0.0386667	-0.0241148	0
Keywords	Collagen	56	-0.241751	0.00175834	0.016137	-0.0134316	-0.00542562
GOCC name	collagen	61	-0.249731	0.000745616	0.0181382	-0.012734	-0.00584455
GOMF name	structural constituent of ribosome	170	-0.256378	8.35531e-09	1.62781e-06	-0.0248845	0
KEGG name	Ribosome	86	-0.259995	3.10505e-05	0.000472658	-0.032333	0
Keywords	Vision	31	-0.263997	0.0109735	0.0867214	-0.0124225	-0.00304153
Keywords	Basementmembrane	29	-0.2755	0.0102445	0.0820999	-0.0375958	-0.00419267
GOMF name	hydrogen ion transmembrane transporter activity	74	-0.278389	3.48971e-05	0.00330227	-0.0263818	-0.0107231
GOBP name	purine ribonucleoside triphosphate biosynthetic process	36	-0.281328	0.00349453	0.0887265	-0.0300808	-0.0119212
Keywords	Respiratorychain	48	-0.282836	0.00070092	0.00766968	-0.0243917	-0.0157269
GOBP name	purine nucleoside triphosphate biosynthetic process	37	-0.300382	0.00157099	0.0503254	-0.0340155	-0.0135055
Keywords	Hydrogeniontransport	39	-0.303663	0.00103509	0.00998247	-0.0215175	-0.0123649
GOBP name	positive regulation of fibroblast proliferation	31	-0.304433	0.00335567	0.0875795	-0.0149361	-0.0106294
KEGG name	Oxidative phosphorylation	111	-0.308294	2.05167e-08	1.4054e-06	-0.030261	-0.0198778
KEGG name	Linoleic acid metabolism	15	-0.335826	0.0243381	0.0926199	-0.0331841	-0.0101957
GOCC name	proton-transporting two-sector ATPase complex, proton-transporting domain	22	-0.367701	0.00283366	0.052777	-0.0364984	-0.0216965
KEGG name	Cardiac muscle contraction	52	-0.378612	2.33986e-06	8.01403e-05	-0.04198	-0.0131112
GOMF name	extracellular matrix structural constituent	24	-0.40251	0.000642661	0.037342	-0.0256549	-0.011013
GOBP name	ATP biosynthetic process	28	-0.405036	0.000207998	0.0104334	-0.0471863	-0.0189114
GOMF name	ATPase activity, coupled to transmembrane movement of ions, phosphorylative mechanism	29	-0.412604	0.000120465	0.00927862	-0.0389757	-0.0144089
Keywords	Keratin	15	-0.415692	0.00531562	0.0444792	-0.034568	-0.00842084
GOBP name	collagen fibril organization	30	-0.416407	7.91895e-05	0.00473433	-0.0167146	-0.0175579
GOBP name	ATP synthesis coupled proton transport	17	-0.438537	0.00174717	0.0549423	-0.0351931	-0.0235151
GOBP name	energy coupled proton transport, down electrochemical gradient	17	-0.438537	0.00174717	0.0547748	-0.0351931	-0.0235151
GOBP name	blastocyst development	16	-0.441118	0.0022532	0.0667712	-0.0241414	-0.0362774
GOCC name	proton-transporting ATP synthase complex, coupling factor F(o)	13	-0.44477	0.00549539	0.0861908	-0.0486302	-0.0235151
GOCC name	mitochondrial proton-transporting ATP synthase complex	14	-0.454534	0.00323542	0.0593326	-0.0311271	-0.0364032
GOCC name	proton-transporting ATP synthase complex	14	-0.454534	0.00323542	0.0584336	-0.0311271	-0.0364032
GOCC name	respiratory chain	18	-0.474868	0.000487313	0.0129084	-0.0547629	-0.0234954
GOCC name	proton-transporting two-sector ATPase complex	23	-0.480223	6.71234e-05	0.00250035	-0.0399666	-0.0343343
GOMF name	oxidoreductase activity, acting on a heme group of donors	21	-0.505013	6.17899e-05	0.00511621	-0.0741594	-0.0856382
GOMF name	cytochrome-c oxidase activity	20	-0.556326	1.65732e-05	0.00196037	-0.0800466	-0.0863418
GOMF name	heme-copper terminal oxidase activity	20	-0.556326	1.65732e-05	0.00189277	-0.0800466	-0.0863418
GOMF name	oxidoreductase activity, acting on a heme group of donors, oxygen as acceptor	20	-0.556326	1.65732e-05	0.00182968	-0.0800466	-0.0863418
GOCC name	mitochondrial proton-transporting ATP synthase complex, coupling factor F(o)	8	-0.563813	0.00575561	0.0879575	-0.0601856	-0.0619439
Keywords	Selenium	7	-0.574189	0.00852197	0.0692714	-0.0574226	-0.0363469
GOBP name	negative regulation of epidermis development	8	-0.61177	0.00273305	0.0767867	-0.038772	-0.0387592
GOCC name	mitochondrial outer membrane translocase complex	5	-0.793844	0.00211201	0.044167	-0.057811	-0.0524182
GOBP name	positive regulation of dendritic cell chemotaxis	4	-0.831791	0.00396427	0.0970587	-0.0767515	-0.0606111
GOBP name	regulation of dendritic cell chemotaxis	4	-0.831791	0.00396427	0.0968281	-0.0767515	-0.0606111
GOBP name	fat pad development	4	-0.844634	0.0034393	0.087976	-0.107901	-0.121335
GOBP name	peptide catabolic process	6	-0.89103	0.00015711	0.00807779	-0.136129	-0.0944805

## Sheet: Sheet2
name	score
Selenium	-0.574189
Keratin	-0.415692
Hydrogeniontransport	-0.303663
Respiratorychain	-0.282836
Basementmembrane	-0.2755
Vision	-0.263997
Collagen	-0.241751
Sensorytransduction	-0.236533
Ribosomalprotein	-0.234324
Extracellularmatrix	-0.232204
Transitpeptide	-0.1519
Mitochondrioninnermembrane	-0.136743
Ribonucleoprotein	-0.136058
Mitochondrion	-0.097708
Inflammatoryresponse	0.153995
Innateimmunity	0.171717
SH2domain	0.179636
Lipidbiosynthesis	0.182281
Methylation	0.184842
Proteinphosphatase	0.188791
Immunity	0.220698
Proto-oncogene	0.237756
Myristate	0.240399
Chemotaxis	0.24565
Antiviraldefense	0.254505
Adaptiveimmunity	0.283258
Integrin	0.297782
Steroidbiosynthesis	0.383648
Sterolbiosynthesis	0.436822
Bromodomain	0.447153
Cholesterolbiosynthesis	0.507678
MHCI	0.612003
