# Supplementary material for: An atlas of the aging lung mapped by single cell transcriptomics and deep tissue proteomics
Source: Nat Commun. 2019 Feb 27;10:963. doi: 10.1038/s41467-019-08831-9 (PMC6393476; doi:10.1038/s41467-019-08831-9)
Supplement: Supplementary file 10 — Supplementary Data 7 [file 41467_2019_8831_MOESM10_ESM.xlsx]

## Sheet: Sheet1
`Ambient´ mRNA
Actb
Anxa2
Apoe
App
Arpc2
B2m
Calm1
Calm2
Cbr2
Ccl5
Ccl6
Cd36
Cd52
Cd74
Cd9
Chi3l1
Chi3l3
Cox4i1
Cox6c
Crip1
Cst3
Ctsb
Ctsd
Ctss
Cxcl15
Cyp2f2
Ddx5
Eef1a1
Eef2
Eif1
Fth1
Gm10073
Gm10076
Gm10116
Gm10288
Gm26924
Gm9843
Gm9846
Gnb2l1
Gpx1
H2-Aa
H2-Ab1
H2-D1
H2-Eb1
H2-K1
H3f3b
Hba-a1
Hbb-bs
Hc
Hnrnpa2b1
Hp
Hpgd
Hsp90aa1
Hsp90ab1
Hsp90b1
Hspa5
Hspa8
Igha
Ighm
Igj
Igkc
Iqgap1
Itm2b
Lamp3
Laptm5
Lrrc58
Ly6e
Lyz1
Lyz2
Malat1
Mgst1
Mir682
Myl6
Napsa
Ncl
Neat1
Npc2
Pabpc1
Pfn1
Prdx1
Prdx6
Psap
Ptma
Rbm39
Rpl13a
Rpl14
Rpl22
Rpl26
Rpl32
Rpl34
Rpl37
Rpl4
Rpl41
Rpl8
Rplp0
Rplp1
Rplp2
Rps11
Rps14
Rps15
Rps15a
Rps18
Rps19
Rps20
Rps24
Rps26
Rps3
Rps3a1
Rps4x
Rps5
Rps9
Rpsa
S100a8
S100a9
Scd1
Scgb1a1
Scgb3a2
Sec14l3
Selenbp1
Sepp1
Serinc3
Sftpa1
Sftpb
Sftpc
Sftpd
Slc34a2
Sptbn1
Tmbim6
Tmsb10
Tmsb4x
Tpm3
Ubb
Vim
Wdr89
Wfdc2
mt-Co1
mt-Cytb
mt-Nd1
mt-Nd2
mt-Nd4
mt-Nd5
mt-Nd6
mt-Rnr1
mt-Rnr2
Gm10269
Rpl18a
Rpl35
Rpl35a
Rps25
Rps28
Retnla
Rps2
Scgb3a1
